# Supplementary material for: Metabolic network driven analysis of genome-wide transcription data from Aspergillus nidulans
Source: Genome Biol. 2006 Nov 15;7(11):R108. doi: 10.1186/gb-2006-7-11-r108 (PMC1794588; doi:10.1186/gb-2006-7-11-r108)
Supplement: Additional data file 7 — Table S1 lists the reactions comprising the metabolic reconstruction developed for A. nidulans. Each reaction is associated to an ORF within the genome of A. nidulans (when available), and to the EC number of the corresponding enzyme (when available). Table S2 lists metabolites, abbreviations used, and full names. (In the abbreviations, the suffixes m, g, and e stand for metabolites localized in the mitochondria, glyoxysomes and extracellular medium, respectively. No suffix was added to cytosolic metabolites.) [file gb-2006-7-11-r108-S7.xls]

## Sheet: Table S1
Table S1 – List of the reactions comprising the metabolic reconstruction developed for A. nidulans. Each reaction is associated to an ORF within the genome of A. nidulans (when available), and to the EC number of the corresponding enzyme (when available).
REACTION ID	REACTION	EC NUMBER	ENZYME NAME
NON_ENZ	DGLCe <-> 1/3 GLCe + 2/3 bDGLCe	Non enzymatic step	Non enzymatic reaction
NON_ENZ	DGLC <-> 1/3 GLC + 2/3 bDGLC	Non enzymatic step	Non enzymatic reaction
AN3432.2	GLC <-> bDGLC	5.1.3.3	Aldose 1-epimerase
AN1657.2	GLC <-> bDGLC	5.1.3.3	Aldose 1-epimerase
AN3184.2	GLC <-> bDGLC	5.1.3.3	Aldose 1-epimerase
AN7459.2	ATP + GLC -> ADP + G6P	2.7.1.1	Hexokinase
AN2638.2	ATP + GLC -> ADP + G6P	2.7.1.1	Hexokinase
AN8689.2	ATP + GLC -> ADP + G6P	2.7.1.1	Hexokinase
AN8689.2	ATP + bDGLC -> ADP + bDG6P	2.7.1.2	Glucokinase
AN2638.2	ATP + bDGLC -> ADP + bDG6P	2.7.1.2	Glucokinase
AN7459.2	ATP + bDGLC -> ADP + bDG6P	2.7.1.2	Glucokinase
AN2688.2	G6P + H2O -> GLC + PI	3.1.3.9	Glucose-6-phosphatase
AN2688.2	bDG6P + H2O -> bDGLC + PI	3.1.3.9	Glucose-6-phosphatase
AN6037.2	G6P <-> F6P	5.3.1.9	Glucose-6-phosphate isomerase
AN6037.2	bDG6P <-> F6P	5.3.1.9	Glucose-6-phosphate isomerase
AN6037.2	G6P <-> bDG6P	5.3.1.9	Glucose-6-phosphate isomerase
AN3223.2	ATP + F6P -> ADP + FDP	2.7.1.11	6-phosphofructokinase
AN3223.2	ATP + S7P -> ADP + S17P	2.7.1.11	6-phosphofructokinase
AN5604.2	FDP + H2O -> F6P + PI	3.1.3.11	Fructose-bisphosphatase
AN5604.2	S17P + H2O -> S7P + PI	3.1.3.11	Fructose-bisphosphatase
AN2875.2	FDP <-> T3P2 + T3P1	4.1.2.13	Fructose-bisphosphate aldolase
AN2875.2	S17P <-> T3P2 + E4P	4.1.2.13	Fructose-bisphosphate aldolase
AN6900.2	T3P2 <-> T3P1	5.3.1.1	Triosephosphate isomerase
AN8041.2	T3P1 + PI + NAD <-> 13PDG + NADH	1.2.1.12	Glyceraldehyde 3-phosphate dehydrogenase
AN2583.2	T3P1 + PI + NAD <-> 13PDG + NADH	1.2.1.12	Glyceraldehyde 3-phosphate dehydrogenase
AN0648.2	T3P1 + PI + NAD <-> 13PDG + NADH	1.2.1.12	Glyceraldehyde 3-phosphate dehydrogenase
AN1246.2	ADP + 13PDG <-> ATP + 3PG	2.7.2.3	Phosphoglycerate kinase
AN8720.2	3PG <-> 2PG	5.4.2.1	Phosphoglycerate mutase
AN6720.2	3PG <-> 2PG	5.4.2.1	Phosphoglycerate mutase
AN3059.2	3PG <-> 2PG	5.4.2.1	Phosphoglycerate mutase
AN8720.2	13PDG <-> 23PDG	5.4.2.1	Phosphoglycerate mutase
AN6720.2	13PDG <-> 23PDG	5.4.2.1	Phosphoglycerate mutase
AN3059.2	13PDG <-> 23PDG	5.4.2.1	Phosphoglycerate mutase
AN5746.2	2PG <-> PEP + H2O	4.2.1.11	Phosphopyruvate hydratase
AN5210.2	ADP + PEP -> ATP + PYR	2.7.1.40	Pyruvate kinase
AN4462.2	ATP + PYR + CO2 -> ADP + PI + OA	6.4.1.1	Pyruvate carboxylase
AN5271.2	ATP + PYR + CO2 -> ADP + PI + OA	6.4.1.1	Pyruvate carboxylase
AN4690.2	ATP + PYR + CO2 -> ADP + PI + OA	6.4.1.1	Pyruvate carboxylase
AN4462.2	ATPm + PYRm + CO2m -> ADPm + PIm + OAm	6.4.1.1	Pyruvate carboxylase
AN5271.2	ATPm + PYRm + CO2m -> ADPm + PIm + OAm	6.4.1.1	Pyruvate carboxylase
AN4690.2	ATPm + PYRm + CO2m -> ADPm + PIm + OAm	6.4.1.1	Pyruvate carboxylase
AN1918.2	ATP + OA -> ADP + PEP + CO2	4.1.1.49	Phosphoenolpyruvate carboxykinase (ATP)
AN1918.2	GTP + OA -> GDP + PEP + CO2	4.1.1.32	Phosphoenolpyruvate carboxykinase (GTP)
AN2981.2	G6P + NADP -> D6PGL + NADPH	1.1.1.49	Glucose 6-phosphate 1-dehydrogenase
AN3954.2	D6PGC + NADP -> RL5P + CO2 + NADPH	1.1.1.44	Phosphogluconate dehydrogenase (decarboxylating)
AN1735.2	D6PGC + NADP -> RL5P + CO2 + NADPH	1.1.1.44	Phosphogluconate dehydrogenase (decarboxylating)
AN7588.2	RL5P <-> XUL5P	5.1.3.1	Ribulose-phosphate 3-epimerase
AN2440.2	RL5P <-> R5P	5.3.1.6	Ribose-5-phosphate isomerase
AN0688.2	R5P + XUL5P <-> S7P + T3P1	2.2.1.1	Transketolase
AN8551.2	R5P + XUL5P <-> S7P + T3P1	2.2.1.1	Transketolase
AN8935.2	R5P + XUL5P <-> S7P + T3P1	2.2.1.1	Transketolase
AN0688.2	E4P + XUL5P <-> F6P + T3P1	2.2.1.1	Transketolase
AN8551.2	E4P + XUL5P <-> F6P + T3P1	2.2.1.1	Transketolase
AN8935.2	E4P + XUL5P <-> F6P + T3P1	2.2.1.1	Transketolase
AN0240.2	S7P + T3P1 <-> E4P + F6P	2.2.1.2	Transaldolase
AN4913.2	XUL5P + PI <-> ACTP + T3P1 + H2O	4.1.2.9	Phosphoketolase
AN8275.2	ACCOAm + H2Om + OAm <-> CITm + COAm	4.1.3.7	Citrate synthase
AN6650.2	ACCOAm + H2Om + OAm <-> CITm + COAm	4.1.3.7	Citrate synthase
AN5525.2	CITm <-> ACOm + H2Om	4.2.1.3	Aconitate hydratase
AN3894.2	CITm <-> ACOm + H2Om	4.2.1.3	Aconitate hydratase
AN5300.2	CITm <-> ACOm + H2Om	4.2.1.3	Aconitate hydratase
AN5525.2	ACOm + H2Om <-> ICITm	4.2.1.3	Aconitate hydratase
AN3894.2	ACOm + H2Om <-> ICITm	4.2.1.3	Aconitate hydratase
AN5300.2	ACOm + H2Om <-> ICITm	4.2.1.3	Aconitate hydratase
AN5790.2/AN1003.2	ICITm + NADm -> AKGm + CO2m + NADHm	1.1.1.41	Isocitrate dehydrogenase (NAD+)
AN5790.2/AN1003.2	ICIT + NAD -> AKG + CO2 + NADH	1.1.1.41	Isocitrate dehydrogenase (NAD+)
AN2999.2	ICITm + NADPm -> AKGm + CO2m + NADPHm	1.1.1.42	Isocitrate dehydrogenase (NADP+)
AN2999.2	ICIT + NADP -> AKG + CO2 + NADPH	1.1.1.42	Isocitrate dehydrogenase (NADP+)
AN2999.2	ICITg + NADPg -> AKGg + CO2g + NADPHg	1.1.1.42	Isocitrate dehydrogenase (NADP+)
AN5571.2	AKGm + LIPOm -> SUCDLIP + CO2m	1.2.4.2	Oxoglutarate dehydrogenase (lipoamide)
AN3466.2	COAm + SUCDLIP <-> SUCCOAm + DHLIPOm	2.3.1.61	Dihydrolipoamide S-succinyl transferase
AN2295.2/AN7000.2	GDPm + PIm + SUCCOAm <-> GTPm + SUCCm + COAm	6.2.1.4	Succinate CoA ligase (GDP forming)
AN2295.2/AN7000.2	ATPm + SUCCm + COAm <-> ADPm + PIm + SUCCOAm	6.2.1.5	Succinate-CoA ligase (ADP-forming)
AN2916.2/AN2332.2/AN8793.2	SUCCm + Qm <-> FUMm + QH2m	1.3.5.1	Succinate dehydrogenase (ubiquinone)
AN2916.2/AN2332.2/AN1543.2	FUMm + FADH2m -> SUCCm + FADm	1.3.99.1	Succinate dehydrogenase
AN2357.2	FUM + FADH2m -> SUCC + FADm	1.3.99.1	Succinate dehydrogenase
AN8707.2	FUMm + H2Om <-> MALm	4.2.1.2	Fumarate dehydratase
AN8707.2	FUM + H2O <-> MAL	4.2.1.2	Fumarate dehydratase
AN6717.2	MALm + NADm <-> OAm + NADHm	1.1.1.37	Malate dehydrogenase
AN5031.2	MAL + NAD <-> OA + NADH	1.1.1.37	Malate dehydrogenase
AN6499.2	MALg + NADg <-> OAg + NADHg	1.1.1.37	Malate dehydrogenase
AN5634.2	ICITg -> SUCCg + GLXg	4.1.3.1	Isocitrate lyase
AN6653.2	ACCOAg + H2Og + GLXg -> MALg + COAg	4.1.3.2	Malate synthase
AN6168.2	MAL + NADP -> PYR + CO2 + NADPH	1.1.1.40	Malate dehydrogenase (malic enzyme) (oxaloacetate-decarboxylating, NADP+)
AN6933.2	MAL + NADP -> PYR + CO2 + NADPH	1.1.1.40	Malate dehydrogenase (malic enzyme) (oxaloacetate-decarboxylating, NADP+)
AN6168.2	OA -> PYR + CO2	1.1.1.40	Malate dehydrogenase (malic enzyme) (oxaloacetate-decarboxylating, NADP+)
AN6933.2	OA -> PYR + CO2	1.1.1.40	Malate dehydrogenase (malic enzyme) (oxaloacetate-decarboxylating, NADP+)
AN6933.2	MALm + NADm -> PYRm + CO2m + NADHm + Hm	1.1.1.38	Malate dehydrogenase (oxaloacetate-decarboxylating) (NAD-malic enzyme)
AN6168.2	MALm + NADm -> PYRm + CO2m + NADHm + Hm	1.1.1.38	Malate dehydrogenase (oxaloacetate-decarboxylating) (NAD-malic enzyme)
AN6933.2	OAm -> CO2m + PYRm	1.1.1.38	Malate dehydrogenase (oxaloacetate-decarboxylating) (NAD-malic enzyme)
AN6168.2	OAm -> CO2m + PYRm	1.1.1.38	Malate dehydrogenase (oxaloacetate-decarboxylating) (NAD-malic enzyme)
AN2435.2/AN2436.2	ATP + CIT + COA -> ADP + PI + ACCOA + OA	4.1.3.8	ATP:citrate oxaloacetate-lyase ((pro-3S)-CH2COO- ->acetyl-CoA) (ATP-dephosphorylating)
AN1059.2	ACCOA + CAR <-> COA + ACAR	2.3.1.7	Carnitine O-acetyltransferase
AN6279.2	COAm + ACARm <-> ACCOAm + CARm	2.3.1.7	Carnitine O-acetyltransferase
AN6279.2	COAg + ACARg <-> ACCOAg + CARg	2.3.1.7	Carnitine O-acetyltransferase
AN3805.2	OA + H2O -> OXAL + AC	3.7.1.1	Oxalacetase
AN8099.2	OXAL <-> FOR + CO2	4.1.1.2	Oxalate decarboxylase
AN3563.2	OXAL <-> FOR + CO2	4.1.1.2	Oxalate decarboxylase
AN6525.2	FOR + NAD -> CO2 + NADH	1.2.1.2	Formate dehydrogenase
AN6525.2	FORm + NADm -> CO2m + NADHm	1.2.1.2	Formate dehydrogenase
AN3741.2	METHOL + NAD <-> FALD + NADH	1.1.1.1	Alcohol dehydrogenase
AN2286.2	METHOL + NAD <-> FALD + NADH	1.1.1.1	Alcohol dehydrogenase
AN8979.2	METHOL + NAD <-> FALD + NADH	1.1.1.1	Alcohol dehydrogenase
AN7632.2	METHOL + NAD <-> FALD + NADH	1.1.1.1	Alcohol dehydrogenase
AN5162.2/AN9403.2	PYRm + LIPOm -> ADHLIPOm + CO2m	1.2.4.1	Pyruvate dehydrogenase (lipoamide)
AN6708.2	COAm + ADHLIPOm <-> ACCOAm + DHLIPOm	2.3.1.12	Dihydrolipoamide S-acetyltransferase
AN4888.2	PYR -> ACAL + CO2	4.1.1.1	Pyruvate decarboxylase
AN8396.2	PYR -> ACAL + CO2	4.1.1.1	Pyruvate decarboxylase
AN7632.2	FALD + RGT + NAD <-> FGT + NADH + H+	1.2.1.1	Formaldehyde dehydrogenase (glutathione)
AN8782.2	FGT + H2O <-> RGT + FOR	3.1.2.12	S-Formylglutathione hydrolase
AN1990.2	ACCOA + H2O + AKG -> HCIT + COA	2.3.3.14	Homocitrate synthase
AN0423.2	MTHGXL + NADPH <-> LACAL + NADP	1.1.1.78	D-Lactaldehyde dehydrogenase
AN4829.2	MTHGXL + NADPH <-> LACAL + NADP	1.1.1.78	D-Lactaldehyde dehydrogenase
AN1689.2	LACAL + NAD + H2O -> LAC + NADH	1.2.1.22	Lactaldehyde dehydrogenase
AN0554.2	LACAL + NAD + H2O -> LAC + NADH	1.2.1.22	Lactaldehyde dehydrogenase
AN4126.2	LACAL + NAD + H2O -> LAC + NADH	1.2.1.22	Lactaldehyde dehydrogenase
AN4174.2	RGT + MTHGXL <-> LGT	4.4.1.5	Lactoylglutathione lyase
AN6840.2	LGT + H2O -> LAC + RGT	3.1.2.6	Hydroxyacylglutathione hydrolase
AN5842.2	LLAC + NAD -> PYR + NADH	1.1.1.27	L-Lactate dehydrogenase
AN6499.2	LLAC + NAD -> PYR + NADH	1.1.1.27	L-Lactate dehydrogenase
AN5031.2	LLAC + NAD -> PYR + NADH	1.1.1.27	L-Lactate dehydrogenase
AN5626.2	ATP + PROP + COA -> AMP + PPI + PROPCOA	6.2.1.1	Acetyl-CoA synthase
AN5833.2	ATP + PROP + COA -> AMP + PPI + PROPCOA	6.2.1.1	Acetyl-CoA synthase
AN6650.2	PROPCOA + H2O + OA <-> 2MCIT + COA	4.1.3.31	2-Methylcitrate synthase
AN5447.2	GLU -> GABA + CO2	4.1.1.15	Glutamate decarboxylase
AN7278.2	GLU -> GABA + CO2	4.1.1.15	Glutamate decarboxylase
AN2248.2	GABA + AKG -> SUCCSAL + GLU	2.6.1.19	4-Aminobutyrate transaminase
AN3829.2	SUCCSAL + NAD + H2O -> SUCC + NADH	1.2.1.16	Succinate-semialdehyde dehydrogenase (NAD(P)+)
AN0079.2	SUCCSAL + NAD + H2O -> SUCC + NADH	1.2.1.16	Succinate-semialdehyde dehydrogenase (NAD(P)+)
AN7315.2	SUCCSAL + NAD + H2O -> SUCC + NADH	1.2.1.16	Succinate-semialdehyde dehydrogenase (NAD(P)+)
AN4820.2	SUCCSAL + NAD + H2O -> SUCC + NADH	1.2.1.16	Succinate-semialdehyde dehydrogenase (NAD(P)+)
AN1585.2	SUCCSAL + NAD + H2O -> SUCC + NADH	1.2.1.16	Succinate-semialdehyde dehydrogenase (NAD(P)+)
AN3829.2	SUCCSAL + NADP -> SUCC + NADPH	1.2.1.16	Succinate-semialdehyde dehydrogenase (NAD(P)+)
AN0079.2	SUCCSAL + NADP -> SUCC + NADPH	1.2.1.16	Succinate-semialdehyde dehydrogenase (NAD(P)+)
AN7315.2	SUCCSAL + NADP -> SUCC + NADPH	1.2.1.16	Succinate-semialdehyde dehydrogenase (NAD(P)+)
AN4820.2	SUCCSAL + NADP -> SUCC + NADPH	1.2.1.16	Succinate-semialdehyde dehydrogenase (NAD(P)+)
AN1585.2	SUCCSAL + NADP -> SUCC + NADPH	1.2.1.16	Succinate-semialdehyde dehydrogenase (NAD(P)+)
AN1524.2	METTHF + NAD -> METHF + NADH + H+	1.5.1.15	Methylenetetrahydrofolate dehydrogenase (NAD+)
AN5883.2	METTHFm + NADPHm + Hm -> MTHFm + NADPm	1.5.1.20	Methylenetetrahydrofolate reductase (NADPH)
AN8215.2	METTHFm + NADPHm + Hm -> MTHFm + NADPm	1.5.1.20	Methylenetetrahydrofolate reductase (NADPH)
AN1524.2	METTHFm + NADPm <-> METHFm + NADPHm + Hm	1.5.1.5	Methylenetetrahydrofolate dehydrogenase (NADP+)
AN2998.2	METTHFm + NADPm <-> METHFm + NADPHm + Hm	1.5.1.5	Methylenetetrahydrofolate dehydrogenase (NADP+)
AN2998.2	METHFm + H2Om <-> FTHFm	3.5.4.9	Methenyltetrahydrofolate cyclohydrolase
AN2998.2	METHF + H2O <-> FTHF	3.5.4.9	Methenyltetrahydrofolate cyclohydrolase
AN2998.2	ATPm + FORm + THFm -> ADPm + PIm + FTHFm	6.3.4.3	Formate-dihydrofolate ligase
AN8188.2	GTP -> FOR + AHTD	3.5.4.16	GTP cyclohydrolase I
AN2493.2	AHTD -> DHP + 3 PI	3.1.3.1	Alkaline phosphatase
AN4516.2	AHTD -> DHP + 3 PI	3.1.3.1	Alkaline phosphatase
AN6032.2	DHP -> AHHMP + GLAL	4.1.2.25	Dihydroneopterin aldolase
4.1.3.-	CHOR + GLN -> ADCHOR + GLU	4.1.3.-	Aminodeoxychorismate synthase
4.-.-.-	ADCHOR -> PYR + PABA	4.-.-.-	Aminodeoxychorismate lyase
AN6032.2	AHHMP + ATP -> AMP + AHHMD	2.7.6.3	6-Hydroxymethyl-7,8 dihydropterin pyrophosphokinase
AN6032.2	PABA + AHHMD -> PPI + DHPT	2.5.1.15	Dihydropteroate synthase
AN6032.2	PABA + AHHMP -> DHPT	2.5.1.15	Dihydropteroate synthase
6.3.2.12	DHPT + ATP + GLU -> ADP + PI + DHF	6.3.2.12	Dihydrofolate synthase
1.5.1.3	DHF + NADPH -> NADP + THF	1.5.1.3	Dihydrofolate reductase
6.3.3.2	ATP + FTHF -> ADP + PI + MTHF	6.3.3.2	5-Formyltetrahydrofolate cyclo-ligase
AN3840.2	THF + ATP + GLU <-> ADP + PI + THFG	6.3.2.17	Tetrahydrofolylpolyglutamate synthase
AN4384.2	THF + ATP + GLU <-> ADP + PI + THFG	6.3.2.17	Tetrahydrofolylpolyglutamate synthase
AN1778.2	OIVAL + METTHF -> AKP + THF	2.1.2.11	Ketopentoate hydroxymethyl transferase
1.1.1.169	AKP + NADPH -> NADP + PANT	1.1.1.169	Ketopantoate reductase
AN2526.2	AKPm + NADPHm -> NADPm + PANTm	1.1.1.86	Ketol-acid reductoisomerase
AN0205.2	PANT + bALA + ATP -> AMP + PPI + PNTO	6.3.2.1	Pantoate-B-alanine ligase
AN9446.2	PNTO + ATP -> ADP + 4PPNTO	2.7.1.33	Pantothenate kinase
6.3.2.5	4PPNTO + CTP + CYS -> CMP + PPI + 4PPNCYS	6.3.2.5	Phosphopantothenate-cysteine ligase
4.1.1.36	4PPNCYS -> CO2 + 4PPNTE	4.1.1.36	Phosphopantothenate-cysteine decarboxylase
2.7.7.3	4PPNTE + ATP -> PPI + DPCOA	2.7.7.3	Phospho-pantethiene adenylyltransferase
2.7.1.24	DPCOA + ATP -> ADP + COA	2.7.1.24	Dephosphocoa kinase
4.1.1.11	ASP -> CO2 + bALA	4.1.1.11	Aspartate alpha-decarboxylase
2.7.8.7	COA -> PAP + ACP	2.7.8.7	Holo-[acyl-carrier-protein] synthase
AN6645.2	ALA + CHCOA <-> CO2 + COA + AONA	2.3.1.47	8-Amino-7-oxononanoate synthase
AN6643.2	DTB + CYS <-> BT	2.8.1.6	Biotin synthase
AN3741.2	ETH + NAD <-> ACAL + NADH	1.1.1.1	Alcohol dehydrogenase
AN2286.2	ETH + NAD <-> ACAL + NADH	1.1.1.1	Alcohol dehydrogenase
AN8979.2	ETH + NAD <-> ACAL + NADH	1.1.1.1	Alcohol dehydrogenase
AN7632.2	ETH + NAD <-> ACAL + NADH	1.1.1.1	Alcohol dehydrogenase
AN3741.2	ETHm + NADm <-> ACALm + NADHm	1.1.1.1	Alcohol dehydrogenase
AN2286.2	ETHm + NADm <-> ACALm + NADHm	1.1.1.1	Alcohol dehydrogenase
AN8979.2	ETHm + NADm <-> ACALm + NADHm	1.1.1.1	Alcohol dehydrogenase
AN7632.2	ETHm + NADm <-> ACALm + NADHm	1.1.1.1	Alcohol dehydrogenase
AN0554.2	ACAL + NAD + H2O -> AC + NADH + H+	1.2.1.3	Aldehyde dehydrogenase (NAD+)
AN4126.2	ACAL + NAD + H2O -> AC + NADH + H+	1.2.1.3	Aldehyde dehydrogenase (NAD+)
AN1689.2	ACAL + NAD + H2O -> AC + NADH + H+	1.2.1.3	Aldehyde dehydrogenase (NAD+)
AN9034.2	ACAL + NAD + H2O -> AC + NADH + H+	1.2.1.3	Aldehyde dehydrogenase (NAD+)
AN4054.2	ACAL + NAD + H2O -> AC + NADH + H+	1.2.1.3	Aldehyde dehydrogenase (NAD+)
AN0554.2	ACALm + NADm + H2Om -> ACm + NADHm + Hm	1.2.1.3	Aldehyde dehydrogenase (NAD+)
AN4126.2	ACALm + NADm + H2Om -> ACm + NADHm + Hm	1.2.1.3	Aldehyde dehydrogenase (NAD+)
AN1689.2	ACALm + NADm + H2Om -> ACm + NADHm + Hm	1.2.1.3	Aldehyde dehydrogenase (NAD+)
AN9034.2	ACALm + NADm + H2Om -> ACm + NADHm + Hm	1.2.1.3	Aldehyde dehydrogenase (NAD+)
AN4054.2	ACALm + NADm + H2Om -> ACm + NADHm + Hm	1.2.1.3	Aldehyde dehydrogenase (NAD+)
AN0554.2	ACAL + NADP + H2O -> AC + NADPH + H+	1.2.1.5	Aldehyde dehydrogenase (NAD(P)+)
AN1689.2	ACAL + NADP + H2O -> AC + NADPH + H+	1.2.1.5	Aldehyde dehydrogenase (NAD(P)+)
AN4126.2	ACAL + NADP + H2O -> AC + NADPH + H+	1.2.1.5	Aldehyde dehydrogenase (NAD(P)+)
AN9034.2	ACAL + NADP + H2O -> AC + NADPH + H+	1.2.1.5	Aldehyde dehydrogenase (NAD(P)+)
AN4054.2	ACAL + NADP + H2O -> AC + NADPH + H+	1.2.1.5	Aldehyde dehydrogenase (NAD(P)+)
AN0554.2	ACAL + NAD + H2O -> AC + NADH + H+	1.2.1.3	Aldehyde dehydrogenase (NAD+)
AN1689.2	ACAL + NAD + H2O -> AC + NADH + H+	1.2.1.3	Aldehyde dehydrogenase (NAD+)
AN4126.2	ACAL + NAD + H2O -> AC + NADH + H+	1.2.1.3	Aldehyde dehydrogenase (NAD+)
AN9034.2	ACAL + NAD + H2O -> AC + NADH + H+	1.2.1.3	Aldehyde dehydrogenase (NAD+)
AN4054.2	ACAL + NAD + H2O -> AC + NADH + H+	1.2.1.3	Aldehyde dehydrogenase (NAD+)
AN0554.2	ACALm + NADPm + H2Om -> ACm + NADPHm + Hm	1.2.1.5	Aldehyde dehydrogenase (NAD(P)+)
AN1689.2	ACALm + NADPm + H2Om -> ACm + NADPHm + Hm	1.2.1.5	Aldehyde dehydrogenase (NAD(P)+)
AN4126.2	ACALm + NADPm + H2Om -> ACm + NADPHm + Hm	1.2.1.5	Aldehyde dehydrogenase (NAD(P)+)
AN9034.2	ACALm + NADPm + H2Om -> ACm + NADPHm + Hm	1.2.1.5	Aldehyde dehydrogenase (NAD(P)+)
AN4054.2	ACALm + NADPm + H2Om -> ACm + NADPHm + Hm	1.2.1.5	Aldehyde dehydrogenase (NAD(P)+)
AN0554.2	ACALm + NADm + H2Om -> ACm + NADHm + Hm	1.2.1.3	Aldehyde dehydrogenase (NAD+)
AN1689.2	ACALm + NADm + H2Om -> ACm + NADHm + Hm	1.2.1.3	Aldehyde dehydrogenase (NAD+)
AN4126.2	ACALm + NADm + H2Om -> ACm + NADHm + Hm	1.2.1.3	Aldehyde dehydrogenase (NAD+)
AN9034.2	ACALm + NADm + H2Om -> ACm + NADHm + Hm	1.2.1.3	Aldehyde dehydrogenase (NAD+)
AN4054.2	ACALm + NADm + H2Om -> ACm + NADHm + Hm	1.2.1.3	Aldehyde dehydrogenase (NAD+)
AN5626.2	ATP + AC + COA -> AMP + PPI + ACCOA	6.2.1.1	Acetyl-CoA synthase
AN5833.2	ATP + AC + COA -> AMP + PPI + ACCOA	6.2.1.1	Acetyl-CoA synthase
AN5626.2	ATPm + ACm + COAm -> AMPm + PPIm + ACCOAm	6.2.1.1	Acetyl-CoA synthase
AN5833.2	ATPm + ACm + COAm -> AMPm + PPIm + ACCOAm	6.2.1.1	Acetyl-CoA synthase
AN1547.2	ACCOA + H2O -> COA + AC	3.1.2.1	Acetyl-CoA hydrolase
AN1547.2	ACCOAm + H2Om -> COAm + ACm	3.1.2.1	Acetyl-CoA hydrolase
AN4914.2	ADP + ACTP -> ATP + AC	2.7.2.1	Acetate kinase
AN4914.2	ADPm + ACTPm -> ATPm + ACm	2.7.2.1	Acetate kinase
AN0034.2	GLYN + ATP -> T3P2 + ADP	2.7.1.29	Glycerone kinase
AN5178.2	GL + NAD -> GLYN + NADH	1.1.1.6	Glycerol dehydrogenase
AN1868.2	GL + NAD -> GLYN + NADH	1.1.1.6	Glycerol dehydrogenase
AN5563.2	GLYAL + NADPH -> GL + NADP	1.1.1.72	Glycerol dehydrogenase
AN1679.2	GLYAL + NADPH -> GL + NADP	1.1.1.72	Glycerol dehydrogenase
AN4829.2	GLYAL + NADPH -> GL + NADP	1.1.1.72	Glycerol dehydrogenase
AN7193.2	GLYAL + NADPH -> GL + NADP	1.1.1.72	Glycerol dehydrogenase
AN5563.2	GLYN + NADPH -> GL + NADP	1.1.1.72	Glycerol dehydrogenase
AN1679.2	GLYN + NADPH -> GL + NADP	1.1.1.72	Glycerol dehydrogenase
AN4829.2	GLYN + NADPH -> GL + NADP	1.1.1.72	Glycerol dehydrogenase
AN7193.2	GLYN + NADPH -> GL + NADP	1.1.1.72	Glycerol dehydrogenase
AN0567.2	GL + O2 -> GLYAL + H2O2	1.1.3.13	Alcohol oxidase
AN0567.2	GL + O2 -> GLYN + H2O2	1.1.3.13	Alcohol oxidase
AN3741.2	GL + NAD -> GLYAL + NADH	1.1.1.1	Alcohol dehydrogenase
AN2286.2	GL + NAD -> GLYAL + NADH	1.1.1.1	Alcohol dehydrogenase
AN8979.2	GL + NAD -> GLYAL + NADH	1.1.1.1	Alcohol dehydrogenase
AN7632.2	GL + NAD -> GLYAL + NADH	1.1.1.1	Alcohol dehydrogenase
AN3916.2	GL + ATP -> GL3P + ADP	2.7.1.30	Glycerol kinase
AN5589.2	GL + ATP -> GL3P + ADP	2.7.1.30	Glycerol kinase
AN1396.2	GL3P + FADm -> T3P2 + FADH2m	1.1.99.5	Glycerol 3-phosphate dehydrogenase (FAD dependent)
AN0351.2	T3P2 + NADH -> GL3P + NAD	1.1.1.8	Glycerol 3-phosphate dehydrogenase (NAD+ dependent)
AN6792.2	T3P2 + NADH -> GL3P + NAD	1.1.1.8	Glycerol 3-phosphate dehydrogenase (NAD+ dependent)
AN1216.2	GL3P + H2O -> GL + PI	3.1.3.21	Glycerol 3-phosphate phosphatase
AN4003.2	TAR + NAD <-> OXGLY + NADH	1.1.1.93	Tartrate dehydrogenase
AN4822.2	TAR + NAD <-> OXGLY + NADH	1.1.1.93	Tartrate dehydrogenase
AN6943.2	ATP + G -> ADP + 3PG	2.7.1.31	Glycerate kinase
AN5563.2	E + NADPH <-> EOL + NADP	1.1.1.72	Glycerol dehydrogenase
AN1679.2	E + NADPH <-> EOL + NADP	1.1.1.72	Glycerol dehydrogenase
AN4829.2	E + NADPH <-> EOL + NADP	1.1.1.72	Glycerol dehydrogenase
AN7193.2	E + NADPH <-> EOL + NADP	1.1.1.72	Glycerol dehydrogenase
AN1679.2	E + NADPH <-> EOL + NADP	1.1.1.21	Aldehyde reductase (NADP+)
AN4829.2	E + NADPH <-> EOL + NADP	1.1.1.21	Aldehyde reductase (NADP+)
AN5986.2	E + NADPH <-> EOL + NADP	1.1.1.21	Aldehyde reductase (NADP+)
AN0423.2	E + NADPH <-> EOL + NADP	1.1.1.21	Aldehyde reductase (NADP+)
AN7193.2	E + NADPH <-> EOL + NADP	1.1.1.21	Aldehyde reductase (NADP+)
AN7590.2	LXUL + NADPH <-> XOL + NADP	1.1.1.10	L-Xylulose reductase
AN8113.2	LXUL + NADPH <-> XOL + NADP	1.1.1.10	L-Xylulose reductase
AN8819.2	LXUL + NADPH <-> XOL + NADP	1.1.1.10	L-Xylulose reductase
AN9064.2	XUL + NADH <-> XOL + NAD	1.1.1.9	D-Xylulose reductase
AN0423.2	XUL + NADH <-> XOL + NAD	1.1.1.9	D-Xylulose reductase
AN2666.2	XUL + NADH <-> XOL + NAD	1.1.1.9	D-Xylulose reductase
AN9064.2	XUL + NADPH -> XOL + NADP	1.1.1.9	D-Xylulose reductase
AN0423.2	XUL + NADPH -> XOL + NADP	1.1.1.9	D-Xylulose reductase
AN2666.2	XUL + NADPH -> XOL + NADP	1.1.1.9	D-Xylulose reductase
AN9064.2	XUL + NADH <-> AOL + NAD	1.1.1.9	D-Xylulose reductase
AN0423.2	XUL + NADH <-> AOL + NAD	1.1.1.9	D-Xylulose reductase
AN2666.2	XUL + NADH <-> AOL + NAD	1.1.1.9	D-Xylulose reductase
AN9064.2	XUL + NADPH <-> AOL + NADP	1.1.1.9	D-Xylulose reductase
AN0423.2	XUL + NADPH <-> AOL + NADP	1.1.1.9	D-Xylulose reductase
AN2666.2	XUL + NADPH <-> AOL + NADP	1.1.1.9	D-Xylulose reductase
AN9064.2	XYL + NADPH <-> XOL + NADP	1.1.1.9	D-Xylulose reductase
AN0423.2	XYL + NADPH <-> XOL + NADP	1.1.1.9	D-Xylulose reductase
AN2666.2	XYL + NADPH <-> XOL + NADP	1.1.1.9	D-Xylulose reductase
AN7590.2	AOL + NADP <-> XUL + NADPH	1.1.1.138	Mannitol 2-dehydrogenase (NADP+)
AN8113.2	AOL + NADP <-> XUL + NADPH	1.1.1.138	Mannitol 2-dehydrogenase (NADP+)
AN8819.2	AOL + NADP <-> XUL + NADPH	1.1.1.138	Mannitol 2-dehydrogenase (NADP+)
AN5563.2	ARAB + NAD -> ARABLAC + NADH + H+	1.1.1.117	D-Arabinose 1-dehydrogenase [NAD(P)+]
AN5986.2	ARAB + NAD -> ARABLAC + NADH + H+	1.1.1.117	D-Arabinose 1-dehydrogenase [NAD(P)+]
AN5563.2	ARAB + NADP -> ARABLAC + NADPH + H+	1.1.1.117	D-Arabinose 1-dehydrogenase [NAD(P)+]
AN5986.2	ARAB + NADP -> ARABLAC + NADPH + H+	1.1.1.117	D-Arabinose 1-dehydrogenase [NAD(P)+]
AN0942.2	LAOL + NAD <-> LXUL + NADH	1.1.1.12	L-Arabinitol 4-dehydrogenase
AN4336.2	LAOL + NAD <-> LXUL + NADH	1.1.1.12	L-Arabinitol 4-dehydrogenase
AN8552.2	LAOL + NAD <-> LXUL + NADH	1.1.1.12	L-Arabinitol 4-dehydrogenase
AN8790.2	ATP + XUL -> ADP + XUL5P	2.7.1.17	Xylulokinase
AN8551.2	XUL5P + FALD <-> T3P1 + GLYN	2.2.1.3	Dihydroxyacetone synthase
AN8935.2	XUL5P + FALD <-> T3P1 + GLYN	2.2.1.3	Dihydroxyacetone synthase
AN0688.2	XUL5P + FALD <-> T3P1 + GLYN	2.2.1.3	Dihydroxyacetone synthase
AN9114.2	FALD + NAD + H2O <-> FOR + NADH	1.2.1.46	Formaldehyde dehydrogenase
AN7995.2	ATP + RIB -> ADP + R5P	2.7.1.15	Ribokinase
AN2272.2	ATP + RIB -> ADP + R5P	2.7.1.15	Ribokinase
AN2867.2	R5P <-> R1P	5.4.2.2	Phosphoglucomutase
AN6985.2	ATP + RL -> ADP + RL5P	2.7.1.47	Ribulokinase
AN1568.2	ATP + RL -> ADP + RL5P	2.7.1.47	Ribulokinase
AN7890.2	bDGLCe + O2e <-> GLCN15LACe + H2O2e	1.1.3.4	Glucose oxidase
AN4006.2	bDGLCe + O2e <-> GLCN15LACe + H2O2e	1.1.3.4	Glucose oxidase
AN8977.2	GLCN15LACe + H2Oe -> GLCNTe	3.1.1.17	Gluconolactonase
AN8977.2	GLCN15LAC + H2O -> GLCNT	3.1.1.17	Gluconolactonase
AN2493.2	D6PGC + H2O -> GLCNT + PI	3.1.3.1	Alkaline phosphatase
AN4516.2	D6PGC + H2O -> GLCNT + PI	3.1.3.1	Alkaline phosphatase
AN9186.2	D6PGC + H2O -> GLCNT + PI	3.1.3.2	Acid phosphatase
AN7142.2	D6PGC + H2O -> GLCNT + PI	3.1.3.2	Acid phosphatase
AN4055.2	D6PGC + H2O -> GLCNT + PI	3.1.3.2	Acid phosphatase
AN1414.2	D6PGC + H2O -> GLCNT + PI	3.1.3.2	Acid phosphatase
AN0285.2	D6PGL + H2O -> D6PGC	3.1.1.31	6-Phosphogluconolactonase
AN7388.2	2 H2O2 -> 2 H2O + O2	1.11.1.6	Catalase
AN8637.2	2 H2O2 -> 2 H2O + O2	1.11.1.6	Catalase
AN5918.2	2 H2O2 -> 2 H2O + O2	1.11.1.6	Catalase
AN9339.2	2 H2O2 -> 2 H2O + O2	1.11.1.6	Catalase
AN8553.2	2 H2O2 -> 2 H2O + O2	1.11.1.6	Catalase
AN7388.2	2 H2O2e -> 2 H2Oe + O2e	1.11.1.6	Catalase
AN8637.2	2 H2O2e -> 2 H2Oe + O2e	1.11.1.6	Catalase
AN5918.2	2 H2O2e -> 2 H2Oe + O2e	1.11.1.6	Catalase
AN9339.2	2 H2O2e -> 2 H2Oe + O2e	1.11.1.6	Catalase
AN8553.2	2 H2O2e -> 2 H2Oe + O2e	1.11.1.6	Catalase
AN1679.2	GLAC + NADPH <-> GALOL + NADP	1.1.1.21	Aldehyde reductase(NADP+)
AN4829.2	GLAC + NADPH <-> GALOL + NADP	1.1.1.21	Aldehyde reductase(NADP+)
AN5986.2	GLAC + NADPH <-> GALOL + NADP	1.1.1.21	Aldehyde reductase(NADP+)
AN0423.2	GLAC + NADPH <-> GALOL + NADP	1.1.1.21	Aldehyde reductase(NADP+)
AN7193.2	GLAC + NADPH <-> GALOL + NADP	1.1.1.21	Aldehyde reductase(NADP+)
AN4957.2	ATP + GLAC -> ADP + GAL1P	2.7.1.6	Galactokinase
AN6182.2	UTP + GAL1P <-> PPI + UDPGAL	2.7.7.10	UTP-hexose-1-phosphate uridylyltransferase
AN4727.2	UDPGAL <-> UDPG	5.1.3.2	UDPglucose 4-epimerase
AN2951.2	UDPGAL <-> UDPG	5.1.3.2	UDPglucose 4-epimerase
AN3432.2	UDPGAL <-> UDPG	5.1.3.2	UDPglucose 4-epimerase
AN9148.2	PPI + UDPG <-> UTP + G1P	2.7.7.9	UTP-glucose-1-phosphate uridylyltransferase
AN2867.2	G6P <-> G1P	5.4.2.2	Phosphoglucomutase
AN6182.2	UDPG + GAL1P <-> G1P + UDPGAL	2.7.7.12	UDP-glucose-hexose-1-phosphate uridylyltransferase
AN7624.2	MELI -> GLC + GLAC	3.2.1.22	alpha-Galactosidase
AN9035.2	MELI -> GLC + GLAC	3.2.1.22	alpha-Galactosidase
AN7152.2	MELI -> GLC + GLAC	3.2.1.22	alpha-Galactosidase
AN8138.2	MELI -> GLC + GLAC	3.2.1.22	alpha-Galactosidase
AN2208.2	GLAC + NAD <-> GALN14LAC + NADH	1.1.1.48	Galactose 1-dehydrogenase
AN7353.2	GLAC + NAD <-> GALN14LAC + NADH	1.1.1.48	Galactose 1-dehydrogenase
AN3524.2	GLAC + NAD <-> GALN14LAC + NADH	1.1.1.48	Galactose 1-dehydrogenase
AN7358.2	GALNT <-> 2D3DGALT + H2O	4.2.1.6	Galactonate dehydratase
AN5138.2	GALNT <-> 2D3DGALT + H2O	4.2.1.6	Galactonate dehydratase
AN3531.2	SOR + NADH <-> SOT + NAD	1.1.99.21	D-Sorbitol dehydrogenase (acceptor)
AN0667.2	MAN6P <-> F6P	5.3.1.8	Mannose-6-phosphate isomerase
AN1715.2	MAN6P <-> F6P	5.3.1.8	Mannose-6-phosphate isomerase
AN7459.2	ATP + MAN -> ADP + MAN6P	2.7.1.1	Hexokinase
AN2638.2	ATP + MAN -> ADP + MAN6P	2.7.1.1	Hexokinase
AN8689.2	ATP + MAN -> ADP + MAN6P	2.7.1.1	Hexokinase
AN7459.2	ATP + FRU -> ADP + F6P	2.7.1.1	Hexokinase
AN2638.2	ATP + FRU -> ADP + F6P	2.7.1.1	Hexokinase
AN8689.2	ATP + FRU -> ADP + F6P	2.7.1.1	Hexokinase
AN5975.2	F6P + NADH <-> MNT6P + NAD	1.1.1.17	Mannitol-1-phosphate 5-dehydrogenase
AN7590.2	MNT + NADP <-> FRU + NADPH	1.1.1.138	Mannitol 2-dehydrogenase (NADP+)
AN8113.2	MNT + NADP <-> FRU + NADPH	1.1.1.138	Mannitol 2-dehydrogenase (NADP+)
AN8819.2	MNT + NADP <-> FRU + NADPH	1.1.1.138	Mannitol 2-dehydrogenase (NADP+)
AN7590.2	SOR + NADPH -> SOT + NADP	1.1.1.138	Mannitol 2-dehydrogenase (NADP+)
AN8113.2	SOR + NADPH -> SOT + NADP	1.1.1.138	Mannitol 2-dehydrogenase (NADP+)
AN8819.2	SOR + NADPH -> SOT + NADP	1.1.1.138	Mannitol 2-dehydrogenase (NADP+)
AN2815.2	MNT + NAD -> FRU + NADH	1.1.1.67	Mannitol 2-dehydrogenase
AN5144.2	ATP + F6P -> ADP + F26P	2.7.1.105	6-Phosphofructo-2-kinase
AN6720.2	ATP + F6P -> ADP + F26P	2.7.1.105	6-Phosphofructo-2-kinase
AN6511.2	ATP + F6P -> ADP + F26P	2.7.1.105	6-Phosphofructo-2-kinase
AN6720.2	F26P + H2O -> F6P + PI	3.1.3.46	D-Fructose-2,6-bisphosphate 2-phosphohydrolase
AN6511.2	F26P + H2O -> F6P + PI	3.1.3.46	D-Fructose-2,6-bisphosphate 2-phosphohydrolase
AN5772.2	MAN1P <-> MAN6P	5.4.2.8	Phosphomannomutase
AN5586.2	GTP + MAN1P -> PPI + GDPMAN	2.7.7.13	Mannose-1-phosphate guanylyltransferase
AN9064.2	IDOL + NAD -> SOR + NADH + H+	1.1.1.14	L-Iditol 2-dehydrogenase
AN2666.2	IDOL + NAD -> SOR + NADH + H+	1.1.1.14	L-Iditol 2-dehydrogenase
AN8109.2	IDOL + NAD -> SOR + NADH + H+	1.1.1.14	L-Iditol 2-dehydrogenase
3.1.3.22	MNT6P + H2O -> MNT + PI	3.1.3.22	Mannitol-1-phosphatase
AN5523.2	UDPG + G6P -> UDP + TRE6P	2.4.1.15	alpha,alpha-Trehalose-phosphate synthase (UDP-forming)
AN8639.2	UDPG + G6P -> UDP + TRE6P	2.4.1.15	alpha,alpha-Trehalose-phosphate synthase (UDP-forming)
AN4262.2	UDPG + G6P -> UDP + TRE6P	2.4.1.15	alpha,alpha-Trehalose-phosphate synthase (UDP-forming)
AN4262.2	TRE6P + H2O -> TRE + PI	3.1.3.12	Trehalose-phosphatase
AN3441.2	TRE6P + H2O -> TRE + PI	3.1.3.12	Trehalose-phosphatase
AN5635.2	TRE + H2O -> 2 DGLC	3.2.1.28	alpha,alpha-Trehalase
AN9340.2	TRE + H2O -> 2 DGLC	3.2.1.28	alpha,alpha-Trehalase
AN2017.2	MLT + H2O -> 2 GLC	3.2.1.20	alpha-Glucosidase
AN4843.2	MLT + H2O -> 2 GLC	3.2.1.20	alpha-Glucosidase
AN3516.2	MLT + H2O -> 2 GLC	3.2.1.20	alpha-Glucosidase
AN7345.2	MLT + H2O -> 2 GLC	3.2.1.20	alpha-Glucosidase
AN0941.2	MLT + H2O -> 2 GLC	3.2.1.20	alpha-Glucosidase
AN8953.2	MLT + H2O -> 2 GLC	3.2.1.20	alpha-Glucosidase
AN2017.2	MLTe + H2Oe -> 2 GLCe	3.2.1.20	alpha-Glucosidase
AN4843.2	MLTe + H2Oe -> 2 GLCe	3.2.1.20	alpha-Glucosidase
AN3516.2	MLTe + H2Oe -> 2 GLCe	3.2.1.20	alpha-Glucosidase
AN7345.2	MLTe + H2Oe -> 2 GLCe	3.2.1.20	alpha-Glucosidase
AN0941.2	MLTe + H2Oe -> 2 GLCe	3.2.1.20	alpha-Glucosidase
AN8953.2	MLTe + H2Oe -> 2 GLCe	3.2.1.20	alpha-Glucosidase
AN0756.2	LACT + H2O -> GLC + GLAC	3.2.1.23	beta-Galactosidase
AN0980.2	LACT + H2O -> GLC + GLAC	3.2.1.23	beta-Galactosidase
AN3201.2	LACT + H2O -> GLC + GLAC	3.2.1.23	beta-Galactosidase
AN2463.2	LACT + H2O -> GLC + GLAC	3.2.1.23	beta-Galactosidase
AN0756.2	LACTe + H2Oe -> GLCe + GLACe	3.2.1.23	beta-Galactosidase
AN0980.2	LACTe + H2Oe -> GLCe + GLACe	3.2.1.23	beta-Galactosidase
AN3201.2	LACTe + H2Oe -> GLCe + GLACe	3.2.1.23	beta-Galactosidase
AN2463.2	LACTe + H2Oe -> GLCe + GLACe	3.2.1.23	beta-Galactosidase
AN3729.2	UDPG -> UDP + 13GLUCAN	2.4.1.34	1,3-beta-Glucan synthase
AN8846.2	UDPG -> UDP + 13GLUCAN	2.4.1.34	1,3-beta-Glucan synthase
AN5794.2	GLN + F6P -> GLU + GA6P	2.6.1.16	Glutamine-fructose-6-phosphate transaminase (isomerizing)
AN8706.2	ACCOA + GA6P <-> COA + NAGA6P	2.3.1.4	Glucosamine-phosphate N-acetyltransferase
AN4234.2	NAGA6P <-> NAGA1P	5.4.2.3	Phosphoacetylglucosamine mutase
AN9094.2	UTP + NAGA1P <-> PPI + UDPNAG	2.7.7.23	UDP-N-acetylglucosamine pyrophosphorylase
AN4566.2	UDPNAG -> UDP + CHIT	2.4.1.16	Chitin synthase
AN2523.2	UDPNAG -> UDP + CHIT	2.4.1.16	Chitin synthase
AN1555.2	UDPNAG -> UDP + CHIT	2.4.1.16	Chitin synthase
AN7032.2	UDPNAG -> UDP + CHIT	2.4.1.16	Chitin synthase
AN6317.2	UDPNAG -> UDP + CHIT	2.4.1.16	Chitin synthase
AN6318.2	UDPNAG -> UDP + CHIT	2.4.1.16	Chitin synthase
AN4367.2	UDPNAG -> UDP + CHIT	2.4.1.16	Chitin synthase
AN1046.2	UDPNAG -> UDP + CHIT	2.4.1.16	Chitin synthase
AN8241.2	CHIT + H2O -> NAG	3.2.1.14	Chitinase (Endochitinase)
AN4871.2	CHIT + H2O -> NAG	3.2.1.14	Chitinase (Endochitinase)
AN5454.2	CHIT + H2O -> NAG	3.2.1.14	Chitinase (Endochitinase)
AN9390.2	CHIT + H2O -> NAG	3.2.1.14	Chitinase (Endochitinase)
AN1502.2	CHIT + H2O -> NAG	3.2.1.52	N-Acetyl-beta-glucosaminidase
AN7459.2	ATP + GLCN -> ADP + GA6P	2.7.1.1	Hexokinase
AN2638.2	ATP + GLCN -> ADP + GA6P	2.7.1.1	Hexokinase
AN8689.2	ATP + GLCN -> ADP + GA6P	2.7.1.1	Hexokinase
AN2462.2	CHIT + H2O -> CHITO + AC	3.5.1.41	Chitin deacetylase
AN1155.2	13GLUCANe -> GLCe	3.2.1.58	Glucan 1,3-beta-glucosidase
AN4052.2	13GLUCANe -> GLCe	3.2.1.58	Glucan 1,3-beta-glucosidase
AN0550.2	13GLUCANe -> GLCe	3.2.1.58	Glucan 1,3-beta-glucosidase
AN8480.2	13GLUCANe -> GLCe	3.2.1.58	Glucan 1,3-beta-glucosidase
AN7533.2	13GLUCANe -> GLCe	3.2.1.58	Glucan 1,3-beta-glucosidase
AN4825.2	13GLUCANe -> GLCe	3.2.1.58	Glucan 1,3-beta-glucosidase
AN0779.2	13GLUCANe -> GLCe	3.2.1.58	Glucan 1,3-beta-glucosidase
AN4852.2	13GLUCANe -> GLCe	3.2.1.58	Glucan 1,3-beta-glucosidase
AN8010.2	UDPG -> GLYCOGEN + UDP	2.4.1.11	Glycogen (starch) synthase
AN1015.2	GLYCOGEN + PI -> G1P	2.4.1.1	Phosphorylase
AN3402.2	STARe -> GLCe	3.2.1.1	alpha-Amylase
AN2018.2	STARe -> GLCe	3.2.1.1	alpha-Amylase
AN3402.2	GLYCOGENe -> GLCe	3.2.1.1	alpha-Amylase
AN2018.2	GLYCOGENe -> GLCe	3.2.1.1	alpha-Amylase
AN2314.2	AMYLSe -> AMYLPe	2.4.1.18	1,4-alpha-Glucan branching enzyme
AN0494.2	CELLUe + H2Oe -> CELLOBe + DGLCe + CELLOTe	3.2.1.91	Cellulose 1,4-beta-cellobiosidase
AN5176.2	CELLUe + H2Oe -> CELLOBe + DGLCe + CELLOTe	3.2.1.91	Cellulose 1,4-beta-cellobiosidase
AN5282.2	CELLUe + H2Oe -> CELLOBe + DGLCe + CELLOTe	3.2.1.91	Cellulose 1,4-beta-cellobiosidase
AN1273.2	CELLUe + H2Oe -> CELLOBe + DGLCe + CELLOTe	3.2.1.91	Cellulose 1,4-beta-cellobiosidase
AN3418.2	CELLUe -> 13GLUCANe	3.2.1.4	Cellulase
AN5214.2	CELLUe -> 13GLUCANe	3.2.1.4	Cellulase
AN1285.2	CELLUe -> 13GLUCANe	3.2.1.4	Cellulase
AN0494.2	CELLUe -> 13GLUCANe	3.2.1.4	Cellulase
AN0452.2	CELLUe -> 13GLUCANe	3.2.1.4	Cellulase
AN3418.2	CELLOBe -> 13GLUCANe	3.2.1.4	Cellulase
AN5214.2	CELLOBe -> 13GLUCANe	3.2.1.4	Cellulase
AN1285.2	CELLOBe -> 13GLUCANe	3.2.1.4	Cellulase
AN0494.2	CELLOBe -> 13GLUCANe	3.2.1.4	Cellulase
AN0452.2	CELLOBe -> 13GLUCANe	3.2.1.4	Cellulase
AN0787.2	MANNANe -> MANe	3.2.1.113	Mannosyl-oligosaccharide 1,2-alpha-mannosidase
AN3733.2	MANNANe -> MANe	3.2.1.113	Mannosyl-oligosaccharide 1,2-alpha-mannosidase
AN5748.2	MANNANe -> MANe	3.2.1.113	Mannosyl-oligosaccharide 1,2-alpha-mannosidase
AN0551.2	MANNANe -> MANe	3.2.1.113	Mannosyl-oligosaccharide 1,2-alpha-mannosidase
AN2936.2	MANNANe -> MANe	3.2.1.24	alpha-Mannosidase
AN3566.2	MANNANe -> MANe	3.2.1.24	alpha-Mannosidase
AN0787.2	MANNANe -> MANe	3.2.1.24	alpha-Mannosidase
AN3733.2	MANNANe -> MANe	3.2.1.24	alpha-Mannosidase
AN4372.2	PECTATEe -> GALUNTe	3.2.1.15	Polygalacturonase
AN1571.2	ARABINe -> LARABe	3.2.1.55	alpha-N-Arabinofuranosidase
AN2541.2	ARABINe -> LARABe	3.2.1.55	alpha-N-Arabinofuranosidase
AN9520.2	ARABINe -> LARABe	3.2.1.55	alpha-N-Arabinofuranosidase
AN2632.2	ARABINe -> LARABe	3.2.1.55	alpha-N-Arabinofuranosidase
AN2534.2	ARABINe -> LARABe	3.2.1.99	Arabinan endo-1,5-alpha-L-arabinosidase
AN8007.2	ARABINe -> LARABe	3.2.1.99	Arabinan endo-1,5-alpha-L-arabinosidase
AN2359.2	XYLANe -> XYLe	3.2.1.37	Xylan 1,4-beta-xylosidase
AN8401.2	XYLANe -> XYLe	3.2.1.37	Xylan 1,4-beta-xylosidase
AN3613.2	XYLANe -> XYLe	3.2.1.8	Endo-1,4-beta-xylanase
AN9365.2	XYLANe -> XYLe	3.2.1.8	Endo-1,4-beta-xylanase
AN1818.2	XYLANe -> XYLe	3.2.1.8	Endo-1,4-beta-xylanase
AN7401.2	XYLANe -> XYLe	3.2.1.8	Endo-1,4-beta-xylanase
AN2968.2	PPI -> 2 PI	3.6.1.1	Inorganic diphosphatase
AN0395.2	PPI -> 2 PI	3.6.1.1	Inorganic diphosphatase
AN2968.2	PPIm -> 2 PIm	3.6.1.1	Inorganic diphosphatase
AN0395.2	PPIm -> 2 PIm	3.6.1.1	Inorganic diphosphatase
AN5629.2/AN6077.2/AN1728.2/AN2414.2	NADHm + Qm + 4 H+_PO_mit -> NADm + QH2m + 4 H+_PO	1.6.5.3	NADH dehydrogenase (ubiquinone)
AN7500.2/AN1094.2/AN5307.2	NADH + Qm -> QH2m + NAD	1.6.5.3	NADH dehydrogenase (ubiquinone)
AN1063.2	NADH + Qm -> QH2m + NAD	1.6.5.3	NADH dehydrogenase (ubiquinone)
AN0595.2	NADPH + 2 FERIm -> NADP + 2 FEROm	1.6.2.4	NADPH-cytochrome p-450 reductase
AN2306.2/AN9479.2/AN0357.2/AN0747.2/AN8273.2/AN5597.2/AN4388.2	QH2m + 2 FERIm + 4 H+_PO_mit -> Qm + 2 FEROm + 4 H+_PO	1.10.2.2	Ubiquinol-cytochrome c reductase
AN4525.2/AN4737.2/AN8118.2/AN2316.2/AN6255.2	2 FEROm + 0.5 O2m + 4 H+_PO_mit -> 2 FERIm + H2Om + 4 H+_PO	1.9.3.1	Cytochrome c oxidase
AN3088.2/AN1523.2/AN0277.2/AN0252.2/AN6232.2/AN1534.2/AN6287.2/AN2315.2/AN6631.2/AN4927.2/AN9455.2/AN1624.2	ADPm + PIm + 3.88 H+_PO -> ATPm + H2Om + 3.88 H+_PO_mit	3.6.3.14	F1F0-ATPase complex
AN0318.2/AN4859.2/AN8219.2/AN1628.2	ATPm + H2Om + 3.88 H+_PO_mit -> ADPm + PIm + 3.88 H+_PO	3.6.3.6	Plasma membrane ATPase 1
AN5743.2/AN7664.2/AN6642.2/AN1628.2/AN5088.2/AN2827.2/AN1189.2/AN8399.2/AN4920.2/AN8941.2/AN0318.2	ATPm + H2Om + 3.88 H+_PO_mit + K -> ADPm + PIm + 3.88 H+_PO + Km	3.6.3.10	Potassium-transporting ATPase
AN7464.2	ATPm + H2Om + 3.88 H+_PO_mit + Ca -> ADPm + PIm + 3.88 H+_PO + Cam	3.6.3.8	Calcium-transporting ATPase
AN3901.2	2 FERIm + LLACm -> PYRm + 2 FEROm	1.1.2.3	Lactic acid dehydrogenase
AN8317.2	2 FERIm + LACm -> PYRm + 2 FEROm	1.1.2.4	D-Lactate dehydrogenase (cytochrome)
AN4064.2	ADP + PI + ATPm + H2Om + H+_PO -> ADPm + PIm + ATP + H2O + H+_PO_mit	ATPtranslocase	ADP/ATP carrier protein
AN5457.2	NADPH + O2 -> NADP + H2O2	1.6.3.1	NADPH oxidase
AN5457.2	NADPH + Qm -> QH2m + NADP	1.6.99.6	NADPH dehydrogenase (quinone)
AN5703.2	FADH2m + Qm -> FADm + QH2m	1.5.5.1	Electron-transferring-flavoprotein dehydrogenase
AN1993.2	OAm + GLUm <-> ASPm + AKGm	2.6.1.1	Aspartate transaminase
AN6048.2	OAm + GLUm <-> ASPm + AKGm	2.6.1.1	Aspartate transaminase
AN8709.2	OAm + GLUm <-> ASPm + AKGm	2.6.1.1	Aspartate transaminase
AN1993.2	OA + GLU <-> ASP + AKG	2.6.1.1	Aspartate transaminase
AN6048.2	OA + GLU <-> ASP + AKG	2.6.1.1	Aspartate transaminase
AN8709.2	OA + GLU <-> ASP + AKG	2.6.1.1	Aspartate transaminase
AN1923.2	PYR + GLU <-> AKG + ALA	2.6.1.2	Alanine transaminase
AN1923.2	PYRm + GLUm <-> AKGm + ALAm	2.6.1.2	Alanine transaminase
AN4401.2	ASP + ATP + GLN -> GLU + ASN + AMP + PPI	6.3.5.4	Asparagine synthetase
AN8754.2	ASP + ATP + GLN -> GLU + ASN + AMP + PPI	6.3.5.4	Asparagine synthetase
AN3378.2	SAM + HCYS -> SAH + MET	2.1.1.10	Homocysteine S-methyltransferase
AN3073.2	ATPm + ASPm + TRNAm -> AMPm + PPIm + ASPTRNAm	6.1.1.22	Asn-tRNA synthetase
AN7479.2	ATPm + ASPm + TRNAm -> AMPm + PPIm + ASPTRNAm	6.1.1.22	Asn-tRNA synthetase
AN4550.2	ATPm + ASPm + TRNAm -> AMPm + PPIm + ASPTRNAm	6.1.1.22	Asn-tRNA synthetase
AN7479.2	ATP + ASP + TRNA -> AMP + PPI + ASPTRNA	6.1.1.23	Asn-tRNA synthetase
AN4550.2	ATP + ASP + TRNA -> AMP + PPI + ASPTRNA	6.1.1.23	Asn-tRNA synthetase
AN0314.2	ATP + ASP + TRNA -> AMP + PPI + ASPTRNA	6.1.1.23	Asn-tRNA synthetase
AN0300.2	ASN -> ASP + NH3	3.5.1.1	Asparaginase
AN1891.2	ASN -> ASP + NH3	3.5.1.1	Asparaginase
AN8169.2	ASN -> ASP + NH3	3.5.1.1	Asparaginase
AN7722.2	GLUm + ACCOAm -> COAm + NAGLUm	2.3.1.1	Amino-acid N-acetyltransferase
AN8770.2	NAGLUm + ATPm -> ADPm + NAGLUPm	2.7.2.8	Acetylglutamate kinase
AN8770.2	NAGLUPm + NADPHm -> NADPm + PIm + NAGLUSm	1.2.1.38	N-Acetyl-gamma-glutamyl-phosphate reductase and acetylglutamate kinase
AN1150.2	NAGLUSm + GLUm -> AKGm + NAORNm	2.6.1.11	Acetylornithine aminotransferase
AN7722.2	NAORNm + GLUm -> ORNm + NAGLUm	2.3.1.35	Glutamate N-acetyltransferase
AN0565.2	GLN + 2 ATP + CO2 -> GLU + CAP + 2 ADP + PI	6.3.5.5	Carbamoyl-phophate synthetase
AN5999.2/AN2243.2	GLN + 2 ATP + CO2 -> GLU + CAP + 2 ADP + PI	6.3.5.5	Carbamoyl-phophate synthetase
AN4409.2	ORN + CAP -> CITR + PI	2.1.3.3	Ornithine carbamoyltransferase
AN1810.2	ORN + AKG -> GLUGSAL + GLU	2.6.1.13	Ornithine transaminase
AN1150.2	ORN + AKG -> GLUGSAL + GLU	2.6.1.13	Ornithine transaminase
AN1883.2	CITR + ASP + ATP <-> AMP + PPI + ARGSUCC	6.3.4.5	Arginosuccinate synthetase
AN2914.2	ARGSUCC <-> FUM + ARG	4.3.2.1	Argininosuccinate lyase
AN3846.2	ORN -> PTRSC + CO2	4.1.1.17	Ornithine decarboxylase
AN8231.2	SAM <-> DSAM + CO2	4.1.1.50	S-Adenosylmethionine decarboxylase
AN0687.2	PTRSC + SAM -> SPRMD + 5MTA	2.5.1.16	Putrescine aminopropyltransferase
AN0687.2	DSAM + SPRMD -> 5MTA + SPRM	2.5.1.22	Spermine synthase
AN8777.2	GBAD -> GBAT + NH3	3.5.1.4	Amidase
AN6519.2	GBAD -> GBAT + NH3	3.5.1.4	Amidase
AN3957.2	GBAD -> GBAT + NH3	3.5.1.4	Amidase
AN9400.2	GBAD -> GBAT + NH3	3.5.1.4	Amidase
AN2901.2	ARG -> ORN + UREA	3.5.3.1	Arginase
AN6368.2	ATP + ARG + ATRNA -> AMP + PPI + ALTRNA	6.1.1.19	Arginyl-tRNA synthetase
AN8075.2	SPRMD + Qm -> DAPRP + QH2m	1.5.99.6	Deoxyhypusine synthase
AN4769.2	SLF + ATP -> PPI + APS	2.7.7.4	ATP sulfurylase
AN1194.2	APS + ATP -> ADP + PAPS	2.7.1.25	Adenylylsulfate kinase
AN8565.2	SER + ACCOA -> COA + ASER	2.3.1.30	Serine O-acetyltransferase
AN2229.2	SER + ACCOA -> COA + ASER	2.3.1.30	Serine O-acetyltransferase
AN1513.2	ASER + H2S -> AC + CYS	4.2.99.8	Cysteine synthase
AN8057.2	ASER + H2S -> AC + CYS	4.2.99.8	Cysteine synthase
AN5820.2	ASER + H2S -> AC + CYS	4.2.99.8	Cysteine synthase
AN1769.2	PAP -> AMP + PI	3.1.3.7	3'-5' Bisphosphate nucleotidase
AN7034.2	PAP -> AMP + PI	3.1.3.7	3'-5' Bisphosphate nucleotidase
AN4770.2	PAPS + RTHIO -> OTHIO + H2SO3 + PAP	1.8.4.8	PAPS reductase
AN1733.2	GLUGSALm + NADPm -> NADPHm + GLUm	1.5.1.12	delta-1-Pyrroline-5-carboxylate dehydrogenase
AN9279.2	GLUGSALm + NADPm -> NADPHm + GLUm	1.5.1.12	delta-1-Pyrroline-5-carboxylate dehydrogenase
AN6025.2	GLUGSALm + NADPm -> NADPHm + GLUm	1.5.1.12	delta-1-Pyrroline-5-carboxylate dehydrogenase
AN1733.2	P5Cm + NADm -> NADHm + GLUm	1.5.1.12	delta-1-Pyrroline-5-carboxylate dehydrogenase
AN9279.2	P5Cm + NADm -> NADHm + GLUm	1.5.1.12	delta-1-Pyrroline-5-carboxylate dehydrogenase
AN6025.2	P5Cm + NADm -> NADHm + GLUm	1.5.1.12	delta-1-Pyrroline-5-carboxylate dehydrogenase
AN5134.2	AKG + GLN + NADH -> NAD + 2 GLU	1.4.1.14	Glutamate synthase (NADH)
AN7451.2	GLU + NAD <-> AKG + NH3 + NADH	1.4.1.4	Glutamate dehydrogenase
AN4376.2	GLU + NADP <-> AKG + NH3 + NADPH	1.4.1.4	Glutamate dehydrogenase
AN4159.2	GLU + NH3 + ATP -> GLN + ADP + PI	6.3.1.2	Glutamate-ammonia ligase
AN4809.2	GLN -> GLU + NH3	3.5.1.2	Glutaminase A
AN7514.2	GLN -> GLU + NH3	3.5.1.2	Glutaminase A
AN4901.2	GLN -> GLU + NH3	3.5.1.2	Glutaminase A
AN8866.2	3PG + NAD -> NADH + PHP	1.1.1.95	Phosphoglycerate dehydrogenase
AN5293.2	3PG + NAD -> NADH + PHP	1.1.1.95	Phosphoglycerate dehydrogenase
AN2409.2	PHP + GLU -> AKG + 3PSER	2.6.1.52	Phosphoserine transaminase
3.1.3.3	3PSER -> PI + SER	3.1.3.3	Phosphoserine phosphatase
AN5835.2	THFm + SERm <-> GLYm + METTHFm	2.1.2.1	Glycine hydroxymethyltransferase
AN3058.2	THF + SER <-> GLY + METTHF	2.1.2.1	Glycine hydroxymethyltransferase
AN1342.2	ALA + GLX <-> PYR + GLY	2.6.1.44	Alanine-glyoxylate transaminase
AN1198.2	GLYm + THFm + NADm -> METTHFm + NADHm + CO2 + NH3	2.1.2.10	Aminomethyltransferase
AN8654.2	GLYm + THFm + NADm -> METTHFm + NADHm + CO2 + NH3	2.1.2.10	Aminomethyltransferase
AN1198.2	GLY + THF + NAD -> METTHF + NADH + CO2 + NH3	2.1.2.10	Aminomethyltransferase
AN8654.2	GLY + THF + NAD -> METTHF + NADH + CO2 + NH3	2.1.2.10	Aminomethyltransferase
AN8859.2	ASP + ATP -> ADP + BASP	2.7.2.4	Aspartate kinase
AN4793.2	BASP + NADPH -> NADP + PI + ASPSA	1.2.1.11	Aspartate semialdehyde dehydrogenase
AN2882.2	ASPSA + NADH -> NAD + HSER	1.1.1.3	Homoserine dehydrogenase I
AN2882.2	ASPSA + NADPH -> NADP + HSER	1.1.1.3	Homoserine dehydrogenase I
AN8843.2	HSER + ATP -> ADP + PHSER	2.7.1.39	Homoserine kinase
AN3031.2	PHSER -> PI + THR	4.2.99.2	Threonine synthase
AN5820.2	SER + HCYS -> LLCT	4.2.1.22	Cystathionine beta-synthase
AN8057.2	SER + HCYS -> LLCT	4.2.1.22	Cystathionine beta-synthase
AN1513.2	SER + HCYS -> LLCT	4.2.1.22	Cystathionine beta-synthase
AN7564.2	GLY + ACAL -> THR	4.1.2.5	Threonine aldolase
AN5426.2	GLY + ACAL -> THR	4.1.2.5	Threonine aldolase
AN7136.2	GLYm + LIPOm <-> SAPm + CO2m	1.4.4.2	Glycine dehydrogenase
AN4217.2	THR -> NH3 + OBUT	4.2.1.16	L-Serine dehydratase
AN3866.2	THR -> NH3 + OBUT	4.2.1.16	L-Serine dehydratase
AN3830.2	THRm -> NH3m + OBUTm	4.2.1.16	L-Serine dehydratase
AN4217.2	THRm -> NH3m + OBUTm	4.2.1.16	L-Serine dehydratase
AN2525.2	THRm -> NH3m + OBUTm	4.2.1.16	L-Serine dehydratase
AN4217.2	SER -> PYR + NH3	4.2.1.13	Catabolic serine (threonine) dehydratase
AN3866.2	SER -> PYR + NH3	4.2.1.13	Catabolic serine (threonine) dehydratase
AN9064.2	THR + NAD -> GLY + AC + NADH	1.1.1.103	Threonine dehydrogenase
AN2158.2	THR + NAD -> GLY + AC + NADH	1.1.1.103	Threonine dehydrogenase
AN2666.2	THR + NAD -> GLY + AC + NADH	1.1.1.103	Threonine dehydrogenase
AN3169.2	R5P + ATP <-> PRPP + AMP	2.7.6.1	Ribose-phosphate pyrophosphokinase
AN1965.2	R5P + ATP <-> PRPP + AMP	2.7.6.1	Ribose-phosphate pyrophosphokinase
AN6711.2	R5P + ATP <-> PRPP + AMP	2.7.6.1	Ribose-phosphate pyrophosphokinase
AN3748.2	PRPP + ATP -> PPI + PRBATP	2.4.2.17	ATP phosphoribosyltransferase
AN0797.2	PRBATP -> PPI + PRBAMP	3.6.1.31	Phosphoribosyl-ATP pyrophosphohydrolase
AN2723.2	PRBATP -> PPI + PRBAMP	3.6.1.31	Phosphoribosyl-ATP pyrophosphohydrolase
AN0797.2	PRBAMP -> PRFP	3.5.4.19	Histidinol dehydrogenase
AN2723.2	PRBAMP -> PRFP	3.5.4.19	Histidinol dehydrogenase
AN2293.2	PRFP -> PRLP	5.3.1.16	Phosphoribosyl-5-amino-1-phosphoribosyl-4-imidazolecarboxiamide isomerase
AN6536.2	DIMGP -> IMACP	4.2.1.19	Imidazoleglycerol-phosphate dehydratase
AN0717.2	IMACP + GLU -> AKG + HISOLP	2.6.1.9	Histidinol-phosphate aminotransferase
AN7044.2	HISOLP -> PI + HISOL	3.1.3.15	Histidinolphosphatase
AN0797.2	HISOL + 2 NAD -> HIS + 2 NADH	1.1.1.23	Histidinol dehydrogenase
AN2723.2	HISOL + 2 NAD -> HIS + 2 NADH	1.1.1.23	Histidinol dehydrogenase
AN7430.2	PRLP + GLN -> GLU + AICAR + DIMGP	2.4.2.-	Glutamine amidotransferase
AN0046.2	ATP + HIS + HTRNA -> AMP + PPI + HHTRNA	6.1.1.21	Arginyl-tRNA synthetase
AN3096.2/AN0092.2/AN1743.2/AN1957.2/AN3313.2	SAM + HIS -> SAH + MHIS	2.1.1.-	HNRNP arginine N-methyltransferase
AN4323.2/AN7878.2/AN5957.2	OICAPm + GLUm <-> AKGm + LEUm	2.6.1.42	Branched chain amino acid aminotransferase
AN4323.2/AN7878.2/AN5957.2	OMVALm + GLUm <-> AKGm + ILEm	2.6.1.42	Branched chain amino acid aminotransferase
AN4323.2/AN7878.2/AN5957.2	OMVAL + GLU <-> AKG + ILE	2.6.1.42	Branched chain amino acid aminotransferase
AN4323.2/AN7878.2/AN5957.2	OIVAL + GLU <-> AKG + VAL	2.6.1.42	Branched chain amino acid aminotransferase
AN4323.2/AN7878.2/AN5957.2	OICAP + GLU <-> AKG + LEU	2.6.1.42	Branched chain amino acid aminotransferase
AN4956.2/AN4430.2	OBUTm + PYRm -> ABUTm + CO2m	4.1.3.18	Acetolactate synthase
AN4956.2/AN4430.2	2 PYRm -> CO2m + ACLACm	4.1.3.18	Acetolactate synthase
AN2526.2	ACLACm + NADPHm -> NADPm + DHVALm	1.1.1.86	Ketol-acid reductoisomerase
AN2526.2	ABUTm + NADPHm -> NADPm + DHMVAm	1.1.1.86	Ketol-acid reductoisomerase
AN6346.2	DHVALm -> OIVALm	4.2.1.9	Dihydroxy acid dehydratase
AN6346.2	DHMVAm -> OMVALm	4.2.1.9	Dihydroxy acid dehydratase
AN0840.2	ACCOAm + OIVALm -> COAm + IPPMALm	4.1.3.12	alpha-Isopropylmalate synthase
AN5886.2	CBHCAP <-> IPPMAL	4.2.1.33	Isopropylmalate isomerase
AN5886.2	PPMAL <-> IPPMAL	4.2.1.33	Isopropylmalate isomerase
AN0912.2	IPPMAL + NAD -> NADH + OICAP + CO2	1.1.1.85	Beta-IPM (isopropylmalate) dehydrogenase
AN2793.2	IPPMAL + NAD -> NADH + OICAP + CO2	1.1.1.85	Beta-IPM (isopropylmalate) dehydrogenase
AN6639.2	HCITm <-> HACNm	4.2.1.79	2-Methylcitrate dehydratase
AN6521.2	HICITm <-> HACNm	4.2.1.36	Homoaconitate hydratase
AN5206.2	HICITm + NADm <-> OXAm + CO2m + NADHm	1.1.1.155	Homoisocitrate dehydrogenase (strathern:1.1.1.87)
AN8755.2	MICIT <-> PYR + SUCC	4.1.3.30	Methylisocitrate lyase
NON_ENZ	OXAm <-> CO2m + AKAm	Non enzymatic step	Non enzymatic reaction
AN8519.2	AKA + GLU <-> AMA + AKG	2.6.1.39	2-Aminoadipate transaminase
AN5610.2	AMA + NADPH + ATP -> AMASA + NADP + AMP + PPI	1.2.1.31	L-Aminoadipate-semialdehyde dehydrogenase
AN5610.2	AMA + NADH + ATP -> AMASA + NAD + AMP + PPI	1.2.1.31	L-Aminoadipate-semialdehyde dehydrogenase
AN5601.2	GLU + AMASA + NADPH <-> SACP + NADP	1.5.1.10	Saccharopine dehydrogenase (NADP+, L-glutamate forming)
AN2873.2	SACP + NAD <-> LYS + AKG + NADH	1.5.1.7	Saccharopine dehydrogenase (NAD+, L-lysine forming)
AN1913.2	ATP + LYS + LTRNA -> AMP + PPI + LLTRNA	6.1.1.6	Lysyl-tRNA synthetase
AN0428.2	ATP + LYS + LTRNA -> AMP + PPI + LLTRNA	6.1.1.6	Lysyl-tRNA synthetase
AN1913.2	ATPm + LYSm + LTRNAm -> AMPm + PPIm + LLTRNAm	6.1.1.6	Lysyl-tRNA synthetase
AN0428.2	ATPm + LYSm + LTRNAm -> AMPm + PPIm + LLTRNAm	6.1.1.6	Lysyl-tRNA synthetase
AN7051.2	LLCT -> HCYS + PYR + NH3	4.4.1.8	Cystathionine-b-lyase
AN1263.2	SAH -> HCYS + ADN	3.3.1.1	Adenosylhomocysteinase
AN4443.2	HCYS + MTHPTGLU -> THPTGLU + MET	2.1.1.14	Vitamin B12-(cobalamin)-independent methionine synthase
AN4443.2	HCYS + MTHF -> THF + MET	2.1.1.13	Methionine synthase
AN1446.2	LLCT -> CYS + NH3 + OBUT	4.4.1.1	Cystathionine gamma-lyase
AN2229.2	ACCOA + HSER <-> COA + OAHSER	2.3.1.31	Homoserine O-trans-acetylase
AN8277.2	OAHSER + METH -> MET + AC	4.2.99.10	O-Acetylhomoserine (thiol)-lyase
AN8277.2	OAHSER + H2S -> AC + HCYS	4.2.99.8	Cysteine synthase
AN3456.2	OSLHSER <-> SUCC + OBUT + NH3	4.2.99.9	Cystathionine gamma-synthase
AN1222.2	MET + ATP -> PPI + PI + SAM	2.5.1.6	S-Adenosylmethionine synthetase
AN0720.2	SAM + CALH -> SAH + DPTH	2.1.1.98	Diphthine synthase
AN5701.2	E4P + PEP -> PI + 3DDAH7P	2.5.1.54	3-Deoxy-D-arabino-heptulosonate 7-phosphate
AN0354.2	E4P + PEP -> PI + 3DDAH7P	2.5.1.54	3-Deoxy-D-arabino-heptulosonate 7-phosphate
AN0708.2/AN8886.2/AN4350.2	3DDAH7P -> DQT + PI	4.6.1.3	Pentafunctional aroM polypeptide (contains: 3-dehydroquinate synthase, 3-dehydroquinate dehydratase (3-dehydroquinase), shikimate 5-dehydrogenase, shikimate kinase, and EPSP synthase)
AN0708.2/AN8886.2/AN4350.2	DQT -> DHSK	4.2.1.10	3-Dehydroquinate dehydratase
AN1135.2	DQT -> DHSK	4.2.1.10	3-Dehydroquinate dehydratase
AN1137.2	QT + NAD <-> DQT + NADH	1.1.1.24	Quinate 5-dehydrogenase
AN0708.2/AN8886.2/AN4350.2	DHSK + NADPH -> SME + NADP	1.1.1.25	Shikimate dehydrogenase
AN0708.2/AN8886.2/AN4350.2	SME + ATP -> ADP + SME5P	2.7.1.71	Shikimate kinase I, II
AN0708.2/AN8886.2/AN4350.2	SME5P + PEP -> 3PSME + PI	2.5.1.19	3-Phosphoshikimate-1-carboxyvinyltransferase
AN5731.2	3PSME -> PI + CHOR	4.6.1.4	Chorismate synthase
AN6866.2	CHOR -> PHEN	5.4.99.5	Chorismate mutase
4.2.1.51	PHEN -> CO2 + PHPYR	4.2.1.51	Prephenate dehydratase
AN6338.2	PHPYR + GLU <-> AKG + PHE	2.6.1.57	Aromatic-amino-acid transaminase
AN5959.2	PHEN + NADP -> 4HPP + CO2 + NADPH	1.3.1.13	Prephenate dehydrogenase (NADP+)
AN5041.2	4HPP + GLU -> AKG + TYR	2.6.1.57	Aromatic-amino-acid transaminase
AN6338.2	4HPP + GLU -> AKG + TYR	2.6.1.57	Aromatic-amino-acid transaminase
AN5959.2	PHEN + NAD -> 4HPP + CO2 + NADH	1.3.1.12	Prephenate dehydrogenase
AN3695.2	CHOR + GLN -> GLU + PYR + AN	4.1.3.27	Anthranilate synthase
AN3634.2	AN + PRPP -> PPI + NPRAN	2.4.2.18	Anthranilate phosphoribosyl transferase
AN0648.2	NPRAN -> CPAD5P	5.3.1.24	N-(5'-Phosphoribosyl)-anthranilate isomerase
AN0648.2	CPAD5P -> CO2 + IGP	4.1.1.48	Indoleglycerol phosphate synthase
AN6231.2/AN5444.2	IGP + SER -> T3P1 + TRP	4.2.1.20	Tryptophan synthetase
AN1993.2	4HPP + GLU <-> AKG + TYR	2.6.1.1	Aspartate transaminase
AN6048.2	4HPP + GLU <-> AKG + TYR	2.6.1.1	Aspartate transaminase
AN2509.2	TRP + O2 -> FKYN	1.13.11.11	Tryptophan 2,3-dioxygenase
AN1858.2	TRP + O2 -> FKYN	1.13.11.11	Tryptophan 2,3-dioxygenase
AN4577.2	FKYN -> FOR + KYN	3.5.1.9	Kynurenine formamidase
AN5952.2	KYN -> ALA + AN	3.7.1.3	Kynureninase
AN1857.2	KYN -> ALA + AN	3.7.1.3	Kynureninase
AN5200.2	KYN + NADPH + O2 -> HKYN + NADP	1.14.13.9	Kynurenine 3-monooxygenase
AN5952.2	HKYN -> HAN + ALA	3.7.1.3	Kynureninase
AN1857.2	HKYN -> HAN + ALA	3.7.1.3	Kynureninase
1.13.11.6	HAN + O2 -> CMUSA	1.13.11.6	3-Hydroxyanthranilate 3,4-dioxygenase
AN0050.2	CMUSA -> CO2 + AM6SA	4.1.1.45	Picolinic acid decarboxylase
AN1689.2	AM6SA + NAD -> AMUCO + NADH	1.2.1.32	Aminomuconate-semialdehyde dehydrogenase
AN8243.2	AMUCO + NADPH -> AKA + NADP + NH3	1.5.1.-	2-Aminomuconate-reductase-rxn
AN1899.2	4HPP + O2 -> HOMOGEN + CO2	1.13.11.27	4-Hydroxyphenylpyruvate dioxygenase
AN1897.2	HOMOGEN + O2 -> MACAC	1.13.11.5	Homogentisate 1,2-dioxygenase
AN1895.2	MACAC -> FUACAC	5.2.1.2	Maleyl-acetoacetate isomerase
AN1896.2	FUACAC -> FUM + ACTAC	3.7.1.2	Fumarylacetoacetase
AN6488.2	ATPm + TRPm + TRNAm -> AMPm + PPIm + TRPTRNAm	6.1.1.2	Tryptophanyl-tRNA synthetase
AN8777.2	PAD -> PAC + NH3	3.5.1.4	Amidase
AN6519.2	PAD -> PAC + NH3	3.5.1.4	Amidase
AN3957.2	PAD -> PAC + NH3	3.5.1.4	Amidase
AN2829.2	PAD -> PAC + NH3	3.5.1.4	Amidase
AN8777.2	IAD -> IAC + NH3	3.5.1.4	Amidase
AN6519.2	IAD -> IAC + NH3	3.5.1.4	Amidase
AN3957.2	IAD -> IAC + NH3	3.5.1.4	Amidase
AN2829.2	IAD -> IAC + NH3	3.5.1.4	Amidase
AN7656.2	SPRMD + ACCOA -> ASPERMD + COA	2.6.1.29	Diamine transaminase
AN3580.2	ASPERMD + O2 -> APRUT + APROA + H2O2	1.5.3.11	Polyamine oxidase
AN3580.2	APRUT + O2 -> GABAL + APROA + H2O2	1.5.3.11	Polyamine oxidase
AN7656.2	SPRM + ACCOA -> ASPRM + COA	2.6.1.29	Diamine transaminase
AN3580.2	ASPRM + O2 -> ASPERMD + APROA + H2O2	1.5.3.11	Polyamine oxidase
AN5817.2	GLU + ATP -> ADP + GLUP	2.7.2.11	gamma-Glutamyl kinase
AN5799.2	GLUP + NADH -> NAD + PI + GLUGSAL	1.2.1.41	gamma-Glutamyl phosphate reductase
AN5799.2	GLUP + NADPH -> NADP + PI + GLUGSAL	1.2.1.41	gamma-Glutamyl phosphate reductase
NON_ENZ	GLUGSAL <-> P5C	Non enzymatic step	Non enzymatic reaction
NON_ENZ	GLUGSALm <-> P5Cm	Non enzymatic step	Non enzymatic reaction
AN7387.2	P5C + NADPH -> PRO + NADP	1.5.1.2	Pyrroline-5-carboxylate reductase
AN7387.2	PHC + NADPH -> HPRO + NADP	1.5.1.2	Pyrroline-5-carboxylate reductase
AN7387.2	PHC + NADH -> HPRO + NAD	1.5.1.2	Pyrroline-5-carboxylate reductase
AN1731.2	PROm + NADm -> P5Cm + NADHm	1.5.99.8	Proline dehydrogenase
AN0554.2	GABALm + NADm -> GABAm + NADHm	1.2.1.3	Aldehyde dehydrogenase (NAD+)
AN1689.2	GABALm + NADm -> GABAm + NADHm	1.2.1.3	Aldehyde dehydrogenase (NAD+)
AN4126.2	GABALm + NADm -> GABAm + NADHm	1.2.1.3	Aldehyde dehydrogenase (NAD+)
AN9034.2	GABALm + NADm -> GABAm + NADHm	1.2.1.3	Aldehyde dehydrogenase (NAD+)
AN4054.2	GABALm + NADm -> GABAm + NADHm	1.2.1.3	Aldehyde dehydrogenase (NAD+)
AN0554.2	LACALm + NADm <-> LLACm + NADHm	1.2.1.3	Aldehyde dehydrogenase (NAD+)
AN1689.2	LACALm + NADm <-> LLACm + NADHm	1.2.1.3	Aldehyde dehydrogenase (NAD+)
AN4126.2	LACALm + NADm <-> LLACm + NADHm	1.2.1.3	Aldehyde dehydrogenase (NAD+)
AN9034.3	LACALm + NADm <-> LLACm + NADHm	1.2.1.3	Aldehyde dehydrogenase (NAD+)
AN4054.3	LACALm + NADm <-> LLACm + NADHm	1.2.1.3	Aldehyde dehydrogenase (NAD+)
AN3656.2	APROP -> ALA + NH3	3.5.5.1	Nitrilase
AN5486.2	ACYBUT -> GLU + NH3	3.5.5.1	Nitrilase
AN3839.2	TCOA + GLP -> COA + TGLP	2.3.1.97	Glycylpeptide N-tetradecanoyltransferase
AN3628.2	ACCOA + PEPD -> COA + APEP	2.3.1.88	Peptide alpha-N-acetyltransferase
AN3150.2	CYS + GLU + ATP -> GC + PI + ADP	6.3.2.2	gamma-Glutamylcysteine synthetase
AN4462.2	GLY + GC + ATP -> RGT + PI + ADP	6.3.2.3	Glutathione synthetase
AN2846.2	2 RGT + H2O2 <-> OGT	1.11.1.9	Glutathione peroxidase
AN0932.2	NADPH + OGT -> NADP + RGT	1.6.4.2	Glutathione oxidoreductase
AN3767.2	RGT + ALA -> CGLY + ALAGLY	2.3.2.2	gamma-Glutamyltranspeptidase
AN3913.2	ATP -> cAMP + PPI	4.6.1.1	Adenylate cyclase
AN1395.2	GMP + ATP <-> GDP + ADP	2.7.4.8	Guanylate kinase
AN1395.2	DGMP + ATP <-> DGDP + ADP	2.7.4.8	Guanylate kinase
AN1395.2	GMP + DATP <-> GDP + DADP	2.7.4.8	Guanylate kinase
AN6637.2	PRPP + GLN -> PPI + GLU + PRAM	2.4.2.14	Amidophosphoribosyltransferase
AN6541.2	PRAM + ATP + GLY <-> ADP + PI + GAR	6.3.4.13	Phosphoribosylamine-glycine ligase
AN5922.2	GAR + FTHF -> THF + FGAR	2.1.2.2	Glycinamide ribotide transformylase
AN8121.2	FGAR + ATP + GLN -> GLU + ADP + PI + FGAM	6.3.5.3	5'-Phosphoribosylformyl glycinamidine synthetase
AN6541.2	FGAM + ATP -> ADP + PI + AIR	6.3.3.1	Phosphoribosylformylglycinamide cyclo-ligase
AN3626.2	CAIR <-> AIR + CO2	4.1.1.21	Phosphoribosylamino-imidazole-carboxylase
AN4739.2	CAIR + ATP + ASP <-> ADP + PI + SAICAR	6.3.2.6	Phosphoribosyl amino imidazolesuccinocarbozamide synthetase
AN6209.2	SAICAR <-> FUM + AICAR	4.3.2.2	5'-Phosphoribosyl-4-(N-succinocarboxamide)-5-aminoimidazole lyase
AN4011.2	SAICAR <-> FUM + AICAR	4.3.2.2	5'-Phosphoribosyl-4-(N-succinocarboxamide)-5-aminoimidazole lyase
AN4464.2	AICAR + FTHF <-> THF + PRFICA	2.1.2.3	5-Aminoimidazole-4-carboxamide ribonucleotide (AICAR) transformylase
AN4464.2	PRFICA <-> IMP	3.5.4.10	IMP cyclohydrolase
AN0893.2	IMP + GTP + ASP -> GDP + PI + ASUC	6.3.4.4	Adenylosuccinate synthetase
AN6209.2	ASUC <-> FUM + AMP	4.3.2.2	5'-phosphoribosyl-4-(N-succinocarboxamide)-5-aminoimidazole lyase
AN4011.2	ASUC <-> FUM + AMP	4.3.2.2	5'-phosphoribosyl-4-(N-succinocarboxamide)-5-aminoimidazole lyase
AN5716.2	IMP + NAD -> NADH + XMP	1.1.1.205	Inosine-5'-monophosphate dehydrogenase
AN5566.2	XMP + ATP + GLN -> GLU + AMP + PPI + GMP	6.3.5.2	GMP synthase (glutamine-hydrolysing)
AN8872.2	AMP -> IMP + NH3	3.5.4.6	AMP deaminase
AN0829.2	cAMP -> AMP	3.1.4.17	3',5'-Cyclic-nucleotide phosphodiesterase
AN2740.2	cAMP -> AMP	3.1.4.17	3',5'-Cyclic-nucleotide phosphodiesterase
AN2740.2	cdAMP -> DAMP	3.1.4.17	3',5'-Cyclic-nucleotide phosphodiesterase
AN2740.2	cIMP -> IMP	3.1.4.17	3',5'-Cyclic-nucleotide phosphodiesterase
AN2740.2	cGMP -> GMP	3.1.4.17	3',5'-Cyclic-nucleotide phosphodiesterase
AN2740.2	cCMP -> CMP	3.1.4.17	3',5'-Cyclic-nucleotide phosphodiesterase
AN4603.2	ATN <-> ATT	3.5.2.5	Allantoinase
AN3104.2	ATT <-> UGC + UREA	3.5.3.4	Allantoicase
AN1480.2	UGC <-> GLX + 2 NH3 + CO2	3.5.3.19	Ureidoglycolate hydrolase
AN0565.2	CAP + ASP -> CAASP + PI	2.1.3.2	Aspartate-carbamoyltransferase
AN5999.2	CAP + ASP -> CAASP + PI	2.1.3.2	Aspartate-carbamoyltransferase
AN2243.2	CAP + ASP -> CAASP + PI	2.1.3.2	Aspartate-carbamoyltransferase
AN0961.2	CAASP <-> DOROA	3.5.2.3	Dihydrooratase
AN5909.2	DOROA + O2 <-> H2O2 + OROA	1.3.1.14/1.3.3.1	Orotate reductase
AN5909.2	DOROA + Qm <-> QH2m + OROA	1.3.1.14/1.3.3.1	Orotate reductase
AN5884.2	OROA + PRPP <-> PPI + OMP	2.4.2.10	Orotate phosphoribosyltransferase 1
AN6157.2	OMP -> CO2 + UMP	4.1.1.23	Orotidine-5'-phosphate decarboxylase
AN4258.2	ATP + UMP <-> ADP + UDP	2.7.4.14	Cytidylate kinase
AN8869.2	URA + PRPP -> UMP + PPI	2.4.2.9	Uracil phosphoribosyltransferase
AN4228.2	CYTS -> URA + NH3	3.5.4.1	Cytosine deaminase
AN7502.2	URI + GTP -> UMP + GDP	2.7.1.48	Uridine kinase
AN7502.2	CYTD + GTP -> GDP + CMP	2.7.1.48	Uridine kinase
AN7502.2	URI + ATP -> ADP + UMP	2.7.1.48	Uridine kinase
AN6490.2	DU + PI <-> URA + DR1P	2.4.2.4	Thymidine (deoxyuridine) phosphorylase
AN6490.2	DT + PI <-> THY + DR1P	2.4.2.4	Thymidine (deoxyuridine) phosphorylase
AN8571.2	CYTD -> URI + NH3	3.5.4.5	Cytidine deaminase
AN8571.2	DC -> NH3 + DU	3.5.4.5	Cytidine deaminase
AN8213.2	DTMP + ATP <-> ADP + DTDP	2.7.4.9	dTMP kinase
AN3581.2	OTHIO + NADPH -> NADP + RTHIO	1.6.4.5	Thioredoxin reductase
AN3581.2	OTHIOm + NADPHm -> NADPm + RTHIOm	1.6.4.5	Thioredoxin reductase
AN0271.2	DUTP -> PPI + DUMP	3.6.1.23	dUTP pyrophosphatase
AN7028.2	DUMP + METTHF -> DHF + DTMP	2.1.1.45	Thymidylate synthase
AN4258.2	DCMP + ATP <-> ADP + DCDP	2.7.4.14	Cytidylate kinase
AN4258.2	CMP + ATP <-> ADP + CDP	2.7.4.14	Cytidylate kinase
AN0490.2	UTP + GLN + ATP -> GLU + CTP + ADP + PI	6.3.4.2	CTP synthase
AN0490.2	ATP + UTP + NH3 -> ADP + PI + CTP	6.3.4.2	CTP synthase
AN0072.2	URA + R5P <-> PURI5P	4.2.1.70	Pseudouridine synthase
AN6165.2	URA + R5P <-> PURI5P	4.2.1.70	Pseudouridine synthase
AN3170.2	URA + R5P <-> PURI5P	4.2.1.70	Pseudouridine synthase
AN9083.2	AD + PRPP -> PPI + AMP	2.4.2.7	Adenine phosphoribosyltransferase
AN6078.2	ADN -> INS + NH3	3.5.4.4	Adenosine deaminase
AN6078.2	DA -> DIN + NH3	3.5.4.4	Adenosine deaminase
AN6490.2	DIN + PI <-> HYXN + DR1P	2.4.2.1	Purine nucleotide phosphorylase
AN6490.2	DA + PI <-> AD + DR1P	2.4.2.1	Purine nucleotide phosphorylase
AN6490.2	DG + PI <-> GN + DR1P	2.4.2.1	Purine nucleotide phosphorylase
AN6490.2	HYXN + R1P <-> INS + PI	2.4.2.1	Purine nucleotide phosphorylase
AN6490.2	AD + R1P <-> PI + ADN	2.4.2.1	Purine nucleotide phosphorylase
AN6490.2	GN + R1P <-> PI + GSN	2.4.2.1	Purine nucleotide phosphorylase
AN6490.2	XAN + R1P <-> PI + XTSINE	2.4.2.1	Purine nucleotide phosphorylase
AN6993.2	XAN + PRPP -> XMP + PPI	2.4.2.22	Xanthine-guanine phosphoribosyltransferase
AN1115.2	GSN -> GN + RIB	3.2.2.1	Purine nucleosidase
AN1115.2	ADN -> AD + RIB	3.2.2.1	Purine nucleosidase
AN2272.2	ADN + ATP -> AMP + ADP	2.7.1.20	Adenosine kinase
AN5122.2	ATP + AMP <-> 2 ADP	2.7.4.3	Adenylate kinase
AN5122.2	GTP + AMP <-> ADP + GDP	2.7.4.3	Adenylate kinase
AN5122.2	ITP + AMP <-> ADP + IDP	2.7.4.3	Adenylate kinase
AN0259.2	ATPm + AMPm <-> 2 ADPm	2.7.4.3	Adenylate kinase
AN0259.2	GTPm + AMPm <-> ADPm + GDPm	2.7.4.3	Adenylate kinase
AN0259.2	ITPm + AMPm <-> ADPm + IDPm	2.7.4.3	Adenylate kinase
AN8216.2	UDP + ATP <-> UTP + ADP	2.7.4.6	Nucleoside-diphosphate kinase
AN8216.2	CDP + ATP <-> CTP + ADP	2.7.4.6	Nucleoside-diphosphate kinase
AN8216.2	DGDP + ATP <-> DGTP + ADP	2.7.4.6	Nucleoside-diphosphate kinase
AN8216.2	DUDP + ATP <-> DUTP + ADP	2.7.4.6	Nucleoside-diphosphate kinase
AN8216.2	DCDP + ATP <-> DCTP + ADP	2.7.4.6	Nucleoside-diphosphate kinase
AN8216.2	DTDP + ATP <-> DTTP + ADP	2.7.4.6	Nucleoside-diphosphate kinase
AN8216.2	DADP + ATP <-> DATP + ADP	2.7.4.6	Nucleoside-diphosphate kinase
AN8216.2	GDP + ATP <-> GTP + ADP	2.7.4.6	Nucleoside-diphosphate kinase
AN8216.2	IDP + ATP <-> ITP + IDP	2.7.4.6	Nucleoside-diphosphate kinase
AN5122.2	DAMP + ATP <-> DADP + ADP	2.7.4.11	Adenylate kinase
AN0259.2	DAMP + ATP <-> DADP + ADP	2.7.4.11	Adenylate kinase
AN6078.2	AD -> NH3 + HYXN	3.5.4.2	Adenine deaminase
AN2272.2	INS + ATP -> IMP + ADP	2.7.1.73	Inosine kinase
AN2272.2	GSN + ATP -> GMP + ADP	2.7.1.73	Inosine kinase
AN6993.2	HYXN + PRPP -> PPI + IMP	2.4.2.8	Hypoxanthine phosphoribosyltransferase
AN6993.2	GN + PRPP -> PPI + GMP	2.4.2.8	Hypoxanthine phosphoribosyltransferase
2.4.2.3	URI + PI <-> URA + R1P	2.4.2.3	Uridine phosphorylase
AN4258.2	UMP + ATP <-> UDP + ADP	2.7.4.14	Uridylate kinase
AN4258.2	DUMP + ATP <-> DUDP + ADP	2.7.4.14	Uridylate kinase
AN4389.2	CMP -> CYTS + R5P	3.2.2.10	CMP glycosylase
AN5939.2	DUMP -> DU + PI	3.1.3.5	5'-Nucleotidase
AN5336.2	DUMP -> DU + PI	3.1.3.5	5'-Nucleotidase
AN5655.2	DUMP -> DU + PI	3.1.3.5	5'-Nucleotidase
AN5939.2	DTMP -> DT + PI	3.1.3.5	5'-Nucleotidase
AN5336.2	DTMP -> DT + PI	3.1.3.5	5'-Nucleotidase
AN5655.2	DTMP -> DT + PI	3.1.3.5	5'-Nucleotidase
AN5939.2	DAMP -> DA + PI	3.1.3.5	5'-Nucleotidase
AN5336.2	DAMP -> DA + PI	3.1.3.5	5'-Nucleotidase
AN5655.2	DAMP -> DA + PI	3.1.3.5	5'-Nucleotidase
AN5939.2	DGMP -> DG + PI	3.1.3.5	5'-Nucleotidase
AN5336.2	DGMP -> DG + PI	3.1.3.5	5'-Nucleotidase
AN5655.2	DGMP -> DG + PI	3.1.3.5	5'-Nucleotidase
AN5939.2	DCMP -> DC + PI	3.1.3.5	5'-Nucleotidase
AN5336.2	DCMP -> DC + PI	3.1.3.5	5'-Nucleotidase
AN5655.2	DCMP -> DC + PI	3.1.3.5	5'-Nucleotidase
AN5939.2	CMP -> CYTD + PI	3.1.3.5	5'-Nucleotidase
AN5336.2	CMP -> CYTD + PI	3.1.3.5	5'-Nucleotidase
AN5655.2	CMP -> CYTD + PI	3.1.3.5	5'-Nucleotidase
AN5939.2	AMP -> PI + ADN	3.1.3.5	5'-Nucleotidase
AN5336.2	AMP -> PI + ADN	3.1.3.5	5'-Nucleotidase
AN5655.2	AMP -> PI + ADN	3.1.3.5	5'-Nucleotidase
AN5939.2	GMP -> PI + GSN	3.1.3.5	5'-Nucleotidase
AN5336.2	GMP -> PI + GSN	3.1.3.5	5'-Nucleotidase
AN5655.2	GMP -> PI + GSN	3.1.3.5	5'-Nucleotidase
AN5939.2	IMP -> PI + INS	3.1.3.5	5'-Nucleotidase
AN5336.2	IMP -> PI + INS	3.1.3.5	5'-Nucleotidase
AN5655.2	IMP -> PI + INS	3.1.3.5	5'-Nucleotidase
AN5939.2	XMP -> PI + XTSINE	3.1.3.5	5'-Nucleotidase
AN5336.2	XMP -> PI + XTSINE	3.1.3.5	5'-Nucleotidase
AN5655.2	XMP -> PI + XTSINE	3.1.3.5	5'-Nucleotidase
AN5939.2	UMP -> PI + URI	3.1.3.5	5'-Nucleotidase
AN5336.2	UMP -> PI + URI	3.1.3.5	5'-Nucleotidase
AN5655.2	UMP -> PI + URI	3.1.3.5	5'-Nucleotidase
AN4380.2	ADP + RTHIO -> DADP + OTHIO	1.17.4.1	Ribonucleotide reductase
AN4380.2	GDP + RTHIO -> DGDP + OTHIO	1.17.4.1	Ribonucleotide reductase
AN4380.2	CDP + RTHIO -> DCDP + OTHIO	1.17.4.1	Ribonucleotide reductase
AN4380.2	UDP + RTHIO -> OTHIO + DUDP	1.17.4.1	Ribonucleotide reductase
AN0067.2	ATP + RTHIO -> DATP + OTHIO	1.17.4.2	Ribonucleoside-triphosphate reductase
AN0067.2	GTP + RTHIO -> DGTP + OTHIO	1.17.4.2	Ribonucleoside-triphosphate reductase
AN0067.2	CTP + RTHIO -> DCTP + OTHIO	1.17.4.2	Ribonucleoside-triphosphate reductase
AN0067.2	UTP + RTHIO -> OTHIO + DUTP	1.17.4.2	Ribonucleoside-triphosphate reductase
AN6189.2	GTP -> GSN + 3 PI	3.6.1.15	Nucleoside triphosphatase
AN6189.2	DGTP -> DG + 3 PI	3.6.1.15	Nucleoside triphosphatase
AN8872.2	AMP -> AD + R5P	3.2.2.4	AMP deaminase
AN8280.2	ATP + LCCA + COA <-> AMP + PPI + ACOA	6.2.1.3	Long-chain-fatty-acid--CoA ligase
AN6014.2	ATP + LCCA + COA <-> AMP + PPI + ACOA	6.2.1.3	Long-chain-fatty-acid--CoA ligase
AN0649.2	ATP + LCCA + COA <-> AMP + PPI + ACOA	6.2.1.3	Long-chain-fatty-acid--CoA ligase
AN5990.2	ATP + LCCA + COA <-> AMP + PPI + ACOA	6.2.1.3	Long-chain-fatty-acid--CoA ligase
AN7111.2	HACOA + NAD <-> OACOA + NADH	1.1.1.-	3-Hydroxyacyl-CoA dehydrogenase
AN9041.2	HACOA + NAD <-> OACOA + NADH	1.1.1.-	3-Hydroxyacyl-CoA dehydrogenase
AN4934.2	HACOA + NAD <-> OACOA + NADH	1.1.1.-	3-Hydroxyacyl-CoA dehydrogenase
AN5646.2	OACOA + COA -> ACOA + ACCOA	2.3.1.16	3-Ketoacyl-CoA thiolase
AN1050.2	OACOA + COA -> ACOA + ACCOA	2.3.1.16	3-Ketoacyl-CoA thiolase
AN5698.2	OACOA + COA -> ACOA + ACCOA	2.3.1.16	3-Ketoacyl-CoA thiolase
AN1409.2	2 ACCOA <-> COA + AACCOA	2.3.1.9	Acetyl-CoA C-acetyltransferase
AN4179.2	2 ACCOA <-> COA + AACCOA	2.3.1.9	Acetyl-CoA C-acetyltransferase
AN5698.2	2 ACCOA <-> COA + AACCOA	2.3.1.9	Acetyl-CoA C-acetyltransferase
AN1409.2	2 ACCOAm <-> COAm + AACCOAm	2.3.1.9	Acetyl-CoA C-acetyltransferase
AN4179.2	2 ACCOAm <-> COAm + AACCOAm	2.3.1.9	Acetyl-CoA C-acetyltransferase
AN5698.2	2 ACCOAm <-> COAm + AACCOAm	2.3.1.9	Acetyl-CoA C-acetyltransferase
AN5704.2/AN7489.2/AN0150.2/AN7909.2/AN3276.2	ACACPm + 4 MALACPm + 8 NADPHm -> 8 NADPm + C100ACPm + 4 CO2m + 4 ACPm	1.6.5.3/-/-/1.1.1.100	Type II fatty acid synthase
AN5704.2/AN7489.2/AN0150.2/AN7909.2/AN3276.2	ACACPm + 5 MALACPm + 10 NADPHm -> 10 NADPm + C120ACPm + 5 CO2m + 5 ACPm	1.6.5.3/-/-/1.1.1.100	Type II fatty acid synthase
AN5704.2/AN7489.2/AN0150.2/AN7909.2/AN3276.2	ACACPm + 6 MALACPm + 12 NADPHm -> 12 NADPm + C140ACPm + 6 CO2m + 6 ACPm	1.6.5.3/-/-/1.1.1.100	Type II fatty acid synthase
AN5704.2/AN7489.2/AN0150.2/AN7909.2/AN3276.2	ACACPm + 6 MALACPm + 11 NADPHm -> 11 NADPm + C141ACPm+ 6 CO2m + 6 ACPm	1.6.5.3/-/-/1.1.1.100	Type II fatty acid synthase
AN5704.2/AN7489.2/AN0150.2/AN7909.2/AN3276.2	ACACPm + 7 MALACPm + 14 NADPHm -> 14 NADPm + C160ACPm + 7 CO2m + 7 ACPm	1.6.5.3/-/-/1.1.1.100	Type II fatty acid synthase
AN5704.2/AN7489.2/AN0150.2/AN7909.2/AN3276.2	ACACPm + 7 MALACPm + 13 NADPHm -> 13 NADPm + C161ACPm + 7 CO2m + 7 ACPm	1.6.5.3/-/-/1.1.1.100	Type II fatty acid synthase
AN5704.2/AN7489.2/AN0150.2/AN7909.2/AN3276.2	ACACPm + 8 MALACPm + 16 NADPHm -> 16 NADPm + C180ACPm + 8 CO2m + 8 ACPm	1.6.5.3/-/-/1.1.1.100	Type II fatty acid synthase
AN5704.2/AN7489.2/AN0150.2/AN7909.2/AN3276.2	ACACPm + 8 MALACPm + 15 NADPHm -> 15 NADPm + C181ACPm + 8 CO2m + 8 ACPm	1.6.5.3/-/-/1.1.1.100	Type II fatty acid synthase
AN5704.2/AN7489.2/AN0150.2/AN7909.2/AN3276.2	ACACPm + 8 MALACPm + 14 NADPHm -> 14 NADPm + C182ACPm + 8 CO2m + 8 ACPm	1.6.5.3/-/-/1.1.1.100	Type II fatty acid synthase
AN5704.2/AN7489.2/AN0150.2/AN7909.2/AN3276.2	2 ACACPm + 17 MALACPm + 34 NADPHm -> 34 NADPm + 2 C150ACPm + 17 CO2m + 17 ACPm	1.6.5.3/-/-/1.1.1.100	Type II fatty acid synthase
AN5704.2/AN7489.2/AN0150.2/AN7909.2/AN3276.2	ACACPm + 7 MALACPm + 12 NADPHm -> 12 NADPm + C162ACPm + 7 CO2m + 7 ACPm	1.6.5.3/-/-/1.1.1.100	Type II fatty acid synthase
AN5704.2/AN7489.2/AN0150.2/AN7909.2/AN3276.2	2 ACACPm + 19 MALACPm + 38 NADPHm -> 38 NADPm + 2 C170ACPm + 19 CO2m + 19 ACPm	1.6.5.3/-/-/1.1.1.100	Type II fatty acid synthase
AN5704.2/AN7489.2/AN0150.2/AN7909.2/AN3276.2	ACACPm + 8 MALACPm + 13 NADPHm -> 13 NADPm + C183ACPm + 8 CO2m + 8 ACPm	1.6.5.3/-/-/1.1.1.100	Type II fatty acid synthase
AN5704.2/AN7489.2/AN0150.2/AN7909.2/AN3276.2	ACACPm + 9 MALACPm + 18 NADPHm -> 18 NADPm + C200ACPm + 9 CO2m + 9 ACPm	1.6.5.3/-/-/1.1.1.100	Type II fatty acid synthase
AN6126.2	ACCOA + ATP + CO2 <-> MALCOA + ADP + PI	6.4.1.2/6.3.4.14	Acetyl-CoA carboxylase / Biotin carboxylase
AN5271.2	ACCOA + ATP + CO2 <-> MALCOA + ADP + PI	6.4.1.2/6.3.4.14	Acetyl-CoA carboxylase / Biotin carboxylase
AN4690.2	ACCOA + ATP + CO2 <-> MALCOA + ADP + PI	6.4.1.2/6.3.4.14	Acetyl-CoA carboxylase / Biotin carboxylase
AN9408.2/AN9407.2	MALCOA + ACP <-> MALACP + COA	4.2.1.61/1.3.1.9/2.3.1.38/2.3.1.39/3.1.2.14/2.3.1.86/2.3.1.85/1.1.1.100/2.3.1.41	Fatty-acyl-CoA synthase
AN7873.2/AN7880.2	MALCOA + ACP <-> MALACP + COA	4.2.1.61/1.3.1.9/2.3.1.38/2.3.1.39/3.1.2.14/2.3.1.86/2.3.1.85/1.1.1.100/2.3.1.41	Fatty-acyl-CoA synthase
AN3381.2/AN3380.2	MALCOA + ACP <-> MALACP + COA	4.2.1.61/1.3.1.9/2.3.1.38/2.3.1.39/3.1.2.14/2.3.1.86/2.3.1.85/1.1.1.100/2.3.1.41	Fatty-acyl-CoA synthase
AN9408.2	ACCOA + ACP <-> ACACP + COA	4.2.1.61/1.3.1.9/2.3.1.38/2.3.1.39/3.1.2.14/2.3.1.86	Fatty-acyl-CoA synthase
AN7873.2	ACCOA + ACP <-> ACACP + COA	4.2.1.61/1.3.1.9/2.3.1.38/2.3.1.39/3.1.2.14/2.3.1.86	Fatty-acyl-CoA synthase
AN3381.2	ACCOA + ACP <-> ACACP + COA	4.2.1.61/1.3.1.9/2.3.1.38/2.3.1.39/3.1.2.14/2.3.1.86	Fatty-acyl-CoA synthase
AN7489.2	MALACPm + ACACPm -> ACPm + CO2m + 3OACPm	2.3.1.41	3-Oxoacyl-[acyl-carrier-protein] synthase
AN5904.2/AN9408.2/AN9407.2	ACACP + 4 MALACP + 8 NADPH -> 8 NADP + C100ACP + 4 CO2 + 4 ACP	6.4.1.2/6.3.4.1/2.3.1.85/1.1.1.100/2.3.1.41/4.2.1.61	B-Ketoacyl-ACP synthase
AN5904.2/AN9408.2/AN9407.2	ACACP + 5 MALACP + 10 NADPH -> 10 NADP + C120ACP + 5 CO2 + 5 ACP	6.4.1.2/6.3.4.1/2.3.1.85/1.1.1.100/2.3.1.41/4.2.1.61	B-Ketoacyl-ACP synthase
AN5904.2/AN9408.2/AN9407.2	ACACP + 6 MALACP + 12 NADPH -> 12 NADP + C140ACP + 6 CO2 + 6 ACP	6.4.1.2/6.3.4.1/2.3.1.85/1.1.1.100/2.3.1.41/4.2.1.61	B-Ketoacyl-ACP synthase
AN5904.2/AN9408.2/AN9407.2	ACACP + 6 MALACP + 11 NADPH -> 11 NADP + C141ACP + 6 CO2 + 6 ACP	6.4.1.2/6.3.4.1/2.3.1.85/1.1.1.100/2.3.1.41/4.2.1.61	B-Ketoacyl-ACP synthase
AN5904.2/AN9408.2/AN9407.2	ACACP + 7 MALACP + 14 NADPH -> 14 NADP + C160ACP + 7 CO2 + 7 ACP	6.4.1.2/6.3.4.1/2.3.1.85/1.1.1.100/2.3.1.41/4.2.1.61	B-Ketoacyl-ACP synthase
AN5904.2/AN9408.2/AN9407.2	ACACP + 7 MALACP + 13 NADPH -> 13 NADP + C161ACP + 7 CO2 + 7 ACP	6.4.1.2/6.3.4.1/2.3.1.85/1.1.1.100/2.3.1.41/4.2.1.61	B-Ketoacyl-ACP synthase
AN5904.2/AN9408.2/AN9407.2	ACACP + 8 MALACP + 16 NADPH -> 16 NADP + C180ACP + 8 CO2 + 8 ACP	6.4.1.2/6.3.4.1/2.3.1.85/1.1.1.100/2.3.1.41/4.2.1.61	B-Ketoacyl-ACP synthase
AN5904.2/AN9408.2/AN9407.2	ACACP + 8 MALACP + 15 NADPH -> 15 NADP + C181ACP + 8 CO2 + 8 ACP	6.4.1.2/6.3.4.1/2.3.1.85/1.1.1.100/2.3.1.41/4.2.1.61	B-Ketoacyl-ACP synthase
AN5904.2/AN9408.2/AN9407.2	ACACP + 8 MALACP + 14 NADPH -> 14 NADP + C182ACP + 8 CO2 + 8 ACP	6.4.1.2/6.3.4.1/2.3.1.85/1.1.1.100/2.3.1.41/4.2.1.61	B-Ketoacyl-ACP synthase
AN9408.2	3HPACP <-> 2HDACP	4.2.1.61	3-Hydroxypalmitoyl-[acyl-carrier-protein] dehydratase
AN7873.2	3HPACP <-> 2HDACP	4.2.1.61	3-Hydroxypalmitoyl-[acyl-carrier-protein] dehydratase
AN3381.2	3HPACP <-> 2HDACP	4.2.1.61	3-Hydroxypalmitoyl-[acyl-carrier-protein] dehydratase
AN9408.2	AACP + NAD <-> 23DAACP + NADH	1.3.1.9	Enoyl-ACP reductase
AN7873.2	AACP + NAD <-> 23DAACP + NADH	1.3.1.9	Enoyl-ACP reductase
AN3381.2	AACP + NAD <-> 23DAACP + NADH	1.3.1.9	Enoyl-ACP reductase
AN5904.2/AN9408.2/AN9407.2	2 ACACP + 17 MALACP + 34 NADPH -> 34 NADP + 2 C150ACP + 17 CO2 + 17 ACP	6.4.1.2/6.3.4.1/2.3.1.85/1.1.1.100/2.3.1.41/4.2.1.61	B-Ketoacyl-ACP synthase
AN5904.2/AN9408.2/AN9407.2	ACACP + 7 MALACP + 12 NADPH -> 12 NADP + C162ACP + 7 CO2 + 7 ACP	6.4.1.2/6.3.4.1/2.3.1.85/1.1.1.100/2.3.1.41/4.2.1.61	B-Ketoacyl-ACP synthase
AN5904.2/AN9408.2/AN9407.2	2 ACACP + 19 MALACP + 38 NADPH -> 38 NADP + 2 C170ACP + 19 CO2 + 19 ACP	6.4.1.2/6.3.4.1/2.3.1.85/1.1.1.100/2.3.1.41/4.2.1.61	B-Ketoacyl-ACP synthase
AN5904.2/AN9408.2/AN9407.2	ACACP + 8 MALACP + 13 NADPH -> 13 NADP + C183ACP + 8 CO2 + 8 ACP	6.4.1.2/6.3.4.1/2.3.1.85/1.1.1.100/2.3.1.41/4.2.1.61	B-Ketoacyl-ACP synthase
AN5904.2/AN9408.2/AN9407.2	ACACP + 9 MALACP + 18 NADPH -> 18 NADP + C200ACP + 9 CO2 + 9 ACP	6.4.1.2/6.3.4.1/2.3.1.85/1.1.1.100/2.3.1.41/4.2.1.61	B-Ketoacyl-ACP synthase
AN6752.2/AN7111.2/AN5646.2	C140 + ATP + 7 COA + 7 FADm + 7 NAD -> AMP + PPI + 7 FADH2m + 7 NADH + 7 ACCOA	1.3.3.6/4.2.1.17/1.1.1.-/2.3.1.16	Fatty acid degradation
AN6752.2/AN7111.2/AN5646.2	C160 + ATP + 8 COA + 8 FADm + 8 NAD -> AMP + PPI + 8 FADH2m + 8 NADH + 8 ACCOA	1.3.3.6/4.2.1.17/1.1.1.-/2.3.1.16	Fatty acid degradation
AN6752.2/AN7111.2/AN5646.2	C180 + ATP + 9 COA + 9 FADm + 9 NAD -> AMP + PPI + 9 FADH2m + 9 NADH + 9 ACCOA	1.3.3.6/4.2.1.17/1.1.1.-/2.3.1.16	Fatty acid degradation
AN5599.2	GL3P + 0.0798 C120ACP + 0.0835 C140ACP + 0.1052 C141ACP + 0.7732 C160ACP + 0.1390 C161ACP + 0.0991 C162ACP + 0.1355 C170ACP + 0.2765 C180ACP + 0.4377 C181ACP + 0.9546 C182ACP + 0.1805 C183ACP + 0.0148 C200ACP -> AGL3P + ACP	2.3.1.15	Glycerol-3-phosphate acyltransferase
AN5599.2	T3P2 + 0.0798 C120ACP + 0.0835 C140ACP + 0.1052 C141ACP + 0.7732 C160ACP + 0.1390 C161ACP + 0.0991 C162ACP + 0.1355 C170ACP + 0.2765 C180ACP + 0.4377 C181ACP + 0.9546 C182ACP + 0.1805 C183ACP + 0.0148 C200ACP -> AT3P2 + ACP	2.3.1.15	Glycerol-3-phosphate acyltransferase
AN6991.2	AT3P2 + NADPH -> AGL3P + NADP	1.1.1.101	Acylglycerone-phosphate reductase
AN5379.2	AT3P2 + NADPH -> AGL3P + NADP	1.1.1.101	Acylglycerone-phosphate reductase
AN6139.2	AGL3P + 0.0798 C120ACP + 0.0835 C140ACP + 0.1052 C141ACP + 0.7732 C160ACP + 0.1390 C161ACP + 0.0991 C162ACP + 0.1355 C170ACP + 0.2765 C180ACP + 0.4377 C181ACP + 0.9546 C182ACP + 0.1805 C183ACP + 0.0148 C200ACP -> PA + ACP	2.3.1.51	1-Acylglycerol-3-phosphate acyltransferase
AN5166.2	PAm + CTPm <-> CDPDGm + PPIm	2.7.7.41	CDP-diacylglycerol synthetase
AN5166.2	PA + CTP <-> CDPDG + PPI	2.7.7.41	CDP-diacylglycerol synthetase
AN5661.2	CDPDG + SER <-> CMP + PS	2.7.8.8	Phosphatidylserine synthase
AN5661.2	CDPDGm + SERm <-> CMPm + PSm	2.7.8.8	Phosphatidylserine synthase
AN3188.2	PS -> PE + CO2	4.1.1.65	Phosphatidylserine decarboxylase
AN7989.2	PS -> PE + CO2	4.1.1.65	Phosphatidylserine decarboxylase
AN7385.2	PS -> PE + CO2	4.1.1.65	Phosphatidylserine decarboxylase
AN0910.2	PSm -> PEm + CO2m	4.1.1.65	Phosphatidylserine decarboxylase
AN2154.2	SAM + PE -> SAH + PMME	2.1.1.17	Phosphatidylethanolamine N-methyltransferase
AN1376.2	SAM + PMME -> SAH + PDME	2.1.1.16	Methylene-fatty-acyl-phospholipid synthase.
AN1376.2	PDME + SAM -> PC + SAH	2.1.1.16	Methylene-fatty-acyl-phospholipid synthase.
AN0929.2	ATP + CHO -> ADP + PCHO	2.7.1.32	Choline kinase
AN1357.2	PCHO + CTP -> CDPCHO + PPI	2.7.7.15	Cholinephosphate cytidylyltransferase
AN4778.2	CDPCHO + DAGLY -> PC + CMP	2.7.8.2	Diacylglycerol cholinephosphotransferase
AN1141.2	ATP + ETHM -> ADP + PETHM	2.7.1.82	Ethanolamine kinase
AN4303.2	PETHM + CTP -> CDPETN + PPI	2.7.7.14	Phosphoethanolamine cytidylyltransferase
AN4778.2	CDPETN + DAGLY <-> CMP + PE	2.7.8.1	Ethanolaminephosphotransferase.
AN7625.2	G6P -> MI1P	5.5.1.4	Myo-inositol-1-phosphate synthase
AN1136.2	MI1P -> MYOI + PI	3.1.3.25	Myo-inositol-1(or 4)-monophosphatase
AN0913.2	CDPDG + MYOI -> CMP + PINS	2.7.8.11	Phosphatidylinositol synthase
AN5982.2	ATP + PINS -> ADP + PINSP	2.7.1.137	Phosphatidylinositol 3-kinase
AN0038.2	ATP + PINS -> ADP + PINSP	2.7.1.137	Phosphatidylinositol 3-kinase
AN6975.2	ATP + PINS -> ADP + PINSP	2.7.1.137	Phosphatidylinositol 3-kinase
AN4709.2	ATP + PINS -> ADP + PINSP	2.7.1.137	Phosphatidylinositol 3-kinase
AN4278.2	ATP + PINS -> ADP + PINS4P	2.7.1.67	Phosphatidylinositol 4-kinase
AN4709.2	ATP + PINS -> ADP + PINS4P	2.7.1.67	Phosphatidylinositol 4-kinase
AN2766.2	PINS4P + ATP -> D45PI + ADP	2.7.1.68	Phosphatidylinositol-4-phosphate 5-kinase
AN0664.2	D45PI -> TPI + DAGLY	3.1.4.11	1-Phosphatidylinositol-4,5-bisphosphate phosphodiesterase
AN2947.2	D45PI -> TPI + DAGLY	3.1.4.11	1-Phosphatidylinositol-4,5-bisphosphate phosphodiesterase
AN2261.2	CDPDGm + GL3Pm <-> CMPm + PGPm	2.7.8.8	Phosphatidylserine synthase
AN6610.2	PGPm -> PIm + PGm	3.1.3.27	Phosphatidylglycerol phosphate phosphatase a
AN6580.2	CDPDGm + PGm -> CMPm + CLm	2.7.8.5	Cardiolipin synthase
AN2124.2	PA -> DAGLY + PI	3.1.3.-/3.1.3.4	Diacylglycerol pyrophosphate phosphatase
AN1671.2	PA -> DAGLY + PI	3.1.3.-/3.1.3.4	Diacylglycerol pyrophosphate phosphatase
AN1292.2	PA -> DAGLY + PI	3.1.3.-/3.1.3.4	Diacylglycerol pyrophosphate phosphatase
AN2124.2	DGPP -> PA + PI	3.1.3.-/3.1.3.4	Diacylglycerol pyrophosphate phosphatase
AN1671.2	DGPP -> PA + PI	3.1.3.-/3.1.3.4	Diacylglycerol pyrophosphate phosphatase
AN6211.2/AN7604.2	PC -> LPC + 0.0798 C120ACP + 0.0835 C140ACP + 0.1052 C141ACP + 0.7732 C160ACP + 0.1390 C161ACP + 0.0991 C162ACP + 0.1355 C170ACP + 0.2765 C180ACP + 0.4377 C181ACP + 0.9546 C182ACP + 0.1805 C183ACP + 0.0148 C200ACP	3.1.1.4/3.1.1.32	Phospholipases
AN6211.2/AN7604.2	PE -> LPE + 0.0798 C120ACP + 0.0835 C140ACP + 0.1052 C141ACP + 0.7732 C160ACP + 0.1390 C161ACP + 0.0991 C162ACP + 0.1355 C170ACP + 0.2765 C180ACP + 0.4377 C181ACP + 0.9546 C182ACP + 0.1805 C183ACP + 0.0148 C200ACP	3.1.1.4/3.1.1.32	Phospholipases
AN8216.2	CDPm + ATPm <-> CTPm + ADPm	2.7.4.6	Nucleoside-diphosphate kinase
AN4258.2	CMPm + ATPm <-> CDPm + ADPm	2.7.4.14	Cytidylate kinase
AN1102.2	PALCOA + SER -> COA + DHSPH + CO2	2.3.1.50	Serine C-palmitoyltransferase
AN3728.2	PALCOA + SER -> COA + DHSPH + CO2	2.3.1.50	Serine C-palmitoyltransferase
AN1165.2	DHSPH + NADPH -> SPH + NADP	1.1.1.102	3-dehydrosphinganine reductase
AN0640.2	SPH + O2 + NADPH -> PSPH + NADP	Unknown	Sphingosine hydroxylase
AN2464.2	PSPH + C260COA -> CER2 + COA	2.3.1.24	Ceramide synthase
AN3662.2	PSPH + C240COA -> CER2 + COA	2.3.1.24	Ceramide synthase
AN0918.2	CER2 + NADPH + O2 -> CER3 + NADP	Unknown	Ceramide hydroxylase
AN4991.2	CER3 + PINS -> IPC	2.-.-.-	MIP2C synthase
AN6534.2	IPC + GDPMAN -> MIPC	Unknown	MIPC synthase
AN4991.2	MIPC + PINS -> MIP2C	2.-.-.-	MIP2C synthase
AN1176.2	SPH + ATP -> DHSP + ADP	Unknown	Long chain base kinase, involved in sphingolipid metabolism
AN1176.2	PSPH + ATP -> PHSP + ADP	Unknown	Long chain base kinase, involved in sphingolipid metabolism
AN2688.2	DHSP -> SPH + PI	3.1.3.-	Sphingosine-1-phosphate phosphatase 1
AN1989.2	DHSP -> PETHM + C16A	Unknown	Dihydrosphingosine-1-phosphate lyase
AN4923.2	H3MCOA + COA <-> ACCOA + AACCOA	4.1.3.5	3-Hydroxy-3-methylglutaryl coenzyme A synthase
AN3817.2	MVL + COA + 2 NADP <-> H3MCOA + 2 NADPH	1.1.1.34	3-Hydroxy-3-methylglutaryl-coenzyme A (HMG-CoA) reductase isozyme
AN1593.2	MVL + COA + 2 NADP <-> H3MCOA + 2 NADPH	1.1.1.34	3-Hydroxy-3-methylglutaryl-coenzyme A (HMG-CoA) reductase isozyme
AN3869.2	ATP + MVL -> ADP + PMVL	2.7.1.36	Mevalonate kinase
AN3869.2	CTP + MVL -> CDP + PMVL	2.7.1.36	Mevalonate kinase
AN3869.2	GTP + MVL -> GDP + PMVL	2.7.1.36	Mevalonate kinase
AN3869.2	UTP + MVL -> UDP + PMVL	2.7.1.36	Mevalonate kinase
AN2311.2	ATP + PMVL -> ADP + PPMVL	2.7.4.2	Phosphomevalonate kinase
AN4414.2	ATP + PPMVL -> ADP + PI + IPPP + CO2	4.1.1.33	Diphosphomevalonate decarboxylase
AN0579.2	IPPP <-> DMPP	5.3.3.2	Isopentenyl diphosphate
AN8012.2	DMPP + IPPP -> GPP + PPI	2.5.1.1	Prenyltransferase
AN8012.2	GPP + IPPP -> FPP + PPI	2.5.1.10	Farnesyl diphosphate synthetase
AN3376.2	2 FPP + NADPH -> NADP + SQL	2.5.1.21	Squalene synthase
AN7751.2	SQL + O2 + NADP -> S23E + NADPH	1.14.99.7	Squalene monooxygenase
AN8260.2	S23E -> LNST	5.4.99.7	2,3-Oxidosqualene-lanosterol cyclase
AN8249.2	S23E -> LNST	5.4.99.7	2,3-Oxidosqualene-lanosterol cyclase
AN1901.2	LNST + FADH2m + O2 -> IGST + FADm	1.14.13.70	Sterol 14-demethylase
AN8283.2	LNST + FADH2m + O2 -> IGST + FADm	1.14.13.70	Sterol 14-demethylase
AN9218.2	LNST + FADH2m + O2 -> IGST + FADm	1.14.13.70	Sterol 14-demethylase
AN4094.2	IGST + NADPH -> DMZYMST + NADP	1.3.1.70	C-14 sterol reductase
AN5184.2	IGST + NADPH -> DMZYMST + NADP	1.3.1.70	C-14 sterol reductase
AN2684.2	IGST + NADPH -> DMZYMST + NADP	1.3.1.70	C-14 sterol reductase
AN8907.2	3 O2 + DMZYMST -> IMZYMST	1.14.13.72	C-4 sterol methyl oxidase
AN6973.2	3 O2 + DMZYMST -> IMZYMST	1.14.13.72	C-4 sterol methyl oxidase
AN9275.2	3 O2 + DMZYMST -> IMZYMST	1.14.13.72	C-4 sterol methyl oxidase
AN7575.2	IMZYMST -> IIMZYMST + CO2	5.3.3.1	C-3 sterol dehydrogenase
AN8440.2	IMZYMST -> IIMZYMST + CO2	5.3.3.1	C-3 sterol dehydrogenase
AN5585.2	IIMZYMST + NADPH -> MZYMST + NADP	Unknown	C-3 sterol keto reductase
AN8907.2	3 O2 + MZYMST -> IZYMST	1.14.13.72	C-4 sterol methyl oxidase
AN6973.2	3 O2 + MZYMST -> IZYMST	1.14.13.72	C-4 sterol methyl oxidase
AN9275.2	3 O2 + MZYMST -> IZYMST	1.14.13.72	C-4 sterol methyl oxidase
AN7575.2	IZYMST -> IIZYMST + CO2	5.3.3.1	C-3 sterol dehydrogenase
AN8440.2	IZYMST -> IIZYMST + CO2	5.3.3.1	C-3 sterol dehydrogenase
AN5585.2	IIZYMST + NADPH -> ZYMST + NADP	Unknown	C-3 sterol keto reductase
AN7146.2	ZYMST + SAM -> FEST + SAH	2.1.1.41	S-adenosyl-methionine delta-24-sterol-C-methyltransferase
AN0451.2	FEST -> EPST	Unknown	C-8 sterol isomerase
AN6506.2	EPST + O2 + NADPH -> NADP + ERTROL	1.3.3.2	C-4 sterol methyl oxidase
AN3638.2	EPST + O2 + NADPH -> NADP + ERTROL	1.3.3.2	C-4 sterol methyl oxidase
AN4042.2	ERTROL + O2 + NADPH -> NADP + ERTEOL	1.14.14.-	C-22 sterol desaturase
AN5184.2	ERTEOL + NADPH -> ERGOST + NADP	1.3.1.71	C-4 sterol methyl oxidase
AN2684.2	ERTEOL + NADPH -> ERGOST + NADP	1.3.1.71	C-4 sterol methyl oxidase
AN6159.2	DAGLY + 0.0821 C120ACP + 0.0444 C140ACP + 0.0407 C141ACP + 0.0081 C150ACP + 0.5161 C160ACP + 0.0681 C161ACP + 0.0276 C162ACP + 0.0039 C170ACP + 0.0860 C180ACP + 1.2429 C181ACP + 1.0870 C182ACP + 0.1051 C183ACP + 0.0200 C200ACP -> TAGLY + ACP	2.3.1.20	1-acylglycerol-3-phosphate acyltransferase
AN4684.2	TAGLY + H2O -> DAGLY + 0.0821 C120ACP + 0.0444 C140ACP + 0.0407 C141ACP + 0.0081 C150ACP + 0.5161 C160ACP + 0.0681 C161ACP + 0.0276 C162ACP + 0.0039 C170ACP + 0.0860 C180ACP + 1.2429 C181ACP + 1.0870 C182ACP + 0.1051 C183ACP + 0.0200 C200ACP	3.1.1.3	Triacylglycerol lipase
AN8046.2	TAGLY + H2O -> DAGLY + 0.0821 C120ACP + 0.0444 C140ACP + 0.0407 C141ACP + 0.0081 C150ACP + 0.5161 C160ACP + 0.0681 C161ACP + 0.0276 C162ACP + 0.0039 C170ACP + 0.0860 C180ACP + 1.2429 C181ACP + 1.0870 C182ACP + 0.1051 C183ACP + 0.0200 C200ACP	3.1.1.3	Triacylglycerol lipase
AN5321.2	TAGLY + H2O -> DAGLY + 0.0821 C120ACP + 0.0444 C140ACP + 0.0407 C141ACP + 0.0081 C150ACP + 0.5161 C160ACP + 0.0681 C161ACP + 0.0276 C162ACP + 0.0039 C170ACP + 0.0860 C180ACP + 1.2429 C181ACP + 1.0870 C182ACP + 0.1051 C183ACP + 0.0200 C200ACP	3.1.1.3	Triacylglycerol lipase
AN7046.2	TAGLY + H2O -> DAGLY + 0.0821 C120ACP + 0.0444 C140ACP + 0.0407 C141ACP + 0.0081 C150ACP + 0.5161 C160ACP + 0.0681 C161ACP + 0.0276 C162ACP + 0.0039 C170ACP + 0.0860 C180ACP + 1.2429 C181ACP + 1.0870 C182ACP + 0.1051 C183ACP + 0.0200 C200ACP	3.1.1.3	Triacylglycerol lipase
AN4684.2	DAGLY + H2O -> MAGLY + 0.0821 C120ACP + 0.0444 C140ACP + 0.0407 C141ACP + 0.0081 C150ACP + 0.5161 C160ACP + 0.0681 C161ACP + 0.0276 C162ACP + 0.0039 C170ACP + 0.0860 C180ACP + 1.2429 C181ACP + 1.0870 C182ACP + 0.1051 C183ACP + 0.0200 C200ACP	3.1.1.3	Triacylglycerol lipase
AN8046.2	DAGLY + H2O -> MAGLY + 0.0821 C120ACP + 0.0444 C140ACP + 0.0407 C141ACP + 0.0081 C150ACP + 0.5161 C160ACP + 0.0681 C161ACP + 0.0276 C162ACP + 0.0039 C170ACP + 0.0860 C180ACP + 1.2429 C181ACP + 1.0870 C182ACP + 0.1051 C183ACP + 0.0200 C200ACP	3.1.1.3	Triacylglycerol lipase
AN5321.2	DAGLY + H2O -> MAGLY + 0.0821 C120ACP + 0.0444 C140ACP + 0.0407 C141ACP + 0.0081 C150ACP + 0.5161 C160ACP + 0.0681 C161ACP + 0.0276 C162ACP + 0.0039 C170ACP + 0.0860 C180ACP + 1.2429 C181ACP + 1.0870 C182ACP + 0.1051 C183ACP + 0.0200 C200ACP	3.1.1.3	Triacylglycerol lipase
AN7046.2	DAGLY + H2O -> MAGLY + 0.0821 C120ACP + 0.0444 C140ACP + 0.0407 C141ACP + 0.0081 C150ACP + 0.5161 C160ACP + 0.0681 C161ACP + 0.0276 C162ACP + 0.0039 C170ACP + 0.0860 C180ACP + 1.2429 C181ACP + 1.0870 C182ACP + 0.1051 C183ACP + 0.0200 C200ACP	3.1.1.3	Triacylglycerol lipase
2.4.1.46	UDPGAL + DAGLY <-> UDP + MGDG	2.4.1.46	UDPgalactose:1,2-diacylglycerol 3-beta-D-galactosyltransferase
2.4.1.184	UDPGAL + MGDG <-> UDP + DGDG	2.4.1.184	Galactolipid galactosyltransferase
AN4888.2	PHPYR <-> PHACAL + CO2	4.1.1.43	Phenylpyruvate decarboxylase
AN0554.2	PHACAL + NAD + H2O <-> PHAC + NADH + H+	1.2.1.5	Aldehyde dehydrogenase
AN1689.2	PHACAL + NAD + H2O <-> PHAC + NADH + H+	1.2.1.5	Aldehyde dehydrogenase
AN4126.2	PHACAL + NAD + H2O <-> PHAC + NADH + H+	1.2.1.5	Aldehyde dehydrogenase
AN9034.2	PHACAL + NAD + H2O <-> PHAC + NADH + H+	1.2.1.5	Aldehyde dehydrogenase
AN4054.2	PHACAL + NAD + H2O <-> PHAC + NADH + H+	1.2.1.5	Aldehyde dehydrogenase
AN5272.2	ATP + PHAC + COA <-> AMP + PPI + PHAC-COA	6.2.1.30	Phenylacetate-CoA ligase
AN2621.2	AMA + CYS + VAL + 3 ATP -> LLDACV + 3 AMP + 3 PPI	6.3.2.26	N-(5-Amino-5-carboxypentanoyl)-L-cysteinyl-D-valine synthase
AN2622.2	LLDACV + O2 -> IPN + 2 H2O	1.21.3.1	Isopenicillin-N synthase
AN2623.2	IPN + PHAC-COA -> PENG + AMA + COA	2.3.1.164	Isopenicillin-N N-acyltransferase
AN7815.2/AN7814.2	ACCOA + 9 MALCOA + O2 -> NOR	Unknown	Fatty acid synthase/Polyketide syntase
AN7825.2	ACCOA + 9 MALCOA + O2 -> NOR	Unknown	Polyketide syntase
AN7821.2	NOR + NADPH + H+ -> NADP + AVN	1.1.1.-	Norsolorinic acid reductase
AN7805.2	NOR + NADPH + H+ -> NADP + AVN	1.1.1.-	Norsolorinic acid reductase
AN7818.2	AVN + NADPH + H+ + O2 -> NADP + H2O + HAVN	1.14.-.-	Sterigmatocystin biosynthesis P450 monooxygenase
AN7804.2	AVN + NADPH + H+ + O2 -> NADP + H2O + HAVN	1.14.13.-	Sterigmatocystin biosynthesis monooxygenase
AN7824.2	AVN + NADPH + H+ + O2 -> NADP + H2O + HAVN	1.14.-	Sterigmatocystin biosynthesis P450 monooxygenase
AN7817.2	HAVN + SAM + NAD -> NADH + H+ + AVF	Unknown	Unknown
AN7811.2	AVF + O2 -> H2O + VHA	Unknown	Putative sterigmatocystin biosynthesis protein stcO
AN7816.2	VHA + H2O -> SAM + VAL	Unknown	Putative sterigmatocystin biosynthesis lipase/esterase STCI
AN7812.2	VAL -> H2O + VERB	Unknown	Versicolorin B synthase
AN7813.2	VERB + NAD -> NADH + H+ + VERA	1.14.-.-	Sterigmatocystin biosynthesis P450 monooxygenase
AN7806.2	VERA + NADPH + H+ -> NADP + H2O + DMST	1.1.-.-	Versicolorin reductase
AN7808.2	VERA + NADPH + H+ -> NADP + H2O + DMST	1.14.-.-	Sterigmatocystin biosynthesis P450 monooxygenase
AN7806.2	VERB + NADPH + H+ -> NADP + H2O + DHDMST	1.1.-.-	Versicolorin reductase
AN7808.2	VERB + NADPH + H+ -> NADP + H2O + DHDMST	1.14.-.-	Sterigmatocystin biosynthesis P450 monooxygenase
AN7069.2	DMST + SAM -> SAH + ST	2.1.1.109	Demethylsterigmatocystin 6-O-methyltransferase
AN7069.2	DHDMST + SAM -> SAH + DHST	2.1.1.109	Demethylsterigmatocystin 6-O-methyltransferase
AN9223.2	ST + SAM -> SAH + OMST	2.1.1.110	Demethylsterigmatocystin 6-O-methyltransferase
AN9223.2	DHST + SAM -> SAH + DHOMST	2.1.1.110	Demethylsterigmatocystin 6-O-methyltransferase
AN1601.2	OMST + NADPH + H+ + O2 -> NADP + H2O + AFB1	1.14.1.-	O-Methylsterigmatocystin oxidoreductase
AN3394.2	OMST + NADPH + H+ + O2 -> NADP + H2O + AFB1	1.14.1.-	O-Methylsterigmatocystin oxidoreductase
AN9222.2	OMST + NADPH + H+ + O2 -> NADP + H2O + AFB1	1.14.1.-	O-Methylsterigmatocystin oxidoreductase
AN1601.2	OMST + NADPH + H+ + O2 -> NADP + H2O + AFG1	1.14.1.-	O-Methylsterigmatocystin oxidoreductase
AN3394.2	OMST + NADPH + H+ + O2 -> NADP + H2O + AFG1	1.14.1.-	O-Methylsterigmatocystin oxidoreductase
AN9222.2	OMST + NADPH + H+ + O2 -> NADP + H2O + AFG1	1.14.1.-	O-Methylsterigmatocystin oxidoreductase
AN1601.2	DHOMST + NADPH + H+ + O2 -> NADP + H2O + AFB2	1.14.1.-	O-Methylsterigmatocystin oxidoreductase
AN3394.2	DHOMST + NADPH + H+ + O2 -> NADP + H2O + AFB2	1.14.1.-	O-Methylsterigmatocystin oxidoreductase
AN9222.2	DHOMST + NADPH + H+ + O2 -> NADP + H2O + AFB2	1.14.1.-	O-Methylsterigmatocystin oxidoreductase
AN1601.2	DHOMST + NADPH + H+ + O2 -> NADP + H2O + AFG2	1.14.1.-	O-Methylsterigmatocystin oxidoreductase
AN3394.2	DHOMST + NADPH + H+ + O2 -> NADP + H2O + AFG2	1.14.1.-	O-Methylsterigmatocystin oxidoreductase
AN9222.2	DHOMST + NADPH + H+ + O2 -> NADP + H2O + AFG2	1.14.1.-	O-Methylsterigmatocystin oxidoreductase
AN1752.2	H2SO3 + 3 NADPH + 3 H+ <-> H2S + 3 NADP + 3 H2O	1.8.7.1	Sulfite reductase
AN1006.2	HNO3 + NADPH + H+ -> HNO2 + NADP + H2O	1.7.1.3	Nitrate reductase [NADPH]
AN1007.2	HNO2 + 3 NADPH + 3 H+ -> NH4OH + 3 NADP + H2O	1.7.1.4	Nitrite reductase
AN1007.2	HNO2 + 3 NADPH + 3 H+ -> NH4OH + 3 NADP + H2O	1.7.1.4	Nitrite reductase
NON_ENZ	NH4OH <-> NH3 + OH-	Non enzymatic step	Non enzymatic reaction
AN0887.2	ATP + UREA + CO2 <-> ADP + PI + UREAC	6.3.4.6	Urea carboxylase
AN0887.2	UREAC -> 2 NH3 + 2 CO2	3.5.1.54	Allophanate hydrolase
AN3656.2	ACNL -> INAC + NH3	3.5.5.1	Nitrilase
PROTEIN_syn	0.095 ALA + 0.044 ARG + 0.046 ASN + 0.046 ASP + 0.011 CYS + 0.080 GLU + 0.080 GLN + 0.094 GLY + 0.020 HIS + 0.045 ILE + 0.069 LEU + 0.057 LYS + 0.014 MET + 0.031 PHE + 0.047 PRO + 0.066 SER + 0.048 THR + 0.018 TRP + 0.028 TYR + 0.064 VAL + 5.168 ATP -> Protein + 5.168 ADP + 5.168 PI
RNA_syn	0.256 AMP + 0.196 CMP + 0.286 GMP + 0.262 UMP + 2.544 ATP -> RNA + 2.544 ADP + 2.544 PI
DNA_syn	0.242 DATP + 0.258 DCTP + 0.258 DGTP + 0.242 DTTP + 3.728 ATP -> DNA + 3.728 ADP + 3.728 PI
GROWTH	3.50075 Protein + 0.00212 GLYCOGEN + 0.40759 CHIT + 1.51453 13GLUCAN + 0.18259 RNA + 0.02836 DNA + 0.00428 TAGLY + 0.00131 DAGLY + 0.00115 MAGLY + 0.04153 ERGOST + 0.00830 ZYMST + 0.00147 CLm + 0.02457 PE + 0.01152 PC + 0.00280 LPE + 0.00089 LPC + 0.00029 PS + 0.05343 MGDG + 0.01218 DGDG + 0.21333 MNT + 0.08952 GL + 0.00015 COA + 0.00015 THF + 19 ATP -> Biomass (1 g DW) + 19 ADP + 19 PI
m_ATP	ATP + H2O -> ADP + PI + H+
Dcm_CO2	CO2e <-> CO2
Dcm_H2O	H2Oe <-> H2O
Dcm_O2	O2e -> O2
Dcm_Ethanol	ETHe <-> ETH
Dcm_Methanol	METHOLe <-> METHOL
Dcm_Acetate	ACe <-> AC
Dcm_Formate	FORe <-> FOR
Dcm_D-Lactate	LACe <-> LAC
Dcm_L-Lactate	LLACe <-> LLAC
Dcm_D-Glucose	DGLCe -> DGLC
Dmm_H2O	H2O <-> H2Om
Dmm_O2	O2 <-> O2m
Dmm_CO2	CO2 <-> CO2m
Dmm_NH3	NH3 <-> NH3m
Dmm_Ethanol	ETH <-> ETHm
Dmm_Acetaldehyde	ACAL <-> ACALm
Dmm_Acetate	AC <-> ACm
Dmm_Formate	FOR <-> FORm
Dgm_H2O	H2Og <-> H2O
Dgm_O2	O2g <-> O2
Dgm_CO2	CO2g <-> CO2
Pcm_H3PO4	PIe -> PI
Pcm_H2SO3	H2SO3e -> H2SO3
AN1181.2	NH3e -> NH3
AN7463.2	NH3e -> NH3
AN1008.2	HNO3e -> HNO3
AN0399.2	HNO3e -> HNO3
Pcm_Trehalose	TREe <-> TRE
Pcm_Lactose	LACTe -> LACT
Pcm_Maltose	MLTe -> MLT
AN6923.2	GLACe -> GLAC
Pcm_D-Glucose	DGLCe -> DGLC
Pcm_D-Glucose	DGLCe -> DGLC
AN6923.2	GLCe -> GLC
AN6923.2	bDGLCe -> bDGLC
AN6923.2	FRUe -> FRU
AN6923.2	MANe -> MAN
AN6923.2	SORe -> SOR
Pcm_D-Arabinose	ARABe -> ARAB
Pcm_L-Arabinose	LARABe -> LARAB
Pcm_D-Ribose	RIBe -> RIB
Pcm_D-Ribulose	Rle -> RL
Pcm_D-Xylose	XYLe -> XYL
Pcm_D-Xylulose	XULe -> XUL
Pcm_L-Xylulose	LXULe -> LXUL
Pcm_D-Erythrose	Ee -> E
Pcm_Glycerol	GLe <-> GL
Pcm_Erythritol	EOLe <-> EOL
Pcm_D-Arabitol	AOLe <-> AOL
Pcm_Xylitol	XOLe <-> XOL
Pcm_Galactitol	GALOLe <-> GALOL
Pcm_D-Mannitol	MNTe <-> MNT
Pcm_D-Sorbitol	SOTe <-> SOT
Pcm_(S)-Malate	MALe <-> MAL
Pcm-Oxoglutarate	AKGe <-> AKG
Pcm_Citrate	CITe <-> CIT
Pcm_Fumarate	FUMe <-> FUM
Pcm_Isocitrate	ICITe <-> ICIT
Pcm_Itaconate	ITC -> ITCe
Pcm_Oxalate	OXALe <-> OXAL
Pcm_Oxaloacetate	OAe <-> OA
Pcm_Pyruvate	PYRe <-> PYR
Pcm_Succinate	SUCCe <-> SUCC
Pcm_D-Galactonate	GALNTe <-> GALNT
Pcm_D-Galacturonate	GALUNTe -> GALUNT
Pcm_D-Gluconate	GLCNTe <-> GLCNT
Pcm_Tartrate	TARe <-> TAR
Pcm_Propanoate	PROPe <-> PROP
Pcm_Glycine	GLYe -> GLY
Pcm_L-Alanine	ALAe -> ALA
Pcm_L-Arginine	ARGe -> ARG
Pcm_L-Asparagine	ASNe -> ASN
Pcm_L-Aspartate	ASPe -> ASP
Pcm_L-Cysteine	CYSe -> CYS
Pcm_L-Glutamate	GLUe -> GLU
Pcm_L-Glutamine	GLNe -> GLN
Pcm_L-Histidine	HISe -> HIS
Pcm_L-Isoleucine	ILEe -> ILE
Pcm_L-Leucine	LEUe -> LEU
Pcm_L-Lysine	LYSe -> LYS
Pcm_L-Methionine	METe -> MET
Pcm_L-Phenylalanine	PHEe -> PHE
Pcm_L-Proline	PROe -> PRO
Pcm_L-Serine	SERe -> SER
Pcm_L-Threonine	THRe -> THR
Pcm_L-Tryptophan	TRPe -> TRP
Pcm_L-Tyrosine	TYRe -> TYR
Pcm_L-Valine	VALe -> VAL
Pcm_Phenylacetate	PHACALe -> PHACAL
AN0870.2	PIm <-> PI		Phosphate carrier
AN2977.2	PIm <-> PI		Phosphate carrier
Pmm_GL3P	GL3P -> GL3Pm
Pmm_GLU	GLU <-> GLUm
Pmm_ORN	ORN <-> ORNm
Pmm_OIVAL	OIVAL <-> OIVALm
Pmm_IPPMAL	IPPMAL <-> IPPMALm
Pmm_OMVAL	OMVAL <-> OMVALm
Pmm_THR	THRm <-> THR
Pmm_PA	PA <-> PAm
Pmm_Pyruvate	PYR -> PYRm
Pmm_CitMal	CITm + MAL -> CIT + MALm
Pmm_ICitMal	ICITm + MAL -> ICIT + MALm
Pmm_Oxoglutarate	AKGm <-> AKG
Pmm_Oxaloacetate	OAm <-> OA
Pmm_Succinate	SUCCm <-> SUCC
Pmm_Fumarate	FUMm <-> FUM
Pmm_Malate	MALm <-> MAL
Pmm_Citrate	CITm <-> CIT
Pmm_Isocitrate	ICITm <-> ICIT
Pgm_Isocitrate	ICIT + MALg -> ICITg + MAL
Pgm_Succinate	SUCCg -> SUCC
Pgm_Malate	MALg -> MAL
Pgm_Oxoglutarate	AKGg <-> AKG
P_AspGlu	ASPm + GLU <-> ASP + GLUm
P_MalOxg	MAL + AKGm <-> MALm + AKG
AN5356.2	CARm + ACAR -> CAR + ACARm
AN5356.2	CARg + ACAR <-> CAR + ACARg

## Sheet: Table S2
Table S2 – List of metabolites, abbreviations used and full names (In the abbreviations, the suffixes m, g, and e stand for metabolites localized in the mitochondria, glyoxysomes and extracellular medium, respectively. No suffix was added to cytosolic metabolites).
ABBREVIATION	FULL NAME
13GLUCAN	1,3-beta-D-Glucan
13GLUCANe	1,3-beta-D-Glucan (extracellular)
13PDG	1,3-Bisphospho-D-glycerate
23DAACP	2,3-Dehydroacyl-[acyl-carrier-protein]
23PDG	2,3-Bisphospho-D-glycerate
2D3DGALT	2-Dehydro-3-deoxy-D-galactonate
2HDACP	Hexadecenoyl-[acp]
2MCIT	2-Methylcitrate
2PG	2-Phospho-D-glycerate
3DDAH7P	2-Dehydro-3-deoxy-D-arabino-heptonate 7-phosphate
3HPACP	(3R)-3-Hydroxypalmitoyl-[acyl-carrier protein]
3OACPm	Oxoacyl-[acyl-carrier protein]
3PG	3-Phospho-D-glycerate
3PSER	3-Phosphoserine
3PSME	5-O-(1-Carboxyvinyl)-3-phosphoshikimate
4HPP	3-(4-Hydroxyphenyl)pyruvate
4PPNCYS	(R)-4'-Phosphopantothenoyl-L-cysteine
4PPNTE	Pantetheine 4'-phosphate
4PPNTO	D-4'-Phosphopantothenate
5MTA	5'-Methylthioadenosine
AACCOA	Acetoacetyl coenzyme A
AACCOAm	Acetoacetyl coenzyme A (mitochondrial)
AACP	Acyl-[acyl-carrier-protein]
ABUTm	2-Aceto-2-hydroxy butyrate (mitochondrial)
AC	Acetate
ACACP	Acyl-[acyl-carrier protein]
ACACPm	Acyl-[acyl-carrier protein] (mitochondrial)
ACAL	Acetaldehyde
ACALm	Acetaldehyde (mitochondrial)
ACAR	O-Acetylcarnitine
ACARg	O-Acetylcarnitine (glyoxysomal)
ACARm	O-Acetylcarnitine (mitochondrial)
ACCOA	Acetyl coenzyme A
ACCOAg	Acetyl coenzyme A (glyoxysomal)
ACCOAm	Acetyl coenzyme A (mitochondrial)
ACe	Acetate (extracellular)
ACLACm	2-Acetolactate (mitochondrial)
ACm	Acetate (mitochondrial)
ACNL	3-Indoleacetonitrile
ACOA	Acyl coenzyme A
ACOm	cis-Aconitate (mitochondrial)
ACP	Acyl-carrier protein
ACPm	Acyl-carrier protein (mitochondrial)
ACTAC	Acetoacetate
ACTP	Acetyl phosphate
ACTPm	Acetyl phosphate (mitochondrial)
ACYBUT	gamma-Amino-gamma-cyanobutanoate
AD	Adenine
ADCHOR	4-Amino-4-deoxychorismate
ADHLIPOm	S-Acetyldihydrolipoamide (mitochondrial)
ADN	Adenosine
ADP	ADP
ADPm	ADP (mitochondrial)
AFB1	Aflatoxin B1
AFB2	Aflatoxin B2
AFG1	Aflatoxin G1
AFG2	Aflatoxin G2
AGL3P	Acyl-sn-glycerol 3-phosphate
AHHMD	2-Amino-7,8-dihydro-4-hydroxy-6-(diphosphooxymethyl)pteridine
AHHMP	2-Amino-4-hydroxy-6-hydroxymethyl-7,8-dihydropteridine
AHTD	2-Amino-4-hydroxy-6-(erythro-1,2,3-trihydroxypropyl)-dihydropteridine triphosphate
AICAR	AICAR
AIR	Aminoimidazole ribotide
AKA	2-Oxoadipate
AKAm	2-Oxoadipate (mitochondrial)
AKG	2-Oxoglutarate
AKGe	2-Oxoglutarate (extracellular)
AKGg	2-Oxoglutarate (glyoxysomal)
AKGm	2-Oxoglutarate (mitochondrial)
AKP	2-Dehydropantoate
AKPm	2-Dehydropantoate (mitochondrial)
ALA	L-Alanine
ALAe	L-Alanine (extracellular)
ALAGLY	R-S-Alanylglycine
ALAm	L-Alanine (mitochondrial)
ALTRNA	L-Arginyl-tRNA(Arg)
AM6SA	2-Aminomuconate 6-semialdehyde
AMA	L-2-Aminoadipate
AMASA	L-2-Aminoadipate 6-semialdehyde
AMP	AMP
AMPm	AMP (mitochondrial)
AMUCO	2-Aminomuconate
AMYLPe	Amylopectin (extracellular)
AMYLSe	Amylose (extracellular)
AN	Anthranilate
AOL	D-Arabitol
AOLe	D-Arabitol (extracellular)
AONA	8-Amino-7-oxononanoate
APEP	Nalpha-Acetylpeptide
APROA	3-Aminopropanal
APROP	alpha-Aminopropiononitrile
APRUT	N-Acetylputrescine
APS	Adenylylsulfate
ARAB	D-Arabinose
ARABe	D-Arabinose (extracellular)
ARABINe	Arabinan (extracellular)
ARABLAC	D-Arabinono-1,4-lactone
ARG	L-Arginine
ARGe	L-Arginine (extracellular)
ARGSUCC	N-(L-Arginino)succinate
ASER	O-Acetyl-L-serine
ASN	L-Asparagine
ASNe	L-Asparagine (extracellular)
ASP	L-Aspartate
ASPe	L-Aspartate (extracellular)
ASPERMD	N1-Acetylspermidine
ASPm	L-Aspartate (mitochondrial)
ASPRM	N1-Acetylspermine
ASPSA	L-Aspartate 4-semialdehyde
ASPTRNA	L-Asparaginyl-tRNA(Asn)
ASPTRNAm	L-Asparaginyl-tRNA(Asn)
ASUC	N6-(1,2-Dicarboxyethyl)-AMP
AT3P2	Acyldihydroxyacetone phosphate
ATN	Allantoin
ATP	ATP
ATPm	ATP (mitochondrial)
ATRNA	tRNA(Arg)
ATT	Allantoate
AVF	Averufin
AVN	Averantin
bALA	beta-Alanine
BASP	4-Phospho-L-aspartate
bDG6P	beta-D-Glucose 6-phosphate
bDGLC	beta-D-Glucose
bDGLCe	beta-D-Glucose (extracellular)
BT	Biotin
C100ACP	Decanoyl-[acp]
C100ACPm	Decanoyl-[acp] (mitochondrial)
C120ACP	Dodecanoyl-[acyl-carrier protein]
C120ACPm	Dodecanoyl-[acyl-carrier protein] (mitochondrial)
C140	Myristic acid
C140ACP	Myristoyl-[acyl-carrier protein]
C140ACPm	Myristoyl-[acyl-carrier protein] (mitochondrial)
C141ACP	Tetradecenoyl-[acyl-carrier protein]
C141ACPm	Tetradecenoyl-[acyl-carrier protein] (mitochondrial)
C150ACP	Pentadecanoic acid-[acyl-carrier protein]
C150ACPm	Pentadecanoic acid-[acyl-carrier protein] (mitochondrial)
C160	Palmitate
C160ACP	Hexadecanoyl-[acp]
C160ACPm	Hexadecanoyl-[acp] (mitochondrial)
C161ACP	Palmitoyl-[acyl-carrier protein]
C161ACPm	Palmitoyl-[acyl-carrier protein] (mitochondrial)
C162ACP	Hexadecadienoic acid-[acyl-carrier protein]
C162ACPm	Hexadecadienoic acid-[acyl-carrier protein] (mitochondrial)
C16A	C16_aldehydes
C170ACP	Heptadecanoic acid-[acyl-carrier protein]
C170ACPm	Heptadecanoic acid-[acyl-carrier protein] (mitochondrial)
C180	Stearate
C180ACP	Stearoyl-[acyl-carrier protein]
C180ACPm	Stearoyl-[acyl-carrier protein] (mitochondrial)
C181ACP	Oleoyl-[acyl-carrier protein]
C181ACPm	Oleoyl-[acyl-carrier protein] (mitochondrial)
C182ACP	Linolenoyl-[acyl-carrier protein]
C182ACPm	Linolenoyl-[acyl-carrier protein] (mitochondrial)
C183ACP	Octadecatrienoic acid-[acyl-carrier protein]
C183ACPm	Octadecatrienoic acid-[acyl-carrier protein] (mitochondrial)
C200ACP	Eicosanoic acid-[acyl-carrier protein]
C200ACPm	Eicosanoic acid-[acyl-carrier protein] (mitochondrial)
C240COA	Tetracosanoic acid-CoA
C260COA	C26-fatty acid-CoA
Ca	Calcium
CAASP	N-Carbamoyl-L-aspartate
CAIR	1-(5-Phospho-D-ribosyl)-5-amino-4-imidazolecarboxylate
CALH	2-(3-Carboxy-3-aminopropyl)-L-histidine
Cam	Calcium (mitochondrial)
cAMP	3',5'-Cyclic AMP
CAP	Carbamoyl phosphate
CAR	Carnitine
CARg	Carnitine (glyoxysomal)
CARm	Carnitine (mitochondrial)
CBHCAP	3-Isopropylmalate
cCMP	3',5'-Cyclic CMP
cdAMP	3',5'-Cyclic dAMP
CDP	CDP
CDPCHO	CDPcholine
CDPDG	CDPdiacylglycerol
CDPDGm	CDPdiacylglycerol (mitochondrial)
CDPETN	CDPethanolamine
CDPm	CDP (mitochondrial)
CELLOBe	Cellobiose (extracellular)
CELLOTe	Cellotriose (extracellular)
CELLUe	Cellulose (extracellular)
CER2	Ceramide-2
CER3	Ceramide-3
CGLY	Cys-Gly
cGMP	3',5'-Cyclic GMP
CHCOA	6-Carboxyhexanoyl-CoA
CHIT	Chitin
CHITO	Chitosan
CHO	Choline
CHOR	Chorismate
cIMP	3',5'-Cyclic IMP
CIT	Citrate
CITe	Citrate (extracellular)
CITm	Citrate (mitochondrial)
CITR	L-Citrulline
CLm	Cardiolipin (mitochondrial)
CMP	CMP
CMPm	CMP (mitochondrial)
CMUSA	2-Amino-3-carboxymuconate semialdehyde
CO2	Carbon dioxide
CO2e	Carbon dioxide (extracellular)
CO2g	Carbon dioxide (glyoxysomal)
CO2m	Carbon dioxide (mitochondrial)
COA	Coenzyme A
COAg	Coenzyme A (glyoxysomal)
COAm	Coenzyme A (mitochondrial)
CPAD5P	1-(2-Carboxyphenylamino)-1-deoxy-D-ribulose 5-phosphate
CTP	CTP
CTPm	CTP (mitochondrial)
CYS	L-Cysteine
CYSe	L-Cysteine (extracellular)
CYTD	Cytidine
CYTS	Cytosine
D45PI	1-Phosphatidyl-D-myo-inositol 4,5-bisphosphate
D6PGC	6-Phospho-D-gluconate
D6PGL	D-Glucono-1,5-lactone 6-phosphate
DA	Deoxyadenosine
DADP	dADP
DAGLY	Diacylglycerol
DAMP	dAMP
DAPRP	1,3-Diaminopropane
DATP	dATP
DC	Deoxycytidine
DCDP	dCDP
DCMP	dCMP
DCTP	dCTP
DG	Deoxyguanosine
DGDG	Digalactosyl diglyceride
DGDP	dGDP
DGLC	D-Glucose
DGLCe	D-Glucose (extracellular)
DGMP	dGMP
DGPP	Diacylglycerol pyrophosphate
DGTP	dGTP
DHDMST	Dihydrodemethylsterigmatocystin
DHF	Dihydrofolate
DHLIPOm	Dihydrolipoamide (mitochondrial)
DHMVAm	(R)-2,3-dihydroxy-3-methylbutanoate (mitochondrial)
DHOMST	Dihydro-O-methylsterigmatocystin
DHP	2-Amino-4-hydroxy-6-(D-erythro-1,2,3-trihydroxypropyl)-7,8-dihydropteridine
DHPT	Dihydropteroate
DHSK	3-Dehydroshikimate
DHSP	Sphinganine 1-phosphate
DHSPH	3-Dehydrosphinganine
DHST	Dihydrosterigmatocystin
DHVALm	(R)-3-Hydroxy-3-methyl-2-oxobutanoate (mitochondrial)
DIMGP	D-erythro-1-(Imidazol-4-yl)glycerol 3-phosphate
DIN	Deoxyinosine
DMPP	Dimethylallyl diphosphate
DMST	Demethylsterigmatocystin
DMZYMST	4,4-Dimethylzymosterol
DNA	Deoxyribonucleic acid
DOROA	(S)-Dihydroorotate
DPCOA	Dephospho-CoA
DPTH	2-[3-Carboxy-3-(methylammonio)propyl]-L-histidine
DQT	3-Dehydroquinate
DR1P	Deoxy-ribose 1-phosphate
DSAM	S-Adenosylmethioninamine
DT	Thymidine
DTB	Dethiobiotin
DTDP	dTDP
DTMP	dTMP
DTTP	dTTP
DU	Deoxyuridine
DUDP	dUDP
DUMP	dUMP
DUTP	dUTP
E	D-Erythrose
E4P	D-Erythrose 4-phosphate
Ee	D-Erythrose (extracellular)
EOL	Erythritol
EOLe	Erythritol (extracellular)
EPST	Episterol
ERGOST	Ergosterol
ERTEOL	Ergosta-5,7,22,24(28)-tetraenol
ERTROL	Ergosta-5,7,24(28)-trienol
ETH	Ethanol
ETHe	Ethanol (extracellular)
ETHM	Ethanol (mitochondrial)
ETHm	Ethanol (mitochondrial)
F26P	D-Fructose 2,6-bisphosphate
F6P	beta-D-Fructose 6-phosphate
FADH2m	FADH2 (mitochondrial)
FADm	FAD (mitochondrial)
FALD	Formaldehyde
FDP	beta-D-Fructose 1,6-bisphosphate
FERIm	Ferricytochrome c (mitochondrial)
FEROm	Ferrocytochrome c (mitochondrial)
FEST	Fecosterol
FGAM	2-(Formamido)-N1-(5'-phosphoribosyl)acetamidine
FGAR	5'-Phosphoribosyl-N-formylglycinamide
FGT	S-Formylglutathione
FKYN	L-Formylkynurenine
FOR	Formate
FORe	Formate (extracellular)
FORm	Formate (mitochondrial)
FPP	trans,trans-Farnesyl diphosphate
FRU	D-Fructose
FRUe	D-Fructose (extracellular)
FTHF	Formyltetrahydrofolate
FTHFm	10-Formyltetrahydrofolate (mitochondrial)
FUACAC	4-Fumarylacetoacetate
FUM	Fumarate
FUMe	Fumarate (extracellular)
FUMm	Fumarate (mitochondrial)
G	D-Glycerate
G1P	alpha-D-Glucose 1-phosphate
G6P	alpha-D-Glucose 6-phosphate
GA6P	D-Glucosamine 6-phosphate
GABA	4-Aminobutanoate
GABAL	4-Aminobutyraldehyde
GABALm	4-Aminobutyraldehyde (mitochondrial)
GABAm	4-Aminobutanoate (mitochondrial)
GAL1P	alpha-D-Galactose 1-phosphate
GALN14LAC	D-Galactono-1,4-lactone
GALNT	D-Galactonate
GALNTe	D-Galactonate (extracellular)
GALOL	Galactitol
GALOLe	Galactitol (extracellular)
GALUNT	D-Galacturonate
GALUNTe	D-Galacturonate (extracellular)
GAR	5'-Phosphoribosylglycinamide
GBAD	4-Guanidino-butanamide
GBAT	4-Guanidino-butanoate
GC	gamma-L-Glutamyl-L-cysteine
GDP	GDP
GDPm	GDP (mitochondrial)
GDPMAN	GDPmannose
GL	Glycerol
GL3P	sn-Glycerol 3-phosphate
GL3Pm	sn-Glycerol 3-phosphate (mitochondrial)
GLAC	D-Galactose
GLACe	D-Galactose (extracellular)
GLAL	Glycoaldehyde
GLC	alpha-D-Glucose
GLCe	alpha-D-Glucose (extracellular)
GLCN	D-Glucosamine
GLCN15LAC	D-Glucono-1,5-lactone
GLCN15LACe	D-Glucono-1,5-lactone (extracellular)
GLCNT	D-Gluconate
GLCNTe	D-Gluconate (extracellular)
GLe	Glycerol (extracellular)
GLN	L-Glutamine
GLNe	L-Glutamine (extracellular)
GLP	Glycylpeptide
GLU	L-Glutamate
GLUe	L-Glutamate (extracellular)
GLUGSAL	L-Glutamate 5-semialdehyde
GLUGSALm	L-Glutamate 5-semialdehyde (mitochondrial)
GLUm	L-Glutamate (mitochondrial)
GLUP	alpha-D-Glutamyl phosphate
GLX	Glyoxylate
GLXg	Glyoxylate (glyoxysomal)
GLY	Glycine
GLYAL	D-Glyceraldehyde
GLYCOGEN	Glycogen
GLYCOGENe	Glycogen (extracellular)
GLYe	Glycine (extracellular)
GLYm	Glycine (mitochondrial)
GLYN	Glycerone
GMP	GMP
GN	Guanine
GPP	Geranyl diphosphate
GSN	Guanosine
GTP	GTP
GTPm	GTP (mitochondrial)
H+_PO	Proton (energy metabolism)
H+_PO_mit	Proton (mitochondrial) (energy metabolism)
H2O	Water
H2O2	Hydrogen peroxide
H2O2e	Hydrogen peroxide (extracellular)
H2Oe	Water (extracellular)
H2Og	Water (glyoxysomal)
H2Om	Water (mitochondria)
H2S	Hydrogen sulfide
H2SO3	Sulfite
H2SO3e	Sulfite (extracellular)
H3MCOA	(S)-3-Hydroxy-3-methylglutaryl-CoA
HACNm	But-1-ene-1,2,4-tricarboxylate (mitochondrial)
HACOA	(3S)-3-Hydroxyacyl-CoA
HAN	3-Hydroxyanthranilate
HAVN	5-Hydroxyaverantin
HCIT	2-Hydroxybutane-1,2,4-tricarboxylate
HCITm	2-Hydroxybutane-1,2,4-tricarboxylate (mitochondrial)
HCYS	L-Homocysteine
HHTRNA	L-Histidyl-tRNA(His)
HICITm	Homoisocitrate (mitochondrial)
HIS	L-Histidine
HISe	L-Histidine (extracellular)
HISOL	L-Histidinol
HISOLP	L-Histidinol phosphate
HKYN	3-Hydroxykynurenine
HNO2	Nitrite
HNO3	Nitrate
HNO3e	Nitrate (extracellular)
HOMOGEN	Homogentisate
HPRO	trans-4-Hydroxy-L-proline
HSER	L-Homoserine
HTRNA	tRNA(His)
HYXN	Hypoxanthine
IAC	Indole-3-acetate
IAD	Indole-3-acetamide
ICIT	Isocitrate
ICITe	Isocitrate (extracellular)
ICITg	Isocitrate (glyoxysomal)
ICITm	Isocitrate (mitochondrial)
IDOL	L-Iditol
IDP	IDP
IDPm	IDP (mitochondrial)
IGP	Indoleglycerol phosphate
IGST	4,4-Dimethylcholesta-8,14,24-trienol
IIMZYMST	Intermediate_Methylzymosterol_II
IIZYMST	Intermediate_Zymosterol_II
ILE	L-Isoleucine
ILEe	L-Isoleucine (extracellular)
ILEm	L-Isoleucine (mitochondrial)
IMACP	3-(Imidazol-4-yl)-2-oxopropyl phosphate
IMP	IMP
IMZYMST	Intermediate_Methylzymosterol_I
INAC	Indoleacetate
INS	Inosine
IPC	Inositol phosphorylceramide
IPN	Isopenicillin N
IPPMAL	2-Isopropylmalate
IPPMALm	2-Isopropylmalate (mitochondrial)
IPPP	Isopentenyl diphosphate
ITC	Itaconate
ITCe	Itaconate (extracellular)
ITP	ITP
ITPm	ITP (mitochondrial)
IZYMST	Intermediate_Zymosterol_I
K	Potassium
Km	Potassium (mitochondrial)
KYN	L-Kynurenine
LAC	D-Lactate
LACAL	D-Lactaldehyde
LACALm	(S)-Lactaldehyde (mitochondrial)
LACe	D-Lactate (extracellular)
LACm	(R)-Lactate (mitochondrial)
LACT	Lactose
LACTe	Lactose (extracellular)
LAOL	L-Arabitol
LARAB	L-Arabinose
LARABe	L-Arabinose (extracellular)
LCCA	a Long-chain carboxylic acid
LEU	L-Leucine
LEUe	L-Leucine (extracellular)
LEUm	L-Leucine (mitochondrial)
LGT	(R)-S-Lactoylglutathione
LIPOm	Lipoamide (mitochondrial)
LLAC	L-Lactate
LLACe	L-Lactate (extracellular)
LLACm	(S)-Lactate (mitochondrial)
LLCT	L-Cystathionine
LLDACV	N-[5-amino-5-carboxypentanoyl]-L-cysteinyl-D-valine
LLTRNA	L-Lysyl-tRNA(Lys)
LLTRNAm	L-Lysyl-tRNA(Lys) (mitochondrial)
LNST	Lanosterol
LPC	Lysophosphatidylcholine
LPE	Lysophosphatidylethanolamine
LTRNA	tRNA(Lys)
LTRNAm	tRNA(Lys) (mitochondrial)
LXUL	L-Xylulose
LXULe	L-Xylulose (extracellular)
LYS	L-Lysine
LYSe	L-Lysine (extracellular)
LYSm	L-Lysine (mitochondrial)
MACAC	maleylacetoacetate
MAGLY	Monoacylglycerol
MAL	(S)-Malate
MALACP	Malonyl-[acyl-carrier protein]
MALACPm	Malonyl-[acyl-carrier protein] (mitochondrial)
MALCOA	Malonyl coenzyme A
MALe	(S)-Malate (extracellular)
MALg	(S)-Malate (glyoxysomal)
MALm	(S)-Malate (mitochondrial)
MAN	D-Mannose
MAN1P	alpha-D-Mannose 1-phosphate
MAN6P	D-Mannose 6-phosphate
MANe	D-Mannose (extracellular)
MANNANe	Mannan (extracellular)
MELI	Melibiose
MET	L-Methionine
METe	L-Methionine (extracellular)
METH	Methanethiol
METHF	5,10-Methenyltetrahydrofolate
METHFm	5,10-Methenyltetrahydrofolate (mitochondrial)
METHOL	Methanol
METHOLe	Methanol (extracellular)
METTHF	5,10-Methylenetetrahydrofolate
METTHFm	5,10-Methylenetetrahydrofolate (mitochondrial)
MGDG	Monogalactosyl diglyceride
MHIS	N(pai)-Methyl-L-histidine
MI1P	1L-myo-Inositol 1-phosphate
MICIT	Methylisocitrate
MIP2C	Inositol-mannose-P-inositol-P-ceramide
MIPC	Mannose-inositol-P-ceramide
MLT	Maltose
MLTe	Maltose (extracellular)
MNT	D-Mannitol
MNT6P	D-Mannitol 1-phosphate
MNTe	D-Mannitol (extracellular)
MTHF	5-Methyltetrahydrofolate
MTHFm	5-Methyltetrahydrofolate (mitochondrial)
MTHGXL	Methylglyoxal
MTHPTGLU	5-Methyltetrahydropteroyltri-L-glutamate
MVL	(R)-Mevalonate
MYOI	myo-Inositol
MZYMST	4-Methylzymsterol
NAD	NAD+
NADg	NAD+ (glyoxysomal)
NADH	NADH
NADHg	NADH (glyoxysomal)
NADHm	NADH (mitochondrial)
NADm	NAD+ (mitochondrial)
NADP	NADP+
NADPg	NADP+ (glyoxysomal)
NADPH	NADPH
NADPHg	NADPH (glyoxysomal)
NADPHm	NADPH (mitochondrial)
NADPm	NADP+ (mitochondrial)
NAG	N-Acetyl-D-glucosamine
NAGA1P	N-Acetyl-D-glucosamine 1-phosphate
NAGA6P	N-Acetyl-D-glucosamine 6-phosphate
NAGLUm	N-Acetyl-L-glutamate (mitochondrial)
NAGLUPm	N-Acetyl-L-glutamate 5-phosphate (mitochondrial)
NAGLUSm	N-Acetyl-L-glutamate 5-semialdehyde (mitochondrial)
NAORNm	N2-Acetyl-L-ornithine (mitochondrial)
NH3	Ammonia
NH3e	Ammonia (extracellular)
NH3m	Ammonia (mitochondrial)
NH4OH	Ammonium hydroxide
NOR	Norsolorinic acid
NPRAN	N-(5-Phospho-D-ribosyl)anthranilate
O2	Oxygen
O2e	Oxygen (extracellular)
O2g	Oxygen (glyoxysomal)
O2m	Oxygen (mitochondrial)
OA	Oxaloacetate
OACOA	3-Oxoacyl-CoA
OAe	Oxaloacetate (extracellular)
OAg	Oxaloacetate (mitochondrial)
OAHSER	O-Acetyl-L-homoserine
OAm	Oxaloacetate (mitochondrial)
OBUT	2-Oxobutanoate
OBUTm	2-Oxobutanoate (mitochondrial)
OGT	Oxidized glutathione
OICAP	3-Carboxy-4-methyl-2-oxopentanoate
OICAPm	3-Carboxy-4-methyl-2-oxopentanoate (mitochondrial)
OIVAL	(R)-2-Oxoisovalerate
OIVALm	(R)-2-Oxoisovalerate (mitochondrial)
OMP	Orotidine 5'-phosphate
OMST	O-methylsterigmatocystin
OMVAL	3-Methyl-2-oxobutanoate
OMVALm	3-Methyl-2-oxobutanoate (mitochondrial)
ORN	L-Ornithine
ORNm	L-Ornithine (mitochondrial)
OROA	Orotate
OSLHSER	O-Succinyl-L-homoserine
OTHIO	Oxidized thioredoxin
OTHIOm	Oxidized thioredoxin (mitochondrial)
OXAL	Oxalate
OXALe	Oxalate (extracellular)
OXAm	Oxaloglutarate (mitochondrial)
OXGLY	Oxaloglycolate
P5C	(S)-1-Pyrroline-5-carboxylate
P5Cm	(S)-1-Pyrroline-5-carboxylate (mitochondrial)
PA	Phosphatidate
PABA	4-Aminobenzoate
PAC	Phenylacetic acid
PAD	2-Phenylacetamide
PALCOA	Palmitoyl-CoA
PAm	Phosphatidate (mitochondrial)
PANT	(R)-Pantoate
PANTm	(R)-Pantoate (mitochondrial)
PAP	Adenosine 3',5'-bisphosphate
PAPS	3'-Phosphoadenylylsulfate
PC	Phosphatidylcholine
PCHO	Choline phosphate
PDME	Phosphatidyl-N-dimethylethanolamine
PE	Phosphatidylethanolamine
PECTATEe	Pectate (extracellular)
PEm	Phosphatidylethanolamine (mitochondrial)
PENG	Penicillin G
PEP	Phosphoenolpyruvate
PEPD	Peptide
PETHM	Ethanolamine phosphate
PGm	Phosphatidylglycerol (mitochondrial)
PGPm	Phosphatidylglycerophosphate (mitochondrial)
PHAC	Phenylacetate
PHACAL	Phenylacetaldehyde
PHACALe	Phenylacetaldehyde (extracellular)
PHAC-COA	Phenylacetyl-CoA
PHC	L-1-Pyrroline-3-hydroxy-5-carboxylate
PHE	L-Phenylalanine
PHEe	L-Phenylalanine (extracellular)
PHEN	Prephenate
PHP	3-Phosphonooxypyruvate
PHPYR	Phenylpyruvate
PHSER	O-Phospho-L-homoserine
PHSP	Phytosphingosine 1-phosphate
PI	Orthophosphate
PIe	Orthophosphate (extracellular)
PIm	Orthophosphate (mitochondrial)
PINS	1-Phosphatidyl-D-myo-inositol
PINS4P	1-Phosphatidyl-1D-myo-inositol 4-phosphate
PINSP	1-Phosphatidyl-1D-myo-inositol 3-phosphate
PMME	Phosphatidyl-N-methylethanolamine
PMVL	(R)-5-Phosphomevalonate
PNTO	(R)-Pantothenate
PPI	Pyrophosphate
PPIm	Pyrophosphate (mitochondrial)
PPMAL	2-Isopropylmaleate
PPMVL	(R)-5-Diphosphomevalonate
PRAM	5-Phosphoribosylamine
PRBAMP	N1-(5-Phospho-D-ribosyl)-AMP
PRBATP	N1-(5-Phospho-D-ribosyl)-ATP
PRFICA	1-(5'-Phosphoribosyl)-5-formamido-4-imidazolecarboxamide
PRFP	5-(5-Phospho-D-ribosylaminoformimino)-1-(5-phosphoribosyl)-imidazole-4-carboxamide
PRLP	N-(5'-Phospho-D-1'-ribulosylformimino)-5-amino-1-(5"-phospho-D-ribosyl)-4-imidazolecarboxamide
PRO	L-Proline
PROe	L-Proline (extracellular)
PROm	L-Proline (mitochondrial)
PROP	Propanoate
PROPCOA	Propanoyl-CoA
PROPe	Propanoate (extracellular)
Protein	Protein
PRPP	5-Phospho-alpha-D-ribose 1-diphosphate
PS	Phosphatidylserine
PSm	Phosphatidylserine (mitochondrial)
PSPH	Phytosphingosine
PTRSC	Putrescine
PURI5P	Pseudouridine 5'-phosphate
PYR	Pyruvate
PYRe	Pyruvate (extracellular)
PYRm	Pyruvate (mitochondrial)
QH2m	Ubiquinol (mitochondrial)
Qm	Ubiquinone (mitochondrial)
QT	quinate
R1P	D-Ribose 1-phosphate
R5P	D-Ribose 5-phosphate
RGT	Glutathione
RIB	D-Ribose
RIBe	D-Ribose (extracellular)
RL	D-Ribulose
RL5P	D-Ribulose 5-phosphate
RLe	D-Ribulose (extracellular)
RNA	Ribonucleic acid
RTHIO	Reduced thioredoxin
RTHIOm	Reduced thioredoxin (mitochondrial)
S17P	Sedoheptulose 1,7-bisphosphate
S23E	(S)-2,3-Epoxysqualene
S7P	Sedoheptulose 7-phosphate
SACP	N6-(L-1,3-Dicarboxypropyl)-L-lysine
SAH	S-Adenosyl-L-homocysteine
SAICAR	1-(5'-Phosphoribosyl)-5-amino-4-(N-succinocarboxamide)-imidazole
SAM	S-Adenosyl-L-methionine
SAPm	S-Aminomethyldihydrolipoylprotein (mitochondrial)
SER	L-Serine
SERe	L-Serine (extracellular)
SERm	L-Serine (mitochondrial)
SLF	Sulfate
SME	Shikimate
SME5P	Shikimate 3-phosphate
SOR	L-Sorbose
SORe	L-Sorbose (extracellular)
SOT	D-Sorbitol
SOTe	D-Sorbitol (extracellular)
SPH	Sphinganine
SPRM	Spermine
SPRMD	Spermidine
SQL	Squalene
ST	Sterigmatocystin
STARe	Starch (extracellular)
SUCC	Succinate
SUCCe	Succinate (extracellular)
SUCCg	Succinate (glyoxysomal)
SUCCm	Succinate (mitochondrial)
SUCCOAm	Succinyl coenzyme A (mitochondrial)
SUCCSAL	Succinate semialdehyde
SUCDLIP	S-Succinyldihydrolipoamide (mitochondrial)
T3P1	D-Glyceraldehyde 3-phosphate
T3P2	Glycerone phosphate
TAGLY	Triacylglycerol
TAR	Tartrate
TARe	Tartrate (extracellular)
TCOA	Tetradecanoyl-CoA
TGLP	N-Tetradecanoylglycylpeptide
THF	Tetrahydrofolate
THFG	Tetrahydrofolyl-[Glu](n)
THFm	Tetrahydrofolate (mitochondrial)
THPTGLU	Tetrahydropteroyltri-L-glutamate
THR	L-Threonine
THRe	L-Threonine (extracellular)
THRm	L-Threonine (mitochondrial)
THY	Thymine
TPI	D-myo-inositol 1,4,5-trisphosphate
TRE	alpha,alpha-Trehalose
TRE6P	alpha,alpha-Trehalose 6-phosphate
TREe	alpha,alpha-Trehalose (extracellular)
TRNA	tRNA
TRNAm	tRNA (mitochondrial)
TRP	L-Tryptophan
TRPe	L-Tryptophan (extracellular)
TRPm	L-Tryptophan (mitochondrial)
TRPTRNAm	L-Tryptophanyl-tRNA(Trp) (mitochondrial)
TYR	L-Tyrosine
TYRe	L-Tyrosine (extracellular)
UDP	UDP
UDPG	UDPglucose
UDPGAL	UDPgalactose
UDPNAG	UDP-N-acetyl-D-glucosamine
UGC	(-)-Ureidoglycolate
UMP	UMP
URA	Uracil
UREA	Urea
UREAC	Urea-1-carboxylate
URI	Uridine
UTP	UTP
VAL	L-Valine
VALe	L-Valine (extracellular)
VERA	Versicolorin A
VERB	Versicolorin B
VHA	Versiconal hemiacetal acetate
XAN	Xanthine
XMP	Xanthosine 5'-phosphate
XOL	Xylitol
XOLe	Xylitol (extracellular)
XTSINE	Xanthosine
XUL	D-Xylulose
XUL5P	D-Xylulose 5-phosphate
XULe	D-Xylulose (extracellular)
XYL	D-Xylose
XYLANe	Xylan (extracellular)
XYLe	D-Xylose (extracellular)
ZYMST	Zymosterol
