# Supplementary material for: Metabolic network driven analysis of genome-wide transcription data from Aspergillus nidulans
Source: Genome Biol. 2006 Nov 15;7(11):R108. doi: 10.1186/gb-2006-7-11-r108 (PMC1794588; doi:10.1186/gb-2006-7-11-r108)
Supplement: Additional data file 8 — Tables S3, S4, and S5 give normalized intensities considering the replicated experiments on glucose and ethanol, on glycerol and ethanol, and on glucose and glycerol, respectively. [file gb-2006-7-11-r108-S8.xls]

## Sheet: Table S3
Table S3 - Normalized intensities considering the replicated experiments on glucose and ethanol.
ORF	Glucose-1	Glucose-2	Glucose-3	Ethanol-1	Ethanol-2	Ethanol-3
AN2436.2	14921.4	14653.8	16083.6	769.163	614.635	669.795
AN2435.2	13773.9	12534.4	13804.8	607.181	585.116	583.831
AN8979.2	330.089	396.431	372.417	31831.2	30406.2	29097.3
AN1918.2	441.286	442.423	343.098	22930.4	23669.8	23662.6
AN5634.2	608.247	617.332	558.471	16371.3	16992	15917
AN8981.2	118.017	139.814	134.288	19011.6	19184.9	21242.5
AN1160.2	3654.32	3192.89	3145	807.79	819.376	910.277
AN0554.2	4282.99	4293.68	3904.23	33575.8	33577.5	34284.7
AN7287.2	606.594	592.158	557.507	14792.9	15431.2	15368.3
AN5210.2	14827.7	14273.3	13154.7	1828.24	2053.14	1827.01
AN5860.2	9284.56	8332.22	9075.29	788.074	676.35	795.176
AN6653.2	820.585	850.845	861.248	16341.3	17199.3	15808.3
AN8980.2	812.531	935.704	794.553	13373	14110.2	14161.5
AN8953.2	15276.9	13175	13591.3	617.091	559.201	534.137
AN1059.2	723.006	651.195	607.754	8985.58	8464.48	8674.11
AN1547.2	514.563	580.01	541.231	5887.32	6150.68	5916.88
AN2319.2	3031.12	3060.79	2814.74	13272	13127.9	13111.7
AN0941.2	8611.75	7203.13	8050.36	298.476	274.415	310.803
AN6279.2	833.112	704.661	715.278	8673.87	8189.67	7557.31
AN5626.2	4277.06	4027.56	3919.79	22372.4	20897.7	21046.3
AN7208.2	1332	1089.83	1189.28	10803.7	10649.1	11539.6
AN1921.2	1552.14	1576.77	1403.21	6260.84	7093.92	7327.99
AN5226.2	6928.19	6796.76	5491.41	22224.3	22446.9	22628.6
AN1396.2	3078.29	2792.27	2820.84	1501.47	1471.36	1470.83
AN2981.2	8644.3	8276.24	8105.02	2544.37	2664.88	2417.58
AN2815.2	2956.39	2960.36	2541.37	996.375	1083.14	1068.66
AN0688.2	17596.1	17706.8	17087.4	8958.76	8788.98	8987.07
AN5604.2	986.766	830.336	795.403	10346.8	10415.8	10524.4
AN1797.2	4156.12	3936.01	3391.99	516.42	486.411	529.755
AN3079.2	511.899	491.098	442.31	1157.47	1157.59	1289.92
AN5525.2	12928.5	12364.9	11700.5	25043.8	24434.6	22976.7
AN6473.2	3133.38	2633.72	2668.63	327.343	327.481	318.175
AN6277.2	2900.65	2618.43	2027.17	267.432	260.075	294.707
AN5564.2	5655.52	5337.46	5158.27	6262.64	6688.47	6281.16
AN1993.2	8943.23	8713.3	8297.57	21805.9	22024	22832.7
AN8803.2	692.886	658.095	535.123	609.143	533.856	566.162
AN9121.2	2577.46	2563.29	2022.91	1023.98	1017.67	1029.13
AN4722.2	1580.37	1452.62	1283.45	935.612	931.579	895.116
AN6525.2	410.247	315.777	283.482	5302.98	5445.48	5780.69
AN5286.2	233.561	260.355	236.152	2455.43	2562.28	2793.76
AN6168.2	2021.24	1716.91	1341.5	12407.1	12898.8	12760.7
AN2867.2	8799.26	8076.99	8526.4	4000.77	3845.13	3762.05
AN6660.2	1009.37	1014.46	1240.89	243.882	231.257	263.409
AN5444.2	5340.26	4502.25	4889.46	497.536	414.375	461.825
AN8978.2	205.276	199.161	187.559	2220.04	2073.44	2111.58
AN4394.2	2431.97	2614.1	1639.61	260.146	260.383	226.968
AN4643.2	151.646	158.374	180.097	1034.51	1078.89	990.669
AN7204.2	2672.89	2253.97	2652.71	3985.82	4017.83	4316.72
AN4575.2	25365.8	25149.9	25170.5	17185.2	15826.2	16458
AN7169.2	758.911	571.024	450.346	3042.43	3543.54	3724.5
AN7436.2	11418.5	9942.63	10385.3	6320.27	6631.93	6500.53
AN2425.2	1108.64	1328.85	1148.92	1086.66	1095.27	1406.42
AN7042.2	372.887	336.938	326.953	2838.01	2979.91	3341.33
AN3954.2	14385.2	14493	14499.7	5438.43	5528.41	5130.58
AN5440.2	651.568	577.945	671.901	2840.85	2811.18	2820.64
AN0860.2	3636.02	3374.62	3298.38	815.522	837.858	822.919
AN7148.2	1017.82	987.08	972.129	423.864	435.841	453.637
AN2916.2	4152.09	4330.53	4029.89	12141.7	11907.2	12556.2
AN7317.2	526.651	561.578	522.571	2490.24	2081.88	2156.89
AN9380.2	4756.64	4561.59	1960.42	765.429	636.536	581.702
AN9001.2	8333.34	8770.32	9045.27	3295.87	3204.92	3003.79
AN2941.2	858.462	1128.3	858.983	675.365	635.868	745.691
AN2045.2	1411.25	991.801	1408.62	420.801	472.164	468.878
AN8890.2	484.933	438	270.485	294.233	272.082	257.713
AN9450.2	9200.25	9520.46	9504.32	7415.02	7960.04	8002.8
AN6048.2	3599.63	2984.32	2996.39	10379.7	9755.23	9463.19
AN6650.2	906.049	869.961	763.192	4770.96	4994.77	4739.51
AN8406.2	284.223	273.992	273.023	3171.18	3244.82	3454.27
AN8602.2	2936.12	2983.49	3447.97	1575.18	1625.36	1469.73
AN4642.2	619.892	545.314	644.356	4527.49	4551.88	4765.64
AN2844.2	10949.3	9691.9	10051.3	9930.09	9806.93	9959.45
AN6037.2	5332.38	5523.65	5369.71	2797.85	2935.44	2711.01
AN4025.2	4860.4	4507.39	5070.72	394.113	358.762	329.105
AN8275.2	13598.7	13352.1	13232.6	22132.8	22247.1	22587.4
AN7710.2	6161.85	5833.52	5681	1845.3	1832.18	1713.12
AN7008.2	1022.39	972.118	970.026	3390.57	3752.38	4165.84
AN6804.2	938.792	934.508	740.808	1907.65	2296.72	2452.93
AN5762.2	298.744	288.741	259.785	327.919	338.545	324.391
AN5907.2	1805.67	1545.97	1440.69	4507.29	5669.32	5703.43
AN8977.2	172.231	193.289	185.322	1045.96	1216.54	1101.23
AN5109.2	404.39	385.114	408.711	2003.69	1922.59	1812.09
AN9148.2	6673.97	6674.56	6309.07	3956.76	4296.8	4384.6
AN5993.2	456.456	474.345	456.957	412.443	440.205	384.039
AN6470.2	2442.96	2361.43	2700.46	766.951	792.139	717.615
AN7657.2	12547.5	12165	13830.7	8634.6	9124.35	9878.26
AN7950.2	8699.31	8259.5	9046.13	5971.91	6398.34	6810.55
AN7316.2	273.806	302.096	274.395	2176.32	1832.24	2033.03
AN6293.2	1277.01	1050.26	1259.06	4054.33	3841.46	4216.74
AN5591.2	4409.72	3880.56	4300.22	1267.97	1330.11	1293.89
AN6669.2	5939.32	4835.94	4470.91	1382.45	1238.34	1236.09
AN3223.2	4478.8	4196.94	3970.58	1110.48	1156	1138.82
AN0886.2	461.872	453.295	476.941	2989.98	3051.34	2886.65
AN4252.2	4648.38	4516.45	4777.53	12077.7	13557.4	12197.5
AN6089.2	5428.11	5428.31	5267.94	7776.74	7586.04	7022.52
AN0493.2	379.828	439.604	418.38	384.36	363.082	439.825
AN0179.2	2342.33	2275.52	2511.03	6071.11	6261.28	5781.23
AN5356.2	1811.69	1917.48	1871.21	4842.28	4640.8	4442.09
AN0689.2	1291.39	1161.46	1220.95	4684.34	4476.84	4537.1
AN2761.2	15422.8	14552.7	14748.6	12770	12852.7	13264.3
AN3203.2	1762.83	1705	1727.04	1410.64	1486.8	1473.17
AN1813.2	431.994	477.974	458.353	1177.11	1450.53	1330.3
AN0896.2	4375.36	4577.12	4604.16	13067.9	13265.7	15184.3
AN0667.2	4158	3946.95	3872.2	1339.36	1447.2	1569.28
AN2000.2	3230.88	3250.55	3061.5	3465.92	3864.15	3784.17
AN3359.2	583.849	475.651	470.49	1850.16	2004.66	1992.04
AN5589.2	1580	1259.5	1379.34	1316.24	1325.75	1307.08
AN6075.2	6265.29	5864.68	5775.54	2226.74	2215.9	2219.88
AN9285.2	1283.2	1134.69	1014.57	854.94	895.134	894.529
AN1015.2	1098.63	992.572	952.517	906.48	742.593	826.901
AN0301.2	393.201	397.682	395.09	708.27	610.16	594.443
AN7193.2	3256.03	3121.6	2833.91	1641.32	1764.43	1532.9
AN7443.2	5581.3	4781.62	5292.95	2587.84	2543.4	2661.89
AN2548.2	3975.37	3722.85	4245.08	1925.75	1673.73	1787.52
AN8547.2	1550.77	1381.63	1322.63	4395.07	4419.19	4140.21
AN1812.2	4614.09	4178.08	4955.21	3069.98	2837.97	2458.65
AN3179.2	2593.66	2380.49	2499.21	1916.42	1830.6	1854.59
AN7568.2	1155.79	1054.18	962.798	4030.27	4129.58	4515.43
AN7470.2	235.201	241.365	218.814	957.422	1312.84	1227.77
AN1338.2	2782.06	2885.68	1276.45	648.162	649.878	623.29
AN9168.2	6056.37	5734.68	5399.99	8410.18	8767.33	8767.17
AN1847.2	907.754	834.363	721.606	513.782	596.869	558.811
AN8007.2	478.249	599.149	246.927	252.37	266.313	301.433
AN6050.2	1907.45	1689.11	1828.83	1006.62	1039.36	1134.98
AN5122.2	4902.26	5202.69	5470.74	11416.2	11561.8	9552.6
AN6985.2	623.931	575.758	539.206	282.666	308.708	347.621
AN9295.2	3854.22	3495.76	3269.01	2699.05	2368.86	2187.98
AN8242.2	286.12	319.994	257.475	319.362	305.146	318.471
AN3804.2	14498.2	12773.9	14804.9	10643.3	11652.8	12589.2
AN0240.2	18076.4	18385.8	17850.7	9643.11	10101.4	10761.1
AN1814.2	1984.64	1514.5	1841.5	342.303	376.639	431.9
AN0288.2	819.675	731.917	861.842	2831.25	2397.48	2441.25
AN0178.2	702.433	647.702	575.81	1603.98	1639.14	1526.36
AN1670.2	397.342	380.956	360.076	445.183	404.684	424.348
AN2583.2	1042.79	1341.84	1236.24	2013.38	1908.01	1143.61
AN1094.2	4627.23	4475.02	4815.91	8732.63	8879.97	9024.34
AN1923.2	3575.01	3159.86	2806.87	7266.15	7262.41	7479.59
AN3567.2	733.966	760.39	824.769	1223.13	1290.38	1167.8
AN7074.2	1478.26	1460.31	1571.73	1469.39	1617.17	1644.84
AN1631.2	1587.11	1491.06	1626.64	1062.25	981.466	858.761
AN2385.2	3869.55	3465.54	4067.02	1213.77	1157.68	1236.35
AN8793.2	5222.43	4676.21	5274.56	11292.5	11524.3	11154.9
AN7414.2	628.32	680.579	509.263	567.788	509.804	531.384
AN1342.2	3995.37	3837.02	4397.4	9283.97	9378.29	8706.4
AN8707.2	4892.54	5122.9	5076.72	8944.91	9363.49	8820.15
AN7233.2	1621	1797.85	1659.66	3889.63	4069.45	3759.65
AN2332.2	2790.94	2695.87	2866.03	7276.59	7574.67	8436.3
AN6246.2	12214	11712.8	12699.2	19868.8	19733.5	18707.6
AN8175.2	1333.46	1675.09	1410.36	1311.91	1330.03	1307.23
AN0973.2	756.989	813.87	481.33	422.18	434.979	457.227
AN1458.2	825.747	814.391	833.572	1803.38	1844.59	1980.41
AN2099.2	377.936	272.409	213.085	1167.3	1396.5	1464.67
AN2426.2	7690.69	7815.92	8118.12	7291.55	7355.64	7703.63
AN7232.2	486.001	460.484	427.698	2346.17	2581.49	2510.39
AN7785.2	1851.77	1698.62	1813	1834.42	2076.25	1924.74
AN2343.2	3518.66	3514.57	3953.18	4488.5	4900.36	5009.98
AN1426.2	284.921	292.904	270.134	714.095	781.515	746.047
AN0443.2	1307.96	1141.96	1143.86	1929.34	2093.9	2069.64
AN4812.2	667.584	703.694	541.337	486.065	520.053	615.687
AN6644.2	5314.09	4555.04	4417.21	4124.45	3979.17	4069.59
AN5490.2	525.337	578.817	421.556	310.318	340.995	363.639
AN6401.2	5972.2	5767.67	446.221	311.657	236.297	292.864
AN3206.2	3182.34	2680.93	3587.09	7401.09	7235.22	7441.37
AN3795.2	4218.58	3863.36	3607.5	2045.33	2146.66	2050.38
AN4170.2	1243.14	1199.85	1214.18	507.035	485.04	459.374
AN2015.2	2426.57	2257.33	2292.79	1398.81	1481.95	1522.09
AN4908.2	4866.29	4505.06	4726.28	7630.13	7229.77	7306.91
AN1274.2	2895.5	2771.68	3146.22	6181.5	7220.02	7568.12
AN5571.2	4379.35	3954.74	3848.68	7683.3	7564.18	7327.16
AN1941.2	2570.83	2999.83	696.508	572.551	609.429	684.978
AN4264.2	1946.14	1901.4	1424.97	1003.18	1114.56	1191.86
AN5828.2	1523.65	1304.87	1498.19	5293.51	5509.08	5020.03
AN0723.2	1249.09	1166.45	1278.13	893.032	926.447	904.992
AN8777.2	234.185	222.147	226.299	900.072	870.026	926.942
AN7476.2	540.683	565.183	517.749	829.334	762.639	727.114
AN1505.2	1818.18	1904.45	1883.09	1930.51	2005.73	1955.12
AN2767.2	2253.12	2277.54	2253.4	3622.61	3654.69	3773.31
AN6132.2	1300.04	1246.15	1332.24	2405.28	2400.68	2503.28
AN4050.2	432.413	423.515	413.113	1406.41	1351.32	1460.3
AN7944.2	366.36	347.752	459.888	1132.65	1520.33	1679.05
AN8390.2	333.578	299.415	281.618	2975.44	2671.5	2781.44
AN5437.2	1218.63	1234.2	778.028	406.016	383.906	388.089
AN5836.2	1785.49	1575.07	1382.19	1322.11	1187.4	1151.35
AN2387.2	3711.17	3366.96	3587.38	5017.75	4998.89	4672.68
AN7937.2	5039.01	5134.43	6108.22	11381.3	13752.5	13251.6
AN0824.2	966.587	1018.64	1020.55	3019.49	3365.59	3255.2
AN6697.2	16876.9	15626.6	16440.9	13129.9	13211.3	12822.6
AN3075.2	1873.75	1793.3	1770.77	1549.94	1573.76	1652.07
AN4397.2	425.54	396.856	451.167	1718.31	1760.36	1663.02
AN5859.2	562.902	576.407	552.336	1264.23	1362.58	1376.87
AN1915.2	1998.08	1620.03	1781.99	2999.13	3553.5	3524.53
AN2017.2	2990.45	2616.71	2820.87	1127.56	1072.32	1117.91
AN9130.2	328.603	366.2	348.917	864.77	973.534	930.331
AN8130.2	542.723	469.415	445.209	548.275	575.593	542.849
AN7632.2	3710.5	3610.66	3797.01	6162.11	6118.56	6402.56
AN3627.2	329.502	299.276	273.457	227.869	276.846	299.423
AN0231.2	2154.9	2353.98	250.883	195.144	171.294	210.045
AN1848.2	1363.76	1313.01	1045.3	818.819	794.125	806.229
AN4276.2	1343.17	1342.48	1176.03	679.157	740.809	702.938
AN4390.2	12871.6	12127.2	13092.2	10116.9	9965.41	10300.3
AN8785.2	2254.8	2284.8	2130.59	5095.17	4842.61	4992.76
AN1604.2	986.702	1036.34	693.034	585.511	576.042	615.488
AN3566.2	528.351	467.523	692.083	1490.94	1589.5	1416.85
AN6718.2	349.473	315.063	303.029	306.904	342.288	338.251
AN2903.2	4062.88	3493.08	4315.19	5439.15	6152.64	5962.48
AN2951.2	1758.24	1732.69	1911.47	648.321	580.484	583.523
AN3466.2	8807.69	8577.27	8868.24	12856.5	13239.8	14526.1
AN3925.2	4279.66	4095.89	5645.61	2744	2761.98	3057.13
AN8982.2	240.145	256.158	239.273	571.817	565.104	575.75
AN5682.2	2215.76	2024.4	2181.25	1308.11	1545.06	1558.51
AN8689.2	3157.12	2779.45	3018.51	1025.77	1052.44	968.76
AN1425.2	1547.73	2001.01	1689.9	2241.2	2249.53	2162.72
AN7590.2	538.482	479.332	554.382	528.598	476.046	501.876
AN1837.2	503.154	566.907	483.559	525.453	485.895	446.57
AN4299.2	1138.09	928.81	923.427	811.421	824.595	820.571
AN7798.2	1313.09	1313.66	1142.47	1493.01	1524.89	1462.46
AN9306.2	770.129	920.706	708.295	737.498	627.266	702.034
AN7315.2	818.367	932.581	908.092	1683.49	1362.34	1431.64
AN7365.2	879.338	999.974	993.994	1562.22	1704.85	2048.9
AN7468.2	858.539	696.057	799.668	3173.62	3024.62	3279.63
AN0942.2	977.261	942.37	885.893	572.103	613.789	545.369
AN7331.2	487.925	461.636	483.969	1614.59	1779.99	1772.63
AN7792.2	416.604	425.98	643.762	1361.02	1673.06	1620.28
AN3068.2	1223.98	1066.6	1303.11	1862.98	2106.11	1857.43
AN4023.2	618.164	559.493	650.929	1773.7	1685.33	1578.78
AN2549.2	5949.52	5203.92	6704.22	3035.58	2351.04	2603.16
AN4859.2	22110.4	21038.2	21634.9	17954.5	17423.6	18861.3
AN0230.2	1118.44	1408.46	1139.96	1142.62	1139.68	1366.17
AN8943.2	3955.11	4204.56	3613.01	3021.02	3128.79	2588.47
AN0870.2	17522.4	16642.2	18370.2	23662.6	23145.6	24670
AN0733.2	21920.9	21113.9	21238	17504.8	18703.2	19189.4
AN6499.2	12374.6	12316.5	12302.8	22516.6	23067.7	22955.7
AN7594.2	25836.9	26995.7	26913	22421.9	22926.7	23568.9
AN2157.2	693.245	554.526	624.949	321.423	357.487	343.137
AN6940.2	255.85	266.683	315.961	699.427	725.323	702.76
AN2471.2	195.616	173.105	157.253	202.127	174.571	153.844
AN8670.2	424.232	418.017	417.955	213.676	226.882	227.927
AN5752.2	1010	954.762	999.807	2212.62	2486.99	2242.32
AN4423.2	2635.78	2299.55	2384.97	5710	6060.65	5524.12
AN0054.2	5155.69	5080.83	4926.21	3066.72	2925.89	2983.92
AN4885.2	827.379	810.386	764.139	1618.07	1688.72	1851.78
AN5046.2	3081.53	3405.18	3625.75	3315.75	3145.57	3142.06
AN3675.2	8281.24	7861.56	7488.58	5686.7	5742.35	5920.98
AN0943.2	7664.73	7640.45	7720.56	9706.95	10209.2	10174.5
AN5698.2	922.992	820.663	807.135	1850.09	2074.34	1951.19
AN0122.2	930.567	789.664	789.868	2319.03	2424.16	2188.79
AN6588.2	7033.37	6775.3	7268.03	4980.2	5836.89	5820.64
AN4046.2	1398.98	1325.04	1358.74	2879.82	3059.71	2978.65
AN5331.2	367.607	416.253	397.287	666.151	718.875	696.292
AN4438.2	3702.87	3011.49	3873.17	1187.02	1307.63	1208.84
AN8461.2	10032.3	9600.44	8830.06	8150.24	7983.28	8070.64
AN6207.2	1013.72	961.227	833.694	2169.9	2395.95	2585.08
AN2466.2	1007.08	892.531	874.206	2253.15	2263.32	2341.33
AN5169.2	571.301	605.364	463.545	385.853	427.645	434.948
AN5335.2	486.482	390.294	366.243	1194.22	1419.1	1344.74
AN8755.2	1045.81	851.222	910.228	2991.07	3044.68	2984.25
AN7334.2	2371.34	2078.75	2327.01	3269.59	3285.75	3400.39
AN6701.2	930.37	906.417	859.909	2312.05	2560.7	2326.23
AN5132.2	7298.12	7182.49	7553.38	9130.92	9202.15	9762.37
AN0369.2	6725.71	5506.27	7716.02	8837.21	8587.91	8026.96
AN5834.2	19854.2	18888.3	19815.5	16274.9	16324.4	15312.3
AN7463.2	589.579	622.498	597.497	845.165	799.847	739.499
AN3402.2	221.921	242.634	226.505	902.045	972.157	958.368
AN1169.2	358.776	368.239	329.812	287.319	313.919	339.229
AN5129.2	15594.5	15578.5	15786.7	12175.8	12182.3	12486.9
AN3729.2	8670.36	7111.2	7965.71	5357.41	5033.47	5945.06
AN8829.2	723.074	732.812	561.037	643.602	610.488	610.985
AN6717.2	13230.5	13646.6	13470.8	18661.9	19392	19595.2
AN3304.2	303.943	328.673	287.825	276.12	286.111	372.173
AN4292.2	1994.63	1881.53	2034.28	1884.25	2043.39	2073.28
AN3180.2	1918.84	1634.46	1703.67	1321.81	1369.33	1206.08
AN4361.2	3797.19	3915.39	3597.51	5784.07	5815.15	5919.24
AN6366.2	5175.91	4494.67	4540.29	6681.52	7514.85	7656.53
AN5206.2	9555.24	9504.51	9404.3	11661.5	12359.6	12456.8
AN6643.2	8186.81	8399.88	7468.23	7119.31	6757.41	6455.2
AN0210.2	1987.91	1708.12	1980.26	1140.83	1233.86	1305.51
AN5442.2	3667.57	3420.74	3623.74	3913.16	4658.16	4764.59
AN9403.2	15028.7	14067.6	14795.3	9779.79	10303.8	10522.4
AN7459.2	4606.93	4863.66	4623.74	2309.19	2310.6	2166.31
AN1155.2	5093.42	5105.94	5148.35	4617.05	4923.33	5385.53
AN8781.2	7096.37	6906.92	5357.27	4795.55	4702.06	4815.91
AN9340.2	3970.36	3221.55	3727.49	1728.05	1757.54	1504.3
AN3431.2	1554.78	1552.53	1511.15	3307.71	3565.41	3886.31
AN2547.2	7466.01	6451.99	7066.53	3559.53	2290.24	2819.31
AN5858.2	1242.86	1174.03	1218.33	2377.03	2372.82	2509.18
AN1794.2	1132.23	1025.11	930.872	353.758	384.213	413.932
AN8664.2	1631.8	1492.4	1453.23	2061.73	2280.61	2220.06
AN5111.2	10558.9	10935.6	9919.34	6324.05	6643.21	7059.23
AN6116.2	881.103	1010.72	739.615	611.949	640.593	492.422
AN8735.2	603.753	636.902	587.613	1162.05	1111.39	1131.93
AN4927.2	8607.13	8603.14	9050.81	11545.9	12557.8	11892.6
AN6254.2	3925.36	3948.51	3876.22	4093.81	4157.52	3954.39
AN7256.2	441.23	402.698	428.906	1205.84	1330.92	1179.79
AN4008.2	805.791	946.465	873.19	939.6	815.836	870.485
AN7451.2	1513.89	1556.39	1388.83	1454.51	1543.54	1602.26
AN3307.2	942.398	800.78	1086.43	416.203	354.444	323.635
AN7683.2	758.336	738.119	613.924	624.326	633.06	688.403
AN5012.2	1822.72	1707.12	1529.15	841.325	841.267	683.369
AN3783.2	451.582	569.444	505.592	578.753	579.093	550.972
AN6105.2	1016.58	1082.75	1148.03	1057.89	1068.74	1106.93
AN3428.2	1686.02	1500.62	1513.08	2123.56	2187.52	2293.94
AN5885.2	443.559	401.337	236.871	375.356	332.346	352.673
AN0933.2	2136.25	2260.04	1939.42	3665.09	4319.75	4277.88
AN0257.2	467.442	392.427	436.286	1603.11	1631.59	1641.19
AN5353.2	3188.61	3383.84	2146.1	800.04	889.769	897.215
AN1543.2	1462.27	1185.51	1272.51	2912.05	2839.27	3158.62
AN4654.2	1227.61	1086.7	1137.44	689.795	769.438	644.128
AN4702.2	1020.39	1246.46	1041.5	1055.15	993.542	1063.84
AN2762.2	1606.81	1363.13	1285.28	2092.01	2206.9	2267.57
AN0964.2	814.226	835.558	755.288	834.73	736.121	739.766
AN3832.2	3801.28	3304.1	3790.87	5068.12	4853.19	4750.58
AN5131.2	4151.49	3772.96	3883.36	4400.89	4953.12	4583.4
AN4148.2	2381.01	2096.8	1705.66	2314.41	2824.28	2719.39
AN4674.2	1907.76	1779.09	2027.48	968.549	971.161	1016.74
AN0734.2	20816.7	20460.8	20956.8	17791.6	18532	18601.1
AN7469.2	591.311	508.661	574.307	1827.82	1777.58	1487.29
AN3853.2	2019.39	1768.26	1813.62	3180.2	3072.41	3207.84
AN5906.2	943.427	920.006	886.691	1551.64	1749.16	1593.04
AN8097.2	338.951	377.729	398.203	865.412	910.501	755.543
AN7589.2	1218.99	1187.05	1208.11	1942.14	1893.34	1940.04
AN6645.2	4349.83	3989	3612.11	1949.27	2188.77	2242.07
AN2268.2	4828.13	4514.79	4966.75	5991.95	6074.69	6519.55
AN2873.2	977.687	911.653	839.494	1826.73	1994.21	2063.73
AN9071.2	1220.78	1119.29	1363.15	793.51	808.528	785.938
AN8548.2	1641.95	1441.05	1729.67	3049.84	3500.21	2723.81
AN7224.2	1443.06	1302.24	1394.37	2335.15	2312.95	2670.64
AN9093.2	7171.97	6801.58	7121.47	7334.22	7370.59	8082.02
AN5577.2	4539.33	4317.48	4897.81	7815.86	8246.05	8097.8
AN5753.2	2984.32	3059.72	2936.27	4931.18	5335	4810.32
AN3730.2	754.482	698.493	762.825	459.182	444.488	407.552
AN8928.2	1328.44	1081.76	961.115	709.64	632.812	585.461
AN1677.2	190.606	177.946	164.61	183.162	210.73	216.29
AN3121.2	816.681	803.151	793.328	502.534	479.796	448.73
AN5878.2	981.42	946.191	866.455	1746.61	1864.5	1894.09
AN6248.2	3766.14	3745.04	4092.66	4759.47	5235.25	4580.22
AN4151.2	842.315	692.495	878.561	1810.78	2043.07	2164.27
AN7727.2	1845.46	1730.43	1774.79	921.86	791.994	806.964
AN3113.2	5223.81	4830.48	5623.61	3168.34	3745.71	3915.18
AN3112.2	8892.32	8268.91	9036.21	5407.27	5647.53	5435.22
AN3058.2	14153	15660.1	14103.9	10471.9	10734	10967.5
AN7102.2	495.036	451.691	451.637	562.986	577.102	592.676
AN1719.2	1063.65	1059.75	893.436	478.154	452.619	458.938
AN1084.2	6946.25	7085.52	6883.8	8933.2	9337.08	9801.87
AN1409.2	8980.28	8604.13	9106.48	4723.39	4945.57	5337.12
AN8972.2	1078.94	1171.97	1030.45	1551.53	1388.82	1400.15
AN8967.2	657.642	653.856	629.772	970.109	967.694	875.999
AN4528.2	739.202	674.953	750.375	741.164	915.196	824.307
AN3606.2	1271.31	1247.05	1030.65	776.786	682.292	868.765
AN1330.2	1469.6	1434.3	1594.15	2365.87	2713.54	2490.82
AN1446.2	2802.89	3315.05	3516.29	3822.89	3920.63	3905.22
AN3258.2	1682.91	1561.1	1873.57	1720.17	1918.91	1824.04
AN5763.2	171.946	148.74	159.414	205.858	211.738	209.98
AN6234.2	470.001	440.537	481.257	823.045	1023.11	930.309
AN9407.2	8470.52	7730.12	8021.45	7361.57	5937.12	6492.5
AN5660.2	3479.74	3255.78	3184.6	2656.98	3087.2	3115.7
AN4688.2	232.637	237.31	227.581	730.345	743.017	731.401
AN5547.2	819.698	673.235	898.482	241.544	255.908	252.122
AN2168.2	718.734	717.226	535.204	690.569	711.456	689.249
AN0252.2	14945.6	14222.2	15132.3	19089	18436	17820.8
AN3592.2	6255.68	5289.2	5743.31	4288.41	4513.35	4155.46
AN5645.2	188.821	187.977	163.868	459.328	496.964	433.426
AN1920.2	249.9	248.116	219.302	186.498	215.973	218.197
AN7588.2	3440.5	3156.92	3151.11	1295.94	1319.82	1192.24
AN3922.2	4568.99	4567.86	5208.41	6005.17	6228.35	6318.6
AN0904.2	1089.33	1523.22	1127.15	1063.18	1064.15	995.382
AN9408.2	10135.6	9514.52	9778.58	8978.66	7633.93	8537.27
AN4434.2	3280.34	3164.72	3554.13	4390.91	4778.55	5272.96
AN9446.2	1305.81	1127.92	1413.92	2243.13	2430.65	2769.16
AN8346.2	4349.17	4045.67	4321.26	5031.89	5081.9	4903.54
AN8782.2	1609.42	1526.24	1582.2	3936.99	3938.43	4003.46
AN1534.2	12508.2	12754.4	13153.7	16116.5	16390.7	16688
AN2279.2	9975.8	8891.97	9897.23	7345.55	7942.16	7683.12
AN0357.2	10357.8	9695.13	10678.6	12676.4	12388.3	11860.5
AN6348.2	3649.02	3419.9	3971.01	4651.08	4801.28	5479.11
AN4871.2	1347.14	1645.5	1650.25	2125.65	2355.88	2591.05
AN8229.2	2806.59	2644.63	2859.84	3915.34	3775.76	3853.47
AN5162.2	12290.6	12205.5	12242.3	8119.39	8821.8	8110.32
AN1601.2	819.897	821.916	852.086	397.3	373.83	367.48
AN4844.2	960.872	930.291	986.151	784.889	796.543	705.183
AN4164.2	1483.16	1388.32	1513.57	2523.69	2838.97	3154.83
AN5665.2	401.864	402.137	316.116	415.941	404.64	369.486
AN1718.2	1247.94	1379.07	1146.54	833.349	844.908	851.133
AN0310.2	2295.45	2120.96	2284.52	1556.7	1517.81	1510.19
AN5134.2	5541.09	4387.99	4090.53	7276.52	6363.57	6514.13
AN8102.2	1712.34	1499.38	1905.66	3341.82	3596.16	3324.87
AN1709.2	2268.18	2143.41	2550.42	2772.33	2722.68	2858.09
AN2937.2	623.979	659.605	663.293	472.2	554.169	561.866
AN3739.2	6741.54	6655.48	6265.1	5118.34	5388.79	5903.82
AN2243.2	8485.52	8229.27	8252.18	5848.26	5817.52	5706.48
AN4938.2	2814.47	2514.85	2807.18	1402.53	1444.8	1243.44
AN2859.2	379.067	382.632	398.033	372.885	388.945	497.799
AN1716.2	498.355	494.818	446.059	292.599	305.658	272.093
AN4929.2	2917.19	2557.68	2597.23	2477.31	2103.84	2148.44
AN2120.2	4237.21	3948.25	4011.06	3141.36	2952.21	2643.19
AN8188.2	4322.76	4242.2	4353.54	4153.75	4442.22	4472.04
AN8273.2	7606.5	7387.18	7737.65	9547.53	10035.2	9981.47
AN2999.2	3762.44	3310.94	3772.28	4912.7	5117.95	4769.79
AN4641.2	221.265	236.397	212.929	1096.82	769.466	769.947
AN0034.2	417.854	478.664	488.387	588.47	573.008	637.548
AN0495.2	2441.04	2387.79	2661.74	1231.13	1184.74	1184.37
AN3520.2	1361.64	1657.52	1658.9	1359.88	1263.65	1190.05
AN4906.2	1363.24	1177.21	1157.88	717.562	668.862	636.478
AN3184.2	1130.89	1192.78	1206.18	1339.88	1539	1452.02
AN1509.2	409.461	447.48	316.641	355.022	390.411	441.798
AN7284.2	2290.76	2262.07	2247.25	2548.18	2691.96	2573.34
AN0601.2	980.134	791.285	1118.43	352.438	341.877	344.667
AN0500.2	479.371	475.072	297.659	295.125	282.374	286.135
AN4280.2	1081.35	898.343	952.905	2090.72	2402.48	2268.73
AN4295.2	3287.38	3010.99	3101.12	4438.52	4834.74	5224.5
AN6900.2	10052.3	9649.31	10175.7	13972.2	14023.1	13466
AN6541.2	3674.61	3386.44	2977.35	2720.9	2558.96	2582.36
AN8492.2	373.956	385.015	370.887	514.352	717.498	692.613
AN2685.2	989.596	1048.75	1003.24	980.963	1027.31	1014.2
AN4102.2	1497.71	1255.74	1150.81	1706.34	1508.88	1585.44
AN7460.2	551.211	477.995	483.93	182.833	202.659	174.992
AN1743.2	2044.52	1849.43	2018.49	2809.35	2983.32	3107.64
AN2228.2	191.875	194.889	153.278	147.09	149.633	146.6
AN7795.2	5877.46	5796.41	5564.27	7977.3	7495.73	7519.13
AN6118.2	2208.71	2491.45	2290.2	2576.54	2508.59	2601.09
AN0940.2	353.849	336.064	327.894	374.07	389.237	352.357
AN7570.2	6286.39	6024.94	5811.57	4654.33	4917.7	5165.66
AN5037.2	518.223	572.231	525.348	536.024	485.244	537.914
AN1215.2	1859.36	1749.23	1752.34	1245.13	1233.55	1213.88
AN5028.2	10885	11390.6	10819	8005.24	7221.39	7629.36
AN4611.2	4429.87	4282.18	4620.24	5553.27	5917.16	6366.45
AN0684.2	2597.27	2286.72	2324.28	2079.54	2090.35	2092.64
AN4746.2	2730.46	3221.35	3158.6	3000.06	3271.9	3205.39
AN6891.2	2450.92	2343.21	2669.27	3438.09	3542.09	3666.44
AN6423.2	3297.7	2983.73	3405.32	2043.45	2048.71	1961.29
AN3141.2	627.215	677.21	567.261	457.159	515.775	546.716
AN3876.2	908.04	897.03	877.122	1565.37	1523.97	1537.95
AN4839.2	243.012	260.04	229.095	198.228	209.904	224.723
AN7721.2	7230.62	6689.47	7056.43	5171.07	5500.29	5555.15
AN2043.2	642.807	516.16	503.411	285.688	228.834	239.302
AN1246.2	17282.2	17161.3	17452.4	19890.7	19886.3	20077.8
AN1052.2	2661.92	2256.62	2358.53	1389.73	1402.25	1329.89
AN5509.2	356.371	325.934	389.854	597.565	669.186	671.564
AN8567.2	1926.54	1677.03	1900.61	951.963	1055.13	1026.93
AN1050.2	475.897	459.413	455.865	1250.68	1237.93	1329.71
AN7395.2	1292.65	1072.3	908.739	738.175	615.695	641.575
AN3030.2	1474.79	1423.86	1689.74	2068.55	2131.48	2280.67
AN6624.2	1320.93	1265.35	1182.07	915.908	1012.36	646.308
AN4402.2	14007.8	13364	13996.8	18259.5	18705.8	18649
AN5172.2	624.549	562.422	558.5	298.826	313.885	289.473
AN0174.2	656.848	678.051	698.925	1152.07	1224.95	1172.15
AN5148.2	2491.85	2353.54	2650.15	2722.08	2984.16	2525.24
AN2016.2	1239.43	1019.7	1046.06	540.969	543.276	562.852
AN7409.2	347.919	328.54	331.421	307.157	278.685	286.594
AN9512.2	4758.31	4516.1	4681.08	5616.52	5753.01	5260.28
AN1281.2	2738.54	2612.17	2893.94	3067.88	3235.47	3394.48
AN3481.2	9509.66	9174.45	11166	7069.64	8459.61	8132.97
AN4500.2	5000.83	3991.02	4727.52	4731.49	4935.11	5354.87
AN6939.2	1424.4	1374.53	1356.04	2418.45	2692.85	2692.03
AN6460.2	1757.99	1392.31	1607.67	486.043	520.253	534.524
AN0695.2	7423.56	7492.42	7819.87	5705.9	5672.03	5488.51
AN0997.2	3521.91	3301.65	3767.31	4146.31	4252.77	4623.44
AN4865.2	6951.43	6642.61	7518.5	4428.22	4240.89	4395.95
AN6184.2	2174.84	1818.71	1877.06	3093.65	3129.94	3219.02
AN8225.2	2898.64	2669.7	3124.81	3410.06	3567.44	3595.51
AN3585.2	357.825	322.265	390.97	654.904	873.962	757.885
AN9180.2	610.412	632.183	602.23	557.213	527.677	551.049
AN2949.2	1832.36	1797.91	1818.15	2159.74	2365.17	2415.45
AN8167.2	1295.86	1180.96	1172.34	1889.06	1910.46	1659.37
AN1892.2	3231.46	2978.26	3490.43	3970.92	4198.35	4684.3
AN6346.2	6729.79	6403.19	6791.37	5342.62	5159.39	5267.88
AN7329.2	2135.84	2142.83	2386.37	3950.98	5452.64	5385.75
AN1045.2	4322.87	4624.91	4306.32	3034.34	3146.83	3309.29
AN4940.2	559.828	461.039	430.07	361.958	398.179	376.866
AN7101.2	2386.52	2125.84	2394.43	1530.33	1697.77	1696.01
AN5909.2	2327.28	2184.26	2244.35	3747.15	3633.08	4009.88
AN4201.2	320.519	322.341	305.209	1281.18	1172.81	1163.4
AN2936.2	653.744	590.191	589.689	641.349	615.402	704.607
AN1115.2	784.502	731.172	735.387	1086.27	1205.07	1243.78
AN5666.2	2544.04	2520	2347.78	1856	1944.12	2009.32
AN8256.2	2769.6	2724.95	2836.04	3115.79	3390.64	3428.13
AN0894.2	2111.02	2091.2	1915.59	1681.24	1804.36	1893.25
AN0132.2	1330.06	1199.17	1242.79	1368.77	1339.61	1344.22
AN8235.2	793.281	836.11	728.12	704.224	655.829	785.722
AN3468.2	16162.6	16625	16590.6	13735	14793	14146.5
AN5977.2	677.624	711.204	683.387	651.4	676.374	736.496
AN2582.2	7301.59	6581.72	8195.18	4685.71	4437.83	4200.35
AN3901.2	700.868	791.088	792.544	1337.33	1426.48	1438.44
AN2432.2	4424.05	4530.19	5010.15	6643.27	6807.26	6235.05
AN7166.2	5610.59	5089.49	6327.5	9177.09	10372.9	10397.5
AN2057.2	4569.69	4769.68	4989.23	5466.01	5849.36	5486.18
AN6127.2	302.602	339.762	341.872	853.031	1028.72	1032.39
AN6535.2	852.694	854.022	946.924	1453.48	2111.68	2104.08
AN6690.2	1718.16	1590.96	1791.83	1726.72	1672.73	1879.7
AN6159.2	490.122	416.003	510.31	462.349	482.33	517.043
AN9095.2	1488.84	1784.62	1642.78	2605.26	2506.08	2212.93
AN4474.2	335.981	299.283	292.669	459.533	378.293	424.569
AN3591.2	620.323	586.4	511.982	1208.53	1186.11	1079.15
AN8012.2	7548.63	7472.49	7502.76	5769.31	5881.69	6150.95
AN9288.2	544.956	582.339	535.659	605.065	488.982	606.021
AN5175.2	1065.8	953.228	1082.02	1805.47	1882.01	1771.93
AN4843.2	1254.99	1068.15	1182.64	903.811	904.392	1000.87
AN6708.2	14327.6	14421.5	14665.1	10949.9	11435.5	11027.3
AN0271.2	2324.6	2167.64	2415.49	1432.05	1514.6	1332.24
AN7508.2	357.7	347.854	372.743	913.847	801.453	860.752
AN3357.2	944.872	813.9	735.404	316.851	331.54	330.256
AN0555.2	235.644	246.121	242.327	654.781	596.712	511.589
AN1675.2	2626.18	2304.02	2782.56	4468.71	4809.02	4871.9
AN8421.2	912.284	860.627	982.271	980.844	1010.47	1094.55
AN3894.2	4133.13	3919.3	4440.76	5230.62	4546.53	4416.13
AN8262.2	1497.51	1102.8	1252.53	969.514	1004.81	952.558
AN5105.2	5980.99	5168.42	5981.17	4364.81	4497.13	4883.88
AN5813.2	1431.29	1369.77	1480.43	1784.03	1933.78	1751.77
AN3220.2	253.147	254.364	223.778	475.801	448.295	433.28
AN5352.2	5196.64	5076.56	5530.22	5480.3	6611.46	7613.45
AN7372.2	747.653	817.437	880.108	892.277	828.403	811.991
AN4334.2	577.355	667.309	667.242	638.928	640.775	589.525
AN3843.2	4443.67	3901.51	4174.35	5785.55	5569.8	5397.66
AN5410.2	1105.07	1153.91	1369.53	872.165	876.25	801.956
AN4233.2	2146.17	1977.77	2024.47	1413.26	1488.91	1364.92
AN1095.2	2271.75	2190.56	2228.94	2875.51	3077.59	3063.18
AN4784.2	1603.76	1478.73	1416.93	1036.24	1063.45	967.075
AN2290.2	1724.7	1608.73	1647.36	1275.15	1262.09	1150.89
AN5674.2	1042.68	1064.1	1124.33	1153.15	1133.26	1053.2
AN7258.2	5557.34	4972.84	4902.77	4518.72	5261.91	5408.06
AN1288.2	3901.85	3868.19	3627.87	3498.32	3635.31	3693.74
AN2930.2	2677.13	2591.56	2818.08	3851.9	4435.58	4544.37
AN6993.2	4430.15	4588.3	4913.21	2893.04	3245.33	2929.13
AN0047.2	1215.97	1075.53	1155.42	915.8	907.809	960.447
AN1805.2	5928.35	5953.89	6731.86	3488.95	3238.73	2928.19
AN0747.2	7962.81	7777.45	7533.58	9984.3	9797.79	8983.77
AN3848.2	321.868	269.228	385.91	784.536	1095.62	1019.03
AN5387.2	557.666	589.28	581.217	1254.24	1364.66	1462.32
AN4695.2	20859.8	19349.6	20047.1	19924.5	20278.2	20787.5
AN7497.2	6944.43	6219.83	6537.4	9080.83	9977.27	10779.4
AN0067.2	4732.63	4310.67	4695.44	3259.99	3512.58	3648.67
AN4346.2	2987.14	2952.24	2958.77	2034.19	2043.67	1970.26
AN0565.2	5095.39	4617.09	5082.4	3414.79	2781.58	2947.64
AN3055.2	3823.4	3798.15	3541.22	2504.56	2596.44	2501.25
AN2954.2	1638.28	1604.27	1588.71	1178.55	993.252	1075.55
AN8553.2	248.833	267.1	293.994	287.942	291.562	305.259
AN4830.2	1278.52	1225.89	1230.67	1219.81	1313.12	1377.63
AN2538.2	4203.32	3902.56	4736.75	2301.7	2228.4	2014.76
AN0205.2	1598.62	1420.59	1602.98	2296.39	2500.46	2438.4
AN5782.2	2164.36	1972.22	2114.28	3236.01	3705.44	3765.86
AN4616.2	6758.95	7084	6863.83	4577.04	4554.25	4739.75
AN4745.2	1480.94	1306.44	1632.71	2410.27	2598.62	2592.79
AN0133.2	4374.06	4087.77	4554.11	2855.02	2808.92	2758.93
AN8074.2	953.848	931.244	902.239	703.009	751.718	722.051
AN8274.2	8923.65	8969.21	8800.79	8046.08	8454.93	8637.77
AN8010.2	1107.14	1095.14	1044.46	794.086	793.357	844.924
AN8489.2	705.365	622.379	742.529	896.198	816.614	864.486
AN3708.2	4270.52	4039.68	4143.42	4735.08	5298.85	4929.46
AN2009.2	4322.23	4247.5	3766.55	2590.18	2763.95	2711.75
AN4842.2	1321.98	1170.45	1300.95	1858.62	2010.31	2040.01
AN9397.2	4372.82	4085.05	4402.15	3155.76	4115.1	3636.41
AN6049.2	574.562	610.729	517.031	926.228	1006.54	939.694
AN1671.2	1809.26	1597.77	2027.91	2597.46	3038.69	2836.19
AN1550.2	778.467	791.335	612.011	550.085	530.324	563.393
AN2239.2	2699.05	2417.26	2735.26	4739.36	4699.53	5052.72
AN6859.2	2385.67	2141.47	2326.65	1372.39	1413.6	1358.59
AN5999.2	6573.19	6635.26	6222.29	5466.08	4799.44	4722.78
AN7722.2	5386.55	5268.72	5468.76	5061.2	4830.57	5196.11
AN3491.2	558.072	577.706	616.534	609.338	559.503	629.938
AN7011.2	650.771	726.179	692.246	1534.26	1410.77	1271.11
AN4268.2	503.451	581.564	549.262	815.59	906.187	812.815
AN6693.2	1528.43	1799.81	1836.46	1041.54	1261.83	1496.96
AN6010.2	8497.56	8875.04	8930.41	9548.15	9386.34	9081.05
AN1198.2	1621.57	1411.94	1918.16	4160.89	4163.07	4340.13
AN0876.2	1101.42	942.606	1003.58	2258.68	2316.54	2125.59
AN5806.2	1489.93	1341.37	1517.6	1581.83	1743.11	1752.63
AN3229.2	1103.4	891.892	623.814	348.959	387.981	404.449
AN3182.2	387.966	374.429	346.558	274.227	307.194	289.74
AN8811.2	2628.65	2394.16	2809.26	2989.76	3084.61	3011.46
AN0461.2	2548.72	2553.41	2690.63	1734.08	1689.67	1692.86
AN3524.2	618.274	616.728	681.01	323.984	352.776	366.57
AN5821.2	1358.49	1275.96	1263.75	869.138	846.006	928.941
AN3001.2	1105.11	1029.46	1033.53	605.235	592.947	581.946
AN2545.2	3086.41	2506.13	3344.52	1581.3	1084.63	1201.27
AN3147.2	6240.68	5905.54	5578.55	5243.15	6103.45	6023.35
AN8790.2	2203	2112.23	1903.65	692.348	702.721	704.965
AN1744.2	1032.05	1075.42	1037.06	1130.94	1181.25	1054.66
AN9401.2	1787.71	1515.52	1755.89	3243.22	3522.63	3784.2
AN3059.2	10414.9	10332.2	10840.7	9502.02	9508.03	10029.8
AN7860.2	1063.99	1071	879.69	509.834	487.441	506.071
AN5357.2	19826.6	19677.9	21114	16525.5	16867	15799.3
AN0386.2	875.639	843.859	806.118	391.729	431.232	404.547
AN3772.2	2202.86	2257.99	2036.4	2676.43	2905.36	2757.47
AN1666.2	2401.5	2262.19	2260.93	1581.69	1458.95	1510.71
AN3396.2	512.045	583.852	585.212	856.158	889.331	922.073
AN5824.2	1813.5	1700.5	2038.32	2602.41	2703.36	2985.8
AN0716.2	1368.07	1244.69	1282.32	1935.73	1991	2026.33
AN3387.2	494.985	455.017	431.787	709.575	806.137	845.365
AN3087.2	794.504	716.963	800.542	937.402	1028.5	925.9
AN6039.2	2241.58	1948.11	2352.44	2888.47	3025.44	2774.11
AN5790.2	9496.69	8912.5	9529.14	10197.8	10545.4	10725
AN2044.2	679.836	468.171	529.781	204.36	162.147	143.204
AN0213.2	1506.63	1457.63	1554.87	938.104	995.788	887.01
AN1319.2	9185.69	9205.13	9176.48	7095.24	7399.39	6547.43
AN5566.2	4387.46	4408.31	4357.48	3902	3623.86	3599.77
AN6344.2	656.001	594.571	686.109	1510.02	1392.94	1403.72
AN9402.2	968.682	934.245	1035.66	675.272	691.256	696.017
AN8233.2	1363.69	1221.34	1259.81	618.399	691.641	619.073
AN8661.2	679.084	791.147	643.958	446.427	514.41	521.024
AN5701.2	6173.07	6240.31	5963.89	6489	6482.42	6197.81
AN2765.2	4021.85	3988.21	4077.56	2347.59	2599.13	2389.04
AN2526.2	15000.4	15315.6	15510.9	13925.3	13858.5	13392.2
AN5669.2	674.84	678.989	678.783	829.36	941.965	883.782
AN6963.2	160.445	152.828	136.398	159.048	143.257	167.711
AN2052.2	2761.86	2352.07	2677.78	3449.97	3684.47	4106.48
AN0946.2	1876.47	1817.06	1859.54	1689.16	1415.64	1365.36
AN6374.2	1269.51	1289.42	1289.55	838.426	840.306	896.621
AN5865.2	2583.73	2916.21	2591.39	1744.93	1746.01	1609.06
AN8491.2	2087.68	2034.9	2150.08	1163.9	1404.1	1059.32
AN6731.2	6365.22	6470.39	5734.39	5889.33	6634.87	6701.1
AN6521.2	2350.1	2170.64	2196.44	3240.13	2914.87	3031.52
AN4988.2	1840.31	1638.8	1670.64	1169.49	1219.95	1204.14
AN8269.2	15230.1	15178.8	15782.2	11341.3	11779.3	11872
AN4049.2	10929.6	9864.93	12444	10480.1	10446.6	9608.81
AN1103.2	525.267	514.915	561.091	1044.34	1061.81	1190.8
AN1683.2	2321.15	2258.41	2247.56	1938.76	2230.42	2284.57
AN2578.2	12890.6	13011.2	13258.9	8679.15	7767.36	7473.83
AN5664.2	217.755	236.641	193.413	221.632	222.78	293.626
AN6838.2	8426.99	7639.67	7426.79	6098.63	6141.62	6674.29
AN5810.2	2494.49	2687.33	2326.56	2593.68	2779.99	2983.63
AN4255.2	718.811	688.822	682.303	1250.83	1325.19	1295.9
AN2316.2	10623.9	10189.4	10403.6	12322	12358.4	11295.4
AN0593.2	411.647	442.189	401.045	792.452	858.398	866.723
AN2306.2	8244.75	8689.96	8694.55	10270.6	10881.4	10546.7
AN6378.2	3274.93	3312.9	2466.7	2104.23	2189.84	2215.52
AN2208.2	2557.54	2360.1	2706.96	1494.67	1543.63	1520.36
AN5055.2	786.072	754.187	819.058	1355.21	1361.92	1566.11
AN8683.2	1123.38	910.326	784.386	606.915	560.766	527.238
AN1306.2	1045.59	1067.36	1024.77	1265.08	1234.61	1242.44
AN3808.2	625.377	728.384	672.957	906.457	734.33	940.993
AN6126.2	3813.84	3033.15	2955.93	3490.79	2899.48	2518.91
AN9028.2	434.13	608.111	487.881	413.1	443.505	331.219
AN9064.2	2561.24	2755.87	2836.05	2512.88	2441.6	2123.49
AN6209.2	3989.71	4416.4	3960.77	3117.68	3049	2855.88
AN1151.2	1164.51	1021.13	871.162	1136.14	1326.91	1317.39
AN3888.2	519.911	582.499	526.629	425.895	427.507	427.545
AN2648.2	1867.45	1952.53	1940.78	2611.04	2025.22	2237.69
AN7105.2	9202.82	8802.99	8671.78	7055.69	6397.14	6517.41
AN0423.2	944.213	961.998	974.825	578.48	556.52	508.468
AN6809.2	526.589	586.974	594.296	582.47	543.227	594.939
AN8627.2	487.069	542.133	529.036	441.219	473.338	464.22
AN8994.2	351.823	388.975	422.159	486.529	558.316	491.226
AN3056.2	1273.14	1184.3	1220.2	857.307	833.708	876.014
AN2896.2	1590.42	1645.88	1683.71	2808.46	2655.83	2683.45
AN6306.2	3107.92	2990.14	3306.6	4072.99	4463.01	4379.2
AN1624.2	22146	22818	23121.3	26829.5	26460.6	26263.1
AN4238.2	1804.77	1711.77	1696.98	2264.66	2175.43	2257.21
AN1606.2	5742.87	5488.71	5708.47	4676.77	4173.75	4543.27
AN7619.2	3013.44	2889.38	2872.62	2298.14	2542.53	2534.53
AN5583.2	1358.56	1178.37	1267.38	978.275	1009.86	1071.44
AN4779.2	1010.72	1018.97	1027.26	1424.28	1347.15	1383.08
AN3624.2	956.593	954.737	894.719	1084.57	892.88	933.417
AN6564.2	3313.4	3523.69	3323.45	3399.64	3674.66	3764.36
AN6006.2	3095.64	2800.08	2733.77	2538.16	2156.47	2249.18
AN6322.2	550.508	514.955	605.011	963.883	1022.03	1000.19
AN5552.2	1014.1	1062.55	985.791	650.867	672.677	552.851
AN5737.2	436.003	381.265	415.955	680.437	683.171	627.131
AN2001.2	4355.76	3938.62	3382.4	3355.89	3237.28	3385.21
AN5969.2	9178.61	8960.49	9209.06	10866.9	11845.1	12383.6
AN2907.2	6501.66	6249.31	6702.98	4478.8	4493.96	4052.65
AN7335.2	961.703	761.161	919.59	653.059	747.862	777.525
AN8121.2	1893.82	1588.72	1537.08	1400.39	1097	1142.05
AN6680.2	1844.76	1888.68	2046.27	1218.42	1318.19	1408.07
AN6862.2	125.239	118.926	126.824	117.957	122.512	121.956
AN1523.2	16766.2	16898.8	16355.8	20140.2	19611.2	21341
AN8170.2	3354.14	3362.24	3597.15	2195.08	2064.56	2210.16
AN2042.2	646.328	467.148	533.664	831.039	871.963	740.868
AN4912.2	1232.74	1112.71	1700.45	1408.74	1603.06	1665.43
AN9274.2	398.221	449.731	442.624	653.498	639.364	604.716
AN7143.2	5836.9	5790.49	6499.44	4651.67	4554.87	4578.75
AN1745.2	1505.73	1671.21	1450.08	2025.58	2357.21	2480.08
AN3455.2	2074.63	1826.74	2148.2	1791.52	1583.5	1539.52
AN5350.2	637.912	530.294	644.738	307.317	306.139	249.665
AN6066.2	807.309	820.04	781.826	1299.28	1479.65	1514.65
AN5916.2	982.989	1033.18	942.133	1938.02	2117.03	2265.98
AN4379.2	15133.1	14299	16405.4	13401.7	14179.4	14187.1
AN4430.2	10366.1	10322.7	11040.4	8736.87	8922.78	7912.11
AN3933.2	2440.82	2007.19	2125.63	1820.34	1575.71	1510.49
AN7001.2	885.586	734.269	896.47	1375.11	1457.93	1381.35
AN7540.2	6689.73	6309.73	6524.07	5069.57	4732.09	4722.64
AN8008.2	386.252	362.137	434.68	648.26	676.338	648.66
AN9058.2	969.951	823.753	893.897	563.909	600.277	581.237
AN1087.2	658.567	800.174	808.71	791.491	844.819	1023.52
AN2879.2	624.737	664.722	662.432	1600	1234.68	1595.43
AN6550.2	830.937	740.928	771.536	660.909	653.877	611.289
AN4196.2	405.331	371.741	377.453	251.255	245.077	253.164
AN0884.2	495.714	397.226	421.434	906.745	1061.95	1129.01
AN3586.2	818.183	752.446	785.96	1170.19	1096.11	1008.51
AN4559.2	2173.04	2427.85	2475.52	3165.87	3663.57	3634.61
AN5650.2	500.972	504.822	517.558	923.599	889.876	833.167
AN4615.2	1367.08	1405.99	1391.21	1667.75	1827.99	2001.11
AN8534.2	1179.44	1173.13	1154.49	1077.38	1137.86	1166.52
AN1256.2	3822.11	4044.84	3641.51	2724.36	2978.17	2909.76
AN6990.2	1648.89	1579.38	1783.25	2056.65	2373.02	2192.38
AN7725.2	7466.69	8077.26	8036.21	9062.99	9997.25	8957.27
AN5696.2	5004.72	5299.87	5624.9	6684.59	6970.81	7509.77
AN5563.2	6143.16	6090.91	5807.74	5525.54	6373.27	6242.18
AN6651.2	2863.04	2932.73	3002.42	2298.22	2113.53	2079.16
AN0745.2	5857.44	6274.5	6452.36	4716.16	4596.01	4764.94
AN9330.2	277.071	291.603	302.977	526.72	540.751	484.212
AN1725.2	1011.31	929.279	1047.36	663.83	628.791	549.483
AN7205.2	3236.6	2920.86	3477.77	2222.9	2198.59	2198.48
AN5945.2	1940.61	1738.4	2600.78	2460.49	2509.66	2478.89
AN5318.2	1799.55	1442.56	1876.98	3713.07	3145.01	3350.65
AN0471.2	3305.27	2815.63	3031.04	1956.81	1900.39	1942.51
AN1331.2	1911.36	1621.02	1970.36	2479.97	2862.04	2952.75
AN0736.2	820.48	1000.51	878.666	995.115	868.592	792.481
AN0419.2	1466.53	1493.93	1534.14	2220.38	2827.56	2688.92
AN8278.2	1562.93	1431.02	2044.95	2356.05	3045.98	3311.57
AN8095.2	317.168	297.741	326.566	697.682	705.429	638.427
AN1917.2	1461.96	1744.62	1526.27	1418.48	1585.64	1407.79
AN3167.2	3532.9	3628.4	3959.7	2941.43	2815.18	2948.81
AN4388.2	6588.28	6080.18	6700	8168.71	7923.29	7518.63
AN4680.2	2680.5	2326.28	2255.45	1657.07	1739.26	1735.41
AN1472.2	1227.22	989.441	1550.4	1455.48	1594.13	1584.55
AN1882.2	1011.17	1172.43	1104.86	1294.91	1233.28	1334.1
AN1201.2	1002.09	1021.43	1020.95	1513.77	1533.57	1415.7
AN3294.2	1162.33	1364.46	1214.98	1541.83	1872.83	1891.94
AN0787.2	830.565	616.398	841.387	662.472	691.313	618.043
AN6195.2	3290.28	2881.84	2834.92	5102.33	4705.28	4984.96
AN8605.2	20188.2	19920.1	21609.5	19506.7	20229.6	20065.6
AN6156.2	252.331	226.643	250.329	448.789	472.215	419.821
AN0950.2	275.628	276.835	265.667	269.968	283.088	351.335
AN6700.2	14590.4	13858.2	13886.1	11681.6	10018.2	10299.8
AN3031.2	4849.12	5107.19	4858.12	3465.72	3399.86	3287.37
AN9138.2	784.001	896.522	800.839	1224.45	1383.22	1379.87
AN5446.2	3172.08	3076.88	3047.95	2376.44	2376.96	2289.68
AN1194.2	8606.27	8518.45	9245.57	6730.35	6994.94	6775.82
AN1752.2	2512.63	2460.19	2251.81	2091.98	1880.77	1907.16
AN9392.2	601.618	627.664	538.268	461.644	493.563	498.542
AN8369.2	555.941	501.08	613.045	261.442	261.088	293.139
AN6172.2	1255.9	1103.41	977.231	713.775	713.488	682.651
AN7111.2	844.583	773.418	779.556	1744.95	1709.44	1503.22
AN7165.2	502.856	501.079	510.857	662.17	628.764	551.737
AN3635.2	2586.13	2247.13	2567.8	2791.47	2912.05	2877
AN8643.2	399.809	421.833	389.239	396.615	326.64	384.129
AN1196.2	1693.15	1551.87	1583.94	2153.32	2195.6	2372.37
AN2968.2	7920.41	8845.46	8575.93	11045.7	11159.3	12286.2
AN0751.2	448.205	427.319	400.858	698.073	672.433	739.856
AN8851.2	7270.12	7081.4	7479.09	5305.1	5439.25	5230.66
AN5438.2	1144.77	1091.39	1076.4	869.657	809.604	825.269
AN6631.2	8349.29	8488.18	9176.5	11572.4	11835.7	10315
AN4592.2	4572.66	6129.86	5501.22	7493.05	7490.83	7141.96
AN4771.2	1676.68	1511.23	1728.31	1177.55	1232.95	1153.66
AN2585.2	283.957	254.081	279.92	950.349	775.603	733.749
AN3973.2	3797.79	3754.25	3969.12	4275.56	4288.33	4473.96
AN5482.2	17270.4	16604.3	17071.3	14362.1	14390.1	14216
AN4462.2	9319.08	8168.25	8774.66	7314.28	6077.67	6882.21
AN2210.2	5600.17	5947.54	5602.92	3917.47	4067.32	3708.53
AN4195.2	459.301	476.135	378.78	286.553	329.156	386.241
AN4633.2	1349.41	1341.54	1381.85	1998.05	2449.9	2368.79
AN4273.2	838.071	738.444	904.859	1490.27	1745.1	1747.85
AN6655.2	1777.61	1759.12	1787.34	2425.66	2164	2164.07
AN9289.2	805.329	771.556	709.559	634.112	548.118	658.683
AN6737.2	1808.36	1845.35	2082.34	3050.18	3317.57	3214.9
AN6694.2	2852.99	2853.59	3188.9	3185.33	3117.15	2782.21
AN1954.2	2393.79	2236.26	2384.34	2383.25	2568.89	2581.16
AN7716.2	338.744	341.418	323.257	324.626	361.2	374.826
AN3636.2	1479.24	1346.25	1701.19	2276.51	2352.88	2516.63
AN8080.2	3428.17	3333.31	3763.49	3059.29	3204.12	3211.97
AN1673.2	1436.48	1465.72	1364.25	1189.63	1211.07	1011.49
AN7687.2	4546.17	4345.91	4398.3	4663.9	4842.83	4732.08
AN5274.2	268.072	296.372	251.34	543.889	531.297	491.984
AN1459.2	2743.13	2368.72	2553.39	1637.77	1661.73	1453.63
AN7502.2	1023.81	985.476	1082.17	1044.35	1050.58	1004.59
AN9105.2	558.332	510.224	490.129	826.677	914.094	884.845
AN8969.2	921.506	832.024	1342.21	473.856	505.299	483.345
AN9205.2	540.153	540.124	530.387	655.399	853.813	812.06
AN3928.2	25342.9	26010	25498.7	22729.8	22586.6	21540.9
AN8824.2	3821.34	3613.53	3645.96	2833.93	2791.46	2760.35
AN3996.2	582.216	686.535	658.169	683.88	710.258	781.587
AN3173.2	2883.5	2753.82	3262.27	3158.21	3458.98	3264.56
AN5978.2	3634.8	3964.98	3733.87	4194.91	4241.61	4732.51
AN6255.2	14613.3	13632.7	14913.2	17845.8	17929.5	17078.5
AN2313.2	1497.56	1343.84	1638.25	2240.56	2271.18	2015.87
AN1370.2	3404.84	3292.96	3082.09	2732.33	3012.41	3056.06
AN5008.2	1276.52	1117.84	1377.05	2173.87	2378.81	2497.51
AN5516.2	902.638	1070.39	825.149	599.413	653.623	484.691
AN2179.2	1234.98	1153	1182.27	1651.3	1959.75	1976.42
AN0686.2	4036.63	3714.3	4063.26	4998.63	5705.37	5434.07
AN2260.2	6499.92	6574.29	6757.6	8041.35	8854.78	8485.44
AN6842.2	2709.2	2789.24	3004.26	3025.89	3147.42	2842.81
AN5597.2	5292.74	5046.99	5228.47	7193.97	7330.62	6504.39
AN4308.2	3499.61	3200.32	3685.72	4088.1	4275.92	4182.74
AN5931.2	6211.46	5885.23	6496.77	4603.29	4649.7	4602.87
AN2500.2	1461.96	1461.36	1543.88	1337.01	1429.88	1415.74
AN8577.2	466.078	423.388	492.781	447.881	369.563	357.031
AN3207.2	1381.04	1437.67	1275.63	1616.44	1532.64	1539
AN6369.2	1058.53	1060.75	980.066	921.508	896.318	907.585
AN8298.2	530.365	609.967	580.482	542.221	497.012	427.829
AN5455.2	1687.94	1578.52	1581.03	1357.56	1248.52	1214.56
AN8333.2	351.673	388.009	354.451	354.338	331.782	317.95
AN3361.2	1191	1227.42	1039.41	1152.98	928.148	856.47
AN2532.2	480.947	434.49	429.26	620.027	655.388	570.044
AN2932.2	18531.1	18812.8	18173.8	15003.8	15202.9	15034.7
AN6722.2	3158.59	3195.96	3181.95	2063.18	2100.98	2154.13
AN4401.2	6877.66	7371.55	7163.43	6292.23	5922.45	6372.98
AN0275.2	682.314	882.973	876.587	806.499	980.922	767.352
AN2497.2	628.808	602.091	665.615	1116.9	1220.52	1213.83
AN7600.2	5073.44	4958.76	4646.96	4367.08	3569.67	3848.75
AN2314.2	1131.43	999.9	1038.73	761.959	723.085	844.636
AN4977.2	2302.64	2050.53	2159.32	3696.99	3700.81	3814.69
AN1299.2	6390.3	6173.17	6465.63	8988.27	8662.07	8944.08
AN4000.2	5693.4	5376.17	4624.57	4166.04	3779.99	3736.94
AN7286.2	745.733	921.855	955.587	1284.23	1266.04	1311.31
AN4190.2	18691.1	17668.5	17982.5	15782.9	15354.1	16323.2
AN5990.2	677	763.698	813.831	1084.38	1104.73	1174.84
AN0490.2	5136.81	4842.26	5317.86	3169.07	2923.04	2982.18
AN7654.2	1075.24	1061.75	1235.3	650.609	688.526	652.204
AN8910.2	1256.34	1160.01	2874.6	535.377	444.302	484.082
AN2688.2	1956	1867.21	2098.02	2343.2	2315.59	2506.79
AN8794.2	2330.41	2175.91	2537.85	2647.04	2906.98	2541.17
AN6169.2	748.788	658.57	685.858	671.891	697.319	626.327
AN1235.2	2149.73	2096.47	2200.94	1538.86	1495.92	1314.51
AN3846.2	5560.96	5221.27	5458.03	4112.53	3792.87	3809.71
AN8637.2	396.761	416.946	384.104	426.638	409.012	424.301
AN2964.2	7306.54	6682.08	7279.48	4842.51	4762.42	5384.02
AN4469.2	2074.12	2194.76	2171.91	1713.68	1640.29	1611.56
AN2154.2	4595.52	3977.46	4783.8	5757.17	5775.76	5944.6
AN6902.2	2603.58	2467.5	2537.61	1624.57	1686.59	1719.23
AN7699.2	2600.65	2472.54	2688.31	2864.52	2831.51	2546.36
AN5954.2	6639.72	6123.38	5366.53	4249.46	4303.41	3861.18
AN4622.2	1930.87	1788.25	1762.89	1512.01	1520.85	1740.02
AN1868.2	648.421	694.787	655.753	914.956	937.122	1083.83
AN6572.2	773.43	746.779	770.937	881.264	909.698	905.168
AN7190.2	1136.05	1221.64	1162.48	1691.6	1622.65	1593.37
AN9094.2	9718.63	9590.71	9485.74	6599.36	6974.4	7298.69
AN0282.2	691.604	762.816	645.112	519.383	532.859	468.333
AN5373.2	328.089	366.131	365.322	319.889	349.467	374.493
AN1800.2	534.313	483.949	611.433	545.244	510.671	443.441
AN0247.2	1641.06	1642.04	1626.68	1366.07	1266.39	1229.16
AN4690.2	383.588	433.879	343.028	631.567	612.897	515.253
AN2133.2	698.21	707.094	700.412	955.297	1004.39	996.475
AN6489.2	3850.73	3961.18	4173.35	4470.49	4921.38	5076.16
AN1278.2	847.972	759.624	1268.64	2492.17	3273.39	3031.45
AN2989.2	7533.8	7193.65	7798.36	5513.13	5662.57	5207.67
AN6856.2	431.761	265.473	218.037	121.529	162.106	215.019
AN7458.2	1707.28	1601.1	1941.72	1452.3	1381.15	1383.15
AN0299.2	3005.31	2901.76	3201.57	2033.42	2199.54	2354.06
AN1047.2	9653.47	9084.3	9454.32	7145.68	6358.61	6314.51
AN7214.2	7088.34	6841.41	7213.59	4620.47	4836.26	4572.37
AN1354.2	1224.88	1079.44	1254.37	859.052	785.621	843.405
AN6593.2	1492.4	1222.98	1403.7	1798.81	1798.67	1762.79
AN3674.2	5276.15	5223.44	5078.11	4432.43	4083.04	3760.57
AN2265.2	2230.29	2118.66	2029.64	2103.26	2071.02	2180.21
AN5209.2	730.141	678.549	664.921	551.138	523.329	534.971
AN3027.2	699.34	694.509	697.794	1091.2	1158.58	1109.15
AN4774.2	610.796	660.602	650.71	609.279	587.237	569.347
AN1066.2	1848.92	1475.87	1381.02	1790.36	2110.84	2101.73
AN8900.2	313.801	313.464	297.531	435.267	415.34	465.891
AN6302.2	3240.6	3478.91	3566.48	4142.63	4165.92	4310.52
AN3648.2	3110.03	2920.63	2976.21	1936.63	2064.01	2017.57
AN4873.2	1450.69	1321.93	1213.43	1000.87	997.897	893.562
AN2597.2	3636.86	3555.61	3559.27	2699.24	2750.63	2647.91
AN4019.2	369.17	396.359	371.047	360.08	350.313	376.327
AN6171.2	771.837	847.75	859.762	748.138	781.543	773.732
AN6245.2	967.427	1131.07	1022.83	2179.12	2208.01	1781.32
AN8247.2	2013.96	1924.59	2205.32	1431.11	1537.82	1488.5
AN4470.2	5493.44	5476.47	5250.54	4371.75	4341.08	4930.55
AN7356.2	531.114	595.054	568.798	792.257	841.712	809.178
AN0354.2	4230.59	4195.13	4055.91	2267.28	2328.61	2433.49
AN4875.2	1341.32	1191.14	1359.55	1652.84	1791.04	1614.09
AN7686.2	703.503	729.903	628.488	573.286	573.189	585.733
AN5580.2	11348.7	11035.2	10889.7	12048.8	12255.3	12726.5
AN1199.2	1272.93	1104.92	1263.93	1745.58	1892.13	2088.1
AN2701.2	920.058	902.472	686.184	545.626	541.67	475.579
AN5429.2	884.01	888.172	1328.6	494.545	510.717	545.069
AN2283.2	2849.36	2744.75	2809.47	1918.24	1757.64	1682.23
AN6824.2	707.014	631.721	651.995	993.904	1020.96	1078.3
AN3350.2	908.283	799.825	984.729	799.827	940.315	1354.88
AN7449.2	3221.33	2877.43	3434.37	3322.6	3739.9	3546.52
AN1983.2	1976.18	1911.31	2071.68	1442.17	1373.98	1315.55
AN2876.2	163.389	149.792	157.03	138.445	157.449	171.287
AN3458.2	3031.15	2860.24	2928.79	2814.98	3177.21	2754.14
AN3717.2	412.986	433.599	569.721	210.802	204.057	232.837
AN0981.2	2856.35	3276.93	2609.89	2571.75	2788.22	2438.59
AN3073.2	843.886	771.133	808.405	1159.82	1172.48	1169.34
AN4467.2	8078.35	7628.64	8604.27	6545.85	6531.72	6774.32
AN4820.2	907.238	828.255	729.604	1294.06	1223.21	1108.83
AN0129.2	600.934	442.29	493.723	359.444	379.671	264.53
AN1405.2	2973.12	2757.78	3076.68	4357.58	4295.71	4281.01
AN0559.2	5593.63	5674.51	5451.19	5293.23	5700.24	6066.01
AN3191.2	580.895	648.194	682.99	1051.25	1067.5	1054.63
AN6146.2	2489.3	2202.02	2643.44	3314.61	3498.27	2894.65
AN2185.2	1944.41	1905.35	1979.63	1847.62	1766.93	1607.81
AN6330.2	19420	19529.4	19123.2	16735	16025.8	16076.1
AN4316.2	561.88	534.681	569.754	689.833	702.908	700.816
AN3769.2	339.17	349.706	372.705	257.902	244.004	216.238
AN3744.2	2052.05	1803.68	1979.58	2575.75	2477.23	2237.44
AN2592.2	796.701	782.055	844.051	304.538	364.284	380.696
AN4501.2	16097.5	15463.3	15304.9	12859.5	13477.3	13413.2
AN6730.2	674.762	655.931	660.003	1122.49	1060.72	1015.01
AN4384.2	1136.33	1039.5	1226.96	1886.1	1988.46	2158.73
AN8667.2	490.494	475.064	464.258	822.36	736.202	785.305
AN8962.2	846.15	906.424	961.02	1071.97	873.915	934.01
AN2993.2	826.39	719.984	664.296	622.739	653.88	661.514
AN5741.2	2312.36	2162.75	2420.87	2615.79	2605.64	2484
AN4261.2	511.532	511.5	554.345	931.654	969.018	917.092
AN4251.2	2056.42	2034.4	2245.03	2334.68	2489.85	2118.39
AN8810.2	2415.74	2237.79	2284.02	1937.27	2178.01	2391.32
AN2147.2	1672.82	1563.3	1639.98	1408.16	1179.46	1241.79
AN7254.2	5970.32	5676.76	5756.07	4657.89	4537.65	4393.28
AN5693.2	1912.56	1904.36	1983.16	2445.5	2447.02	2612.28
AN6565.2	828.591	792.019	671.895	355.048	345.473	338.423
AN6688.2	6682.15	6512.05	5790.7	4750.23	4876.3	4770.1
AN8047.2	635.431	673.492	530.909	413.982	435.975	412.293
AN2315.2	20424	20422.5	20559.2	24663.5	23491.9	24195.1
AN4905.2	871.088	890.14	940.38	1225.45	1406.89	1360.8
AN1290.2	299.068	322.067	298.917	387.979	394.801	418.484
AN3559.2	400.733	406.982	434.688	721.633	730.764	664.642
AN4598.2	1564.24	1317.62	1673.12	2180.89	2130.74	2170.75
AN0451.2	4361.52	3606.26	3759.7	2292.68	2899.69	2663.51
AN6237.2	549.592	510.119	659.277	930.176	1053.74	973.067
AN6282.2	412.586	412.661	403.425	664.092	691.042	639.975
AN4848.2	470.875	445.277	411.076	368.73	382.605	389.523
AN4051.2	1738.23	1085.18	612.963	1360.22	1843.35	1822.66
AN1726.2	391.86	432.439	453.229	511.982	450.908	588.207
AN5712.2	2119.24	1928.65	2018.95	2739.66	3218.52	3413.46
AN1367.2	2937.64	2521.68	2867.31	2131.95	1963.62	1910.18
AN7907.2	229.56	239.794	226.247	464.878	492.023	453.21
AN4198.2	462.516	514.249	558.582	280.437	290.116	357.683
AN4330.2	1274.5	1254.43	1434.04	1079.49	966.754	1053.2
AN3787.2	1355.36	1112.49	1292.93	796.408	906.397	792.188
AN6119.2	1241.83	1137.9	1228.72	1616.99	1825.28	1662.6
AN6215.2	819.311	838.893	785.741	1105.64	1288.87	1393.45
AN8638.2	278.349	287.248	281.183	295.812	284.547	297.717
AN9506.2	3322.62	3008.1	3278.61	1908.96	1941.85	2056.95
AN1220.2	1089.44	934.176	902.569	903.006	900.169	939.426
AN1502.2	935.634	942.677	920.952	954.709	1001.78	986.028
AN6703.2	622.603	644.866	609.305	571.791	634.764	724.522
AN2140.2	6111.34	5869.42	5871.93	5050.93	5808.98	6105.88
AN1904.2	6691.31	6080.2	7000.17	5421.64	5295.53	5547.59
AN8495.2	989.043	970.983	1082.38	652.92	641.233	733.102
AN4135.2	1450.26	701.52	409.522	222.996	258.011	238.875
AN0359.2	6846.05	6583.03	6471.46	5126.18	4530.98	4708.35
AN7992.2	348.772	383.272	327.109	351.09	379.742	461.933
AN3595.2	2003.03	1933.43	2381.54	2531.18	2761.46	2521.62
AN8770.2	5303.51	5164.75	5351.64	6353.3	5767.73	5898.87
AN4159.2	13147.2	13064.9	12194.7	15180.8	16517.9	16254.4
AN2264.2	449.453	485.891	439.174	686.812	694.34	707.462
AN0092.2	1316.96	1181.49	1432.61	1055.75	945.67	900.208
AN3858.2	1050.28	1444.46	1183.06	1427.15	1324.53	1249.15
AN3649.2	1952.03	1899.64	2180.28	2545.52	2631.71	2843.06
AN6349.2	1588.53	1386.74	1581.84	1482.58	1238.63	1256.18
AN6589.2	2690.25	2208.76	2562.02	1574.83	1421.44	1454.41
AN1561.2	1104.32	1037.26	938.217	977.075	1006.13	950.131
AN3226.2	8278.95	8268.85	5858.88	3650.96	3697.94	4299.89
AN6287.2	8595.68	7561.45	9230.94	11252.8	10927.4	10392.3
AN1742.2	362.363	325.92	301.918	323.271	303.26	305.461
AN1540.2	1402.47	1210.2	903.267	882.906	929.107	866.446
AN6561.2	694.29	701.97	772.523	627.052	657.679	637.844
AN7620.2	817.648	937.699	756.81	860.275	807.224	838.686
AN4923.2	4513.94	4212.22	5414.19	2800.94	2894.22	2770.46
AN3794.2	1291.93	1188.46	1251.06	1149.57	952.064	986.804
AN5203.2	2294.7	2207.11	2430.04	2582.64	2640.03	2623.75
AN2933.2	973.072	986.978	893.162	764.502	781.047	759.025
AN4525.2	15441.7	15090.5	14900.2	16862.4	17919.9	17825.5
AN8523.2	627.614	613.127	617.998	935.826	1106.36	1095.03
AN0199.2	662.77	646.452	648.854	523.515	581.629	541.84
AN3600.2	1082.95	1038.07	1060.89	1231.61	1183.43	1135.91
AN0473.2	3890.07	4131.62	3520.8	3410.1	3242.7	3199.06
AN4553.2	936.891	853.824	880.235	1286.62	1592.52	1376.33
AN5340.2	1524.36	1722.19	1721.57	1397.74	1521.89	1543.63
AN4769.2	6712.95	6441.6	6659.79	6534.04	6143.97	6138.23
AN5908.2	1291.16	1378.91	1404.97	1970.12	2025.6	2047.14
AN4011.2	254.193	266.42	275.506	435.258	418.92	388.188
AN6780.2	1004.68	924.077	1130.2	809.191	941.536	902.375
AN1541.2	753.016	721.94	631.701	749.122	724.574	675.716
AN5749.2	1326.87	1213.75	1265.52	1998.41	2151.12	2278.01
AN1770.2	2225.94	2387.34	2247.35	2519.08	2616.03	2665.48
AN0180.2	925.365	1023.21	956.641	1065.41	969.465	957.105
AN9000.2	823.132	943.522	1082.25	981.573	885.869	899.925
AN0887.2	314.948	298.348	291.23	466.255	463.572	443.13
AN0578.2	538.624	568.66	534.98	336.029	343.668	345.598
AN5897.2	3326.09	3486.62	3511.77	3823.07	4181.75	4159.36
AN8532.2	1154.7	1115.86	1411.05	1812.52	1778.94	1588.84
AN8690.2	3198.83	2889.54	3435.15	3675.74	3821.31	3787.88
AN7631.2	468.489	435.321	431.485	839.855	835.107	750.757
AN2142.2	6541.27	6608.61	6070.65	4722.67	4685.91	5025.88
AN5602.2	3733.64	3517.76	4257.37	2980.66	2857.81	2766.39
AN6563.2	19809.7	20396.6	20221.6	16754.3	16648.7	17356
AN9339.2	1627.51	1490.21	1296.96	990.893	1018.81	959.105
AN1393.2	3815.75	3504.64	4353.5	4268.44	4605.39	4450.85
AN5457.2	825.424	725.298	743.123	671.231	654.884	690.571
AN8787.2	1298.18	1227.2	1093.06	1117.72	1044.24	975.154
AN1766.2	997.045	1026.41	1007.84	1404.94	1124.65	1209.84
AN1795.2	1523.32	1390.74	1401.75	898.439	974.028	948.317
AN3685.2	1426.97	1492.89	1489.62	1695.29	1668.56	1641.39
AN4083.2	818.656	759.581	831.755	654.679	726.738	752.08
AN0476.2	1967.03	1905.8	2229.23	2285.54	2331.55	2106.95
AN4490.2	2067.16	1852.53	1996.13	2367.57	2539.83	2227.19
AN5740.2	11004.5	10627.2	10780.6	9489.12	10234.8	10135.4
AN5458.2	251.22	222.203	200.077	151.392	162.497	144.238
AN5155.2	1786.98	2213.45	1925.16	1738.94	1462.4	1453.5
AN5086.2	92.6133	85.6693	82.5134	87.7831	78.6197	100.122
AN2601.2	193.037	205.91	222.992	206.389	229.786	257.06
AN4891.2	1206.23	1289.03	1289.46	885.513	918.508	858.035
AN8580.2	907.979	854.907	907.022	659.628	657.537	708.903
AN5257.2	870.082	1122.13	967.405	819.45	788.165	773.544
AN3687.2	2228.18	2454.53	2318.63	2438.96	2802.27	2645.27
AN8644.2	656.376	724.368	696.097	943.619	1031.42	1133.81
AN9386.2	597.603	677.223	630.264	672.658	656.286	693.04
AN4413.2	1129.7	1062.96	1092.71	987.231	884.356	920.843
AN4524.2	1213.43	996.389	1053.23	609.608	624.085	608.035
AN5400.2	308.403	328.014	338.179	242.152	237.078	250.724
AN3176.2	588.811	553.833	624.384	412.626	365.829	327.796
AN4038.2	5505.18	5303.73	5388.51	4798.52	4523.66	4657.97
AN5301.2	392.262	402.714	409.19	365.089	386.87	419.387
AN5886.2	4942.02	4705.18	4133.13	4771.92	4213.89	4099.15
AN2277.2	699.764	628.963	765.578	379.393	508.416	450.17
AN4443.2	20408.1	21144.3	19400.5	18329.2	16903.2	17711.4
AN4687.2	967.968	1016.4	1068.55	919.336	723.271	826.524
AN2062.2	8777.31	7865.07	8506.05	5935.86	6170.73	5610.05
AN8183.2	2111.91	1931.5	1982.47	1779.98	1585.03	1895.53
AN4234.2	5446.74	5358.72	5218.8	4526.06	4563.09	4382.84
AN5918.2	873.942	877.601	952.119	614.229	714.367	588.972
AN6052.2	407.566	398.444	465.003	213.581	232.593	244.051
AN1189.2	2420.15	2243.72	2515.47	1711.05	1556.24	1676.06
AN2594.2	343.644	362.078	346.349	369.263	442.178	452.907
AN5744.2	12050.3	11381.1	11400.9	9377.39	9688.06	9372.43
AN3205.2	459.289	518.503	476.619	730.84	717.392	662.816
AN6503.2	3592.64	3443.3	3655.32	2340.02	2314.07	2399.35
AN4082.2	534.871	490.415	416.003	347.647	352.871	325.302
AN4748.2	1929.25	1711.58	2230.1	1379.64	1208.83	1048.41
AN0269.2	3614.64	3228.32	3715.46	2891.62	2788.93	2999.55
AN4652.2	2586.15	2417.73	2671.88	2687.26	2928.77	2794.88
AN3312.2	354.904	343.322	348.525	346.569	331.619	357.139
AN9398.2	2451.49	2201.62	2552.93	1654.37	1630	1862.25
AN2997.2	9861.31	9181.22	9539.13	7340.79	7415.17	8011.96
AN0323.2	848.46	744.961	869.346	992.453	1085.96	1097.08
AN5033.2	1033.46	1044.18	1026.16	872.888	933.25	915.051
AN6973.2	8846.66	6680.32	7103.48	5021.05	5179.26	5458.71
AN8946.2	519.99	515.162	721.778	629.396	763.349	825.91
AN4262.2	631.046	698.926	711.981	1061.18	926.929	1094.87
AN0135.2	896.096	847.641	885.784	660.52	618.354	610.496
AN9488.2	837.469	727.081	835.486	1036.47	1097.53	994.075
AN6334.2	1880.68	1611.49	1969.71	1588.44	1324.71	1229.83
AN6017.2	7042.75	7152.21	7226.9	5860.34	5803.85	6153.04
AN8284.2	2072.87	2088.56	2271.63	2088.25	2426.3	2456.68
AN0316.2	14622	13792.4	13362.4	12025.2	11783.1	11727.5
AN1474.2	1876.8	2062.14	1763.05	1809.47	1659.78	1583.28
AN0779.2	1220.9	1093.37	1187.17	1198.25	1195.98	1148.55
AN4534.2	1098.05	1104.92	1084.08	865.376	882.388	780.158
AN7832.2	1646.83	2024.18	1910.61	2141.85	2047.18	1758.41
AN3596.2	1228.34	1164.41	1299.36	1364.84	1507.94	1481.71
AN1500.2	1475.66	1526.55	1382.84	2059.35	2012.66	1877.1
AN6225.2	2640.79	2620.66	2692.56	3083.14	3879.86	3469.47
AN9444.2	603.812	716.888	666.813	295.889	306.178	297.774
AN8899.2	733.306	806.306	814.092	1277.65	1055.41	931.317
AN5200.2	1028.04	895.976	900.163	1244.51	1176.77	1127.48
AN7426.2	3498.07	2900.44	3129.23	2454.22	2697.97	2714.25
AN8802.2	243.24	249.145	252.221	224.387	216.962	209.431
AN3432.2	813.88	925.546	909.475	847.112	888.413	1119.94
AN4557.2	2677.27	2594.01	2432.35	2785.53	2831.83	2965.94
AN0340.2	600.622	496.854	588.073	418.845	428.757	396.585
AN6592.2	1602.01	1608.68	1675.61	1031.48	1312.35	1282.24
AN3100.2	387.756	444.151	442.796	461.023	478.144	451.468
AN4535.2	813.203	982.315	807.701	803.627	817.492	835.878
AN9409.2	3357.32	2935.09	3310.15	2322.14	2357.88	2531.79
AN5231.2	1822.64	1605.63	1916.24	2464.4	2611.89	2404.04
AN4586.2	1336.09	1386.53	1646.33	1700.88	1765.54	1745.17
AN4077.2	938.475	920.951	820.403	697.008	672.076	739.42
AN4232.2	1051.82	1055.35	1101.28	825.927	859.867	814.065
AN8118.2	6262.09	6087.02	6450.12	7718.63	7576.66	7367.3
AN5633.2	797.473	863.623	825.068	1171.98	1143.61	1177.1
AN5422.2	193.595	192.177	201.7	384.646	332.34	333.777
AN5232.2	652.84	545.884	615.697	1018.82	977.47	857.498
AN1262.2	490.635	562.425	474.003	496.515	548.17	554.282
AN6111.2	3668.5	3684.17	3866.94	3610.34	3655.01	3817.38
AN3616.2	3654.23	3427.04	3624.64	2396.68	2859.24	2898.05
AN1366.2	1145.77	1072.9	997.762	935.08	885.215	871.926
AN1003.2	8855.33	9357.22	9492.67	8978.31	9474.54	9521.45
AN0924.2	1941.35	1912.71	1944.26	1611.42	1771.81	1824.21
AN0657.2	1585.89	1501.8	1698.07	1637.97	1773.07	1977.85
AN5849.2	1219.47	964.96	1049.01	1946.78	1888.94	2095.52
AN3796.2	587.612	612.433	510.87	783.462	941.798	989.319
AN5523.2	2596.7	2708.37	2561.08	2050.65	2088.94	1900.63
AN9354.2	887.972	1023.9	953.775	764.361	758.81	650.8
AN5895.2	9953.14	9228.31	8586.08	6872.77	6995.25	6628.87
AN3310.2	495.47	563.027	658.727	278.696	292.575	308.904
AN1524.2	3693.68	3592.89	3634.19	2802.68	2455.95	2212.92
AN4415.2	1054.86	917.133	1214.69	1170.26	1345.02	1132.82
AN2085.2	3994.76	4005.2	4314.52	3841.31	3915.18	4254.67
AN2913.2	5815.4	6311.55	5132.29	3598.71	3683.45	3380.87
AN3321.2	437.788	417.541	523.026	327.208	332.128	340.865
AN6849.2	260.2	281.876	263.961	246.063	298.257	326.036
AN5780.2	486.316	535.752	449.22	440.153	491.467	476.859
AN1449.2	10764.7	9719.55	11291.7	10577.1	10940.6	11341.6
AN5168.2	1169.42	1042.02	1014.47	924.482	834.301	909.228
AN6363.2	1302.04	1301.32	1274.58	933.347	961.01	952.073
AN0664.2	646.869	616.253	651.579	723.809	775.378	788.683
AN3134.2	4277.13	4228.28	4323.87	3485.94	3421.31	3348.8
AN3334.2	215.619	249.37	256.692	266.067	279.096	343.114
AN4516.2	1456.53	1491	1455.95	1358.29	1493.3	1581.27
AN3200.2	363.398	393.534	411.953	351.174	328.192	345.692
AN4560.2	3250.95	3208.09	3301.66	2561.39	2752.44	2867.53
AN5423.2	446.458	412.796	389.782	444.678	445.432	488.71
AN0116.2	1418.44	1514.58	1611.63	1858.23	2035.51	1744.22
AN4755.2	5231.75	5105.93	6013.21	7034.46	6880.04	5992.32
AN7541.2	343.029	350.2	413.015	516.869	531.778	528.207
AN4414.2	3087.25	2970.16	2885.28	2123.98	2255.6	2305.13
AN7987.2	364.251	447.301	417.787	402.806	432.996	433.514
AN1429.2	1822.5	1958.02	1948.71	1639.56	1724.21	1527.56
AN0820.2	5521.68	4926.45	5518.1	3759.29	4028.12	3682.1
AN8702.2	2494.13	2411.81	2671.17	2621.26	2975.34	2834.5
AN3938.2	1527.99	1406.06	1493.7	1259.45	1150.46	1044.93
AN9173.2	313.177	337.703	303.616	360.435	361.805	381.753
AN2488.2	1231.27	886.975	764.445	603.745	546.033	503.206
AN9489.2	2108.12	1858.65	2081.96	1389.15	1599.48	1715.24
AN3411.2	5766.76	5852.03	5896.86	4430.51	4596.63	4851.73
AN6073.2	3792.16	3684	3611.88	4421.33	4908.66	5201.7
AN6508.2	5016.17	4705.78	4406.95	3311.4	3451.88	3536.44
AN1126.2	16750.5	15871.8	16224.7	14080.9	15025.4	15006.6
AN8312.2	446.853	455.69	556.568	548.373	491.723	485.237
AN0647.2	2494.54	2414.55	2603.85	1948.48	2014.34	2098.4
AN7621.2	893.643	985.811	848.976	1048.33	1055.63	1078.71
AN2022.2	616.923	591.011	806.003	1111.42	1302.77	1350.26
AN3313.2	1228.85	1003.41	1233.99	842.721	862.254	789.266
AN2305.2	628.49	698.914	636.602	509.184	518.224	607.665
AN2059.2	568.037	559.782	561.599	507.398	500.24	504.924
AN4076.2	957.968	932.742	908.397	811.963	786.181	793.291
AN1444.2	4411.41	4319.11	4788.59	5584.57	6021.59	5199.25
AN4888.2	2757.17	1260.13	681.828	293.137	291.864	313.878
AN2979.2	810.684	779.281	770.931	726.439	737.956	827.318
AN6077.2	7302.22	6911.25	7354.13	8205.77	8507.51	8098.45
AN2366.2	2367.11	1905.22	2441.1	3321.32	3378.27	3417.98
AN9453.2	443.715	497.273	407.122	498.382	432.307	445.369
AN4309.2	1230.63	1266.62	1252.13	1465.84	1651.77	1578.44
AN4574.2	598.957	683.426	633.9	422.008	423.822	341.324
AN6200.2	1594.87	1557.1	1457.65	1222.25	1062.26	1151.49
AN4800.2	427.989	381.297	413.021	492.538	463.823	479.9
AN2427.2	683.427	711.342	691.889	1106.24	1181.43	1044.28
AN6394.2	346.518	353.338	328.48	666.072	633.806	674.052
AN6031.2	777.099	742.879	802.209	1368.32	1419.7	1324.37
AN4903.2	705.307	684.597	725.457	567.456	553.037	557.319
AN6698.2	2151.3	2038.59	2490.53	1602.15	1529.04	1640
AN8559.2	219.721	217.857	199.228	263.254	242.547	213.165
AN9255.2	369.48	380.034	358.113	673.386	552.062	520.052
AN8057.2	2904.31	2840.65	2991.88	3792.86	3944.3	4504.98
AN8204.2	1122.18	1044.72	939.771	1473.07	1633.39	1530.91
AN5716.2	3041.44	2788.78	2805.76	3158.81	3168.52	3103.83
AN3427.2	1381.69	1296.03	1577.93	1029.3	1097	1154.74
AN9433.2	1329.99	1337.96	1420.84	999.643	945.307	820.513
AN9083.2	3339.72	3116.78	3658.92	2466.29	2394.66	2318.34
AN8066.2	1648.52	1457.57	1853.38	1227.85	1185.14	1167.32
AN0687.2	12389	11896	12282.9	9519.8	9577.96	9635.12
AN7350.2	1770.72	2220.07	1774	1584.4	1334.26	1337.13
AN6413.2	428.515	452.05	369.546	322.971	300.168	283.054
AN3156.2	6383.19	6581.41	6262.06	4842.49	5241.56	5576.45
AN5840.2	21355.1	20898.7	20610	17940	18042.4	15699.5
AN4836.2	1874.2	1674.24	1742.45	1360.44	1339.67	1311.27
AN1751.2	1764.15	1667.78	1712.57	1296.85	1297.17	1221.03
AN0783.2	250.775	254.68	251.41	320.324	322.14	327.5
AN6235.2	364.186	408.249	454.121	647.909	691.323	660.25
AN5731.2	4903.34	4859.55	4723.81	3980.35	4295.45	4144.24
AN8368.2	562.303	637.934	597.193	508.073	450.37	492.558
AN3469.2	21795.8	21439.1	23036.3	20106.9	20604.8	18531.4
AN4199.2	348.259	372.936	365.183	505.069	536.452	528.953
AN6266.2	2712.55	2625.46	2819.59	2067.76	1890.16	1925.8
AN0815.2	797.095	713.323	755.752	1074.09	1068.46	1062.12
AN2349.2	489.933	474.642	756.16	368.763	409.498	322.021
AN1864.2	1708.23	1437.75	1903.55	1430.66	1493.27	1641.79
AN7532.2	337.019	305.489	258.563	266.589	258.797	234.835
AN1163.2	1525.37	1399.93	1620.57	1585.44	1706.55	1720.08
AN4440.2	1330.9	1109.61	1287.85	1451.56	1705.5	1499.72
AN2926.2	2386.71	2418.26	2628.12	2082.28	2149.71	2126.76
AN5522.2	1919.13	1963.19	2083.3	2489.03	2588.55	2545.22
AN8116.2	586.25	610.172	541.024	655.574	472.919	459.522
AN4508.2	3063.19	3204.3	3271.32	3862.56	4383.11	4858.48
AN6976.2	9202.6	8378.01	9252.29	10647.4	10779.5	11323.8
AN6405.2	1327.75	1436.8	1476.85	1516.42	1508.65	1479.09
AN8866.2	8357.9	7916.27	7328.89	5516.11	5620.26	6193
AN0753.2	5207.46	4971.48	5353.49	4134.18	4053.18	4360.35
AN6368.2	6093.87	5932.47	5915.22	4850.06	4715.26	4748.02
AN4192.2	1843.72	1950.9	1906.61	1598.53	1617.03	1622.68
AN1291.2	567.012	499.736	564.796	787.749	789.459	814.069
AN7528.2	339.134	316.354	301.104	311.593	386.181	378.718
AN7307.2	502.434	506.741	486.114	624.569	629.47	647.267
AN7033.2	553.092	527.499	493.693	643.365	561.382	517.109
AN3153.2	813.576	805.688	845.857	484.039	453.921	480.05
AN1164.2	1700.77	1646.75	1750.03	1425.35	1296.34	1366.05
AN7526.2	1128.23	1098.69	1190.91	985.601	948.844	898.922
AN0121.2	2637.19	2474.48	2519.74	3284.43	3459.34	3431.74
AN8075.2	725.208	649.613	698.957	427.916	461.004	397.873
AN4581.2	900.963	913.998	901.666	929.574	810.553	878.048
AN1710.2	1190.16	1196.88	1175.67	1312.06	1286.8	1371.1
AN1948.2	1667.29	1397.87	1410.21	1205.34	1151.96	1244.73
AN6904.2	1178.68	1148.11	1330.79	1131.82	1418.84	1098.69
AN8853.2	6900.99	6131.27	6452.67	4522.34	4323.52	4538.09
AN0074.2	2509.49	2076.55	2678.73	1654.6	1455.84	1529.1
AN5801.2	4096.64	3818.9	4013.47	4578.92	4940.67	5514.24
AN5746.2	22743.7	23556	22892.5	25135.7	26039.3	25444.8
AN5687.2	1899.06	1794.26	1834	1264.41	1319.62	1271.49
AN0238.2	264.884	280.181	260.696	288.322	276.18	264.463
AN7629.2	6206.04	5997.01	6315.18	6999.11	7611.24	7945.22
AN4868.2	1016.81	976.555	1091.76	739.377	755.165	778.023
AN6269.2	2766.99	2372.23	2506.81	1817.8	1934.62	1764.58
AN5003.2	774.301	711.161	621.198	611.666	587.076	568.941
AN6253.2	1220.35	1228.9	1316.89	1510.15	1626.75	1565.74
AN7175.2	428.681	454.504	508.314	449.105	457.435	440.037
AN5324.2	1583.72	1782.91	1619.94	1872.78	1877.76	1893.6
AN7581.2	386.524	374.273	386.728	672.719	605.272	599.504
AN2173.2	1101.79	1064.08	1040.65	868.642	920.465	773.865
AN0502.2	2046.79	1973.4	1932.77	1823.22	1754.55	1717.38
AN5745.2	4436.82	4439.49	4779.57	3948.15	3796.27	3352.39
AN4901.2	355.745	359.027	361.5	390.931	450.509	553.53
AN6823.2	655.53	616.783	606.265	1184.26	1201.09	976.358
AN4935.2	1225.94	1102.01	961.526	1018.95	930.034	921.464
AN0224.2	713.281	625.17	676.217	969.418	1142.18	1109.98
AN1949.2	1924.15	1849.23	2073.84	1326.58	1297.54	1174.95
AN4569.2	603.285	573.713	590.126	830.558	809.635	733.811
AN7617.2	2527.57	2346.67	2955.34	1573.77	1646.86	1345.09
AN8138.2	420.013	409.89	370.65	517.686	510.024	534.022
AN5330.2	451.544	403.64	442.405	321.286	347.182	328.012
AN5685.2	664.245	579.902	766.753	404.472	443.188	401.34
AN4578.2	477.138	496.098	581.86	752.502	997.993	930.469
AN8799.2	1593	1333.6	1558.71	1187.06	1123	1130.98
AN4386.2	860.038	870.218	914.014	1305.67	1340.75	1271.25
AN2637.2	486.249	519.647	519.717	698.046	696.899	625.196
AN1152.2	5128.68	4929.53	5371.15	6205.1	6411.06	6859.38
AN5917.2	912.343	818.608	888.938	1604.72	1518.11	1671.22
AN0308.2	1000.37	910.537	1083.88	722.035	752.175	692.175
AN6612.2	894.198	813.188	997.698	711.312	608.092	616.964
AN2760.2	1025.28	878.433	691.435	876.81	914.26	858.871
AN1636.2	1432.15	1589.48	1484.44	1525.53	1613.18	1544.9
AN1403.2	1481.19	1452.28	1577.74	2148.39	2233.43	2443.03
AN0677.2	3112.05	2664.42	2999.45	2413.44	2639.34	2467.39
AN7649.2	4652.82	4370.54	5069.94	5862.56	5956.63	6199.18
AN4250.2	3549.86	3448.23	3555.48	3694.1	3974.56	4179.78
AN8043.2	277.325	290.137	266.416	271.106	279.936	294.025
AN1074.2	2512.74	2380.51	3167.7	4547.99	4702.07	2969.3
AN3366.2	1258.17	1428.24	1268.93	1183.63	1199.66	1201.12
AN0759.2	3479.46	3410.43	4316.17	2121.85	2090.29	1840.5
AN9073.2	4755.23	4628.12	4891.44	5505.46	5500.49	5748.38
AN5068.2	1387.87	1492.13	1271.56	1352.17	1515.05	1495.01
AN7484.2	673.148	631.323	647.4	650.365	589.077	558.508
AN6060.2	4934.09	4223.11	4735.43	4145.57	3341.61	3732.53
AN6512.2	1482.95	1424.5	1447.38	1181.74	1319.48	1292.54
AN4042.2	6730.33	6116.66	5884.97	4422.15	4575.86	4833.55
AN8609.2	3345.62	3348.88	4472.65	2281.41	2377.62	2361.58
AN8903.2	1149.02	1715.58	1412.87	1715.26	1473.66	1255.08
AN2430.2	601.605	768.801	641.082	604.106	595.218	646.76
AN1896.2	290.733	274.988	312.061	354.955	332.977	305.516
AN4408.2	403.623	359.689	379.863	378.01	390.389	429.606
AN1578.2	266.133	281.235	271.83	290.23	297.913	314.854
AN2209.2	678.438	782.649	715.994	914.068	911.629	878.78
AN2522.2	1821.86	1720.17	1811.69	1350.23	1520.18	1483.27
AN0421.2	1339.61	1461.42	1495.35	1230.22	1139.96	1159.75
AN6497.2	2923.11	2819.39	3082.71	2134.85	2377.12	2199.33
AN7906.2	200.322	199.573	197.357	409.973	400.803	314.071
AN0771.2	2200.76	2176.88	2267.86	2360.51	2173.11	2390.85
AN4751.2	1344.36	1167.3	1471.11	960.609	920.961	937.681
AN7690.2	2637.15	2350.28	2324.07	1426.97	1671.91	1548.14
AN8546.2	665.008	775.9	776.158	916.252	982.068	903.205
AN7701.2	1778.91	1769.53	1973.15	2120.52	2334.31	2320.28
AN2682.2	552.575	647.412	711.096	677.569	624.222	528.844
AN1217.2	2648.74	2311.23	2156.36	2432.04	2397.73	2202.76
AN4456.2	1374.4	1486.94	1497.38	1322.03	1239.56	1220.33
AN0907.2	20940.5	20947.9	21388.9	19395.8	19692.3	17925.2
AN6714.2	1790.9	1555.04	1470.93	1259.26	1140.83	1147.36
AN1104.2	2871.48	2646.41	2858.94	3257.22	3240.97	3321.63
AN3703.2	650.362	480.606	470.72	378.703	358.916	435.573
AN5447.2	353.908	310.604	295.881	284.434	299.194	286.202
AN2414.2	5768.96	5821.72	5964.95	6333.11	6487.96	6603.93
AN7324.2	319.599	296.287	375.05	493.007	495.962	470.83
AN4026.2	1307.11	1291.16	1297.52	866.942	803.316	898.34
AN4464.2	9670.79	9807.2	9227.29	9034.61	8641.91	9252.14
AN1549.2	2559.75	1365.89	731.238	466.562	465.976	584.423
AN3348.2	747.048	744.131	741.02	656.724	564.183	493.476
AN1964.2	22102	21497.8	21906.8	19627.2	19759.8	18471.4
AN2023.2	584.949	503.863	726.066	987.279	1215.85	1315.91
AN5019.2	397.143	406.728	405.937	537.96	537.949	456.121
AN1122.2	20897.6	20777.3	20925.4	18439.2	19438	19182.8
AN3130.2	587.884	664.719	649.214	616.335	625.125	735.048
AN1780.2	1506.69	1323.59	1538.77	1771.96	1887.74	1882.03
AN4762.2	10930.3	10030.2	11559.3	12605.4	13044.3	12465.3
AN6843.2	1857.05	1679.01	2104.04	2453.76	2446.97	2234.58
AN3345.2	511.468	476.701	563.767	426.386	341.382	381.948
AN8711.2	960.83	877.162	980.421	1112.41	1267.17	1229.34
AN4163.2	22958.3	23025.1	23251.9	20865.8	21238.6	20871.2
AN8356.2	668.02	594.029	645.203	1460.56	1230.81	1183.79
AN9206.2	511.167	556.466	557.922	746.352	888.013	800.256
AN9090.2	8186.06	7381.79	7783.63	5984.98	5982.11	6155.29
AN2146.2	1079.73	1020.81	1202.64	971.903	922.323	961.319
AN2774.2	1064.81	1097.21	1079.18	1119.8	1155.11	1109.06
AN8709.2	4440.67	3731.04	4348.61	4425.62	4413.9	4348.96
AN6510.2	4896.08	4836.03	4874.89	4020.58	4564.18	4712.7
AN0170.2	10991	10062.1	11530.6	13090.1	13086.9	13379.3
AN4840.2	1453.8	1183.17	1171.42	874.989	881.213	900.209
AN2919.2	6013.1	5512.95	6232.09	7775.28	7613.01	8126.86
AN3830.2	1549.24	1541.03	1636.43	1338.73	1272.88	1365.62
AN6009.2	1783.19	2086.58	2105.25	1733.91	1604.44	1701.48
AN6204.2	310.189	347.712	336.312	419.704	460.177	545.166
AN2779.2	380.793	406.346	387.454	555.9	553.068	576.084
AN3944.2	1799.9	1773.96	1869.16	1203.79	1182.56	1178.18
AN4544.2	1274.78	1156.15	1307.06	1074.38	979.3	997.865
AN3053.2	2467.62	2460.44	2506.4	2111.26	2212.29	2181.76
AN5010.2	1816.45	1707.68	1875.45	1434.62	1543.65	1548.04
AN3882.2	617.199	657.699	614.651	618.902	612.606	664.327
AN3221.2	385.574	341.925	363.738	579.458	629.097	638.234
AN3789.2	496.182	512.985	490.57	523.82	543.85	554.78
AN0789.2	505.594	517.674	469.107	645.551	656.576	566.048
AN6472.2	351.216	367.003	326.841	409.338	317.332	346.249
AN4862.2	2507.93	2562.49	2384.08	2045.38	2163.51	2078.83
AN6912.2	1297.52	1499.36	1488.11	1196.39	1209.2	1291.74
AN0731.2	784.737	670.09	692.12	849.696	913.205	851.416
AN5428.2	808.267	776.382	975.439	500.754	579.197	554.245
AN2412.2	4430.46	4620.2	4577.96	5019.91	5614.23	5808.24
AN2824.2	664.201	733.171	805.997	1041.56	1058.81	1163.25
AN3505.2	308.703	361.555	379.837	506.532	512.637	687.357
AN8063.2	808.495	809.943	752.187	708.303	847.115	738.17
AN6236.2	601.528	570.303	676.009	899.468	891.351	868.571
AN5480.2	1508.21	1214.86	1065.34	1276.77	1217.02	1325.14
AN8039.2	3165.51	3231.62	3088.5	2347.41	2536.66	2549.62
AN2669.2	571.125	615.027	600.807	896.318	969.773	1008.24
AN8918.2	274.516	261.572	255.768	348.821	327.384	315.8
AN2574.2	356.204	364.01	348.973	267.492	279.842	218.119
AN1434.2	1222.93	1201.9	1277.05	1047.19	945.21	852.663
AN4714.2	1772.58	1696.33	1804.69	1781.79	1962.77	1881.78
AN8688.2	370.848	338.528	385.827	235.099	250.215	229.504
AN3188.2	1645.99	1342.55	1607.44	2263.37	2248.32	2282.16
AN4770.2	2749.9	2669.68	2769.02	3263.2	3259.65	2901.01
AN4287.2	1532.77	1387.7	1465.09	1304.4	1347.41	1488.41
AN1965.2	3420.67	3416.57	3662.45	3261.33	3434.9	3290.3
AN1149.2	1397.27	1390.85	1377.81	1760.3	2036.67	1998.21
AN0438.2	972.131	918.247	825.173	656.387	708.87	811.806
AN1610.2	284.763	315.817	325.774	457.669	447.915	419.221
AN6983.2	640.229	648.868	726.397	972.653	997.084	1105.17
AN8819.2	2168.58	2087.76	2619.44	1400.23	1554.87	1432.51
AN5833.2	256.871	296.102	295.531	509.612	471.886	516.305
AN8812.2	453.794	409.846	465.964	740.67	663.333	604.982
AN6913.2	792.814	772.902	886.465	913.068	884.682	887.213
AN8253.2	1980.23	1946.46	2057.74	1477.63	1559.39	1560.7
AN5818.2	785.185	949.154	774.338	827.804	820.374	942.665
AN0311.2	2051.65	1984.33	1885.51	1593.55	1744.92	1761.3
AN4182.2	2287.42	2228.83	2333.95	1751.58	1839.89	1985.43
AN4112.2	1005.62	916.736	754.898	672.928	673.526	643.707
AN8722.2	6585.12	6280.79	6737.46	4651.65	4862.93	4744.42
AN0724.2	330.971	336.763	349.195	355.704	361.156	346.256
AN6244.2	1484.74	1419.52	1389.08	1151.69	1203.52	1219.78
AN5278.2	838.729	737.79	614.816	507.226	475.898	416.316
AN4372.2	781.849	896.504	1165.49	782.614	889.47	964.602
AN5738.2	1038.66	1077.78	1056.28	1328.98	1419.36	1422.05
AN9144.2	1939.97	2009.91	1995.08	2590.66	2432.13	2689.03
AN0961.2	1727.73	2032.42	1817.32	1888.28	2061.69	2243.88
AN4753.2	2042.15	1900.45	2094.33	2438.84	2295.24	2096.24
AN3822.2	566.875	543.881	525.309	609.209	636.754	641.594
AN2333.2	859.952	801.758	924.503	1372.09	1394.3	1246.71
AN0241.2	9864.82	9239.24	10342.9	12457.4	12028.6	11601.7
AN2777.2	292.375	284.49	270.372	331.331	305.025	292.899
AN5717.2	4329.15	3981.12	4097.62	3846.98	3326.25	3444.46
AN3417.2	713.535	704.803	738.22	881.628	810.173	885.119
AN3745.2	2067.98	1914.57	2260.66	1502.2	1579.27	1410.85
AN0052.2	549.878	525.792	611.591	810.744	786.334	766.088
AN0836.2	1450.05	1457.98	1400.46	1760.78	1731.29	1849.62
AN1947.2	433.962	430.832	403.035	571.005	540.385	498.567
AN2649.2	1253.26	1178.3	1400.25	1477.44	1417.45	1435.29
AN0728.2	678.447	688.861	732.489	519.873	463.214	412.898
AN6844.2	2621.67	2431.67	2936.56	3234.53	3185.48	2875.86
AN0865.2	831.154	807.725	769.042	521.994	586.632	536.424
AN1451.2	373.007	369.776	390.213	534.14	611.973	652.418
AN6046.2	409.742	357.235	312.067	258.418	220.854	222.888
AN3741.2	309.122	311.548	288.808	362.404	340.146	373.782
AN1495.2	5069.26	4422.81	5264.99	4703.26	4966.08	4778.5
AN1750.2	860.679	858.111	889.439	771.583	711.329	781.639
AN1162.2	18699.4	18930	18987.6	15715.6	15729.3	15882.8
AN4930.2	570.42	547.364	564.312	909.651	933.633	911.105
AN7144.2	818.796	716.062	868.037	1104.04	1172.6	1001.97
AN2252.2	755.847	804.331	797.89	660.041	693.264	679.588
AN5213.2	2190.55	1982.71	2423.46	2983.57	3821.46	3571.46
AN1484.2	1773.98	1788.88	1900.01	1386.25	1351.04	1444.68
AN5222.2	23494.6	23547.9	23139.4	21154.5	21137.9	20658.9
AN6317.2	2210.82	2094.61	1937.39	1775.02	1639.84	1837.13
AN6591.2	3408.91	3238.23	3205.51	2662.29	2524.35	2598.58
AN2190.2	1418.84	1450.6	1351.91	1261.46	1209.62	1145.65
AN8224.2	7110.07	7250.98	7260.99	5953.88	5838.86	5954.6
AN8500.2	3277.63	2849.28	3634.87	2527.33	2758.66	2805.26
AN0048.2	304.605	265.467	259.968	241.724	281.628	312.253
AN7610.2	667.927	677.817	674.766	1066.9	1054.09	1021.1
AN2263.2	1349.84	1336.7	1394.59	2935.49	2107.05	2451.89
AN5871.2	1274.27	1150.57	1332.35	1053.32	1010.06	1073.86
AN8135.2	1310.2	1244	1082.7	876.158	856.194	784.483
AN4911.2	715.404	734.276	762.387	896.68	876.99	762.609
AN5704.2	8025.2	7238.83	8462.68	9736.9	8935.87	8756.35
AN2055.2	678.117	727.862	663.845	947.765	986.323	892.979
AN5164.2	3228.15	3311.86	3069.1	3077.14	3007.57	2830.08
AN9125.2	1142.32	1164.68	1238.11	956.226	928.504	963.645
AN5979.2	22779.1	22605.8	22701.3	20937.4	21258.9	19607.3
AN1490.2	3601.92	3120.24	3570.06	5574.56	5938.36	5100.74
AN2013.2	198.922	211.525	201.529	192.679	194.661	195.564
AN1378.2	1294.04	802.613	526.75	393.934	385.409	471.231
AN8165.2	736.171	745.2	756.98	755.213	740.048	650.575
AN7191.2	426.567	459.719	466.623	765.975	840.277	913.841
AN5957.2	2595.03	2601.7	2419.41	1975.37	1879.43	1884.5
AN0229.2	9657.39	8914.28	8526.27	6771.58	6862.14	7210.43
AN5629.2	4635.77	4316.52	4794.68	6210.82	5986.56	5209.14
AN0818.2	737.122	718.323	844.106	714.562	646.144	584.775
AN4976.2	4850.39	4692.46	4702.27	3864.2	4218.92	3967.42
AN1599.2	461.398	524.217	542.217	280.426	299.056	312.691
AN0453.2	377.89	403.431	358.064	338.495	357.656	360.8
AN4795.2	606.394	546.846	594.968	738.947	751.198	672.259
AN1856.2	1121.33	972.907	1193.63	853.502	917.212	841.593
AN2424.2	245.317	253.632	248.048	227.127	228.243	236.074
AN7996.2	1182.8	1250.26	1068.95	872.945	906.978	742.066
AN0951.2	1195.59	1134.29	1096.16	947.207	890.049	836.562
AN7569.2	1128.08	979.691	1039.81	1152.54	1158.78	1079.25
AN0833.2	5843.95	3897.28	2834.36	3633.61	3982.89	3696.94
AN8137.2	1447.71	1332.16	1111.55	821.627	784.559	612.56
AN8833.2	822.697	759.448	741.47	611.13	687.412	661.9
AN1348.2	1628.14	1558.52	1932.47	2192.89	2198.31	1963.29
AN5992.2	1885.38	1754.95	1925	1255.58	1267.47	1348.14
AN8624.2	332.672	411.02	332.347	325.259	378.869	535.379
AN9373.2	629.241	597.365	1126.67	1150.82	1387.02	1297.44
AN3132.2	1083.32	1117.04	1061.02	952.348	1018.06	1008.85
AN7138.2	599.736	587.482	570.082	424.131	436.982	431.509
AN0085.2	403.359	359.087	351.536	371.274	413.627	382.648
AN4546.2	2742.69	2659.72	2620.81	1958.77	1890.38	1856.4
AN3805.2	2035.03	2044.51	2080.08	2276.24	2499.46	2560.91
AN6193.2	1918.69	1607.07	1726.4	2267.53	2183.59	2214.24
AN5194.2	1861.37	1464.81	1673.05	2164.74	2157.44	2373.71
AN5965.2	965.52	1158.02	886.187	1215.41	1249.04	1318.52
AN8856.2	19280.2	19692.9	19728.8	19493.8	18570.8	19253.6
AN5875.2	2269.04	2097.77	2375.97	1726.22	1670	1650.47
AN2885.2	6485.68	6378.62	6644.02	5210.14	5418.45	5455.3
AN5820.2	2350.74	2505.21	2445.22	1759.06	1768.87	1852.07
AN0250.2	216.45	241.289	282.425	304.164	335.178	400.352
AN1747.2	460.733	531.022	512.393	310.366	338.462	349.977
AN1913.2	8256.45	7849.47	7865.23	6645.01	6051.53	6179.2
AN4471.2	1455.88	1221.37	1622.74	1234.62	1128.1	1062.62
AN6526.2	1752.42	1461.05	1644.97	1852.64	1775.76	1734.62
AN1387.2	1759.64	1517.94	1716.93	1909.64	1948.74	1691.65
AN0400.2	231.46	245.196	232.234	239.088	256.329	307.042
AN5822.2	1400.28	1240.01	1197.69	1080.8	817.89	796.677
AN2331.2	654.06	783.967	792.362	916.946	961.362	927.024
AN3702.2	5528.93	5043.24	5403.11	4991.95	4383.25	4490.63
AN5412.2	458.668	483.205	520.069	649.708	627.336	656.111
AN5773.2	556.636	524.877	546.792	502.527	492.022	511.871
AN5057.2	2088.69	1953.31	1941.96	1379.4	1348.59	1348.4
AN6278.2	571.023	432.024	534.728	863.214	807.297	686.375
AN2149.2	4966.51	4887.38	4848.43	3809.74	3959.77	3894.35
AN4060.2	19587.1	19551.2	19896.4	17808.3	18656.9	17320.9
AN0260.2	1893.81	1685.02	1832.16	1175.64	1245.41	1192.33
AN1247.2	2321.95	1961.41	2151.2	2505.85	2834.34	2975.92
AN4085.2	6698.75	6387.59	6437.12	5310.01	5350.84	5616.84
AN6558.2	1958.82	1811.81	2282.38	1880.35	1921.98	1635.24
AN0984.2	1392.83	1275.95	1312.09	1063.88	956.486	1048.6
AN3415.2	346.093	389.345	449.624	498.887	508.317	602.757
AN4950.2	2128.51	1864.72	2437.86	1164.24	1430.75	1469.16
AN8730.2	906.648	950.129	1168.37	958.179	956.847	928.624
AN6556.2	1575.98	1517.63	1821.17	1577.42	1499.06	1620.17
AN7146.2	6579.44	6171.47	6200.9	4740.61	4698.71	5066.32
AN4353.2	366.184	368.932	350.34	517.857	486.054	514.12
AN3758.2	924.972	902.911	907.093	1140.08	1223.88	1083.74
AN1667.2	2396.02	2208.43	2617.4	2484.14	2576.05	2373.95
AN0906.2	1937.84	2145.61	1859.03	1366.47	1513.12	1087.02
AN5262.2	589.11	515.234	566.753	483.066	368.817	373.059
AN4954.2	2944.92	2549.37	2969.5	2881.39	3247.02	3176.78
AN6314.2	533.918	592.955	623.637	866.108	762.297	880.441
AN5199.2	1863.79	1899.64	1768.77	1819.95	1931.6	1816.96
AN1608.2	908.598	752.14	723.07	1043.34	1090.74	1108.17
AN0237.2	1065.26	1009.15	1121.14	904.293	833.752	803.008
AN4792.2	361.095	370.01	389.072	626.581	646.531	654.906
AN5130.2	5500.51	3225.55	2216.55	2262.51	2499	2707.24
AN0142.2	3727.43	3367.82	4019.51	3922.15	3814.1	3884.41
AN7299.2	9875.6	10361.6	9904.08	7979.83	8180.12	8053.84
AN8128.2	621.968	585.575	603.544	494.178	506.224	468.455
AN0066.2	3084.7	2933.75	2937.26	2755.94	3055.96	3322.94
AN2983.2	1060.87	1009.13	982.933	839.88	825.764	760.031
AN5984.2	828.755	741.097	776.758	1205.56	1317.05	1157.1
AN2448.2	521.12	451.955	464.619	364.701	360.323	354.331
AN4895.2	1206.26	1051.94	1044.88	911.586	1094.15	1141.25
AN8351.2	209.477	240.731	228.485	322.247	342.564	359.659
AN7554.2	1377.11	1363.69	1310.79	1031.4	949.179	954.548
AN5702.2	1495	1585.61	1581.32	1054.57	1121.29	1180.07
AN0628.2	339.912	390.15	381.919	419.101	434.771	484.365
AN1222.2	10870.7	10828	9965.12	8797.45	8825.05	8720.52
AN4065.2	1437.56	1331.82	1549.17	1173.28	1100.35	1159.14
AN1438.2	463.538	446.721	455.072	266.119	285.276	291.737
AN5927.2	1141.07	1236.1	1421.42	1707.06	1655.05	1671.44
AN4257.2	647.707	612.906	607.501	1120.95	987.098	1014.29
AN4329.2	4461.75	4595.36	4621.5	5099.65	5103	4837.76
AN6095.2	449.098	462.28	459.255	761.993	677.894	662.981
AN0812.2	908.681	840.789	816.905	815.884	698.792	600.443
AN3106.2	1327.05	1568.91	1459	1687.4	1584.89	1384.84
AN5053.2	716.114	731.102	748.999	655.287	621.76	570.804
AN7630.2	1993.39	1923.1	2128.48	1604.25	1464.35	1684.47
AN4460.2	1207.75	1129.47	1241.36	1033.29	876.886	950.338
AN3865.2	1111.2	1086.75	1046.7	999.106	1009.52	948.75
AN0574.2	434.077	390.179	404.991	805.382	829.334	745.022
AN2992.2	8808.76	7942.5	8916.23	7366.66	7261.73	7644.86
AN3747.2	1611.45	1747.87	1917.54	2399.53	2366.8	2406.69
AN5101.2	458.868	579.718	573.292	552.47	614.294	689.614
AN1334.2	1566.76	1323.71	1632.31	1701.51	1988.09	1953.48
AN0259.2	2857.33	2477.32	2992.22	1620.2	1713.3	1752.21
AN1427.2	916.533	876.903	909.829	1520.88	1657.7	1873.25
AN1999.2	1283.17	1074.53	1303.71	1439.59	1478.33	1482.29
AN5888.2	884.221	941.749	885.892	886.031	920.352	966.099
AN5268.2	1057.34	989.286	1079.78	675.871	736.517	683.992
AN6934.2	790.095	686.698	837.999	649.557	539.63	503.271
AN3935.2	4003.4	4905.59	4172.73	4873.56	4903.38	4398.69
AN7038.2	267.355	250.362	226.495	267.977	276.419	249.659
AN6689.2	3665.02	3220.63	3391.02	2679.71	2930.71	2931.25
AN7170.2	2300.78	1401.11	966.194	760.893	924.439	1020.65
AN6310.2	870.721	751.655	815.329	717.493	559.513	575.976
AN2623.2	411.527	450.349	586.129	681.493	741.994	687.885
AN0084.2	7488.18	7684.06	7987.23	7239.13	7363.47	6792.79
AN6299.2	888.258	795.267	840.902	768.945	733.514	709.516
AN3034.2	4688.79	4748.4	4729.04	4942.12	5370.79	5180
AN1088.2	165.114	181.153	163.879	137.667	148.034	169.003
AN4648.2	1133.81	1036.14	1293.79	1042.61	867.967	903.324
AN2205.2	783.997	753.658	810.906	555.226	552.726	500.207
AN1687.2	877.735	1044.28	953.182	1563.75	1573.97	1399.36
AN0141.2	1453.49	1393.88	1496.79	1228.75	1229.42	1270.86
AN6231.2	4114.31	3660.19	3646.78	3024.65	2693.97	2886.53
AN0659.2	1833.26	1477.84	2075.14	1989.34	1711.76	1662.06
AN5789.2	1637.38	1555.01	1750.82	1096.89	1213.18	1265.61
AN1089.2	1175.56	1156.94	1020.04	1072.09	1042.61	1065.27
AN9069.2	1011.52	957.187	1039.02	655.158	681.356	784.511
AN0589.2	620.437	598.667	678.01	610.389	516.207	495.262
AN5558.2	607.308	662.239	631.265	638.9	541.757	532.138
AN9116.2	1613.25	1658.33	1583.76	1459.06	1438	1518.19
AN2451.2	1529.87	1529.02	1602.18	1023.37	980.262	914.252
AN8831.2	2365.85	2094.91	2581.73	3367.3	3739.88	3600.12
AN9308.2	1174.17	1157.01	1072.28	1566.21	1875.26	1753.14
AN7388.2	258.064	284.281	302.548	303.397	289.292	258.473
AN2079.2	1325.6	1578.05	1522.1	1083.94	1149.62	1046.04
AN0641.2	17054.1	15637.4	16957.6	12475.2	12745.6	10223.4
AN8267.2	1408.57	1451.89	1275.8	949.348	1036.04	1033.61
AN6495.2	554.964	478.713	576.291	805.3	824.121	808.172
AN2258.2	1007.92	996.633	1023.17	772.529	751.435	652.332
AN2294.2	2187.01	2030.09	2251.94	2044.41	2100.46	2173.62
AN8176.2	19306.5	19066	19006.4	17105.7	16955.6	17153.7
AN6897.2	1622.43	1539.04	1480.23	1445.69	1406.7	1491.3
AN5703.2	5336.61	4804.92	5739.36	6222.47	6047.33	5546.35
AN0791.2	2313.09	2149.24	3048.68	2986.64	4039.32	3565.3
AN8843.2	3312.59	3203.63	3456.06	2513.6	2580.05	2442.4
AN3738.2	772.604	826.83	809.129	1045.13	1076.59	1034.54
AN4699.2	750.736	648.829	678.069	494.037	493.533	512.382
AN4412.2	1702.95	1859.61	1695.44	1556.1	1466.83	1331.69
AN4997.2	5915.51	5835.95	5988.33	4572.44	4765.09	4666.97
AN9193.2	475.915	547.51	502.469	508.72	503.873	535.347
AN4382.2	1536.88	1531.83	1582.14	1043.88	1101.65	1115.46
AN4230.2	517.77	469.458	420.135	850.663	889.393	792.344
AN0181.2	338.599	341.767	339.824	377.213	410.726	418.541
AN5508.2	714.839	709.74	580.426	722.065	721.179	705.191
AN8834.2	1289.1	1159.13	1357.98	992.412	993.216	1008.98
AN2614.2	602.078	588.246	554.25	510.95	433.329	401.022
AN6543.2	1377.19	1543.24	1364.27	1136.59	1415.53	1597.49
AN4375.2	1665.77	1673.2	1526.15	1583.18	1648.69	1618.69
AN6005.2	192.601	199.813	185.655	159.922	167.712	171.026
AN0171.2	533.369	549.534	518.899	739.25	683.064	705.671
AN4814.2	1906.89	1701.64	2012.65	1443.94	1369.93	1260.55
AN0653.2	2126.07	1913.02	2278.01	2192.02	2396.75	1955.76
AN6601.2	4125.79	3716.35	3866.35	3096.65	3393.14	3321.51
AN2262.2	1696.92	1940.76	1762.24	1431.1	1416.07	1323.98
AN5315.2	360.17	338.63	438.775	401.76	403.613	403.042
AN9151.2	740.149	649.338	726.273	886.48	759.195	739.559
AN5966.2	2244.38	1959.5	2068.4	1941.18	1764.21	1911.98
AN1376.2	4113.09	3675.1	4237.57	3818.21	4339.28	4273.29
AN6487.2	1857.88	1485.19	2128.29	1665.83	2160.85	2455.97
AN0585.2	1033.27	1046.33	808.993	653.23	662.818	615.781
AN6865.2	2043.61	1904.56	2030.73	1353.4	1432.42	1575.49
AN1175.2	1962.73	2344.44	2114.94	1978.67	1845.91	1687.91
AN7199.2	656.308	611.484	685.371	913.074	635.861	597.873
AN8750.2	1689.96	1347.72	1792.26	2739.38	2761.09	2657.01
AN2404.2	355.137	350.35	358.327	264.155	293.093	274.566
AN0346.2	1020.12	924.111	1084.33	961.941	924.259	987.867
AN9455.2	4748.72	4254.83	3788.56	6561.2	7745.16	8760.11
AN6165.2	2277.56	2093.58	2320.01	1791.88	1758.7	1793.61
AN9253.2	306.036	359.685	364.276	305.932	330.568	332.305
AN3943.2	474.359	414.995	440.567	591.11	592.411	544.321
AN1467.2	1099.46	1069.03	1101.01	751.76	768.186	751.232
AN8995.2	199.073	228.802	230.48	278.608	319.529	358.907
AN1708.2	1089.18	1158.43	1154.44	838.459	814.13	725.916
AN4178.2	3094.09	2865.75	2830.47	2501.84	2413.96	2684.67
AN6861.2	362.892	276.982	320.059	335.066	298.599	198.006
AN7355.2	865.117	889.791	859.867	805.056	807.934	766.018
AN0305.2	1171.41	1104.29	1171.09	1023.39	972.205	1005.46
AN9002.2	210.839	230.12	218.061	225.799	206.56	194.793
AN2249.2	1785.1	1731.35	1660.61	1054.36	1235.41	1217.99
AN4064.2	25481.9	27411.5	26073.8	28249.5	28189.5	29221.3
AN9534.2	1503.4	1454.81	1459.47	1128.73	1069.57	1049.74
AN7305.2	1576.79	1351.26	1675.52	1006.89	960.738	1062.17
AN2327.2	728.697	781.694	838.087	1004.79	1013.31	1028.92
AN6815.2	984.492	949.941	990.481	608.644	597.366	644.89
AN3681.2	1070.96	1053.08	1034.85	950.245	839.028	968.48
AN2375.2	288.916	304.311	302.672	373.955	322.799	391.02
AN1860.2	1191.15	972.547	1017.99	1324.12	1478.48	1381.33
AN4431.2	1188.09	1311.12	1170.71	969.985	973.256	956.446
AN2150.2	5497.06	5422.01	4932.66	4187.09	4269.69	4043.58
AN8004.2	1630.98	1645.15	1676.42	1022.08	1067.11	1000.57
AN7457.2	1085.22	1175.33	1074.25	1037.89	1031.15	1084.17
AN1452.2	1106.24	1057.94	1193.08	975.696	876.485	882.141
AN0258.2	1452.62	1391.67	1481.98	984.466	1064.86	1054.35
AN3814.2	12528.6	12262.1	13169.6	14555.8	14976.1	14475.6
AN1394.2	7685.38	7733.77	7255.62	5814.13	6365.22	6482.11
AN1361.2	1311.73	1217.93	1328.22	1307.33	1559.55	1586.38
AN9492.2	751.613	683.186	656.409	592.403	584.868	636.788
AN0138.2	1518.19	1430.45	1396.25	1122.72	1183.44	1229.29
AN3660.2	752.941	657.329	772.695	527.911	543.026	505.867
AN8169.2	1512.98	1504.41	1658.82	1042.68	1041.15	868.377
AN4321.2	2431.25	2163.12	2128.69	1977.74	1994.59	1826.9
AN4667.2	6907.93	6764.42	6364.88	5258.9	5407.43	5673.86
AN7597.2	389.685	386.408	390.561	368.171	400.272	425.405
AN4123.2	230.339	239.648	227.295	247.151	257.847	271.185
AN4603.2	996.492	1093.7	1043.92	1727.05	1653.92	1633.99
AN5526.2	1793.25	1564.41	1853.81	2462.52	2475.49	2001.49
AN2386.2	1727.2	1835.54	1569.37	1670.07	1752.49	1853.56
AN6942.2	334.811	371.415	392.203	504.606	489.039	523.567
AN1013.2	18114.6	19160.8	18411.9	16752.9	16326.7	16929.9
AN1025.2	1572.1	1365.27	1439.32	1105.38	1045.41	982.934
AN6082.2	18618.8	18772.4	19136.3	17515.2	17000	17306.9
AN8858.2	784.537	772.954	774.52	684.398	733.489	710.391
AN1254.2	662.13	694.999	709.332	524.646	559.183	481.758
AN6182.2	1452.23	1301.93	1434.44	818.689	865.79	885.572
AN6888.2	878.478	801.304	839.555	932.25	1005.53	1051.68
AN3979.2	796.922	896.981	877.388	993.098	1357.99	1305.6
AN2846.2	3101.42	2526.94	2809.27	2839.69	3181.64	3045.59
AN0895.2	1654.33	1565.61	1655.58	2064.49	2120.13	2094.31
AN0956.2	857.289	778.478	1002.73	794.162	794.924	765.269
AN4723.2	698.209	700.522	725.037	774.132	777.287	714.298
AN8455.2	223.14	242.98	244.369	210.591	208.967	224.881
AN5960.2	21133.3	21833.8	21084.2	19266.1	19799.6	20693
AN1445.2	783.606	803.65	839.22	879.698	884.324	953.461
AN8566.2	607.407	520.963	452.562	448.541	495.888	400.383
AN7780.2	319.769	349.932	339.574	338.191	354.387	325.535
AN0315.2	917.659	926.867	807.477	658.702	780.212	782.984
AN3088.2	6624.89	5975.65	6598.91	5545.51	5578.27	6108.43
AN1754.2	275.797	289.823	258.948	247.873	288.334	280.048
AN0487.2	452.488	438.186	382.872	374.993	384.629	345.042
AN3296.2	376.489	394.216	399.761	284.411	303.656	247.177
AN8462.2	644.168	685.972	749.454	975.985	990.072	1067.94
AN8568.2	458.195	475.244	403.425	316.686	369.983	411.008
AN3978.2	171.947	163.483	175.382	173.13	180.814	220.38
AN1799.2	318.056	311.735	255.976	490.638	456.294	386.015
AN4087.2	22680.4	23044.7	22955.6	21983.6	21393.7	20974.3
AN2508.2	2418.7	2440.78	2377.61	2666.88	2756.83	2828.87
AN2302.2	4865.99	4545.65	4964.39	4849.14	4828.4	4797.03
AN1159.2	1100.46	1155.3	1264.76	1279.52	1393.29	1294.9
AN1714.2	595.296	747.625	627.387	587.166	623.865	702.578
AN0356.2	974.984	897.358	1083.6	1044.32	1105.36	1169.91
AN1083.2	1280.2	1242.43	1394.28	1721.2	1918.24	1837.36
AN4193.2	1202.69	1076.39	1085.92	876.022	820.637	819.724
AN2317.2	13708.1	13229.8	13872.5	12501.8	13937.5	14479.2
AN1953.2	1510.18	1475.85	1484.15	1148.4	1224.71	1105.88
AN0475.2	1403.04	1341.42	1360.88	1131.82	986.702	1051.95
AN6986.2	2092.68	1885	1971.35	1742.89	1682.01	1778.62
AN3948.2	1987.44	1572.42	1605.7	1430.79	1411.96	1449.31
AN1933.2	3858.98	3182.64	3617.94	2799.99	3076.01	3211.59
AN6729.2	396.693	435.836	402.258	479.566	523.918	510.276
AN6430.2	697.698	806.187	856.438	1091.96	1211.15	1254.22
AN1141.2	4020.48	4068.93	4122.35	3727.46	3922.33	3842.2
AN6796.2	979.589	1043.52	1031.87	1294.61	1271.12	1340.21
AN9076.2	997.504	1012.44	886.236	645.854	661.494	635.09
AN4563.2	6728.37	6493.65	6000.11	4793.58	5111.91	4773
AN3461.2	3871.48	3226.32	3992.05	4402.55	4249.07	3227.11
AN8129.2	2093.73	1869.99	1997.46	1234.08	1352.55	1409.62
AN2998.2	4006.02	3849.08	4158.5	4810.69	4620.14	4821.83
AN5884.2	2876.72	2700.47	2900.57	2735.68	2610.44	2654.09
AN5996.2	17911.3	18916.9	18608.6	17034.9	16856.4	16169.4
AN4053.2	1647.17	1461.62	1544.9	1287.21	1130.56	1208.6
AN8610.2	403.072	503.266	480.015	556.024	513.963	404.616
AN5084.2	334.741	384.675	390.82	385.42	369.631	459.842
AN2145.2	703.225	928.455	845.888	820.945	846.264	967.404
AN2233.2	1339.97	1299.8	1272.22	1127.62	1184.89	1095.06
AN7189.2	1274.39	1205.81	1333.59	1226.11	1160.21	1202.97
AN2280.2	731.259	649.899	687.217	527.597	593.558	569.728
AN0279.2	1681.42	1563.56	1568.56	1160.12	1104.24	1127.15
AN1711.2	2241.18	2254.5	2393.09	1901.57	1773.29	1943.95
AN3093.2	413.325	370.489	416.631	383.386	316.154	297.342
AN5215.2	1189.38	1034.72	1108.55	1105.02	1023.15	955.861
AN2862.2	4401.69	4198.32	4650.6	3157.9	3418.42	3065.87
AN4542.2	1483.49	1437.25	1354.52	1306.96	1433.58	1290.34
AN4793.2	7907.62	8022.65	7526.49	6327.6	6640.15	6998.84
AN7482.2	1316.98	1531.45	1458.56	1344.23	1272.89	1340.69
AN9242.2	268.016	284.712	275.092	326.087	318.215	312.983
AN9485.2	259.932	270.022	277.258	301.264	319.97	340.525
AN5141.2	3363.71	4117.72	3800.71	2804.76	2892.6	3090.16
AN0889.2	1266.3	1111.72	1397.3	1145.58	1147.09	1156.73
AN8049.2	4447.56	4530.54	4734.93	5034.77	5346.52	5091.09
AN8805.2	930.612	1024.26	1002.54	736.24	798.623	757.091
AN1762.2	929.599	878.688	860.88	617.822	713.126	660.316
AN0361.2	1283.91	1296.86	1244.06	1138.01	1108.34	1133.78
AN2090.2	998.661	871.249	1112.31	796.036	703.964	723.791
AN6318.2	3033.2	2366.78	2461.64	2076.8	1873.21	1975.28
AN0583.2	965.742	1009.56	1016.19	1255.48	1000.91	1143.35
AN2298.2	2360.39	2229.02	2246.66	1745.94	1727.3	1914.85
AN4352.2	3617.87	3200.57	3854.73	2478.28	2346.35	2385.89
AN2126.2	1795.36	1969.58	1807.77	1428.32	1665.1	1386.36
AN2018.2	509.104	643.36	675.451	753.585	938.106	1249
AN3049.2	355.479	370.701	356.48	506.685	553.02	538.66
AN5600.2	1699.31	1555.33	1736.33	1831.5	2138.56	2301.06
AN4975.2	839.497	845.95	858.522	800.307	771.97	779.401
AN2672.2	227.307	244.829	258.732	339.746	360.096	330.545
AN5372.2	1467.85	1222.17	1973.85	1534.92	2205.85	2289.05
AN4925.2	996.288	912.092	961.246	1192.01	1191.15	1244.27
AN1662.2	1379.32	1727.52	1743.96	1364.73	1520.21	1032.26
AN8026.2	580.529	536.235	603.058	634.506	571.839	584.17
AN8817.2	964.571	999.59	1003.62	1003.26	1048.32	1066.8
AN5144.2	585.99	515.711	512.55	332.045	379.585	441.344
AN9359.2	2076.71	2048.79	1904.98	1588.86	1594.15	1563.59
AN8089.2	567.674	543.213	642.308	743.932	612.453	562.497
AN3042.2	1674.72	1893.58	1761.85	1847.57	1674.62	1867.79
AN2415.2	2702.35	2450.54	3055.65	2267.01	2380.34	2322.15
AN0430.2	545.46	487.941	551.854	816.354	772.414	753.941
AN1763.2	1653.67	1425.41	1646.54	1603.9	1600.04	1816.62
AN0385.2	606.654	521.589	595.254	451.822	426.829	404.552
AN6283.2	740.767	798.925	748.009	612.103	664.979	666.323
AN5883.2	3524.62	3351.97	3229.5	2641.05	2668.71	2679.25
AN2080.2	4490.53	4380.72	4194.75	3393.72	3445.82	3506.89
AN0825.2	529.645	536.889	574.551	787.111	753.055	683.576
AN3918.2	1758.37	1438.77	1685.74	1978.86	2238.32	2238.51
AN5568.2	1307.91	1336.66	1205.65	1254.98	1189.18	1044.23
AN0206.2	994.068	962.649	991.535	1194.69	1210.34	1301.67
AN6639.2	4106.27	4064.63	4492.06	8309.1	8355.07	8303.52
AN1238.2	2196.24	1967.73	2026.5	1622.96	1607.3	1613.35
AN8850.2	1332.45	1185.17	1122.48	1081.79	1228.39	1288.57
AN6599.2	662.375	703.528	745.49	943.015	1028.48	1033.55
AN3025.2	613.805	599.825	638.7	535.785	625.66	660.164
AN3020.2	611.871	710.712	603.357	637.059	606.823	637.154
AN2021.2	762.138	820.535	781.165	954.293	882.781	902.235
AN6562.2	676.5	673.843	631.165	461.995	481.802	475.355
AN5812.2	2345.01	2344.4	2274.65	2375.25	2554.69	2918.82
AN4916.2	18294.5	18779.5	18473.1	15789.3	15980.2	14812.1
AN5312.2	425.86	437.312	389.664	356.202	336.472	343.223
AN0123.2	1486.05	1434.85	1562.74	1721.03	1897.33	1765.83
AN3679.2	505.652	532.088	483.623	456.118	417.124	422.551
AN6437.2	648.184	805.519	720.636	1177.46	1319.49	1275.31
AN8933.2	531.256	492.041	542.637	555.053	507.056	548.202
AN2284.2	1563.19	1619.52	1338.79	1610.76	1518.07	1703.15
AN6822.2	888.891	960.091	1004.38	759.702	818.124	881.747
AN3748.2	4353.39	4087.38	4234.24	3323.32	3517.75	3372
AN8062.2	816.85	956.563	815.696	916.344	944.264	863.164
AN5893.2	1685.31	1310.54	1395.55	2112.11	2104.67	2055.56
AN7407.2	165.222	176.333	177.013	308.926	303.104	348.12
AN7429.2	901.306	941.486	927.028	717.441	752.343	772.047
AN0094.2	423.28	384.839	418.091	516.677	494.579	382.456
AN2587.2	556.792	506.685	475.298	653.159	555.832	580.522
AN6149.2	1704.64	1449.09	1626.64	1756.18	1639.07	1636.79
AN1802.2	3776.27	3295.89	3645.48	3190.84	3349.99	2515.99
AN1086.2	717.574	676.316	730.256	612.018	584.174	590.538
AN3262.2	989.161	994.607	1089.8	1266.59	1345.47	1392.93
AN8016.2	3582.79	3575.67	3353.54	2605.18	2966.23	2930.74
AN3659.2	924.336	805.969	810.921	601.146	630.027	683.855
AN8123.2	247.691	209.038	253.827	203.765	210.717	202.773
AN1037.2	4967.36	4652.98	4393.24	4002.94	3985.78	3800.98
AN6208.2	908.045	957.532	907.326	893.723	941.424	868.483
AN9092.2	882.31	804.713	954.755	657.161	684.883	704.83
AN8248.2	1000.42	897.577	895.265	772.249	770.203	685.564
AN2731.2	4537.97	4282.68	4781.63	4010.84	3610.05	4083.65
AN3169.2	4963.44	4906.79	5176.5	4157.41	4188.83	4383.46
AN5015.2	808.466	959.662	957.205	935.574	955.545	885.702
AN2737.2	1187.46	1151.55	1286.96	1105.69	1067.2	1083.9
AN1061.2	413.577	435.986	453.963	680.463	612.42	679.353
AN1732.2	916.578	855.016	990.288	604.266	581.532	589.437
AN2292.2	1034.36	1276.7	1132.57	997.707	1102.29	1140.77
AN5100.2	4250.34	4433.77	4189.2	4178.51	4616.29	4942.32
AN4957.2	2700.8	2333.71	2417.3	1732.38	1626.94	1703.33
AN5775.2	332.891	332.77	294.55	310.394	345.238	363.65
AN1380.2	3962.27	3674.28	3631.27	3137.49	3149.2	2798.84
AN8490.2	541.796	562.953	596.826	408.797	474.032	462.958
AN1722.2	686.884	600.996	692.807	736.605	800.012	646.634
AN5662.2	8128.92	7903.86	8481.67	6822.09	6762.28	7044.77
AN0411.2	6423.87	6089.64	6590.4	5347.35	5803.7	6045.33
AN6053.2	2146.57	2380.22	2449.75	1885.25	1854.82	1760.59
AN8706.2	3197.33	2914.92	3093.52	2262.18	2249.97	2489.4
AN6752.2	695.776	673.279	662.688	766.742	759.77	680.186
AN4984.2	2090.24	1912	1870.16	1487.42	1465.61	1514.15
AN3638.2	314.1	288.283	310.33	283.001	282.82	287.022
AN6686.2	292.325	284.138	277.809	258.645	227.313	233.849
AN7751.2	1876.43	1877.89	1799.7	1657.1	1658.44	1585.2
AN3072.2	539.257	376.054	495.218	868.596	888.362	818.464
AN5919.2	409.594	413.279	380.694	400.656	441.494	450.875
AN1270.2	3945.26	4010.73	4007.55	3289.66	3226.4	2578.84
AN4600.2	1258.21	1254.19	1363.27	969.38	1036.86	895.798
AN7231.2	854.309	744.28	767.174	1153.71	1208.14	1165.5
AN8073.2	2253.36	2149.19	2378.68	1806.21	1675.27	1866.97
AN4651.2	622.833	586.51	612.178	595.226	527.747	511.333
AN6265.2	766.699	863.437	810.279	629.513	629.484	606.001
AN4211.2	1673.96	1737.93	1791.69	1818.3	1769.31	1768.31
AN8216.2	15904.4	16402.4	16001.7	14431.3	15562.7	15703.5
AN5049.2	707.717	760.343	755.743	782.046	779.571	785.381
AN4226.2	1247.15	1250.49	1140.27	864.158	924.043	916.433
AN2948.2	561.05	541.434	562.221	727.197	654.006	710.629
AN6376.2	2232.46	1819.17	2414.41	2467.41	2420.62	1841.52
AN3228.2	695.923	678.139	647.875	538.81	496.395	480.565
AN0868.2	545.199	521.406	505.101	709.304	784.59	805.524
AN1263.2	16446.1	16047.1	16141.1	15457.9	15190.1	15026.6
AN3690.2	2078.57	2268.64	2156.92	2269.03	2257.01	2441.26
AN3657.2	1707.5	1708.19	1710.58	1349.46	1245.96	1288.68
AN9465.2	19593.7	20280.3	20143.3	18340.2	18379.2	16873.5
AN6087.2	1149.17	1088.65	1192.93	1117.35	1080.84	1026.83
AN7000.2	8327.13	8048.74	7762.23	6427.08	6714.29	7206.76
AN5667.2	674.029	645.753	608.093	996.635	964.692	846.847
AN3661.2	365.171	401.94	373.594	558.14	620.493	614.297
AN5493.2	884.574	894.413	913.639	789.772	769.348	789.149
AN9454.2	70.1167	68.7447	74.9747	72.4322	101.114	72.0976
AN0844.2	1379.61	1539.15	1581.79	1480.88	1201.72	1081.06
AN0485.2	704.75	774.521	702.421	763.421	735.963	758.456
AN5497.2	312.901	240.759	278.814	379.675	471.801	342.048
AN7400.2	308.136	359.685	315.88	247.729	267.72	210.799
AN0072.2	1236.41	1173.08	1243.64	1073.82	1137.49	1188.1
AN8797.2	2509.67	2412.45	2493.99	1944.53	2021.67	1999.66
AN6520.2	1039.03	1035.41	1192.97	1341.76	1393.35	1366.43
AN2103.2	1005.96	915.353	1088.24	1511.24	1564.04	1516.48
AN6518.2	757.535	833.722	805.141	993.194	862.896	851.225
AN8444.2	528.794	470.546	450.521	458.225	432.925	421.55
AN6491.2	1547.81	1558.52	1709.6	1211.86	1246.67	1184.17
AN4017.2	2512.46	2304.52	2597.75	2154.71	2360.47	2270.85
AN6059.2	1137.22	1176.39	1233.5	1361.26	1562.45	1752.27
AN6761.2	292.037	310.155	298.621	417.331	414.751	489.248
AN0050.2	284.201	267.11	272.78	373.298	339.388	396.915
AN7304.2	1134.69	910.584	917.446	1512.1	1512.2	1731.19
AN1193.2	274.625	234.363	239.276	419.124	402.187	334.89
AN8565.2	1762.03	1662.18	1861.99	2508.63	2358.9	2390.38
AN0367.2	1870.92	1988.94	1910.52	2268.04	2350.64	2156.48
AN7264.2	484.434	573.447	524.464	437.962	412.172	479.073
AN7357.2	1098.62	1089.03	1147.36	599.544	676.499	584.204
AN8780.2	469.826	492.536	508.58	595.709	554.922	546.555
AN0429.2	4401.19	4303.82	4838.8	5031.75	5184.26	4751.92
AN0726.2	5663.34	5391.11	5929.51	4872.54	4899.67	4882.09
AN3714.2	381.321	313.381	291.513	420.886	491.209	428.415
AN2276.2	1189.25	1066.19	1017.41	963.064	1054.77	833.627
AN4122.2	407.013	457.102	446.572	430.68	486.532	580.062
AN6139.2	3389.05	2998.36	3034.6	2568.16	2791.03	2982.91
AN4768.2	1134.36	1049.76	1045.51	1259.85	1230.58	1216.74
AN3406.2	574.504	736.105	656.183	730.801	723.704	749.773
AN1146.2	1348.48	1353.59	1383.16	1128.53	1156.22	1084.93
AN5186.2	2516.13	2272.23	2237.81	2103.93	1882.15	1902.53
AN8098.2	299.133	325.628	330.716	378.791	385.718	357.24
AN2221.2	427.941	542.813	439.667	433.048	437.281	366.862
AN7136.2	554.692	709.165	837.44	1064.25	1052.17	1391.09
AN5922.2	1371.62	1365.66	1454.34	1354.31	1305.08	1244.51
AN5404.2	3155.68	2739.25	3100.23	2208.02	2290.29	2233.52
AN2236.2	722.923	740.124	593.948	682.44	635.001	619.39
AN3731.2	726.701	719.922	728.129	574.658	580.703	583.652
AN4179.2	942.729	1075.8	977.588	1149.3	1154.79	937.103
AN7262.2	2034.13	1837.26	1810.81	1390.99	1184.19	1054.12
AN0096.2	495.783	465.254	477.204	815.958	747.011	762.068
AN8293.2	3264.91	3007.22	3199.47	2708.77	2672.3	2853.36
AN2272.2	8928.29	9574.21	9881.17	8343	8661.88	8684.79
AN6621.2	4350.43	4183.25	4642.95	4473.27	4731.74	3761.82
AN0610.2	520.165	608.231	536.09	547.779	458.73	400.855
AN4526.2	2555.53	2249.49	2472.63	1568.03	1671.48	1748.33
AN4499.2	3254.19	2919.42	3310.69	2544.98	2474.7	2581.09
AN6617.2	715.86	674.908	730.404	634.773	662.979	737.435
AN6557.2	8824.02	10405	9168.48	8735.08	9150.24	8276.25
AN1118.2	1193.31	1095.09	1065.23	999.725	1125.58	1130.48
AN5940.2	383.574	432.504	402.011	483.548	526.84	513.044
AN1573.2	431.057	446.056	431.552	505.261	531.165	495.026
AN0627.2	667.725	778.758	630.822	763.231	784.419	745.879
AN8924.2	712.68	625.449	771.269	781.099	851.212	1045.99
AN4035.2	700.819	706.145	633.613	655.68	658.477	703.58
AN5590.2	628.407	587.693	542.838	446.594	455.847	433.873
AN4119.2	696.963	752.574	601.728	652.733	630.465	562.255
AN5948.2	498.49	496.877	579.911	646.663	680.96	705.375
AN6595.2	542.72	515.06	540.971	964.492	1096.61	1054.25
AN0635.2	315.326	345.031	334.717	375.042	365.17	343.186
AN7430.2	3554.09	3337.67	3593.76	2981.14	3017.09	3146.4
AN8134.2	770.684	710.952	702.285	781.343	747.987	548.423
AN5719.2	19654.9	20535.5	19907.1	17609.1	17922	17636.7
AN7298.2	527.85	518.184	512.774	469.807	493.688	506.588
AN1223.2	879.793	909.87	896.345	791.039	827.436	715.054
AN7623.2	1091.5	1120.76	1167.57	816.032	936.422	1000.41
AN2924.2	285.542	284.633	227.839	247.654	219.611	252.34
AN3021.2	314.351	318.747	306.124	289.03	297.366	308.638
AN6372.2	394.721	391.456	376.234	335.85	346.908	373.895
AN4556.2	2236.65	2032.43	2127.64	1385.01	1608.28	1677.01
AN2734.2	23763	24110.8	23345.1	21918.1	21492.6	21472.7
AN8830.2	2869.04	2719.99	2737.27	3012.7	2946.65	3030.84
AN5929.2	1818.73	1634.74	1720.3	1520.14	1578.78	1441.15
AN3773.2	1135.84	1022.1	1144.82	1251.96	1304.63	1159.85
AN4494.2	21638.1	21568.9	22226.2	21351.4	20788.3	20410.9
AN7622.2	239.381	267.905	246.451	309.111	336.313	326.425
AN5619.2	1001.16	1026.96	999.39	1381.28	1386.63	1347.39
AN7511.2	6735.11	6356.16	6727.81	7166.46	7503.02	7762.7
AN1551.2	14023.1	12841.2	13857.3	12109.2	11101.8	10454.1
AN5567.2	482.435	462.822	436.202	598.663	567.689	595.47
AN9137.2	85.8755	94.0524	110.816	116.309	116.129	118.673
AN8231.2	4275.98	4281.5	4534.78	4294.81	3938.28	4465.74
AN6243.2	983.317	894.21	847.237	971.145	920.689	883.561
AN0445.2	28011.8	27991	27453.8	25713.8	26073.6	25609.4
AN2567.2	1290.3	1361.91	1428.95	1784.2	1764.49	1645.21
AN2967.2	1035.86	1165.73	1078.5	1047.48	1148.08	1033.91
AN1019.2	2511.87	2196.13	2450.85	2029.85	2202.32	2071.5
AN1659.2	292.836	327.106	303.855	433.631	395.726	465.691
AN3706.2	23274.3	23437.9	23269	22130.8	22815.7	21381.2
AN7752.2	2031.62	1853.56	2018.61	2251.05	2307.42	2375.05
AN7361.2	1525.31	1647.52	1692.46	1825.75	1691.75	1567.81
AN4737.2	567.25	657.553	597.076	618.527	641.01	527.777
AN5379.2	253.68	248.637	285.287	368.943	406.518	433.29
AN6064.2	601.119	547.713	671.311	1030.23	1170.39	1112.71
AN6490.2	1827.13	1733.6	1745.25	2385.99	2954.14	2991.06
AN0173.2	559.235	603.26	549.184	741.611	762.929	732.76
AN8636.2	194.656	172.201	173.568	239.422	243.366	264.379
AN1826.2	143.581	133.491	153.788	136.086	128.177	169.598
AN0620.2	539.641	520.672	520.884	780.899	843.834	623.628
AN0193.2	1293.93	1130.54	1452.05	1650.92	1507.86	1658.57
AN1852.2	284.57	290.57	250.22	531.026	511.734	375.898
AN8214.2	1085.99	1110.74	1067.68	837.651	867.984	893.995
AN1150.2	2334.93	2301.27	2268.03	2496.87	2334.35	2263.69
AN0757.2	2825.83	2500.48	2698.76	2261.2	2054.17	2208.29
AN4583.2	4367.76	4254.7	4683.07	3497.21	3668.76	3580.97
AN3836.2	286.949	294.768	354.488	571.289	479.243	515.462
AN4313.2	467.545	447.399	471.326	369.086	364.798	400.679
AN6327.2	444.465	476.45	380.756	412.377	494.489	492.263
AN1690.2	1963.84	1847.82	2096.86	1513.44	1454.82	1443.93
AN6908.2	806.68	732.464	747.32	818.031	767.714	854.302
AN6076.2	131.548	130.037	145.22	108.001	122.693	130.177
AN1191.2	4926.11	4823.7	4973.61	3886.76	4318.91	3377.95
AN9469.2	940.876	1034.75	993.885	1204.63	1304.69	1280.65
AN5728.2	1507.55	1405.63	1506.48	1300.17	1309.23	1308.94
AN4197.2	845.732	1002.09	930.714	795.801	814.378	770.866
AN0345.2	658.625	598.826	669	478.663	466.784	471.082
AN8544.2	243.16	251.802	284.83	265.684	225.567	211.512
AN1968.2	2706.75	2651.69	2654.07	2136.91	2509.94	2667.95
AN3626.2	3183.92	3049.04	3031.48	2570.01	2503.18	2292.54
AN7052.2	1031.35	1051.61	1026.31	918.692	1027.97	1025.19
AN6787.2	1395.21	1587.9	1471.6	1612.24	1460.02	1547.49
AN3704.2	598.401	651.541	577.165	531.186	551.798	505.793
AN2479.2	1572.18	1427.02	1661.8	1378.02	1349.76	1174.51
AN1418.2	253.5	261.064	273.08	412.174	421.462	427.49
AN2300.2	1486.7	1201.63	1368.82	804.988	841.484	840.105
AN1030.2	353.02	323.514	366.679	670.829	506.813	546.291
AN3162.2	336.882	320.997	339.114	417.747	452.837	466.361
AN2918.2	4345.97	4359.16	4511.14	3667.98	3688.4	3788.79
AN7026.2	336.709	392.956	373.171	465.783	492.137	578.244
AN8737.2	324.811	340.774	309.062	276.273	279.564	301.453
AN9160.2	193.828	212.194	211.183	268.98	217.411	217.779
AN7378.2	329.371	349.246	305.463	286.662	345.016	360.392
AN2939.2	2264.7	2096.8	2288.73	2519.78	2704.91	2481.8
AN7085.2	585.809	542.734	576.829	721.868	662.329	750.203
AN4874.2	507.975	518.598	520.772	625.123	698.832	644.736
AN1121.2	1559.59	1798.29	1640.96	1864.77	1913.97	1906.07
AN2235.2	911.218	874.171	981.124	735.772	769.548	720.403
AN5861.2	3764.82	3944.89	3703.05	2810.22	3164.34	2936.47
AN3482.2	1178.95	1147.86	1301.24	685.309	690.041	584.272
AN7665.2	848.508	812.302	783.858	666.709	636.306	691.388
AN6397.2	490.137	595.277	557.814	656.491	664.114	675.454
AN0351.2	2605.32	2421.34	2547.81	2730.85	2840.82	2889.78
AN3509.2	606.31	669.104	643.95	810.185	747.083	584.808
AN2318.2	1915.27	1678.02	1684.85	1321.72	1334.47	1360.28
AN4550.2	7171.98	6796.59	7497.99	6182.83	6202.55	6138.72
AN3131.2	993.577	877.895	1013.65	1096.57	1192.85	1180.99
AN3776.2	436.324	438.226	434.242	589.933	586.189	472.391
AN6196.2	583.128	562.927	503.624	681.767	787.857	722.341
AN9123.2	372.628	392.074	380.551	568.213	504.454	534.795
AN3489.2	1035.47	945.927	1034.58	713.923	707.427	645.602
AN5166.2	3205.45	2825.52	3051.13	2046.37	2292.71	2455
AN0457.2	7448.33	7340.05	8407.03	6055.44	5432.97	5790.2
AN8136.2	676.16	601.364	556.742	543.756	531.827	469.17
AN1840.2	268.725	278.698	293.067	294.585	248.54	241.255
AN8718.2	1410.35	1273.48	1213.97	1203.46	1134.64	1060.63
AN4446.2	3373.27	3187.02	3409.88	2800.48	3270.12	3014.92
AN8200.2	1504.24	1440.4	1652.91	2056.47	2330.65	2013.03
AN0978.2	1775.35	1658.69	1713.56	1534.18	1492.85	1371.68
AN2980.2	23446.2	23459.2	23067.3	21240.4	21507.6	21897.5
AN0243.2	2042.51	1960.76	1998.52	1648.28	1782.2	1704.24
AN5535.2	851.638	763.813	806.6	658.581	682.481	656.57
AN9065.2	1706.1	1628.3	1662.69	1707.3	1868.43	1832.03
AN8575.2	321.198	316.416	333.197	315.759	311.606	268.364
AN6853.2	1502.51	1230	1468.43	1176.14	1210.2	952.634
AN5078.2	1593.6	1734.87	1664.37	1301.71	1340.01	1226.18
AN7386.2	735.939	680.392	579.816	580.792	566.324	728.616
AN0393.2	1255.45	1257.67	1317.02	1652.04	1679.17	1740.42
AN4354.2	476.371	525.371	440.087	417.573	411.029	371.971
AN2666.2	241.121	278.995	268.375	255.55	269.231	361.523
AN4404.2	5022.31	3647.45	4959.78	3512.86	3422.01	3257.65
AN7100.2	977.567	1109.62	1080.68	907.516	877.062	722.744
AN3036.2	2170.66	1989.74	1899.26	1420.41	1555.64	1682.19
AN0105.2	797.36	838.475	740.519	548.106	631.468	606.968
AN8641.2	627.768	372.662	242.262	199.186	178.137	176.585
AN5816.2	819.167	777.826	898.291	1183.83	1390.56	1110.04
AN8311.2	369.589	366.002	364.796	330.404	302.471	331.205
AN8855.2	986.811	924.34	1056.73	1004.73	1058.69	1105.3
AN4039.2	1382.56	1173.48	1297.85	1591.94	1711.87	1625.54
AN1958.2	432.093	456.64	395.505	428.698	405.142	435.99
AN2180.2	1634.67	1309.54	1495.56	1921.71	1982.61	2036.48
AN5152.2	2959.27	2857.2	2529.98	2255.41	2355.89	2221.15
AN2743.2	4231.77	4301.7	3400.87	4010.08	3184.17	3195.45
AN5705.2	1344.15	1299.64	1276.04	989.985	1031.87	935.739
AN1598.2	240.343	298.149	259.662	219.214	223.649	223.124
AN2901.2	794.559	810.399	832.769	952.816	953.292	852.431
AN2518.2	1351.05	1481.16	1222.5	1027.91	1101.06	1041.87
AN8478.2	619.693	545.964	678.577	683.085	731.399	775.778
AN3582.2	898.455	774.017	853.88	614.144	581.937	543.969
AN1970.2	2349.23	2219.3	2493.39	2601.68	2781.15	2679.82
AN1204.2	1185.89	1435.08	1417.18	1600.17	1679.62	1394.99
AN0893.2	6990.83	6482.84	6590.47	6029.12	6083.99	6268.48
AN1166.2	18571.5	19151.2	17933.6	16691.2	15795.8	15483.6
AN4281.2	7331.82	6922.59	7471.7	6790.26	7145.76	6971.9
AN7542.2	1854.6	1699.14	1784.32	2372.28	2121.46	1993.43
AN3000.2	869.768	926.341	842.953	585.327	687.223	705.19
AN1343.2	1372.38	1194.08	1297.62	1530.1	1729.21	1520.24
AN7474.2	2685.99	2479.07	2403.27	2073.07	2013.89	1974.16
AN3723.2	2409.87	2187.93	2363.5	2136.81	2162.5	2052.29
AN4422.2	3111.76	2513.65	2874.81	2503.35	2419.78	2570.66
AN2468.2	329.398	340.435	331.189	453.632	457.856	476.385
AN7341.2	543.355	552.991	541.892	530.913	561.037	617.823
AN0701.2	570.123	580.546	611.83	598.574	556.954	527.714
[truncated: 7,373 more rows]

## Sheet: Table S4
Table S4 - Normalized intensities considering the replicated experiments on glycerol and ethanol.
ORF	Glycerol-1	Glycerol-2	Glycerol-3	Ethanol-1	Ethanol-2	Ethanol-3
AN2436.2	9818.55	10866.7	9753.83	400.808	362.943	391.806
AN2435.2	8295.26	9035.53	8609.67	542.478	521.917	523.313
AN8979.2	416.812	337.589	434.038	25810.4	25092.4	24455.2
AN1918.2	1057.16	1271.88	1009.32	18656	19336.6	19263.1
AN5634.2	628.661	570.986	584.402	13064.3	13512.4	12634.4
AN8981.2	164.386	127.534	120.496	14844.1	14768.3	17180.3
AN1160.2	11301.5	12647.7	11451.8	611.46	643.291	700.918
AN0554.2	8770.09	7376.81	7620.78	29349.6	29381.5	30171.9
AN7287.2	555.019	451.714	646.173	11684.9	12210.3	12181.7
AN5210.2	7893.64	8528.3	9433.7	1506.72	1681.26	1511.28
AN5860.2	831.668	840.325	837.343	809.163	713.524	832.281
AN6653.2	860.517	847.268	885.339	13006.7	13716.4	12680.4
AN8980.2	528.77	454.125	839.756	10638	11244.9	11297.4
AN8953.2	529.215	498.786	339.242	455.083	384.863	361.854
AN1059.2	717.766	806.456	509.229	7087.02	6675.98	6841.55
AN1547.2	439.818	457.292	662.204	4631.85	4838.93	4658.79
AN2319.2	952.465	979.089	879.131	10292.9	10258.4	10506.5
AN0941.2	1918.13	2145.07	1393.27	280.657	260.805	292.43
AN6279.2	791.88	919.816	740.599	6837.47	6452.9	5970.98
AN5626.2	4377.24	4453.22	3511.13	18279.9	16892.6	17119.7
AN7208.2	1053.29	981.115	857.456	8562.12	8414.86	9159.88
AN1921.2	1869.57	1893.28	1781.57	4927.88	5580.32	5770.64
AN5226.2	4919.16	5149.32	4983.55	18144.5	18411.3	18588.5
AN1396.2	5613.83	6608.18	5883.96	1218.9	1201.45	1201.74
AN2981.2	4530.79	5138.13	4699.68	2045.61	2133.03	1953.96
AN2815.2	3976.36	4714.71	4448.53	848.85	916.192	907.268
AN0688.2	12821.6	12483.8	13043.1	7067.21	6919.71	7095.47
AN5604.2	3409.97	3771.34	2891.75	8216.73	8180.68	8996.49
AN1797.2	2073.27	1879.53	1540.52	466.342	441.192	482.016
AN3079.2	4112.6	3959.26	3077.68	993.837	996.578	1068.86
AN5525.2	8366.03	9568.7	8983.5	20673.6	20147.1	18887.1
AN6473.2	392.624	436.797	327.938	331.71	326.328	321.238
AN6277.2	2277.77	3156.79	2664.41	293.438	281.808	296.984
AN5564.2	979.708	1157.99	843.655	4894.52	5218.46	4935.34
AN1993.2	7728.3	8883.57	6781.39	17580.2	17767.6	18545.4
AN8803.2	7606.19	12382.5	10906.2	744.595	674.143	638.349
AN9121.2	4580.37	5089.13	4993.53	852.876	845.751	861.887
AN4722.2	5326.25	5511.27	4202.85	677.385	688.017	680.64
AN6525.2	811.606	1074.05	693.57	4179.25	4289.22	4552.17
AN5286.2	232.524	201.318	200.986	1988.28	2066.9	2125.63
AN6168.2	2358.36	2988.96	2426.39	10397.3	10707.5	10741
AN2867.2	8709.24	8235.04	7275.17	3157.25	3035.04	2995.2
AN6660.2	8026.02	6259.78	4328.17	325.659	311.595	343.278
AN5444.2	5516.68	4596.06	3181.72	451.202	382.649	425.597
AN8978.2	406.913	396.861	300.151	1788.53	1675.5	1703.56
AN4394.2	5292.08	4643.03	3760.03	284.672	285.753	246.917
AN4643.2	133.43	144.277	155.186	873.854	908.657	838.721
AN7204.2	537.338	501.753	367.719	3142.33	3211.46	3358.6
AN4575.2	25462.7	26285.6	27511.5	13625	12466.6	13126.3
AN7169.2	328.285	372.569	513.414	2348.67	2695.22	2736.18
AN7436.2	11239.3	11689.5	11169.3	4921.48	5184.49	5124.62
AN2425.2	1903.38	2543.5	2208.54	335.719	301.593	331.864
AN7042.2	566.756	605.578	431.213	2266.39	2374.82	2648.86
AN3954.2	9990.76	9632.48	8969.37	4294.9	4357.29	4061.65
AN5440.2	528.406	501.638	330.703	2199.6	2173.35	2209.02
AN0860.2	2949.19	3631.18	2918.19	726.321	749.979	766.521
AN7148.2	4172.23	4447.47	2853.35	371.602	383.62	398.118
AN2916.2	3353.44	3613.47	2606.83	9759.15	9563.12	10087.4
AN7317.2	420.484	311.112	599.365	2268.38	1946.73	1910.26
AN9380.2	11632.5	11935.3	10991.5	608.713	523.209	502.137
AN9001.2	6834.66	7540.9	7646.79	2618.38	2545.18	2399.42
AN2941.2	2550.69	2649.47	1833.96	211.517	226.979	231.823
AN2045.2	2732.66	3084.92	2197.27	380.66	424.619	423.642
AN8890.2	4303.67	5084.13	3025	238.81	214.951	208.189
AN9450.2	11740.3	12483.5	12373.2	5830.65	6245.17	6277.76
AN6048.2	1986.5	2689.47	2012.94	8183.85	7687.01	7454.46
AN6650.2	2009.26	2067.4	1780.93	3838.15	4027.65	3902.45
AN8406.2	493.624	527.496	325.136	2522.96	2576.68	2742.64
AN8602.2	4912.82	4618.96	3972.38	1301.91	1337	1221.14
AN4642.2	550.471	519.011	334.857	3577.11	3595.31	3763.78
AN2844.2	1746.85	1008.96	727.137	7828.77	7726.42	7863.5
AN6037.2	4843.76	5146.22	4626.62	2229.49	2337.36	2175.52
AN4025.2	1515.47	1978.83	1051.67	368.825	339.346	316.965
AN8275.2	9547.81	10296.5	10297.7	18956.7	19232.6	19238.6
AN7710.2	4151.55	4975.55	3818.98	1520.23	1508.04	1431.05
AN7008.2	1385.78	1442.37	1139.52	2699.08	2974.85	3294.18
AN6804.2	3338.82	3348.33	2948.47	1592.46	1885.98	2011.24
AN5762.2	2375.91	2829.49	1934.68	209.956	214.856	229.307
AN5907.2	4129.66	4121.54	4070.35	3550.47	4459.93	4490.82
AN8977.2	199.465	193.04	283.341	885.235	1032.01	925.808
AN5109.2	484.827	415.619	389.736	1625.34	1562.88	1480.16
AN9148.2	7548.07	8161.35	7176.26	3125.35	3392.2	3457.45
AN5993.2	1374.62	1263.53	954.008	326.682	342.983	325.27
AN6470.2	4056.97	4163.3	2999.56	627.26	643.123	595.245
AN7657.2	14395.9	15049.2	14533.4	6792.75	7169	7778.43
AN7950.2	10271.1	11275.4	10700.5	4676.36	5013.55	5326.73
AN7316.2	265.433	279.779	157.998	1722.44	1438.64	1566.51
AN6293.2	1105.02	1129.03	802.23	3202.96	3039.72	3328.99
AN5591.2	3032.09	4017.11	3032.95	1057.6	1110.81	1084.48
AN6669.2	2930.12	3133.09	2566.27	1177.95	1064.23	1067.69
AN3223.2	2248.41	2463.79	2030.71	944.129	982.918	968.253
AN0886.2	616.148	606.177	405.27	2385.24	2436.05	2309.93
AN4252.2	4130	4340.57	3102.12	9579.91	10815.7	9644.69
AN6089.2	2660.11	2907.86	2429.3	6119.7	5967.78	5526.28
AN0493.2	2683.28	2673.6	2003.2	448.581	464.588	507.026
AN0179.2	2901.05	2953.56	2776.77	4772.28	4921.25	4549.69
AN5356.2	1381.09	1282.36	1287.14	3836.39	3718.07	3548.04
AN0689.2	1372.8	1492.38	1037.63	3696.44	3536.95	3582.93
AN2761.2	13896.4	13816.1	13267.4	10122.3	10200.1	10422.5
AN3203.2	4236.42	4211.56	3071.92	1146.95	1207.73	1183.54
AN1813.2	419.759	358.826	469.862	1240.38	1537.33	1376.9
AN0896.2	4784.71	4420.61	3356.19	10306.4	10458.8	12002.3
AN0667.2	2831.9	2847.15	2234.72	1125.51	1207.13	1307.69
AN2000.2	7220.91	7254.48	6405.5	2445.93	2841.63	2721.03
AN3359.2	610.193	663.349	477.689	1514	1630.45	1618.78
AN5589.2	2902.82	3550.54	2824.29	982.145	1016.21	1004.17
AN6075.2	3834.55	3427.4	2742.31	1812.21	1803.42	1813.81
AN9285.2	3561.02	3772.4	2900.67	616.015	638.347	663.293
AN1015.2	2520.8	2486.31	1987.8	772.061	713.4	755.644
AN0301.2	1315.02	1595.68	1133.04	615.305	537.132	519.356
AN7193.2	4834.7	4330.37	3881.11	1336.95	1432.95	1254.58
AN7443.2	5245.04	5602.05	4653.48	2076.5	2036.7	2147.23
AN2548.2	4414.43	3862.95	3273.25	1564.42	1375.35	1467.54
AN8547.2	1178.61	1197.09	934.343	3785.05	3724.18	3558.49
AN1812.2	5385.49	5285.15	4136.6	1709.44	1702.75	1620.51
AN3179.2	2934.57	3152.74	2825.18	1557.21	1493.61	1515.27
AN7568.2	1027.48	1113.3	783.223	3186.07	3265.65	3566.17
AN7470.2	319.645	345.555	340.242	1018	1235.93	1222.96
AN1338.2	7080.14	7025.28	5649.7	553.329	557.173	543.559
AN9168.2	9025.32	9340.36	8203.78	6622.6	6901.79	6909.54
AN1847.2	1882.27	1982.32	1492.75	458.608	528.555	497.204
AN8007.2	3884.85	3522.47	2773.79	232.549	239.441	249.226
AN6050.2	2452.87	2652.79	2151.37	843.005	868.99	941.996
AN5122.2	2889.83	3847.68	2788.86	8997.3	9119.83	7528.3
AN6985.2	1508.07	1776.72	1129.77	261.129	279.433	310.204
AN9295.2	6116.42	5826	4741.27	2154.21	1896.81	1773.37
AN8242.2	890.431	1273.24	695.152	161.885	156.004	144.201
AN3804.2	15775.3	16802.1	15625.2	8368.08	9184.44	9955.9
AN0240.2	13225.7	13202.9	13295.6	7594.63	7954.04	8525.62
AN1814.2	1376.9	1684.51	1748.04	445.295	483.33	539.931
AN0288.2	411.15	515.308	449.617	2266.22	1937.99	1973.49
AN0178.2	346.203	318.262	322.434	1321.89	1346.56	1264.66
AN1670.2	1626.99	1780.98	1067.67	398.958	353.759	347.517
AN2583.2	305.515	264.249	346.519	1328.31	1234.77	1146.06
AN1094.2	2197.59	2747.8	1884.07	6912.73	7056.23	7166.35
AN1923.2	2060.72	2486.33	2162.4	5711.74	5705.68	5886.56
AN3567.2	293.898	337.928	369.017	770.141	810.837	634.514
AN7074.2	3100.99	3643.13	3203.35	1358.95	1554.28	1473.73
AN1631.2	488.786	471.452	457.064	880.455	825.64	770.512
AN2385.2	1997.44	2143.15	1478.69	1034.42	994.738	1037.36
AN8793.2	3346.44	4070.61	2534.87	8918.22	9102.22	8813.34
AN7414.2	2130.33	1927.34	1310.7	318.092	318.669	312.467
AN1342.2	3269.49	3275.43	2630.87	7313.34	7389.99	6869
AN8707.2	3350.96	3905.4	3668.83	7036.3	7365.79	6951.59
AN7233.2	963.13	744.546	771.958	2880.48	3011.85	2751.62
AN2332.2	2225.77	2299.94	2048.86	5730.8	5969.8	6658.11
AN6246.2	8081.9	8204.99	6688.26	16283.9	16121.8	15324.5
AN8175.2	3044.11	2137.31	2409.84	987.91	1002.29	989.501
AN0973.2	2621.11	2739.77	1800.92	308.551	304.456	324.326
AN1458.2	799.789	900.142	841.352	1629.57	1690.34	1774.82
AN2099.2	356.297	375.818	357.858	1271.35	1496.32	1656.95
AN2426.2	9528.97	9127.1	9209.94	5563.46	5625.06	5840
AN7232.2	316.014	267.833	255.9	1883.6	2062.13	2006.84
AN7785.2	3020.69	3210.47	3049.4	1486.06	1674.5	1560.77
AN2343.2	1858.48	1870.61	1644.71	3542.81	3863.89	3950.3
AN1426.2	278.695	294.419	266.147	597.329	677.475	647.886
AN0443.2	2853.61	2957.51	2188.92	1577.86	1722.88	1689.22
AN4812.2	1954.19	1743.58	1359.62	411.735	431.59	510.755
AN6644.2	1455.58	1479.6	1148.6	3169.48	3063.88	3126.63
AN5490.2	910.137	1017.98	894.452	278.856	304.502	316.039
AN6401.2	17309.7	17848.1	17823.7	518.339	454.66	463.495
AN3206.2	2303.21	2567.4	1930.67	5827.93	5694.92	5858.84
AN3795.2	3803.58	4406.23	3671.39	1659.7	1738.82	1670
AN4170.2	337.937	386.049	440.95	458.154	440.633	429.45
AN2015.2	2663.1	3186.33	3018.94	1158.07	1221.92	1254.48
AN4908.2	2237.21	2647.27	1914.22	5998.21	5677.39	5764.82
AN1274.2	3604.43	3909.85	3279.72	4857.32	5674.19	5956.8
AN5571.2	2886.97	3271.6	2621.61	6047.38	5951.1	5786.55
AN1941.2	12215	12594.5	11148.3	469.271	486.446	544.109
AN4264.2	2623.48	3075.45	2934.15	843.717	932.535	993.129
AN5828.2	2340.24	2634.83	1833.77	4142.48	4321.98	4048.2
AN0723.2	1725.01	2501.67	2213.46	756.121	785.032	765.695
AN8777.2	324.986	258.169	253.033	775.219	749.733	790.882
AN7476.2	975.263	1210.94	823.972	540.236	546.994	490.705
AN1505.2	740.564	755.2	629.517	1602.7	1655.34	1607.39
AN2767.2	1454.93	1545.32	1391.9	2869.72	2895.38	2992.13
AN6132.2	1034.81	1130.83	1047.72	1937.18	1932.89	2013.35
AN4050.2	563.781	476.48	471.906	1189.08	1135.41	1201.45
AN7944.2	268.427	327.358	247.264	947.187	1248.1	1365.62
AN8390.2	1754.55	1185.32	910.124	2373.65	2143.14	2227.82
AN5437.2	1995.24	1890.82	1450.57	352.626	339.205	344.72
AN5836.2	2435.76	2600.3	2331.62	1092.87	987.079	959.239
AN2387.2	1354.55	1194.29	808.076	3959.93	3947.45	3696.89
AN7937.2	8174.93	9506.05	9918.5	8967.9	10881.7	10533
AN0824.2	1288.2	1319.83	1111.26	2408.5	2672.96	2596.09
AN6697.2	15742.7	16099.4	15154.1	10522.6	10513.4	9920.16
AN3075.2	2864.3	3198.33	2712.77	1271.59	1288.47	1353.79
AN4397.2	536.677	602.451	398.549	1404.16	1436.85	1360.15
AN5859.2	468.236	349.036	577.17	1115.41	1209.51	1215.7
AN1915.2	998.534	1147.66	1043.91	2391.44	2816.28	2794.86
AN2017.2	2074.65	2200.25	1715.47	953.297	910.107	947.472
AN9130.2	418.596	409.15	475.863	884.519	992.447	956.445
AN8130.2	1318.61	1590.59	1133.65	491.442	513.349	477.134
AN7632.2	3567.03	3481.51	3171.2	4846.36	4810.6	5036.16
AN3627.2	1118.55	1385.66	833.624	192.577	225.722	247.529
AN0231.2	13229.1	12791.8	11518.8	338.029	315.171	311.3
AN1848.2	2125.97	2420.01	1922.78	704.951	685.805	694.811
AN4276.2	1744.31	1729.26	1738.22	783.746	706.943	712.292
AN4390.2	11397.8	12245	11340.2	7289.54	7230.37	7176.47
AN8785.2	1499.38	1761.26	1374.52	4009.41	3814.69	3934.45
AN1604.2	2486.79	2403.78	1639.56	504.818	502.932	529.9
AN3566.2	268.057	313.902	222.585	1238.62	1314.91	1181.34
AN6718.2	1540.18	1529.53	1289.36	1380.86	1320.42	1020.97
AN2903.2	6785.02	7263.58	7348.31	5156.36	5722.25	5401.67
AN2951.2	1270.59	1413.51	880.158	528.243	496.017	474
AN3466.2	6915.75	7276.49	6301.37	10145.8	10449.3	11483.8
AN3925.2	5504.64	7943.59	6779.21	1530.38	1665.67	2005.23
AN8982.2	271.368	214.932	377.518	507.296	502.82	510.669
AN5682.2	1852.6	2319.2	1840.89	858.253	932.135	900.991
AN8689.2	1176.33	1295.86	960.202	882.213	894.321	855.859
AN1425.2	1399.52	1336.56	1644.52	1807.44	1819.51	1756.53
AN7590.2	1951.35	1660.25	1069.23	425.147	401.821	416.844
AN1837.2	1565.36	2838.05	1406.17	224.062	223.424	235.378
AN4299.2	1833.7	2133.12	1632.43	686.751	698.762	700.227
AN7798.2	449.484	423.455	397.068	1236.82	1259.11	1215.38
AN9306.2	1097.17	1068.92	937.74	575.043	509.589	567.327
AN7315.2	594.586	551.491	511.801	1393.95	1150.35	1200.71
AN7365.2	900.052	682.646	1814.75	1257.44	1374.04	1641.14
AN7468.2	798.21	850.004	546.748	2529.29	2412.26	2607.84
AN0942.2	1605.08	1643.19	1145.48	500.389	535.22	478.349
AN7331.2	822.78	697.936	902.9	1310.95	1437.15	1430.96
AN7792.2	241.915	234.835	343.818	1132.14	1370.93	1332.92
AN3068.2	633.44	732.268	503.469	1523.16	1709	1525.44
AN4023.2	486.445	576.241	362.213	1451.16	1385.8	1302.86
AN2549.2	6051.95	5692.66	4867.63	2405.5	1876.53	2072.22
AN4859.2	19696.6	20741.6	20121.3	14355	13879.7	15155.5
AN0230.2	2391.77	2384.07	2293.47	860.913	867.208	1011.14
AN8943.2	2218.22	2136.19	2405.83	2396.95	2479.73	2064.53
AN0870.2	12842.4	13198.4	11464.9	19237.6	18737.6	20229.9
AN0733.2	18804.4	19094.1	18990.8	13963.3	14992	15452.1
AN6499.2	13256.4	12874.5	12963.8	18724.2	19115.6	19066.2
AN7594.2	23909.6	22976.4	23709.7	18284.1	18787.3	19372.5
AN2157.2	1511.28	1379.75	898.136	314.649	344.919	352.637
AN6940.2	243.449	211.396	243.136	611.296	637.169	615.542
AN2471.2	1252.78	1467.37	727.134	177.826	155.072	136.29
AN8670.2	697.788	801.765	497.62	195.68	201.272	196.386
AN5752.2	824.355	860.397	599.186	1790.77	1999.02	1815.57
AN4423.2	2272.01	2596.63	1828.64	4494.96	4771.19	4349.68
AN0054.2	3579.43	3803.78	3518.92	2448.47	2334.82	2393.41
AN4885.2	468.522	487.283	704.463	1333.93	1385.99	1509.81
AN5046.2	4224.24	5702.21	4948.38	2541.42	2390.96	2381.94
AN3675.2	6970.17	7668.38	7122.39	4472.14	4505	4680.92
AN0943.2	5724.17	5779.1	5246.82	7633.69	8032.69	8003.13
AN5698.2	851.924	832.562	701.854	1535.15	1667.38	1573.45
AN0122.2	1039.06	1138.9	780.199	1874.55	1952.71	1773
AN6588.2	7505.94	8013.89	8298.91	3914.85	4575.88	4605.7
AN4046.2	1205.39	1350.92	1300.03	2692.32	2797.19	2574.77
AN5331.2	680.183	740.368	626.227	592.227	636.909	614.819
AN4438.2	2208.37	2896.8	2146.57	992.68	1087.96	1023.88
AN8461.2	10382	10712.5	10006.1	6426.69	6291.83	6354.26
AN6207.2	877.724	894.926	742.098	1760.57	1933.5	2074.63
AN2466.2	1754.11	1838	1374.46	1850.64	1814.91	1922.77
AN5169.2	892.646	901.314	843.015	350.479	377.602	385.348
AN5335.2	420.535	404.317	428.677	1012.28	1171.23	1137.29
AN8755.2	1614.89	1622.83	1154.8	2398.6	2445.5	2392.21
AN7334.2	1770.58	1672.34	1406.12	2594.64	2606.22	2697.27
AN6701.2	1252.84	1262.87	907.198	1863.43	2056.24	1879.86
AN5132.2	3259.72	3916.26	3404.49	7175.93	7237.28	7712.68
AN0369.2	2979.19	2754.31	2452.37	6357.36	6199.37	6154.87
AN5834.2	17202.2	18134.8	16806.8	12923.3	12962	12126.5
AN7463.2	501.959	443.067	571.495	728.218	696.485	646.484
AN3402.2	241.548	232.615	388.796	777.147	834.76	811.123
AN1169.2	940.142	1054.78	796.964	322.343	366.657	370.131
AN5129.2	9439.93	9887.27	9268.02	9596.91	9622.88	9879.43
AN3729.2	7502.86	8611.05	7519.63	4219.01	3959.47	4671.36
AN8829.2	1362.87	1540.25	1112.24	510.402	467.476	468.815
AN6717.2	11273.9	11926.8	12583.4	14861.7	15533.6	15742.4
AN3304.2	764.091	1041.43	775.978	242.144	244.41	305.79
AN4292.2	3408.37	3409.88	2831.48	1506.05	1635.45	1651.09
AN3180.2	2097.99	2379.13	1927.08	1110.73	1136.56	1014.12
AN4361.2	2669.94	2489.79	2308.75	4547.42	4573.44	4665.36
AN6366.2	3919.46	3947.21	3708.01	5261.94	5915.94	6039.48
AN5206.2	6472.68	6850.61	6414.5	9194.31	9746.23	9831.61
AN6643.2	3830.78	3609.73	3217.16	5601.72	5311.06	5100.41
AN0210.2	2319.78	2648.81	2358.47	950.965	1022.45	1081.75
AN5442.2	4555.63	5096.8	5010.93	3098.06	3670.78	3763.32
AN9403.2	8535.95	9032.11	8479.87	7721.79	8131.08	8298.07
AN7459.2	3024.84	3253.82	2915.38	1877.55	1878.67	1780.87
AN1155.2	6077.58	6054.13	5614.51	3640.93	3877.99	4239.31
AN8781.2	7562.96	8219.84	7689.62	3768.41	3691.94	3808.7
AN9340.2	772.28	1228.42	837.893	1417.96	1439.79	1251.89
AN3431.2	1170.24	1294.31	790.713	2430.73	2582.75	2762.91
AN2547.2	6553.22	5702.29	4771.91	2814.3	1848.25	2265.64
AN5858.2	1116.21	995.306	946.437	1911.01	1908.71	2008.79
AN1794.2	584.932	639.103	689.846	340.022	378.794	496.582
AN8664.2	3102.27	3155.55	2942.62	1660.87	1826.9	1781.3
AN5111.2	6008.62	6625.03	5862.22	5036.1	5274.96	5478.25
AN6116.2	737.917	906.987	891.22	474.544	497.49	419.195
AN8735.2	651.702	619.049	521.363	984.425	945.641	964.061
AN4927.2	7616.38	7300.63	7070.13	9094.69	9893.92	9382.26
AN6254.2	1164.6	1423.87	1265.02	2360.79	2678.84	2635.69
AN7256.2	463.259	475.472	509.717	1113.57	1192.92	1062.89
AN4008.2	884.264	751.328	860.292	749.834	664.834	712.965
AN7451.2	1934.74	2298.69	1714.71	1047.46	1093.35	1165.42
AN3307.2	414.511	434.078	312.524	365.217	313.857	288.522
AN7683.2	989.413	1075.7	904.102	434.366	459.114	479.989
AN5012.2	1167.46	1334.77	996.576	726.599	730.646	605.021
AN3783.2	1784.65	1973.65	1320.79	438.218	421.192	472.844
AN6105.2	887.383	727.664	789.24	906.278	932.322	948.341
AN3428.2	2861.11	2935.06	2428	1707.49	1759.94	1837.65
AN5885.2	1364.16	1563.63	947.778	157.338	165.79	158.851
AN0933.2	3053.47	3283.27	2707.77	2906.78	3413.03	3382.16
AN0257.2	528.096	644.6	306.209	1323.08	1344.94	1351.28
AN5353.2	1714.17	1588.07	1530.69	675.125	770.319	759.929
AN1543.2	2970.88	2736.18	2073.05	2320.15	2257.85	2509.98
AN4654.2	1197.98	1377.22	969.956	609.542	672.542	571.948
AN4702.2	1526.7	1441.86	1347.07	876.722	830.958	882.503
AN2762.2	2850.45	2689.65	2188.12	1692.65	1779.26	1840.32
AN0964.2	1449.41	1200.02	1194.61	655.605	593.734	595.005
AN3832.2	1632.11	1984.88	1119.14	3994.61	3826.59	3751.04
AN5131.2	5825.53	5695.35	4857.24	3464.58	3892.97	3621.29
AN4148.2	727.429	1024.79	688.309	1769.08	2164.09	1971.29
AN4674.2	1846.04	2512.18	1751.24	830.263	834.82	877.863
AN0734.2	17901.9	18401.8	18052.6	14375.6	15061.1	15120.8
AN7469.2	545.002	692.017	424.588	1495.43	1455.98	1234.91
AN3853.2	1258.48	1388.96	1094.62	2529.22	2445.18	2548.12
AN5906.2	578.779	621.184	471.354	1273.6	1421.42	1302.63
AN8097.2	311.579	265.314	320.361	768.971	809.564	672.253
AN7589.2	1296.34	1206.8	1573.79	1569.72	1541.43	1573.87
AN6645.2	1327.8	1693.69	1350.62	1590.43	1774.57	1823.77
AN2268.2	2821.9	2970.52	2165.57	4705.76	4774.36	5136.24
AN2873.2	801.056	835.942	715.644	1486.09	1612.31	1661.87
AN9071.2	1414.29	1694.24	1393.18	681.545	697.475	683.966
AN8548.2	947.71	1114.85	845.764	2433.53	2773.5	2188.18
AN7224.2	850.123	769.819	521.724	1878.98	1860.25	2134.52
AN9093.2	3469.73	3748.85	2732.93	5773.91	5801.79	6376.08
AN5577.2	5395.25	5681.92	4802.15	6437.8	6704.41	6595.25
AN5753.2	3133.99	2845.19	2842.29	3881.86	4204.03	3798.4
AN3730.2	897.976	1358.72	941.285	409.091	396.759	367.07
AN8928.2	606.728	579.164	559.94	702.928	664.238	655.639
AN1677.2	1229.97	1146.11	1453.32	641.43	659.921	701.502
AN3121.2	1701.83	2149.19	1291.54	427.879	410.631	381.997
AN5878.2	1103.49	1106.98	1066.27	1507	1604.32	1590.54
AN6248.2	1934.54	2266.55	1616.35	3746.38	4119.27	3631.01
AN4151.2	643.767	722.971	445.225	1519.55	1703.79	1782.97
AN7727.2	1607.87	1538.05	1104.18	795.782	693.172	710.247
AN3113.2	4704.99	5178.26	5039.77	2520.74	2959.3	3105.34
AN3112.2	6565.68	7727.23	7586.92	4265.63	4456.51	4294.66
AN3058.2	7558.74	8226.74	7855.23	8264.5	8469.35	8698.23
AN7102.2	1222.05	1211.33	878.788	497.878	510.953	522.534
AN1719.2	1262.45	1455.39	998.126	407.593	395.205	396.86
AN1084.2	4153.55	4487.32	3712.3	7038.7	7356.19	7733.13
AN1409.2	6771.44	6672.91	5584.04	3708.88	3889.24	4228.32
AN8972.2	934.556	822.077	853.465	1258.33	1131.87	1139.84
AN8967.2	904.42	858.323	908.464	1379.75	1479.58	1415.89
AN4528.2	1225.11	1475.59	1116.44	644.044	785.273	711.45
AN3606.2	1483.15	1453.02	1457.58	653.226	590.438	731.644
AN1330.2	1199.51	1214.41	1065.69	1963.16	2230.17	1969.47
AN1446.2	2195.54	1976.33	2281.55	3028.53	3091.74	3089.92
AN3258.2	721.578	914.341	684.959	1424.14	1575.99	1502.41
AN5763.2	1005.99	1126.47	654.59	176.141	184.187	186.152
AN6234.2	650.729	788.994	863.108	712.027	877.055	803.9
AN9407.2	3019.22	3614.31	2548.47	5786.97	4676.16	5126.76
AN5660.2	3450.25	4069.22	3634.81	2130.03	2460.3	2480.65
AN4688.2	706.425	708.944	427.49	635.215	643.636	631.609
AN5547.2	556.189	585.388	478.236	283.227	292.45	308.605
AN2168.2	1339.95	1470.65	1121.65	598.325	616.14	596.794
AN0252.2	11632.6	11997.9	11938.1	15236.4	14686.9	14231.4
AN3592.2	6347.52	6188.53	5675.47	3772.21	3982.8	3657.88
AN5645.2	386.501	340.448	271.187	490.412	505.255	460.391
AN1920.2	451.756	620.572	397.651	168.46	193.108	175.655
AN7588.2	1987.24	2180.32	1522.6	1085.03	1104.95	1013.5
AN3922.2	3586.67	3424.55	2919.84	4715.42	4876.83	4969.51
AN0904.2	1258.89	1524.92	916.439	458.114	472.497	435.117
AN9408.2	4251.09	5125.59	3704.83	7055.68	6001.84	6729.51
AN4434.2	2210.24	2172.98	1634.31	3452.82	3678.69	3887.9
AN9446.2	1037.71	1099.17	806.763	1801.37	1944.59	2207.73
AN8346.2	2010.2	2203.18	1689.96	3960.92	4002.45	3866.43
AN8782.2	2322.88	2194.52	1532.7	2870.52	2804.4	2853.81
AN1534.2	10176.7	10627.8	10512	12741	13002	13245.2
AN2279.2	8784.91	9211.82	8046.46	5782.82	6244.56	6056.15
AN0357.2	7164.69	7212.19	6040.16	10005.4	9765.58	9368.32
AN6348.2	2312.56	2468.08	1868.81	3665.33	3786.17	4320.14
AN4871.2	1256.39	1066.35	1486.17	1703.56	1884.62	2066
AN8229.2	1277.3	1504.5	1022.8	3097.25	2988.35	3051.99
AN5162.2	7305.94	8087.15	7720.85	6393.86	6943.41	6426.51
AN1601.2	1020.76	895.176	741.893	363.33	343.699	342.4
AN4844.2	1784.95	2005.88	1572.51	804.028	861.115	835.393
AN4164.2	963.848	1038.15	607.945	2025.61	2265.46	2507.88
AN5665.2	800.944	809.839	911.608	768.103	783.351	860.233
AN1718.2	1348.85	1705.07	1675.03	666.607	675.55	684.937
AN0310.2	841.454	1011.52	712.877	1290.61	1253.69	1258.82
AN5134.2	2090.05	2173.15	1583.65	5668.99	4939.95	4868.64
AN8102.2	1165.34	1364.8	832.727	2653.96	2848.47	2645.58
AN1709.2	1130.25	1257.37	957.788	2228.9	2186.69	2293.84
AN2937.2	1706.69	1449.74	1722.87	1030.3	1145.52	1403.1
AN3739.2	5841.85	5953.84	6270.22	4021.04	4238.02	4642.24
AN2243.2	4649.75	4720.72	3996.59	4614.97	4588.05	4493.71
AN4938.2	2006.37	2439.25	1794.15	1160.98	1192.1	1040.04
AN2859.2	719.804	634.15	485.722	323.065	339.145	413.536
AN1716.2	617.025	727.34	476.441	255.095	270.985	250.875
AN4929.2	3734.83	3918.3	2917.08	1988.01	1700.54	1737.93
AN2120.2	1533.3	1885.09	1326.3	2504.4	2354.62	2129.83
AN8188.2	2246.32	2372.36	1966.72	3208.71	3432.04	3554.42
AN8273.2	5326.12	5700.44	5247.72	7511.72	7886.93	7872.22
AN2999.2	2295.73	2526.16	1794.31	3868.43	4029.1	3770.25
AN4641.2	608.066	943.67	750.893	354.369	334.634	318.251
AN0034.2	917.832	1228.21	815.775	437.136	433.089	407.456
AN0495.2	2076.14	2101.5	1541.29	1194.55	1138.18	1159.84
AN3520.2	1145.49	1198.44	1414.78	1078.35	1009.71	959.418
AN4906.2	1717.01	1752.55	1143.28	703.851	676.854	702.231
AN3184.2	1579.12	1723.79	1277.48	877.892	877.576	803.693
AN1509.2	950.06	1002.97	896.433	228.228	267.214	300.981
AN7284.2	1285.88	1418.7	1145.34	2045.73	2154.31	2064.97
AN0601.2	407.182	336.368	371.324	354.011	354.011	357.909
AN0500.2	1198.51	1011.33	715.068	262.293	257.537	258.168
AN4280.2	1400.51	1535.48	1025.02	1693.6	1935.06	1831.77
AN4295.2	2127.01	2398.71	1712.05	3501.06	3809.18	4118.03
AN6900.2	8740.19	8660.8	7982.59	11077.5	11110.9	10679.6
AN6541.2	1544.07	1599.52	1280.06	2177.37	2053.14	2073.56
AN8492.2	992.157	1031.18	754.91	527.236	650.985	614.721
AN2685.2	1707.86	1446.39	1264.5	837.962	874.053	860.326
AN4102.2	3130.03	3057.54	2151.38	1392.01	1236.41	1290.56
AN7460.2	358.068	432.635	260.159	177.951	198.151	174.67
AN1743.2	1176.47	1256.47	901.846	2214.32	2341.42	2387.38
AN2228.2	689.346	1103.12	611.279	165.336	169.313	146.112
AN7795.2	4470.41	4438.69	3574.51	6276.64	5894.9	5920.64
AN6118.2	2310.42	1968.78	2467.94	2071.08	2016.56	2086.06
AN0940.2	908.562	1373.68	710.456	197.153	209.867	222.164
AN7570.2	4742.68	5279.01	4853.31	2971.08	3221.29	3357.15
AN5037.2	924.712	824.451	578.543	426.698	389.182	433.226
AN1215.2	938.319	976.849	987.147	1025.13	1025.11	1046.87
AN5028.2	8280.66	7279.11	7946.32	6292.09	5669.78	5997.83
AN4611.2	2876.66	3201.82	2610.77	4606.02	4860.68	4780.66
AN0684.2	2566.16	2727.41	2616.24	1686.54	1695.38	1702.83
AN4746.2	2031.09	1906.59	2611.05	2370.86	2571.63	2536.4
AN6891.2	1716.74	1702.16	1415.29	2732.7	2809.93	2912.02
AN6423.2	4401.94	4046.84	2912.28	1669.33	1673.01	1639.26
AN3141.2	1072.42	960.849	958.088	358.805	403.496	437.678
AN3876.2	834.024	750.081	577.581	1299.1	1270.25	1276.21
AN4839.2	486.284	662.609	489.859	181.915	194.372	211.056
AN7721.2	6603.41	6275.57	5759.91	4072.17	4328.89	4378.63
AN2043.2	819.286	966.404	503.926	263.113	212.496	223.75
AN1246.2	12154.7	12300.4	11311.6	16104.5	16079.8	16305.9
AN1052.2	2319.06	2558.27	2221.67	1190.8	1211.76	1200.65
AN5509.2	533.899	530.035	467.386	518.814	578.552	580.095
AN8567.2	2716.86	2471.16	1592.46	815.632	896.877	876.99
AN1050.2	598.796	630.866	513.242	998.979	1010.8	1115.16
AN7395.2	1356.59	1363.22	818.949	376.776	361.572	382.107
AN3030.2	991.103	897.953	666.418	1675.02	1721.27	1834.74
AN6624.2	1749.39	1727.13	1439.18	776.134	841.606	597.814
AN4402.2	12561.4	12866.2	11251.8	14707.8	15169.7	15165.7
AN5172.2	860.748	869.973	499.172	259.203	270.832	248.399
AN0174.2	497.147	498.496	480.372	973.816	1033.04	994.025
AN5148.2	1324.18	1485.65	1176.96	2181.15	2380.05	2035.01
AN2016.2	891.639	904.183	789.643	491.814	492.709	517.92
AN7409.2	705.325	778.22	671.941	377.848	397.131	405.563
AN9512.2	3311.95	3439.73	3139.29	4416.83	4526.45	4144.8
AN1281.2	1627.65	1703.61	1201.19	2441.31	2569.26	2699.15
AN3481.2	3955.51	4176.51	3137.8	5550.54	6635.59	6468.63
AN4500.2	6208.11	6745.38	6095.72	3718.19	3881.3	4225.09
AN6939.2	1319.17	1524.83	1203.06	1943.24	2155.82	2155.43
AN6460.2	1373.54	1403.66	1101.88	464.633	488.862	506.435
AN0695.2	3728.74	4432.48	3954.17	4478.6	4496.7	4187.85
AN0997.2	2082.67	2202.25	1606.95	3274.68	3358.8	3651.09
AN4865.2	2730.73	3453.82	2319.02	3507.8	3358.36	3484.2
AN6184.2	2719.26	2879.04	2102.73	2073.83	2229.8	2206.94
AN8225.2	1764.52	1808.38	1321.47	2709.31	2832.31	2855.13
AN3585.2	710.372	998.753	646.539	576.476	754.708	653.529
AN9180.2	909.843	828.459	1560.8	398.883	419.094	446.647
AN2949.2	871.696	1071.55	1104.5	1739.4	1895.39	1940.42
AN8167.2	608.692	640.508	582.858	1349.5	1368.02	1080.3
AN1892.2	2047.14	2277.44	1508.85	3142.72	3318.58	3711.65
AN6346.2	3507.04	3736.83	3138.33	4145.28	4046.68	4223.25
AN7329.2	2241.62	2660.82	2141.46	3118.7	4280.46	4241.87
AN1045.2	2365.84	2633.42	2315.89	2402.2	2494.73	2619.24
AN4940.2	772.306	906.929	591.774	323.729	350.902	333.766
AN7101.2	2344.15	2670.05	2183.42	1265.7	1397.5	1398.94
AN5909.2	1795.13	1855.21	1435.96	2963.19	2875.91	3171.05
AN4201.2	592.893	636.084	345	1039.68	964.999	931.643
AN2936.2	962.78	1120.64	888.482	550.041	537.009	604.553
AN1115.2	466.042	498.649	386.081	922.48	1015.41	1042.71
AN5666.2	2377.78	2437.33	2141.55	1514.24	1580.15	1635.09
AN8256.2	1573.8	1720.11	1389.82	2389.03	2652.28	2637.24
AN0894.2	906.35	1094.15	798.716	1418.45	1507.33	1570.87
AN0132.2	666.282	758.437	587.785	1139.66	1115.21	1121.78
AN8235.2	1030.55	980.705	979.404	609.179	573.146	669.77
AN3468.2	14377.3	15017.1	15577.1	10841.9	11708.5	11224.9
AN5977.2	1105.39	1113.81	761.003	430.834	463.204	485.131
AN2582.2	6411.4	6654.95	5766.33	3689.99	3498.03	3331.86
AN3901.2	775.587	783.295	685.755	1117.6	1197.06	1185.8
AN2432.2	2961.66	2962.63	2992.85	5227.04	5354.33	4918.63
AN7166.2	4859.17	6107.57	5706.65	7220.72	8169	8196.55
AN2057.2	2564.98	2779.31	2563.23	4305.1	4601.02	4321.36
AN6127.2	343.019	277.446	381.819	739.227	877.902	879.582
AN6535.2	1479.27	1460.2	1391.76	1200.34	1699.76	1699.17
AN6690.2	851.301	913.993	625.002	1470.31	1425.13	1613.5
AN6159.2	813.779	965.805	725.598	459.107	473.359	506.567
AN9095.2	1059.72	1270.09	1071.07	2088.84	2012.88	1795.73
AN4474.2	940.37	792.028	829.558	992.248	947.516	1207.5
AN3591.2	1231.35	1284.34	811.554	1075.08	1054.94	933.677
AN8012.2	4366.57	4635.95	4201.11	4533.46	4627.79	4854.83
AN9288.2	740.485	554.889	771.622	504.61	447.253	546.449
AN5175.2	659.129	746.031	656.346	1529.98	1603.51	1445.84
AN4843.2	2259.27	2432.89	1806.75	768.958	762.644	833.504
AN6708.2	8117.25	8903.39	8756.79	8635.91	8997.3	8757.68
AN0271.2	2770.6	2904.06	2031.44	1459.61	1533.38	1356.38
AN7508.2	510.09	408.209	346.482	780.613	692.437	737.003
AN3357.2	546.776	524.331	492.183	587.3	467.496	484.078
AN0555.2	209.925	201.514	194.081	577.401	530.532	448.295
AN1675.2	2999.97	2929.95	2393.3	3526.79	3790.5	3842.26
AN8421.2	1271.53	1707.22	1083.09	506.25	576.728	634.482
AN3894.2	1940.62	2231.45	1553.75	4137.2	3553.75	3463.69
AN8262.2	2325.59	2544.11	1678.59	811.867	833.897	816.296
AN5105.2	5568.07	5874.25	5299.97	3447.23	3540.21	3861.77
AN5813.2	828.37	945.769	728.276	1452.29	1566.94	1434.99
AN3220.2	253.954	259.425	195.551	469.519	437.569	437.631
AN5352.2	6701.87	6723.76	6521.24	4345.89	5310.69	5999.11
AN7372.2	1086.41	1081.06	989.604	893.576	808.013	822.099
AN4334.2	400.231	430.88	355.393	561.664	560.604	523.336
AN3843.2	2646.9	2933.98	2159.95	4559.42	4386.4	4264.81
AN5410.2	782.339	708.429	768.873	725.015	683.506	589.346
AN4233.2	776.401	980.392	741.099	1183.52	1232.94	1150.09
AN1095.2	1290.55	1356.21	1342.84	2292.89	2450.72	2437.81
AN4784.2	1547.95	1947.56	1432.2	879.421	900.919	829.434
AN2290.2	1523.44	1846	1819.66	1067.68	1056.35	974.198
AN5674.2	1467.35	1446	1233.41	941.473	931.312	875.903
AN7258.2	5728.8	5816.47	5762.38	3555.36	4141.71	4260.02
AN1288.2	1786.9	2143.53	1728.51	2782.43	2884.11	2944.59
AN2930.2	2928.77	2873.94	2611.46	3047.01	3503.18	3593.25
AN6993.2	2132.38	2569.64	2170.34	2271.32	2556.05	2426.9
AN0047.2	1375.56	1680.89	1392.82	786.128	777.188	823.796
AN1805.2	3917.72	4697.81	3891.11	2768.58	2573.11	2349.6
AN0747.2	4876.76	5374.39	4594.81	7857.69	7705.33	7082.96
AN3848.2	333.929	400.307	359.142	678.366	921.972	858.8
AN5387.2	586.043	656.606	464.774	1053.14	1135.56	1209.14
AN4695.2	19407.6	20451.4	20857.4	16194.5	16540	17015
AN7497.2	6191.55	5779.21	4770.22	7133.96	7848.19	8488.54
AN0067.2	4045.12	4751.29	4092.22	2593.02	2784.14	2908.37
AN4346.2	1308.79	1504.61	1071.45	1652.87	1658.17	1605.41
AN0565.2	1887.5	2354.06	1689.97	2704.06	2225.14	2370.95
AN3055.2	1895.02	2101.1	1925.67	2014.44	2085.54	2025.08
AN2954.2	2063.49	1632.47	1472.24	999.387	852.53	914.589
AN8553.2	634.313	746.083	439.088	246.889	248.519	252.209
AN4830.2	631.308	679.696	620.766	999.279	1061.5	1074.43
AN2538.2	2170.34	2304.12	1550.85	1855.81	1796.53	1645.13
AN0205.2	1117.63	1284.62	843.788	1852.88	2006.96	1962.65
AN5782.2	2392.2	2512.99	1903.11	2571.32	2932.63	2985.15
AN4616.2	3491.15	3656.47	3648.38	3610.34	3595.31	3754.22
AN4745.2	1215.2	1432.81	977.481	1944.14	2086.89	2083.6
AN0133.2	2024.13	2276.68	1965.4	2087.57	2089.09	2174.06
AN8074.2	1218.46	1202.8	965.674	615.305	653.207	630.431
AN8274.2	4711.99	5340.24	4973.32	6322.4	6655.2	6812.44
AN8010.2	1402.32	1547.68	1290.91	685.119	687.734	727.963
AN8489.2	480.388	440.435	524.214	761.622	700.402	738.594
AN3708.2	5174.32	4855.46	5266.62	3761.33	4210.52	4002.06
AN2009.2	3276.34	3801.2	4099.69	2085.01	2208.57	2187.52
AN4842.2	704.391	854.175	592.549	1514.41	1633.11	1653.79
AN9397.2	4415.77	4719.33	4299.59	2507.1	3252.45	2871.13
AN6049.2	704.169	758.005	712.718	793.436	855.814	801.991
AN1671.2	1468.66	1632.12	1306.44	2080	2418.22	2271.88
AN1550.2	941.038	826.276	1675.03	416.137	446.171	592.072
AN2239.2	1762.65	1781.16	1146.74	2806.9	2805.44	2849.78
AN6859.2	1054.52	1365.94	1021.62	1144.61	1175.6	1140.63
AN5999.2	3078.3	3756.98	3176.4	4286.85	3775.6	3756.94
AN7722.2	2433.63	2770.7	2156.08	3695.91	3479.18	3625.88
AN3491.2	848.419	1040.42	823.476	496.341	469.79	530.492
AN7011.2	444.84	578.885	435.569	1268.4	1169.09	1067.29
AN4268.2	546.746	490.905	550.503	772.67	862.664	815.507
AN6693.2	2074.79	2795.25	3350.72	879.968	1051.44	1242.14
AN6010.2	4848.68	5788.2	5379.09	7518.55	7395.8	7158.47
AN1198.2	1218.04	1209.54	788.564	3275.69	3278.28	3416.47
AN0876.2	1228.26	1416.45	866.788	1822.34	1870.97	1728.49
AN5806.2	2044.13	2105.04	1700.19	1306.24	1430.96	1440.72
AN3229.2	413.352	373.704	479.257	347.362	389.39	375.073
AN3182.2	687.325	830.98	673.709	251.071	279.327	268.479
AN8811.2	1318.85	1531.73	1067.61	2382.75	2454.76	2404.63
AN0461.2	1230.32	1348.97	1110.52	1485.04	1479.63	1496.41
AN3524.2	377.124	459.38	424.283	289.547	325.272	331.205
AN5821.2	1380.22	1395.91	1041.71	746.512	728.718	794.181
AN3001.2	541.985	632.066	547.814	540.296	532.139	526.611
AN2545.2	2054.87	2122.09	1552.8	1301.62	914.786	1010.11
AN3147.2	7209.36	6243.89	6077.24	3712.99	4232.65	4335.85
AN8790.2	1529.1	1494.71	1083.72	605.555	610.25	618.688
AN1744.2	554.655	621.248	763.525	936.869	1008.8	881.2
AN9401.2	1671.32	1745.96	1091.71	2580.16	2793.43	2997.58
AN3059.2	5821.54	6566.39	5620.32	7476.89	7467.8	7918.45
AN7860.2	727.214	631.202	745.255	458.716	445.367	472.539
AN5357.2	18176.2	18225.7	15876.6	13243.9	13557	12596.9
AN0386.2	630.461	612.561	662.968	485.927	497.91	515.653
AN3772.2	1343.46	1327.88	1371.5	2141.88	2316.4	2204.79
AN1666.2	942.805	1242.4	808.413	1304.7	1210.57	1254.93
AN3396.2	380.424	392.504	386.451	745.273	758.672	741.035
AN5824.2	1266.9	1365.92	1065.77	2086.99	2161.57	2377.27
AN0716.2	1003.17	1163.4	854.057	1585.18	1624.83	1668.44
AN3387.2	400.818	479.227	387.905	765.163	783.662	814.747
AN3087.2	523.154	564.494	471.016	839.542	896.599	804.709
AN6039.2	1152.96	1352.56	849.227	2197	2293.83	2121.42
AN5790.2	5439.35	6193.68	5756.93	8031.92	8301.33	8490.03
AN2044.2	1094.87	1465.42	532.262	190.422	151.124	134.427
AN0213.2	1382.01	1708.64	1180.47	800.25	847.957	762.232
AN1319.2	5006.42	5534.57	5257.8	5578.92	5828.88	5164.83
AN5566.2	3021.42	2421.96	2743.12	3096.4	2859.48	2852.83
AN6344.2	763.387	843.365	624.663	1460.41	1431.23	1451.34
AN9402.2	1169.41	1306.97	972.488	589.887	605.128	608.02
AN8233.2	1014.52	1486.01	1089.26	546.809	605.49	550.606
AN8661.2	1082.29	1027.2	1126.48	385.863	432.189	439.046
AN5701.2	3411.19	4085.43	3849.67	5105.97	5099.86	4896.93
AN2765.2	3548.21	3950.22	3742.26	1876.55	2070.47	1926.24
AN2526.2	8848.98	9836.77	9237.28	11020.4	10978.4	10637.2
AN5669.2	973.323	865.48	892.729	718.971	806.817	769.327
AN6963.2	454.475	779.916	348.83	122.854	120.093	143.257
AN2052.2	1941.41	1894.41	1458.02	2739	2920.05	3251.69
AN0946.2	977.671	940.536	995.241	1382.06	1167.88	1138.61
AN6374.2	719.599	812.103	778.863	722.062	724.208	772.063
AN5865.2	1006.32	1381.04	946.291	1437.79	1434.49	1331.69
AN8491.2	703.67	1047.87	568.56	981.252	1168.04	900.698
AN6731.2	2907.22	3583.66	3077.25	4633.43	5219.47	5272.67
AN6521.2	1348.74	1368.77	838.078	2574.99	2323.68	2412.75
AN4988.2	1777.54	1937	1507.3	972.137	1013.34	1005.69
AN8269.2	11050.2	11013.8	10711.3	8937.55	9285.01	9404.77
AN4049.2	5042.04	5826.7	4625.95	8156.91	8251.86	7442.02
AN1103.2	559.415	549.254	395.008	969.095	959.358	1002.97
AN1683.2	2593.29	2569.19	2164.38	1586.17	1805.72	1854.17
AN2578.2	10324.6	8449.43	7868.71	7682.25	7026.93	6907.37
AN5664.2	571.978	552.119	569.876	616.226	560.932	620.478
AN6838.2	6798.4	7653.01	6789.08	4793.71	4826.84	5259.66
AN5810.2	3233.24	2932.93	2778.89	2073.43	2215.78	2379.85
AN4255.2	548.239	602.708	569.92	1055.35	1113.67	1089.94
AN2316.2	6516.08	7133.97	6038.46	9753.89	9784.43	8938.49
AN0593.2	810.506	775.761	605.353	689.632	742.395	748.355
AN2306.2	7390.87	7177.11	7052.05	9196.53	9636.04	9573.83
AN6378.2	1309.27	1003.89	708.551	1706.3	1769.58	1783.75
AN2208.2	1701.48	1666.2	1383.61	1240.44	1284.25	1265.96
AN5055.2	631.885	624.201	506.032	1129.45	1132.5	1284.49
AN8683.2	1149.8	1153.96	1135.87	539.41	502.049	477.215
AN1306.2	767.045	681.777	468.451	1113.16	1073.2	1126.29
AN3808.2	250.692	290.353	290.438	443.615	464.331	397.729
AN6126.2	1145.44	1503.78	978.1	2630.7	2140.79	1819.25
AN9028.2	388.347	353.711	423.066	222.288	229.642	266.691
AN9064.2	2829.25	3065.36	2751.49	2015.33	1957.7	1725.64
AN6209.2	1896.81	2387.02	2020.36	2560.14	2512.34	2345.12
AN1151.2	1794.39	1651.41	1381.28	953.521	1103.06	1106.36
AN3888.2	267.144	280.604	224.699	345.6	332.35	354.807
AN2648.2	1426.71	1044.91	1549.8	2165.3	1653.56	1826.75
AN7105.2	5415.79	5698.6	5026.92	5544.34	5033.31	5143.22
AN0423.2	903.008	888.292	727.371	512.652	494.381	456.165
AN6809.2	820.188	788.569	756.593	486.801	460.132	491.074
AN8627.2	740.224	807.23	665.533	378.649	395.561	388.821
AN8994.2	333.671	322.571	324.932	440.716	503.819	449.328
AN3056.2	670.319	724.932	512.719	742.048	721.632	754.747
AN2896.2	1970.44	1727.03	1720.37	2242.9	2126.01	2149.06
AN6306.2	1811.27	1905.37	1427.55	3223.45	3519.59	3474.1
AN1624.2	19492.1	19583.1	19655.2	22415.8	22026.1	21833.2
AN4238.2	1212.38	1343.33	1073.17	1835.33	1747.81	1803.96
AN1606.2	4970.32	4741.58	4194.2	3680.45	3289.43	3590.25
AN7619.2	3267.99	4307.64	3597.9	1850.3	2037.87	2036.91
AN5583.2	1571.44	1861.1	1396	825.974	853.422	902.324
AN4779.2	1535.15	1425.65	1429.49	1161.17	1108.26	1130.98
AN3624.2	1315.09	1261.88	1189.01	1283.96	1084.24	1218.71
AN6564.2	1840.29	2113.78	1730.83	2693.07	2906.95	2983.16
AN6006.2	1298.18	1573.31	1104.95	2034.91	1715.53	1775.71
AN6322.2	518.762	605.472	429.499	878.089	913.353	887.24
AN5552.2	657.909	1003.81	833.828	622.747	602.897	578.015
AN5737.2	972.867	1037.05	608.805	598.94	600.153	554.73
AN2001.2	4506.62	4597.89	3628.37	2669.41	2576.71	2691.9
AN5969.2	7351.78	6946.91	7155.4	8558.77	9349.08	9786.74
AN2907.2	3469.81	3988.83	3159.93	3529.82	3545.9	3216.28
AN7335.2	1134.68	1263.92	998.253	615.633	687.328	714.319
AN8121.2	855.446	819.069	844.953	1162.3	927.881	971.407
AN6680.2	1077.94	1190.39	1215.69	1029.95	1099.72	1180.34
AN6862.2	383.196	401.667	366.506	226.826	248.938	228.052
AN1523.2	14454.8	14368	14277.3	16436.8	15966.4	17477.4
AN8170.2	2113.53	2466.09	1767.91	1781.22	1683.2	1803.32
AN2042.2	283.909	400.307	251.787	710.341	742.565	639.793
AN4912.2	725.107	739.33	634.846	1171.02	1319.8	1369.04
AN9274.2	468.819	418.348	412.318	695.941	677.114	680.324
AN7143.2	2846.93	3097.4	2427.73	3667.68	3593.13	3640.2
AN1745.2	971.674	1211.05	886.68	1567.32	1851.88	1904.77
AN3455.2	930.14	1181.3	768.512	1470.41	1313.62	1283.05
AN5350.2	233.46	294.85	181.912	284.924	284.109	235.789
AN6066.2	1374.12	1481.48	1031.91	1089.4	1233.24	1258.73
AN5916.2	1518.17	1479.76	1097.48	1572.33	1707.02	1820.12
AN4379.2	14084.2	14783.3	14113.2	10623.8	11292.4	11312.4
AN4430.2	5966.66	6860.54	6068.14	6885.48	7027.1	6248.74
AN3933.2	1026.82	1197.47	740.049	1625.94	1386.08	1415.23
AN7001.2	606.018	671.15	493.381	1139.21	1202.8	1142.35
AN7540.2	3585.48	3865.08	2852.55	3999.64	3731.01	3734.14
AN8008.2	347.559	325.934	349.531	572.985	595.002	572.734
AN9058.2	1028.23	1167.61	892.991	504.34	533.362	515.601
AN1087.2	903.764	782.67	1283.22	655.666	696.34	821.965
AN2879.2	705.876	673.81	739.495	1267.68	1025.36	1282.01
AN6550.2	430.318	455.064	346.767	582.981	576.729	545.333
AN4196.2	454.177	522.642	401.424	234.521	229.957	239.321
AN0884.2	472.185	467.332	423.112	877.432	1006.23	1107.14
AN3586.2	567.614	580.208	463.429	983.426	926.159	857.453
AN4559.2	1927.19	1787.75	1931.65	2512.31	2901.2	2880.75
AN5650.2	1773.41	1587.02	1341.42	1625.15	1646.97	1695.13
AN4615.2	1462.39	1353.53	1548.71	1360.08	1500.41	1633.06
AN8534.2	655.856	732.038	610.758	927.974	978.951	991.758
AN1256.2	1969.84	2416.29	2164.18	2182.46	2373.69	2329.9
AN6990.2	1125.98	1267.86	1262.34	1670.02	1909.29	1775.34
AN7725.2	3974.5	5363.05	4398.6	7125.48	7867.73	7164.79
AN5696.2	6686.04	5357.53	5614.78	5255.92	5492.52	5916.1
AN5563.2	3611.85	3908.37	3493.33	4353.28	5000.84	4924.65
AN6651.2	1345.07	1693.27	1302.74	1859.38	1717.01	1694.66
AN0745.2	3296.23	3610.8	3062.24	3716.46	3628.7	3765.96
AN9330.2	299.946	296.63	227.339	471.24	484.123	437.973
AN1725.2	1134.27	1126.83	857.565	573.867	537.928	475.964
AN7205.2	1509.62	1578.02	1189.25	1785.44	1768.17	1773.09
AN5945.2	986.78	959.006	677.888	1977.07	1985.89	2017.08
AN5318.2	1513.18	1746.06	1236.2	2942.13	2504.52	2662.52
AN0471.2	3675.29	3415.1	2403.71	1586.72	1546.64	1579.92
AN1331.2	1355.06	1462.12	1192.77	1992.87	2285.61	2359.19
AN0736.2	1209.63	956.59	1191.97	941.456	882.02	859.02
AN0419.2	1780.05	1872.91	1790.41	1796.32	2255.69	2154.06
AN8278.2	1172.84	1482.51	1106.42	1918.43	2414.35	2591.88
AN8095.2	312.885	288.359	357.456	603.817	616.576	565.158
AN1917.2	506.047	426.457	556.922	697.203	703.456	634.99
AN3167.2	1944.57	2180.44	1785.44	2343.52	2245.25	2345.55
AN4388.2	4427.4	4673.78	3472.78	6447.07	6250.39	5954.88
AN4680.2	2215.16	2338.86	1840.38	1363.78	1425.42	1419.66
AN1472.2	587.307	652.402	393.519	1207.65	1306.45	1304.77
AN1882.2	1300.33	1361.42	897.19	720.142	641.236	614.054
AN1201.2	750.889	782.499	588.69	1267.05	1283.64	1155.54
AN3294.2	850.736	849.087	1086.57	1269.16	1523.62	1543.92
AN0787.2	1281.3	1600.47	970.078	572.413	596.057	536.823
AN6195.2	3947.13	3944.57	2876.04	4022.84	3706.59	3936.94
AN8605.2	21128.9	19438.9	19332.9	15742.4	16339.6	16170.8
AN6156.2	269.898	284.111	239.303	406.566	425.356	382.555
AN0950.2	807.577	608.285	812.795	585.084	576.782	584.498
AN6700.2	9885.59	10497	10221.2	9268.4	7904.98	8193.2
AN3031.2	2336.88	2688.71	2101.07	2743.44	2697.42	2628.77
AN9138.2	1513.82	1328.53	995.511	1017.06	1139.88	1138.6
AN5446.2	1769.41	1960.19	1845.45	1970.39	1948.55	1821.52
AN1194.2	7728.61	7584.35	6873.52	5274.76	5492.21	5339.35
AN1752.2	1154.15	1387.32	1169.82	1697.02	1535.78	1563.79
AN9392.2	1317.53	1155.8	744.925	332.483	352.532	372.738
AN8369.2	372.252	365.064	413.999	250.976	254.434	282.313
AN6172.2	1196.16	1200.01	1029.65	625.689	624.951	600.358
AN7111.2	880.752	1036.88	725.781	1401.6	1341.28	1201.57
AN7165.2	382.588	300.8	362.718	729.793	718.681	625.997
AN3635.2	1397.78	1514.04	1017.92	2229.61	2325.03	2301.81
AN8643.2	430.243	459.143	487.137	353.301	300.567	347.095
AN1196.2	1357.28	1269.61	1052.43	1749.42	1782	1917.14
AN2968.2	8701.42	7665.62	8215.4	8697.86	8803.23	9716.46
AN0751.2	534.388	529.07	514.188	618.775	597.088	652.655
AN8851.2	3105.63	4102.38	3215.44	4189.84	4283.4	4153.9
AN5438.2	590.005	608.491	449.993	742.137	696.358	709.038
AN6631.2	6696.4	7068.2	5983.65	9115.72	9328.69	8146.57
AN4592.2	3105.67	2862.55	4013.45	5896.09	5892.76	5620.69
AN4771.2	805.216	901.734	764.942	986.6	1029.67	965.459
AN2585.2	298.329	236.003	231.2	797.088	665.091	631.133
AN3973.2	2739.96	2558.45	2513.1	3370.34	3380.57	3535.09
AN5482.2	13614.5	13561.8	12862.6	11377.6	11401.2	11309.5
AN4462.2	4558.65	4568.36	3609.87	5745.2	4781.87	5432.19
AN2210.2	3250.42	3601.76	3744.87	3092.02	3208.38	2960.4
AN4195.2	514.773	483.443	564.709	256.583	294.451	336.821
AN4633.2	996.447	1191.6	779.313	1612.47	1957.74	1916.54
AN4273.2	777.873	845.349	587.488	1232.5	1423.72	1432.59
AN6655.2	2351.35	2016.98	1778.98	1956.69	1761.48	1765.17
AN9289.2	874.564	714.107	882.916	546.494	481.132	562.654
AN6737.2	1536.44	1393.47	1239.55	2430.67	2633.35	2555.55
AN6694.2	1783.43	1868.79	1512.57	2534.1	2494.77	2238.86
AN1954.2	1476.79	1578.14	1235.88	1917	2059.61	2069.72
AN7716.2	462.456	489.519	711.063	400.525	397.746	442.243
AN3636.2	1093.23	1109.32	742.246	1836.32	1894.4	2026.78
AN8080.2	4551.14	4176.49	3347.44	2434.65	2547.65	2556.05
AN1673.2	1749.29	1842.09	1198.81	702.272	693.179	687.111
AN7687.2	2238.81	2924.48	2341.76	3680.84	3816.07	3741.76
AN5274.2	548.069	534.1	639.188	623.542	602.495	574.164
AN1459.2	1885.83	2667.04	2158.48	1337.18	1359.47	1218.91
AN7502.2	626.353	665.76	582.017	886.06	890.303	856.076
AN9105.2	473.108	516.679	454.524	715.199	783.805	759.341
AN8969.2	1026.75	1096.81	947.619	504.66	519.584	537.799
AN9205.2	732.241	1070.71	693.609	414.872	575.171	573.336
AN3928.2	20807.1	21813.4	22974.2	18467.1	18336.8	17533.9
AN8824.2	2027.35	2144.01	1901.74	2267.91	2228.12	2230.24
AN3996.2	998.978	925.278	1078.06	584.728	591.601	632.849
AN3173.2	1630.13	1759.71	1216.12	2567.16	2592.03	2591.88
AN5978.2	3099.28	2711.99	2943.49	3307.01	3333.85	3726.06
AN6255.2	11720.9	12011.2	10459	14394.5	14475.2	13654
AN2313.2	984.619	1182.87	899.898	1799.67	1823.73	1643.32
AN1370.2	2995.39	3315.72	3135.87	2184.73	2397.9	2451.82
AN5008.2	834.834	908.479	621.18	1752.09	1908.01	1997.42
AN5516.2	776.726	784.903	632.261	326.258	345.326	322.276
AN2179.2	1634.78	1915.52	1386.73	1356.82	1590.46	1610.14
AN0686.2	2928.1	3030.01	2321.43	3940.86	4496.05	4282.71
AN2260.2	5650.94	5833.83	5429.95	6330.66	6971.57	6685.14
AN6842.2	1565.5	1634.49	1495.53	2420.95	2511.44	2281.04
AN5597.2	3343.74	3968.67	2920.36	5660.12	5772.85	5119.11
AN4308.2	1840.98	2075.39	1286.49	3235.44	3378.01	3309.17
AN5931.2	3137.59	3804.66	2871.92	3634.26	3673.2	3632.08
AN2500.2	802.032	816.249	565.386	1105.39	1177.3	1170.42
AN8577.2	336.817	317.853	449.572	428.874	390.444	429.393
AN3207.2	878.85	729.8	674.352	1326.25	1264.83	1273.42
AN6369.2	1080.57	920.285	923.295	766.986	747.896	758.975
AN8298.2	425.056	433.023	585.558	455.143	446.234	390.322
AN5455.2	726.276	852.271	835.016	1147.14	1056.9	1013.5
AN8333.2	525.389	525.031	415.061	319.225	307.45	300.438
AN3361.2	977.522	1119.17	890.443	460.221	469.102	482.988
AN2532.2	317.822	340.812	342.712	550.498	582.766	511.024
AN2932.2	10632.9	11638.4	12712	11968.1	12113.9	11937.9
AN6722.2	1433.86	1745.68	1348.16	1772.13	1767.21	1867.99
AN4401.2	3259.34	3789.22	2915.74	4708.04	4325.11	4537.78
AN0275.2	1171.33	1198.13	1077.34	682.449	838.459	653.522
AN2497.2	963.916	1051.42	705.066	939.19	1022.61	1009.22
AN7600.2	2287.36	2649.28	2280.92	3444.56	2830.35	3056.4
AN2314.2	1633.78	1764.03	1357.11	650.9	619.297	710.096
AN4977.2	1780.94	1959.53	1051.14	2927.95	2932.29	3017.44
AN1299.2	5701.4	5674.14	5079.15	6670.76	6581.46	6671.4
AN4000.2	2859.15	2814.5	3144.09	3293.6	2993.07	2970.3
AN7286.2	1010.08	689.357	1318.61	1025.39	1027.34	1048.99
AN4190.2	16480.3	15532.6	14688.9	12572.4	12197.2	13076.6
AN5990.2	927.559	715.909	1057.21	820.747	860.588	925.475
AN0490.2	2546.75	2717.41	2163.79	2516.72	2323.23	2379.99
AN7654.2	1416.96	1530.64	1352.42	762.312	805.202	850.298
AN8910.2	628.116	746.51	709.667	602.72	520.348	564.884
AN2688.2	1621.22	1511.44	1681.18	1883.57	1864.94	2013.7
AN8794.2	1315.84	1439.64	944.06	2120.14	2321.94	2042.18
AN6169.2	943.493	1100.97	903.771	621.92	640.488	590.712
AN1235.2	984.729	1100.16	1267	1351.03	1425.77	1297.31
AN3846.2	4021.12	4246.15	3735.17	3252.71	3006.39	3027.02
AN8637.2	523.866	511.279	499.446	402.694	394.579	398.057
AN2964.2	3632.98	3854.89	3028.85	3213.72	3294.67	3573.13
AN4469.2	1018.97	1116.36	1240.22	1398.09	1350.04	1331.01
AN2154.2	3325.64	3380.35	3285.5	4530.61	4544.67	4679.58
AN6902.2	1282.94	1416.06	1266.41	1328.27	1377.4	1406.15
AN7699.2	1438.91	1720.53	1298.02	2296.03	2271.32	2064.22
AN5954.2	3285.24	3507.87	3388.63	3351.26	3390.13	3066.5
AN4622.2	1996.3	2483.52	1889.9	1251.28	1254.25	1418.42
AN1868.2	1418.19	1236.11	1718.7	1244.19	1294.47	1198.83
AN6572.2	505.851	539.853	470.326	753.271	759.516	706.204
AN7190.2	1608.49	1323.12	1079.84	1378.62	1342.11	1328.66
AN9094.2	8184.68	8106.91	7259.59	5183.83	5472.09	5761.46
AN0282.2	1151.85	1120.01	845.307	381.936	376.584	372.257
AN5373.2	508.158	513.597	403.098	286.152	313.28	342.511
AN1800.2	917.472	1088.49	798.537	469.046	440.69	385.758
AN0247.2	859.128	883.46	858.301	1129.09	1066.87	1049.75
AN4690.2	424.055	569.86	449.992	557.226	540.156	465.313
AN2133.2	1296.98	1344.74	990.539	620.604	619.423	604.585
AN6489.2	2531.1	2955.29	2066.6	3523.07	3865.56	4014.04
AN1278.2	907.13	1164.26	1111.23	1997.62	2594.56	2407.13
AN2989.2	5467.15	5546.4	4618.72	4040.35	4053.31	4058.45
AN6856.2	372.012	425.751	521.196	119.36	156.546	204.748
AN7458.2	884.761	960.149	778.091	1201.39	1150.45	1153.47
AN0299.2	3222.34	3599.86	2694.04	1646.13	1777.33	1898.32
AN1047.2	6309.06	6498.64	5108.39	5619.85	5000.2	4995.43
AN7214.2	4662	4722.06	3998.28	3631.33	3808.69	3614.23
AN1354.2	664.764	719.233	660.643	747.15	687.767	735.129
AN6593.2	755.631	869.935	550.838	1457.57	1461.54	1437.92
AN3674.2	2561.04	2932.55	2204.35	3488.04	3224.74	2999.25
AN2265.2	2629.98	2782.34	2604.93	1701.91	1675.93	1760.68
AN5209.2	745.814	807.402	621.755	473.492	466.91	479.636
AN3027.2	499.366	578.964	434.492	908.658	959.99	921.093
AN4774.2	516.279	417.263	460.19	558.755	540.649	585.434
AN1066.2	871.771	1111.09	799.179	1470.77	1711.83	1708.58
AN8900.2	322.193	265.747	361.969	392.214	376.24	417.883
AN6302.2	2463.55	2344.79	2167.36	3275.49	3287.76	3401.83
AN3648.2	2544.83	2957.24	2355.03	1576.94	1674.96	1642.63
AN4873.2	1529.67	2022.01	1358.58	846.874	840.233	765.048
AN2597.2	3068.45	2954.07	2938.55	2156.27	2197.27	2129.99
AN4019.2	694.931	840.989	1127.65	721.648	767.359	769.686
AN6171.2	490.898	584.99	502.865	657.727	684.992	680.048
AN6245.2	831.175	736.823	745.402	1786.94	1814.56	1488.82
AN8247.2	1016.8	1098.42	1020.84	1183.77	1264.83	1225.64
AN4470.2	3356.3	3525.2	3438.88	3445.1	3415.77	3896.25
AN7356.2	580.219	523.782	674.738	690.517	733.74	706.99
AN0354.2	2765.64	3422.69	2612.73	1950.66	1957.42	2124.61
AN4875.2	860.345	965.465	638.837	1366.87	1472.24	1337.06
AN7686.2	874.632	943.421	789.397	493.572	496.473	506.331
AN5580.2	7848.56	8129.54	8277.32	9491.05	9653.25	10074.1
AN1199.2	902.682	1115.27	745.98	1431.77	1547.4	1698.39
AN2701.2	627.494	648.543	656.099	480.838	475.678	432.66
AN5429.2	605.409	608.315	531.743	444.383	460.532	492.235
AN2283.2	1614.74	1727.95	1391.52	1562.82	1435.29	1400.54
AN6824.2	906.333	908.346	755.411	848.507	871.048	913.509
AN3350.2	1133.19	1001.41	1541.72	683.086	790.929	1104.9
AN7449.2	1876.66	2094.72	1407.74	2639.78	2956.76	2814.31
AN1983.2	862.139	1105.47	850.221	1206.16	1152.35	1110.06
AN2876.2	208.104	200.761	192.219	132.344	151.335	162.974
AN3458.2	1514.96	1793.59	1395.29	2251.11	2525.88	2206.06
AN3717.2	276.561	305.434	282.648	210.922	203.584	230.125
AN0981.2	1362.96	1399.99	1569.74	2048.3	2217.23	1958.69
AN3073.2	591.966	617.721	514.614	982.959	991.246	991.39
AN4467.2	8955.46	8791.44	7280.91	5150.74	5121.18	5349.45
AN4820.2	1586.57	1691.04	1085.74	1080.72	1022.96	937.783
AN0129.2	763.808	1167.72	495.229	327.969	345.671	246.049
AN1405.2	2144.31	2370.71	1553.38	3433.03	3385.96	3384.67
AN0559.2	3268.19	3410	3041.39	4173.12	4484.71	4777.21
AN3191.2	898.544	914.986	875.881	1305.85	1257.41	1199.46
AN6146.2	1315.89	1397.06	1348.61	2355.56	2472.17	2409.46
AN2185.2	930.86	1066.7	687.738	1508.43	1442.52	1323.77
AN6330.2	13511.5	14450.3	15030.1	13292.5	12694.2	12763.8
AN4316.2	920.57	916.131	664.309	598.482	613.731	604.127
AN3769.2	668.685	689.951	541.322	644.501	596.852	497.801
AN3744.2	950.026	1133.99	694.39	1909	1809.73	1624.75
AN2592.2	717.751	775.603	606.106	479.598	407.661	456.599
AN4501.2	13579.5	14013.9	14499.8	10232.6	10777.4	10698.6
AN6730.2	686.688	592.052	603.725	947.923	899.46	864.904
AN4384.2	1052.48	980.26	805.463	1523.6	1603.09	1737.06
AN8667.2	460.872	484.348	374.869	715.837	646.842	682.985
AN8962.2	534.364	500.234	508.183	896.492	749.315	794.851
AN2993.2	1269.1	1171.71	1002.95	541.989	568.456	572.94
AN5741.2	1178.46	1319.79	853.77	1900.72	1897.68	1700.46
AN4261.2	359.743	389.094	359.77	695.476	719.905	679.546
AN4251.2	1233.08	1238.79	985.158	1886.04	2003.04	1718.49
AN8810.2	2523.47	2481.64	2416.93	1586.51	1767.92	1935.57
AN2147.2	795.235	940.437	642.449	1175.59	997.805	1046.56
AN7254.2	4393.47	5333.38	5447.4	3668.06	3581.89	3484.11
AN5693.2	997.243	1139	951.158	1909.85	1922.38	1887.76
AN6565.2	649.721	531.049	499.631	589.237	500.189	557.929
AN6688.2	4847.61	5496.69	4887.21	3746.16	3841.53	3771.7
AN8047.2	693.883	708.101	577.215	376.854	392.967	377.959
AN2315.2	17294.5	17683.7	18177.9	20365.2	19307.2	19961.2
AN4905.2	1484.69	1494.93	1232.83	1025.57	1168.09	1131.47
AN1290.2	890.568	834.901	945.825	863.873	931.407	833.211
AN3559.2	469.458	515.453	313.389	637.43	646.004	589.506
AN4598.2	1189	1262.08	895.103	1770.43	1733.68	1767.19
AN0451.2	1869.9	2084.05	1537.8	1849.79	2310.91	2134.74
AN6237.2	409.504	563.849	550.41	788.989	886.142	825.738
AN6282.2	634.143	572.31	568.398	587.76	609.247	566.326
AN4848.2	620.586	648.314	605.804	355.353	390.393	370.908
AN4051.2	306.921	433.53	277.447	1093.39	1465.79	1432.6
AN1726.2	577.116	534.087	510.627	434.148	408.947	510.566
AN5712.2	1989.03	2181.41	1582.55	2189.97	2556.18	2709.56
AN1367.2	1353.13	1625.88	1568.77	1741.08	1618.8	1618.95
AN7907.2	251.618	268.361	265.12	419.925	441.462	410.006
AN4198.2	398.411	354.068	540.262	248.526	261.133	322.824
AN4330.2	586.622	697.708	588.201	900.819	820.31	889.995
AN3787.2	1483.84	1811.54	1355.18	703.97	783.259	701.801
AN6119.2	1468.39	1753.71	1353.34	1339.74	1499.32	1381.1
AN6215.2	680.936	658.971	512.108	929.408	1075.84	1156.32
AN8638.2	706.293	754.188	522.061	313.598	312.896	294.445
AN9506.2	1977.17	2579.55	1908.26	1554.25	1576.59	1668.03
AN1220.2	1491.96	1478.28	1140.02	742.235	742.7	760.982
AN1502.2	1124.03	1115.56	1210.05	797.524	838.484	831.004
AN6703.2	770.339	888.057	722.102	496.357	544.52	617.622
AN2140.2	5845.01	5757.54	5594.54	3986.95	4573.07	4813.89
AN1904.2	4067.18	4345.05	3126.37	4270.44	4169.6	4377.29
AN8495.2	833.703	878.871	805.878	570.429	563.445	643.841
AN4135.2	283.282	276.936	253.214	292.821	308.2	292.832
AN0359.2	3918.54	4249.11	3249.4	4041.65	3572.05	3724.24
AN7992.2	582.577	552.865	469.682	288.684	285.697	305.987
AN3595.2	1070.9	1184.33	662.362	1740.03	1894.2	1811.6
AN8770.2	3388.82	3927.07	3240.83	4993.86	4537.91	4640.75
AN4159.2	10549.5	12333.5	12919.8	13639.3	14330	13119.2
AN2264.2	812.222	768.289	608.823	641.692	654.518	641.671
AN0092.2	567.794	765.713	441.311	898.136	813.246	779.312
AN3858.2	2384.93	2718.65	3149.71	2033.03	1900.97	2027.96
AN3649.2	1197.07	1337.69	732.322	2042.55	2111.48	2276.38
AN6349.2	838.577	867.225	668.775	1231.89	1042.78	1065.12
AN6589.2	1850.11	1687.22	1676.34	1655.71	1577.42	1589.19
AN1561.2	619.061	680.834	542.919	829.581	854.564	812.695
AN3226.2	4436.2	4663.35	3349.53	2897.97	2928.4	3422.68
AN6287.2	5991.69	6224.25	4886.14	8873.1	8606.34	8206.07
AN1742.2	608.907	684.289	419.421	298.325	262.394	251.361
AN1540.2	740.722	570.266	612.126	977.447	926.819	946.35
AN6561.2	455.634	476.528	514.224	553.941	579.205	564.623
AN7620.2	930.753	1097.3	1019.53	705.922	686.559	703.881
AN4923.2	2474.09	2971.84	2549.42	2241.27	2318.9	2229.5
AN3794.2	652.238	727.421	535.187	974.057	822.806	860.638
AN5203.2	1490.65	1584.04	1273.08	2072.87	2115.71	2107.11
AN2933.2	462.129	533.704	546.631	667.648	679.034	660.736
AN4525.2	13206.3	12833.9	12574.7	13541.2	14516.1	14502.2
AN8523.2	619.102	639.993	740.904	802.119	938.359	929.316
AN0199.2	387.577	393.405	335.67	472.286	515.946	490.724
AN3600.2	727.436	709.645	772.495	1028.01	990.24	950.837
AN0473.2	2916.36	2370.63	2858.62	2719.16	2590.66	2549.93
AN4553.2	833.972	839.485	756.76	1075	1307.47	1142.64
AN5340.2	873.794	845.578	1409.99	1131.98	1233.62	1249.42
AN4769.2	3998.79	4583.71	3840.6	5145.58	4841.99	4835.45
AN5908.2	1632.69	1551.49	1410.4	1600.31	1649.16	1667.98
AN4011.2	262.122	260.56	257.127	422.105	412.898	407.675
AN6780.2	510.348	629.953	451.109	696.931	798.712	769.691
AN1541.2	453.704	386.629	368.553	651.842	632.055	593.948
AN5749.2	1297.47	1393.21	930.672	1618.16	1736.37	1835.63
AN1770.2	1392.69	1479.65	1289.81	2024.46	2100.78	2147.37
AN0180.2	678.902	586.975	674.299	938.171	847.277	898.417
AN9000.2	836.417	699.724	697.178	796.576	727.495	745.741
AN0887.2	638.566	705.892	931.771	678.393	729.113	708.228
AN0578.2	433.203	527.238	519.857	298.846	306.646	313.668
AN5897.2	2378	2436.56	2023.5	3027.85	3304	3297.7
AN8532.2	961.7	985.025	694.983	1508.81	1531.47	1391.5
AN8690.2	1644.68	2151.18	1433.99	2957.04	3044.74	2973.8
AN7631.2	824.706	827.227	652.859	829.194	821.824	770.443
AN2142.2	4081.27	4336.28	3905.6	3745.73	3658.76	3914.9
AN5602.2	1837.52	2088.52	1613.15	2133.67	2044.86	1989.92
AN6563.2	16581.7	16074	15745.9	13412.8	13330.7	13868.6
AN9339.2	824.332	824.046	1097.8	828.822	856.017	824.052
AN1393.2	2304.9	2594.67	1785.66	3343.72	3605.17	3452.74
AN5457.2	875.794	896.243	750.343	582.585	574.686	594.533
AN8787.2	634.251	781.556	517.418	950.366	892.249	839.721
AN1766.2	1235.55	1120.78	992.21	1116.29	929.922	990.368
AN1795.2	821.378	1060.41	731.447	816.388	898.186	833.288
AN3685.2	916.443	933.094	1141.7	1388.79	1366.65	1342.26
AN4083.2	975.298	1103.53	844.022	578.475	633.139	657.228
AN0476.2	1041.87	1355.77	840.741	1889.63	1929.42	1840.78
AN4490.2	1115.89	1356.48	861.1	1903.63	2032.93	1793.17
AN5740.2	9503.79	9883.15	10111.5	7466.85	8062.65	7996.17
AN5458.2	599.625	512.325	678.926	435.378	395.69	377.633
AN5155.2	1082.97	1072.81	1390.52	1399.75	1185.86	1183.95
AN5086.2	388.568	410.309	460.338	313.663	280.332	290.487
AN2601.2	365.879	335.167	302.399	250.662	272.556	339.183
AN4891.2	1109.11	1386.41	1015.82	763.503	789.354	740.876
AN8580.2	889.762	1023.34	870.718	572.125	572.189	615.175
AN5257.2	654.841	571.826	506.6	658.295	642.295	635.7
AN3687.2	2662.04	2950.82	2990.37	1962.56	2237.69	2114.16
AN8644.2	1022.48	859.843	1083.67	805.78	873.728	949.661
AN9386.2	760.641	708.888	914.707	565.784	559.03	590.092
AN4413.2	561.012	615.386	548.542	841.163	761.027	794.703
AN4524.2	875.772	1135.08	827.948	543.77	555.109	546.046
AN5400.2	372.183	401.618	334.989	219.571	218.964	233.576
AN3176.2	216.8	324.048	162.368	378.583	339.959	298.5
AN4038.2	3018.17	3524.04	3022.19	3774.07	3566.74	3686.59
AN5301.2	506.895	479.657	522.443	336.52	350.22	380.726
AN5886.2	2593.15	2809.29	2185.4	3751.93	3321.62	3251.46
AN2277.2	787.992	1201.6	702.706	353.625	462.214	415.92
AN4443.2	15698.3	15454.1	16509.8	14719.2	13495.2	14286.6
AN4687.2	879.725	809.964	638.836	790.986	664.631	735.045
AN2062.2	7294.57	7302.79	6218.06	4642.19	4832.34	4438.29
AN8183.2	1197.73	1085.61	1803.11	1434.14	1287.13	1554.88
AN4234.2	4476.01	4582.73	4037.52	3608.42	3708.15	3651.63
AN5918.2	756.626	786.13	788.992	525.736	602.019	499.946
AN6052.2	342.72	391.503	276.064	204.582	222.628	233.95
AN1189.2	2612.87	2911.57	2261.8	1546.78	1412.56	1599.24
AN2594.2	495.731	488.954	486.061	332.949	391.219	391.719
AN5744.2	10177	9771.1	8815.18	7074.08	7269.79	7644.2
AN3205.2	1125.89	963.891	727.698	996.725	1016.36	962.205
AN6503.2	2061.15	2403.08	1738.63	1885.42	1869.75	1949.88
AN4082.2	455.346	575.044	555.723	301.577	310.985	281.536
AN4748.2	1036.85	1129.13	880.858	1291.75	1212.85	1314.49
AN0269.2	3620.36	3757.89	3401.28	2297.18	2217.17	2385.88
AN4652.2	1460.16	1624.68	989.236	2153.44	2336.9	2236.29
AN3312.2	697.458	732.502	454.853	293.339	283.878	296.17
AN9398.2	1454.04	1624.84	1019.47	1463.58	1458.64	1705.99
AN2997.2	6757.01	6342.97	5466.4	5782.36	5842.84	6318.91
AN0323.2	1224.43	1221.86	890.845	843.82	916.462	924.965
AN5033.2	686.821	600.046	874.09	726.878	777.87	773.861
AN6973.2	4220.11	4907.18	3986.22	3969.08	4066.55	4347.06
AN8946.2	831.314	1302.05	1133.6	545.211	660.615	703.037
AN4262.2	1059.73	1068.12	1485.62	1644.93	1553.91	1415.92
AN0135.2	648.862	714.357	573.551	579.602	545.851	539.55
AN9488.2	512.295	632.989	364.38	882.093	932.552	850.267
AN6334.2	643.592	937.989	561.465	1307.42	1107.12	1034.77
AN6017.2	4346.53	4433.74	4031.07	4612.13	4562.61	4843.69
AN8284.2	1826.71	1863.46	1806.58	2258.61	2530.77	2674.9
AN0316.2	11435.3	11488.2	11722.9	9531.3	9323.7	9301.05
AN1474.2	529.16	568.281	490.682	691.364	700.919	700.847
AN0779.2	1412.71	1541.65	1395.83	997.368	998.189	962.467
AN4534.2	571.725	566.619	720.153	729.77	741.451	669.497
AN7832.2	333.864	291.018	455.513	663.559	663.973	687.911
AN3596.2	919.687	934.662	836.16	1212.68	1287.02	1270.57
AN1500.2	1034.91	1087.67	935.517	1671.8	1629.45	1544.41
AN6225.2	2097.75	2386.2	2075.05	2450.25	3064.06	2747.32
AN9444.2	811.235	688.135	532.212	300.273	297.811	307.696
AN8899.2	286.636	415.768	213.48	693.604	624.265	529.461
AN5200.2	985.98	967.12	980.18	1383.8	1245.2	1307.21
AN7426.2	3459.46	3495.25	3156.32	1969.7	2155.64	2175.1
AN8802.2	394.247	613.401	385.804	205.427	195.615	189.171
AN3432.2	1109.82	989.573	1309.82	714.898	748.835	924.442
AN4557.2	1735.21	1960.57	1687.65	2223.07	2258.42	2371.28
AN0340.2	601.16	746.682	549.254	382.87	392.68	368.053
AN6592.2	1661.68	1965.56	1746.86	872.059	1086.9	1076.86
AN3100.2	563.657	567.176	659.734	402.185	432.194	405.291
AN4535.2	992.483	975.446	1214.99	679.4	697.335	705.193
AN9409.2	1720.54	1745.84	1305.26	1866.34	1896.31	2033.84
AN5231.2	1443.28	1567.05	1176.29	2049.84	2102.76	1962.73
AN4586.2	864.415	1013.64	874.113	1392.9	1443.27	1422.62
AN4077.2	954.805	1305.03	1338.71	1230.64	1091.15	870.817
AN4232.2	552.078	628.796	524.088	716.188	741.732	709.252
AN8118.2	3774.25	4183.95	2895.64	5935.91	5898.33	4983.62
AN5633.2	772.442	593.814	550.291	964.092	947.624	971.735
AN5422.2	261.234	247.558	264.561	355.316	310.132	310.415
AN5232.2	502.375	513.099	348.665	852.869	824.754	737.059
AN1262.2	452.219	459.197	760.081	449.777	488.914	487.748
AN6111.2	2370.26	2394.35	1806.04	2862.4	2896.51	3023.53
AN3616.2	3572.4	3280.03	3069.01	1923.03	2275.3	2312.42
AN1366.2	710.865	808.065	539.222	982.315	902.065	901.499
AN1003.2	5803.75	6182.98	6350.03	7056.6	7448.25	7515.12
AN0924.2	1899.6	2161.53	1918.5	1333.52	1460.64	1501.75
AN0657.2	1364.05	1108.48	1408.14	1321.3	1426.49	1612.84
AN5849.2	1198.52	1180.21	920.61	1566.16	1522.97	1674.71
AN3796.2	1916.62	1677.38	2227	1659.04	1562.69	1575.66
AN5523.2	1950.83	2054.76	2327.66	1647.7	1678.27	1554.61
AN9354.2	685.133	665.926	885.035	663.214	675.283	624.135
AN5895.2	7929.49	7436.95	6426.44	5395.46	5496.32	5209.68
AN3310.2	424.499	338.454	482.246	316.636	330.158	362.832
AN1524.2	1338.94	1744.08	822.084	2244.44	1985.23	1817.05
AN4415.2	500.412	646.419	590.93	984.685	1118.37	960.239
AN2085.2	4657.84	4535.61	3902.88	3035.29	3091.16	3365.55
AN2913.2	4037.14	3454.78	2658.84	2852.77	2911.56	2696.46
AN3321.2	211.672	239.765	285.032	305.201	309.528	318.319
AN6849.2	406.447	427.317	460.619	243.375	274.139	291.809
AN5780.2	592.861	584.872	938.041	388.028	429.506	422.229
AN1449.2	6624.7	7479.11	5430.77	8339.48	8627.98	8951.22
AN5168.2	1155.47	1165.72	1012.64	781.189	710.752	766.409
AN6363.2	784.428	787.938	594.411	800.679	820.203	822.433
AN0664.2	372.995	498.764	305.697	651.394	693.563	689.353
AN3134.2	2624.43	2860.32	2185.01	2762.45	2717.71	2672.17
AN3334.2	430.024	452.187	357.78	242.266	253.584	305.909
AN4516.2	1707.53	1578.45	1806.32	1120.58	1227.82	1297.69
AN3200.2	835.743	608.4	567.286	1048.42	727.159	746.095
AN4560.2	1708.71	1864.2	1634.97	2043.81	2192.92	2290.07
AN5423.2	609.083	584.887	503.238	434.052	436.179	453.195
AN0116.2	1007.76	1168.88	808.904	1572.69	1701.74	1454.73
AN4755.2	3367.61	3302.07	2223.9	5093.52	4838.81	4968.77
AN7541.2	372.388	344.072	392.141	465.193	491.868	466.505
AN4414.2	1984.7	2109.86	1782.88	1727.71	1827.12	1879.75
AN7987.2	439.615	482.704	522.666	362.294	402.46	385.034
AN1429.2	1114.94	1112.13	1133.97	1352.66	1410.69	1271.54
AN0820.2	3162	2608.6	2324.85	2979.34	3183.53	2923.79
AN8702.2	1501.08	1717.63	1221.62	2082.38	2354.05	2247.56
AN3938.2	808.834	811.873	789.61	1049.9	969.517	888.019
AN9173.2	533.831	454.816	511.813	744.305	689.422	735.417
AN2488.2	733.59	1212.52	722.926	518.049	473.357	439.268
AN9489.2	1969.65	2187.89	1686.63	1145.48	1307.29	1397.54
AN3411.2	2895.09	3454.3	2515.22	3113.56	3287.25	3299.64
AN6073.2	2762.63	3069.03	2295.72	3489.49	3867.33	4099.69
AN6508.2	3346.07	3818.9	3165.7	2779.44	2809.4	2918.72
AN1126.2	13842.8	13530.5	13528.9	11107.7	11850	11877.7
AN8312.2	498.462	407.437	435.685	467.274	422.289	422.79
AN0647.2	1302.31	1524.4	1073.16	1581.84	1633.66	1700.61
AN7621.2	713.668	591.915	813.218	882.153	888.062	910.083
AN2022.2	859.519	785.656	954.617	1103.13	1255.68	1318.66
AN3313.2	507.228	644.544	473.271	718.347	730.215	676.571
AN2305.2	849.662	631.078	624.088	455.913	448.114	516.013
AN2059.2	697.101	677.492	767.769	452.851	448.517	453.803
AN4076.2	977.477	975.523	808.09	701.221	679.815	685.755
AN1444.2	3338.47	3700.46	3017.74	4392.22	4740.24	4094.71
AN4888.2	416.182	936.144	605.459	279.134	278.864	334.146
AN2979.2	1201.46	1285.99	1381.09	784.909	839.487	934.469
AN6077.2	5370.07	5693.78	4694.37	6452.29	6691.68	6384.94
AN2366.2	2449.85	2746.03	2587.34	2735.53	2798.68	2822.63
AN9453.2	488.534	476.504	240.243	819.541	815.462	817.745
AN4309.2	752.265	891.178	585.355	1217.12	1357.98	1299.02
AN4574.2	646.427	704.925	952.529	533.673	523.521	512.223
AN6200.2	905.763	951.81	823.76	1030.64	907.05	980.718
AN4800.2	548.982	565.852	645.254	426.636	415.445	453.342
AN2427.2	594.364	579.985	646.625	933.605	990.176	888.465
AN6394.2	417.396	387.287	441.078	577.883	542.306	578.501
AN6031.2	1302.53	1255	946.557	1141.53	1184.61	1104.13
AN4903.2	558.786	649.121	755.734	914.544	830.201	639.403
AN6698.2	865.904	1071.41	578.398	1314.88	1255.18	1341.09
AN8559.2	752.713	575.502	847.618	631.508	605.451	666.635
AN9255.2	281.066	251.619	345.003	578.262	482.386	458.637
AN8057.2	2262.84	2166.35	1625.27	3002.99	3119.71	3557.14
AN8204.2	988.82	920.523	990.538	1358.63	1420.05	1216.86
AN5716.2	1718.2	2063.63	1409.37	2519.68	2525.99	2482.32
AN3427.2	756.083	820.165	768.244	875.446	925.4	974.363
AN9433.2	625.325	759.398	576.764	845.487	806.343	713.677
AN9083.2	2273.41	2364.17	1934.41	1982.61	1925.49	1880.08
AN8066.2	875.453	1024.52	582.315	1075.81	1039.28	1058.62
AN0687.2	9280.62	8847.96	8488.3	7497.71	7540.55	7647.2
AN7350.2	1177.43	1053.39	962.769	1311.28	1111.27	1109.55
AN6413.2	504.285	431.471	387.655	284.335	268.499	259.457
AN3156.2	3604.31	4074.41	3316.8	3814.74	4121.17	4392.83
AN5840.2	14640.3	15703.8	14574.6	14337.2	14415.7	12481.5
AN4836.2	1592.54	1689.06	1365.55	1131.68	1114	1091.26
AN1751.2	1155.13	1133.48	1463.37	1543.37	1375.02	1235.88
AN0783.2	472.145	466.36	417.059	548.379	483.041	455.801
AN6235.2	474.265	477.726	418.208	557.817	607.725	573.384
AN5731.2	2771.74	2967.33	2540.23	3148.09	3383.69	3281.32
AN8368.2	591.041	517.878	427.987	451.593	403.4	441.719
AN3469.2	18787.7	19925.4	18397	16350.1	16847.6	15101.7
AN4199.2	526.907	589.949	429.103	442.439	473.347	461.566
AN6266.2	1371.98	1520.71	1058.86	1672.03	1534.8	1569.13
AN0815.2	964.945	961.752	1280.99	885.323	900.997	886.162
AN2349.2	267.735	297.705	322.315	325.123	359.552	285.231
AN1864.2	2115.53	2285.5	1779.49	1193.53	1241.43	1361.38
AN7532.2	986.904	697.972	648.545	238.065	235.169	213.662
AN1163.2	1082.18	1078.38	1023.3	1310.7	1404.9	1415.04
AN4440.2	808.226	878.567	540.241	1200.87	1396.5	1243.91
AN2926.2	1473.53	1627.69	1172.36	1709.26	1753.37	1751.23
AN5522.2	1371.6	1451.58	1046.45	2001.04	2075.47	2045.09
AN8116.2	726.011	661.636	543.389	538.655	408.724	407.259
AN4508.2	2433.67	2615.39	2156.24	3054.4	3458.78	3832.46
AN6976.2	7697.86	7813.45	6623.71	8384.02	8490.06	8950.32
AN6405.2	1080.7	970.419	1044.66	1216.65	1211.76	1187.87
AN8866.2	5260.92	5283.63	4565.53	4333.98	4427.39	4873.73
AN0753.2	3308.97	3347.79	2882.38	3257.95	3198.81	3443.48
AN6368.2	3715.06	3838.89	3108.39	3819.24	3717.7	3750.86
AN4192.2	1011.45	1168.99	1027.76	1315.49	1331.98	1334.88
AN1291.2	1159.27	1146.86	727.002	674.622	679.47	695.87
AN7528.2	492.479	533.049	696.485	285.076	347.445	341.548
AN7307.2	783.284	797.673	808.55	550.343	557.374	571.772
AN7033.2	676.703	658.368	659.77	532.552	473.255	444.953
AN3153.2	716.073	710.338	589.173	434.02	410.025	431.565
AN1164.2	966.256	1067.77	797.713	1190.59	1091.24	1150.89
AN7526.2	635.776	656.633	692.441	829.343	806.293	776.052
AN0121.2	1796.9	1927.63	1167.88	2612.57	2743.51	2731.27
AN8075.2	347.037	445.751	289.934	402.29	421.302	379.52
AN4581.2	1110.74	838.785	1047.18	745.53	659.896	722.557
AN1710.2	790.521	841.188	708.784	1101.32	1082.28	1147.2
AN1948.2	1690.98	1854.97	1091.4	848.264	794.533	767.661
AN6904.2	676.516	833.793	500.192	960.753	1184.66	934.924
AN8853.2	4089.32	4356.09	3142.14	3567.07	3408.22	3592.68
AN0074.2	948.346	1161.28	585.072	1337.29	1190	1247.96
AN5801.2	2992.98	2924.82	2816.68	3607.51	3889.8	4346.2
AN5746.2	17223.1	18142.3	18633.6	20698.4	21563.9	21162.9
AN5687.2	2301.14	2283.6	1869.31	1350.05	1370.61	1450.54
AN0238.2	371.709	382.335	290.253	275.314	250.496	237.026
AN7629.2	5196.64	4738.51	4828.46	5507.78	5988.52	6261.36
AN4868.2	524.846	562.264	642.748	632.507	636.304	665.497
AN6269.2	2288.49	2376.81	1806.06	1486.33	1574.96	1456.08
AN5003.2	889.051	924.103	754.816	605.554	607.355	598.576
AN6253.2	576.369	705.858	494.304	1159.88	1197.59	1131.47
AN7175.2	269.418	295.427	203.877	396.317	404.423	375.103
AN5324.2	1717.31	1770.69	2377.73	1341.07	1407.92	1431.24
AN7581.2	541.818	630.343	452.377	597.008	542.167	535.623
AN2173.2	546.578	663.37	441.181	743.085	786.518	693.478
AN0502.2	1291.33	1285.34	1373.2	1489.16	1436.5	1407.27
AN5745.2	2092.23	2583.93	1814.17	3119.65	3003.87	2681.97
AN4901.2	626.147	653.57	770.297	383.498	432.003	505.779
AN6823.2	1162.44	1289.84	858.783	986.128	1003.51	826.903
AN4935.2	1307.6	1414.68	1100.28	879.139	799.444	826.492
AN0224.2	1196.51	1348.68	986.944	829.105	969.254	944.35
AN1949.2	901.47	1175.07	781.929	1119.66	1094.06	1003.92
AN4569.2	450.936	460.287	295.012	716.935	700.244	643.977
AN7617.2	1153.74	1584.67	940.794	1284.46	1343.6	1143.11
AN8138.2	869.066	790.791	731.253	469.337	456.747	469.888
AN5330.2	411.398	549.751	420.187	257.11	275.158	254.142
AN5685.2	405.903	435.958	354.519	434.592	437.469	431.617
AN4578.2	494.2	528.533	489.848	658.894	852.985	799.521
AN8799.2	766.11	792.101	641.809	981.527	935.085	938.966
AN4386.2	555.127	719.301	455.11	1080.55	1106.43	1054.07
AN2637.2	412.181	416.553	391.712	615.336	613.246	557.067
AN1152.2	7263.18	5861.35	5215.1	4861.39	4992	5489.34
AN5917.2	1256.69	1225.06	779.815	1324.99	1257.92	1377.84
AN0308.2	635.893	683.116	587.955	844.31	839.802	878.799
AN6612.2	461.246	554.308	267.082	619.198	537.539	543.902
AN2760.2	1155.53	1126.63	1054.87	756.507	784.384	742.139
AN1636.2	947.362	941.627	875.65	1253.58	1333.16	1287.65
AN1403.2	1274.23	1442.79	918.908	1740.03	1804.55	1966.24
AN0677.2	3639.36	3906.64	2779.75	1935.59	2107.11	1996.53
AN7649.2	3818.81	3686.4	2524.8	4595.05	4677.25	4899.51
AN4250.2	2491.75	2669.16	2412.29	2921.88	3131.38	3300.19
AN8043.2	337.751	331.062	273.427	251.426	249.902	262.694
AN1074.2	1314.24	1995.77	1112.42	3583.25	3701.26	2397.52
AN3366.2	1403.74	1222.1	1399.07	998.382	1012.56	1009.88
AN0759.2	2453.26	2357.97	1737.24	1718.56	1697.23	1514.98
AN9073.2	3432.15	3104.7	3047.54	4330.27	4329.18	4534.18
AN5068.2	1153.94	952.265	1021.17	1111.39	1235.19	1224.29
AN7484.2	530.945	689.448	575.285	328.04	371.758	374.003
AN6060.2	2160.33	2462.79	1881.53	2965.38	2480.15	2572.99
AN6512.2	927.802	942.482	731.253	988.059	1097.4	1079.67
AN4042.2	4640.52	4882.99	4382.22	3486.23	3606.19	3830.03
AN8609.2	2029.88	2306.49	1738.11	1763.07	1826.66	1847.11
AN8903.2	1117.22	995.046	875.068	1388.08	1206.37	1056.87
AN2430.2	727.423	609.874	595.887	592.859	617.582	669.74
AN1896.2	419.148	397.819	312.84	316.115	299.627	282.973
AN4408.2	586.41	711.699	447.742	339.985	357.47	383.983
AN1578.2	318.568	367.664	336.953	272.548	280.043	290.815
AN2209.2	596.274	562.936	609.779	778.092	789.48	749.064
AN2522.2	1784.47	2365.37	2163.68	1114.6	1244.7	1214.43
AN0421.2	779.328	852.763	640.049	1032.62	962.762	977.643
AN6497.2	1559.67	1850.99	1314.3	1735.44	1920.71	1790.17
AN7906.2	448.32	433.971	581.602	733.191	660.59	592.323
AN0771.2	1654.6	1320.6	1841.89	1881.95	1730.9	1923.41
AN4751.2	610.031	722.616	487.556	821.909	790.331	808.536
AN7690.2	1813.8	2010.46	1548.15	1216.5	1392.45	1335.97
AN8546.2	605.885	580.83	980.598	772.881	829.164	771.774
AN7701.2	1185.49	1279.32	1108.69	1714.79	1880.24	1870.07
AN2682.2	360.774	301.718	474.652	440.705	472.055	529.237
AN1217.2	3031.17	3126.16	2646.42	1974.93	1933.74	1750.43
AN4456.2	925.415	919.246	1200.33	1167.32	1103.04	1069.34
AN0907.2	15176.9	15420.3	15876	15722	16038.2	14498.5
AN6714.2	867.973	902.505	836.626	1052.08	978.895	1013.92
AN1104.2	1832.02	1899.82	1447.34	2587.34	2573.83	2638.42
AN3703.2	809.826	817.487	580.534	335.245	322.539	382.687
AN5447.2	402.21	524.16	348.554	264.299	277.646	263.035
AN2414.2	3648.68	3860.95	3192.24	4465.22	4678	4733.64
AN7324.2	328.091	347.106	416.263	476.312	484.15	470.455
AN4026.2	1306.62	1340.66	1291.17	933.42	937.179	1071.41
AN4464.2	6301.14	6396.19	5918.66	7110.96	6795.59	7304.2
AN1549.2	456.252	472.416	475.459	438.976	436.679	540.401
AN3348.2	323.768	423.358	258.29	545.242	480.663	425.367
AN1964.2	15677.6	16518.2	16072.7	15979.4	16095.3	14922.4
AN2023.2	497.426	508.922	510.949	858.132	1037.56	1072.89
AN5019.2	496.413	526.131	509.966	840.849	797.599	719.127
AN1122.2	16006.7	16270.8	17135.8	16190.4	16812.4	16756.6
AN3130.2	747.706	598.623	854.525	520.752	530.682	614.457
AN1780.2	988.236	1082.28	704.142	1448.71	1537.49	1535.7
AN4762.2	9161.59	8528.14	7751.74	10044.4	10447.9	10003
AN6843.2	1098.67	1335.43	696.161	1975.47	1970.3	1810.86
AN3345.2	429.404	360.375	437.972	403.943	349.138	435.617
AN8711.2	633.453	751.581	417.41	958.069	1091.56	1016.56
AN4163.2	17411.7	17372.4	17269.7	17003	17328.3	16979.7
AN8356.2	850.468	668.157	398.505	1211.1	1032.45	996.066
AN9206.2	705.568	996.141	698.223	636.919	770.605	702.712
AN9090.2	5067.87	5981.67	5236	4700.64	4697.79	4866.18
AN2146.2	578.256	668.406	581.506	829.545	792.099	825.388
AN2774.2	785.753	748.384	650.424	940.944	970.059	936.895
AN8709.2	2264.25	2276.46	1758.3	2881.85	2923.47	2949.24
AN6510.2	2900.87	3275.84	2676.46	3459.76	3827.89	3737.44
AN0170.2	10019.4	9315.24	8148.26	10358.1	10368.7	10604.5
AN4840.2	1251.34	1449.05	931.725	750.34	752.501	769.812
AN2919.2	5437.82	5910.59	5319.72	6107.7	5982.77	6402.85
AN3830.2	795.395	919.597	632.159	1116.65	1062.68	1138.12
AN6009.2	1577.19	1458.65	1311.3	1390.28	1258.71	1360.12
AN6204.2	418.411	415.059	423.668	379.946	394.522	456.126
AN2779.2	450.676	384.296	715.369	843.808	695.152	699.583
AN3944.2	912.086	1128.69	1112.74	1007.08	993.483	998.364
AN4544.2	1140.14	1409.2	984.043	869.973	769.234	775.377
AN3053.2	2413.99	2468.75	1917.81	1708.85	1786.15	1763.78
AN5010.2	955.27	1094.33	994.826	1126.33	1217.07	1264.25
AN3882.2	457.696	449.863	627.013	633.639	651.839	725.481
AN3221.2	920.192	861.745	616.787	518.292	543.487	572.211
AN3789.2	675.02	731.951	568.54	360.295	410.901	372.71
AN0789.2	314.954	373.414	327.146	507.552	517.969	472.22
AN6472.2	420.116	471.705	419.61	349.371	287.15	309.17
AN4862.2	1392.57	1641.91	1163.77	1656.62	1743.34	1684
AN6912.2	944.019	895.187	922.084	989.817	1003.5	1069.21
AN0731.2	425.05	485.455	313.055	760.597	785.153	729.865
AN5428.2	543.437	609.246	567.563	453.256	517.879	504.856
AN2412.2	3708.5	3768.88	3779.3	3951.64	4417.78	4573.53
AN2824.2	716.881	658.198	471.786	826.156	800.056	907.19
AN3505.2	423.553	314.377	403.688	438.937	448.165	579.295
AN8063.2	1028.74	1084.33	885.062	620.61	734.93	648.024
AN6236.2	569.999	753.62	863.652	775.544	770.142	752.826
AN5480.2	1174.05	1118.05	1288.15	1037	990.25	1072.03
AN8039.2	2707.39	2931.05	2558.54	2455.87	2701.97	2734.16
AN2669.2	631.478	535.159	668.713	777.984	840.397	871.949
AN8918.2	252.343	238.923	211.588	319.344	303.877	295.062
AN2574.2	201.545	224.462	218.932	254.779	266.123	227.427
AN1434.2	740.962	705.958	842.861	880.297	812.765	767.797
AN4714.2	1146.79	1200.34	1042.38	1462.09	1592.5	1547.85
AN8688.2	380.116	429.753	482.195	277.493	305.01	312.818
AN3188.2	1308.21	1447.06	970.678	1825.7	1810.81	1836.94
AN4770.2	1790.99	1965.08	1540.68	2586.05	2580.06	2324.74
AN4287.2	1545.32	1645.52	1350.01	1094.88	1129.19	1237.73
AN1965.2	2232.88	2382.94	1972.6	2599.64	2730.72	2625.25
AN1149.2	1204.71	1238.51	1383.03	1440.61	1647.62	1622.55
AN0438.2	863.906	923.312	797.05	514.284	538.588	556.005
AN1610.2	272.055	229.811	321.401	412.232	405.997	383.252
AN6983.2	696.84	581.898	572.522	825.117	847.46	933.8
AN8819.2	1629.63	1366.02	1388.99	1173.72	1283.49	1208.31
AN5833.2	486.205	459.008	429.29	460.319	426.332	456.596
AN8812.2	380.09	415.14	314.926	645.129	585.591	539.694
AN6913.2	620.212	599.448	490.081	777.962	756.423	762.105
AN8253.2	1211.99	1218.93	1256.62	1227.4	1292.74	1306.16
AN5818.2	862.813	744.758	1110.46	686.28	686.838	771.945
AN0311.2	1883.04	2071.5	1925.86	1309.84	1423.37	1437.23
AN4182.2	1903.42	2074.24	1940.74	1430.07	1499.57	1615.22
AN4112.2	801.238	834.039	862.263	588.05	585.978	566.372
AN8722.2	4494.25	5271.79	4327.84	3662.18	3820.62	3759.99
AN0724.2	663.129	657.247	558.869	623.788	616.417	588.943
AN6244.2	815.484	933.148	768.124	977.196	1014.13	1025.16
AN5278.2	434.462	562.912	460.983	457.836	431.84	381.404
AN4372.2	538.962	454.184	615.707	681.546	769.279	852.864
AN5738.2	862.04	829.995	860.06	1108.89	1179.65	1182.18
AN9144.2	1646.56	1827.17	1426.88	2082.68	1961.19	2161.21
AN0961.2	1203.87	1245.37	1177.42	1537.9	1666.79	1802.71
AN4753.2	658.477	883.419	580.947	1145.9	1185.94	1168.87
AN3822.2	786.112	757.132	591.515	537.759	561.472	564.813
AN2333.2	812.186	872.416	702.574	1135.61	1161.9	1049.55
AN0241.2	9321.84	8245.03	8288.33	9312.87	8823.84	9492.8
AN2777.2	414.635	390.091	293.916	301.173	284.007	279.403
AN5717.2	2331.9	2664.05	1812.83	3043.37	2638.81	2733.94
AN3417.2	636.47	528.22	439.197	757.96	709.862	736.752
AN3745.2	925.624	1143.31	995.541	1229.35	1296.16	1174.23
AN0052.2	1076.31	1062.41	739.936	699.663	681.938	663.044
AN0836.2	1126.82	1036.82	844.792	1447.99	1426.33	1518.8
AN1947.2	653.546	567.68	484.071	465.697	451.803	417.78
AN2649.2	868.828	648.037	563.998	1207.37	1163.24	1176.54
AN0728.2	392.217	514.833	375.867	471.137	421.555	381.166
AN6844.2	1732.88	1907.72	1354.94	2565.7	2531.64	2305.37
AN0865.2	800.96	897.247	700.066	470.999	521.904	487.612
AN1451.2	425.711	438.926	379.674	483.113	538.663	555.141
AN6046.2	706.089	842.997	366.243	264.301	224.09	197.544
AN3741.2	567.393	493.048	417.755	607.038	541.446	587.85
AN1495.2	2670	3239.11	1992.79	3697.16	3901.91	3791.99
AN1750.2	575.625	559.295	619.323	666.683	617.272	677.68
AN1162.2	15373.1	15271.1	14146	12553.9	12578.2	12835.7
AN4930.2	556.798	587.657	462.347	778.58	797.57	780.481
AN7144.2	478.812	562.254	336.23	936.507	988.246	852.507
AN2252.2	590.751	551.845	521.237	583.996	609.35	601.584
AN5213.2	2413.3	2956.25	2301.79	2375.92	3024.96	2834.02
AN1484.2	877.249	1102.64	639.776	1157.37	1127.02	1212.45
AN5222.2	17752.7	17420.1	16684.1	17107.4	17171.4	16922.6
AN6317.2	2287.46	2553.32	2085.74	1448.07	1341.26	1507.79
AN6591.2	2049.35	2261.8	1919.86	2140.92	2029.33	2103.28
AN2190.2	795.884	805.378	818.065	1055.21	1017.16	970.812
AN8224.2	4524.96	4621.27	4084.92	4678.56	4594.58	4712.85
AN8500.2	2030.17	1704.53	1219.23	2025.54	2204.72	2244.3
AN0048.2	497.551	582.544	440.753	414.071	376.318	368.586
AN7610.2	576.025	603.167	475.836	896.517	878.684	828.621
AN2263.2	675.273	877.372	595.032	854.18	783.34	677.397
AN5871.2	657.487	722.067	479.441	887.583	855.121	904.064
AN8135.2	1092.26	1027.93	717.72	1475.14	1310.47	1112.04
AN4911.2	676.608	646.767	488.529	746.78	732.653	647.309
AN5704.2	5438.04	6288.08	4108.77	7760.07	7205.64	7205.54
AN2055.2	957.383	824.523	860.23	1367.59	1362.55	989.466
AN5164.2	1920.09	2017.08	2327.84	2582.1	2568.06	2343.95
AN9125.2	760.797	712.906	673.328	819.749	799.251	835.726
AN5979.2	16169.4	16273.5	16624.4	16733.7	17024.5	15674.5
AN1490.2	3217.96	3915.61	2583.5	3842.23	4057.4	3529.6
AN2013.2	409.075	415.557	399.468	285.799	293.485	269.398
AN1378.2	783.814	881.753	742.135	368.323	362.848	440.522
AN8165.2	502.428	536.306	436.927	612.915	597.161	579.826
AN7191.2	423.865	353.258	603.977	661.811	719.28	776.7
AN5957.2	1304.76	1635.69	1323.44	1604.52	1532.83	1543.25
AN0229.2	6401.57	6942.39	6067.88	5317.39	5395.61	5684.5
AN5629.2	3478.39	3394.37	2778.74	4876.59	4705.73	4125.35
AN0818.2	419.572	543.978	436.328	628.686	573.69	524.557
AN4976.2	4184.86	4573.77	4254.01	3048.54	3323.8	3147.66
AN1599.2	382.602	394.67	491.624	279.983	292.604	310.605
AN0453.2	562.808	526.005	484.883	429.533	422.733	381.384
AN4795.2	809.933	1150.97	855.298	637.264	650.16	587.782
AN1856.2	653.025	756.426	547.635	753.36	806.722	737.984
AN2424.2	306.034	374.406	348.787	210.225	211.15	219.713
AN7996.2	1149.76	1363.6	1217	769.395	806.753	773.27
AN0951.2	795.096	873.065	716.107	924.79	844.873	845.491
AN7569.2	633.456	669.16	366.446	968.789	976.387	914.841
AN0833.2	1211.64	2128.57	1627.03	2870.49	3145.15	2926.07
AN8137.2	802.542	723.311	516.855	759.573	744.734	646.151
AN8833.2	493.672	510.559	438.497	543.571	602.916	581.645
AN1348.2	1006.53	1212.04	786.139	1765.5	1771.65	1597.87
AN5992.2	1567.63	1651.98	1245.01	1080.3	1083.76	1168.18
AN8624.2	682.318	790.461	1362.54	658.433	662.37	763.068
AN9373.2	579.53	682.526	422.982	970.851	1152.68	1085.12
AN3132.2	724.471	709.392	772.784	818.193	870.392	867.224
AN7138.2	665.13	748.094	714.535	384.042	395.723	396.085
AN0085.2	522.333	655.63	494.381	341.17	375.744	350.523
AN4546.2	1919.08	2199.64	1623.27	1503.16	1448.27	1388.9
AN3805.2	1224.69	1313.13	949.284	1558.63	1615.89	1658.78
AN6193.2	1224.71	1413.7	952.804	1820.62	1754.7	1780.21
AN5194.2	2231.21	2398.68	1646.73	1757.64	1752.28	1918.16
AN5965.2	928.443	795.291	1105.68	993.245	1019.54	1071.03
AN8856.2	16809.9	16449.6	15363.7	16188	15346.9	16077.3
AN5875.2	1108.54	1256.36	786.068	1417.35	1375.85	1371.03
AN2885.2	6376.01	6164.84	5838.76	4086.32	4249.53	4343.05
AN5820.2	1693.58	1886.73	1481.34	1334.96	1320.87	1388.36
AN0250.2	345.609	301.78	355.33	282.215	310.682	360.954
AN1747.2	310.586	274.899	316.162	286.265	312.483	325.045
AN1913.2	4937.73	5415.86	3982.43	5218.24	4757.87	4889.03
AN4471.2	700.707	838.308	438.772	1039.57	958.214	915.231
AN6526.2	1168.16	1210.38	1035.27	1506.91	1447.89	1419.04
AN1387.2	1179.99	1322.97	848.118	1746.34	1737.04	1646.34
AN0400.2	320.786	331.798	393.968	218.242	237.921	286.838
AN5822.2	1120.43	1308.56	763.412	502.008	493.491	475.342
AN2331.2	669.565	537.606	840.619	771.098	804.064	783.132
AN3702.2	3146.23	3230.78	2677.87	3822.31	3319.17	3563.01
AN5412.2	470.208	404.391	429.685	582.936	557.209	610.737
AN5773.2	606.346	621.753	666.107	452.434	443.458	463.411
AN5057.2	1495.67	1651.92	1334.45	1146.69	1122.97	1123.83
AN6278.2	506.051	650.252	488.137	718.531	682.143	590.699
AN2149.2	2997.17	3217.64	2569.48	3014.87	3124.32	3099.75
AN4060.2	15151.4	14873.6	14759.7	14237.9	14990.2	13885
AN0260.2	1650.21	1749.47	1250.56	990.186	1045.6	1038.73
AN1247.2	2773.94	2849.71	2341.19	2164	2401.77	2488.87
AN4085.2	5744.24	5502.63	5125.71	4183.72	4208.21	4428.07
AN6558.2	1037.98	1305.76	885.426	1530.47	1562.15	1348.92
AN0984.2	793.31	820.622	552.987	898.605	818.533	896.019
AN3415.2	361.55	319.509	509.801	433.481	440.791	514.665
AN4950.2	1911.58	2471.74	1671.83	977.418	1183.06	1217.86
AN8730.2	623.735	623.449	554.718	821.594	821.061	800.994
AN6556.2	791.645	848.401	1231.93	1282.49	1223	1313.72
AN7146.2	4412.04	4755.68	4030.93	3731.01	3697.76	4008.44
AN4353.2	693.214	643.457	580.258	616.576	605.175	626.194
AN3758.2	623.688	639.965	493.603	970.357	1029.14	927.923
AN1667.2	1433.25	1639.04	1054.11	2079.09	2154.32	2075.12
AN0906.2	893.429	1079.91	1044.21	1113.02	1221.18	896.952
AN5262.2	442.885	376.066	273.66	425.186	333.47	336.328
AN4954.2	1821.14	1919.72	1177.59	2365.05	2659.9	2585.29
AN6314.2	610.83	442.703	477.429	727.212	651.101	744.908
AN5199.2	1140.54	1297.88	1008.53	1666.36	1748.45	1557.29
AN1608.2	563.069	554.356	501.181	875.156	921.606	929.567
AN0237.2	603.09	792.393	485.027	782.979	725.61	704.287
AN4792.2	567.265	555.613	440.935	551.35	566.97	573.864
AN5130.2	1256.87	1487.54	1275.59	1828	2008	2164.93
AN0142.2	2205.1	2473.92	1739.42	3092.4	3011.84	3080.73
AN7299.2	6748.85	6632.4	6766.6	6273.3	6435.33	6357.89
AN8128.2	339.843	405.689	426.929	452.172	460.889	430.072
AN0066.2	2153.29	2109.52	2713.33	2206.55	2437.95	2654.83
AN2983.2	1197.07	1388.24	1934.22	976.653	994.428	1036.21
AN5984.2	1604.3	1614.59	1268.35	1246.05	1256.79	1154.96
AN2448.2	453.698	455.93	375.073	346.64	337.177	336.837
AN4895.2	1309.46	1338.66	1206.58	846.195	955.277	1022.06
AN8351.2	211.316	203.572	209.081	299.426	317.052	333.352
AN7554.2	710.163	858.922	810.008	882.071	811.439	800.292
AN5702.2	785.99	839.486	835.227	799.276	820.992	893.968
AN0628.2	455.953	408.302	447.976	387.453	400.435	439.577
AN1222.2	7896.57	7860.54	7549.43	6925.39	6934.95	6876.2
AN4065.2	781.104	920.964	659.497	991.444	930.822	986.459
AN1438.2	400.298	556.937	427.534	251.769	268.166	278.001
AN5927.2	1012.08	932.756	1092.4	1438.72	1394.69	1402.19
AN4257.2	660.868	688.919	676.187	944.267	844.968	861.391
AN4329.2	3843.57	3434.69	3803.52	4017.86	4016.15	3832.96
AN6095.2	908.331	734.482	505.371	665.279	593.979	583.723
AN0812.2	651.275	478.496	583.541	688.837	599.343	525.675
AN3106.2	996.858	883.415	1165.29	1372.79	1296.28	1148.49
AN5053.2	395.16	464.526	339.701	578.616	548.672	506.233
AN7630.2	1518.86	1317.56	1032.85	1533.15	1328.14	1443.96
AN4460.2	653.352	680.877	635.245	866.952	745.159	801.601
AN3865.2	685.925	713.319	829.792	848.741	857.138	816.8
AN0574.2	639.002	641.949	372.009	698.147	719.704	654.027
AN2992.2	5448.71	5623.31	4727.33	5806.8	5713.73	6031.42
AN3747.2	1655.49	1326.81	1081.7	1927.45	1900.92	1931.83
AN5101.2	702.67	581.004	735.442	504.77	552.278	611.356
AN1334.2	1106.35	1261.33	1109.87	1385.96	1606.78	1578.72
AN0259.2	1949.28	2064.29	1422.85	1328.59	1405.21	1436.49
AN1427.2	943.556	992.801	1156.34	1251.18	1351.78	1513.73
AN1999.2	993.485	1103.01	844.224	1426.85	1459.12	1359.52
AN5888.2	943.082	766.877	1472.34	734.841	760.394	794.997
AN5268.2	1011.86	1096.85	820.646	635.423	694.224	669.441
AN6934.2	491.177	490.319	309.53	498.842	454.46	404.811
AN3935.2	3425.47	3017.6	3857.03	3843.75	3882.44	3493.24
AN7038.2	415.889	511.989	498.153	437.537	458.84	295.565
AN6689.2	3087.51	3200.1	2861.45	2146.23	2333.01	2344.28
AN7170.2	671.246	645.566	782.402	681.001	786.63	918.04
AN6310.2	455.491	582.606	367.081	847.161	682.526	654.026
AN2623.2	370.377	306.214	314.85	596.23	644.327	598.264
AN0084.2	5257.75	5101.54	4590.29	5719.36	5799.52	5388.8
AN6299.2	790.439	920.416	637.927	547.713	531.392	505.012
AN3034.2	3400.96	3606.05	3272.05	3894.78	4233.63	4092.12
AN1088.2	186.037	203.433	222.241	128.776	141.238	160.175
AN4648.2	630.191	703.183	372.916	881.904	733.221	740.291
AN2205.2	559.462	560.677	479.207	582.198	576.384	573.77
AN1687.2	592.061	485.71	538.622	959.889	999.607	900.71
AN0141.2	880.62	898.828	952.741	1033.55	1031.46	1066.24
AN6231.2	3062.29	3537.27	2492.85	2415.69	2160.65	2313.26
AN0659.2	995.157	1259.62	701.006	1918.93	1621.51	1418.28
AN5789.2	906.395	1058.11	727.179	934.422	1023.68	1067.1
AN1089.2	1308.32	1420.21	1379.16	901.882	877.46	888
AN9069.2	865.616	987.576	782.364	576.203	601.559	687.124
AN0589.2	401.719	431.384	270.925	544.724	473.747	466.585
AN5558.2	490.048	450.885	398.941	552.699	477.266	473.621
AN9116.2	1042.13	951.75	876.737	1208.96	1198.58	1266.09
AN2451.2	814.757	926.711	910.168	864.615	836.405	786.271
AN8831.2	2271.41	2498.21	1688.74	2671.26	2955.07	2862.28
AN9308.2	1075.74	964.15	729.933	1241.22	1422.33	1292.83
AN7388.2	402.656	361.202	310.737	275.847	266.858	273.842
AN2079.2	967.104	1096.99	1156.24	1167.3	1080.85	956.661
AN0641.2	9815.76	10909.1	8227.54	9820.44	10059.1	8086.21
AN8267.2	1306.73	1510.58	1155.97	808.157	880.523	887.23
AN6495.2	424.796	578.169	312.544	691.94	716.088	678.733
AN2258.2	575.048	636.965	592.554	665.807	653.738	585.885
AN2294.2	1372.96	1410.3	1010.11	1573.49	1557.68	1607.43
AN8176.2	14901.8	14076.6	13148.2	13682.5	13611.2	13722.8
AN6897.2	1067.04	1098.16	1008.87	1197.76	1166.46	1233.39
AN5703.2	3744.27	4281.35	3270.96	4901.24	4759.36	4385.07
AN0791.2	1997.85	2172.53	1944.52	2368.89	3181.35	2818.67
AN8843.2	2454.69	2479.02	1869.48	2018.01	2067.87	1968.2
AN3738.2	633.945	646.782	501.944	869.25	886.986	803.233
AN4699.2	723.841	971.611	733.028	439.581	441.049	451.817
AN4412.2	956.568	958.299	1367.06	1260.81	1207.05	1128.96
AN4997.2	4268.5	4270.86	3601.8	3599.74	3748.73	3686.25
AN9193.2	351.996	356.094	380.503	452.139	437.384	459.641
AN4382.2	1039.52	1173.65	808.71	826.483	856.275	874.263
AN4230.2	723.019	819.924	481.64	736.255	765.108	690.109
AN0181.2	373.614	351.356	397.282	351.594	372.267	380.828
AN5508.2	911.504	807.452	707.622	634.568	633.424	617.005
AN8834.2	788.359	857.659	557.822	849.036	846.497	864.867
AN2614.2	494.594	527.829	414.786	462.142	380.381	327.572
AN6543.2	1073.11	889.801	2337.85	883.642	1115.5	1310.16
AN4375.2	1111.84	1123.33	897.579	1306.97	1356.81	1333.17
AN6005.2	284.536	360.14	374.927	150.048	157.136	156.241
AN0171.2	601.41	548.193	1030.98	666.881	587.971	619.805
AN4814.2	1374.79	1635.37	1292.09	1194.57	1138.32	1078.53
AN0653.2	1199.71	1423.95	1042.31	1771.18	1927.52	1623.09
AN6601.2	3259.66	3534.09	3186.1	2466.25	2688.52	2662.31
AN2262.2	1263.51	1160.3	1780.82	1156.78	1149.48	1088.37
AN5315.2	289.876	273.046	250.436	369.227	370.27	370.482
AN9151.2	489.7	506.987	559.113	760.635	659.884	644.917
AN5966.2	1331.75	1467.17	1130.4	1604.61	1441.1	1540.67
AN1376.2	4227.94	4225.2	3602.22	3023.78	3420.43	3371.74
AN6487.2	2226.78	2844.19	2194.28	1398.97	1748.39	1986.65
AN0585.2	1062.41	1064.27	783.993	582.456	587.733	549.301
AN6865.2	1054.69	1170.57	956.877	1120.86	1181.17	1293.81
AN1175.2	1275.17	1090.47	1655.64	1560.97	1492.16	1364.05
AN7199.2	364.953	400.27	383.781	750.809	554.032	517.488
AN8750.2	1635.38	1841.8	1229.04	2434.52	2517.98	2267.66
AN2404.2	514.839	656.211	519.642	438.2	393.874	414.742
AN0346.2	591.582	610.632	474.194	820.375	791.68	841.327
AN9455.2	5081.27	4263.95	2338.98	5152.7	6105.6	6939.05
AN6165.2	1093.92	1227.79	815.485	1367.98	1311.85	1302.62
AN9253.2	428.206	353.119	632.373	613.935	681.972	839.031
AN3943.2	756.499	872.566	485.001	525.014	529.87	488.429
AN1467.2	721.339	813.37	571.709	742.759	729.766	766.628
AN8995.2	262.204	272.542	317.802	252.914	287.701	322.807
AN1708.2	910.128	1019.2	648.476	617.355	575.71	565.671
AN4178.2	1945.44	1726.16	1805.67	1998.35	1927.75	2161.96
AN6861.2	116.805	153.332	50.1449	312.127	276.634	190.374
AN7355.2	598.667	538.501	727.176	688.343	696.726	665.916
AN0305.2	735.451	717.663	689.434	866.446	821.222	851.713
AN9002.2	589.108	539.844	600.476	449.752	425.851	378.503
AN2249.2	1197.31	1304.93	1413.56	887.903	1029.32	1017.66
AN4064.2	20843.2	21807.3	23654.1	23726	23666.5	24704.6
AN9534.2	982.22	1004.34	926.121	931.483	897.977	909.558
AN7305.2	840.894	980.636	477.741	860.29	820.767	901.587
AN2327.2	649.02	624.166	671.856	847.427	855.897	870.135
AN6815.2	909.402	951.977	592.11	539.375	531.611	571.06
AN3681.2	699.135	683.229	515.928	912.585	848.102	987.61
AN2375.2	402.991	303.337	388.148	332.591	293.313	349.486
AN1860.2	823.482	907.987	727.966	1097.28	1215.44	1142.69
AN4431.2	802.601	949.004	749.282	840.538	861.543	796.46
AN2150.2	3377.27	3717.84	2896.77	3314.7	3373.61	3202.82
AN8004.2	3199.52	2480.07	2714.93	2834.64	2622.52	3106.11
AN7457.2	1122.67	1184.12	1055.73	875.378	878.969	924.91
AN1452.2	664.686	756.584	477.759	836.063	757.372	768.412
AN0258.2	1197.69	1181.99	1089.88	996.841	1055.05	1121.15
AN3814.2	10791.2	10247.8	10348.7	11489.9	11838.4	11436.4
AN1394.2	6523.59	6150.62	6373.37	4577.64	5003.28	5102.49
AN1361.2	1419.02	1453.61	1357.87	1099.42	1297.63	1319.73
AN9492.2	738.616	1001.82	737.238	529.984	521.41	562.401
AN0138.2	1106.06	1103.42	983.912	947.225	993.831	1027.37
AN3660.2	383.167	505.632	278.193	491.579	504.105	468.239
AN8169.2	1076.2	1131.91	1044.25	1024.42	1019.46	1102.14
AN4321.2	1934.37	2006.73	2025.77	1594.91	1604.5	1476.86
AN4667.2	6124.49	6033	5311.47	4148.32	4245.15	4370.14
AN7597.2	276.568	243.156	227.679	327.233	286.089	303.848
AN4123.2	426.193	688.246	574.598	153.265	154.912	154.416
AN4603.2	943.088	821.662	1463.38	1392.44	1336.9	1326.73
AN5526.2	712.547	1218.23	390.584	1958.43	1968.99	1606.37
AN2386.2	1247.48	1240.33	1431.92	1379.88	1442.76	1527.83
AN6942.2	307.023	272.874	352.638	449.489	440.508	469.492
AN1013.2	14488.8	14343	13732	13586.1	13254.9	13538
AN1025.2	1314.21	1604.9	1177.07	933.638	887.28	842.36
AN6082.2	15218.9	14496.5	14347.8	13946.7	13531.8	13823.7
AN8858.2	780.112	839.679	1034.09	601.641	641.746	623.573
AN1254.2	521.646	599.297	525.993	470.597	498.219	444.117
AN6182.2	1047.22	1088.65	702.574	703.952	740.907	760.609
AN6888.2	620.289	633.003	492.754	743.657	793.443	798.22
AN3979.2	852.975	753.865	769.882	826.474	1074.42	982.19
AN2846.2	1774.01	1853.58	1316.96	2278.38	2525.73	2432.11
AN0895.2	1244.77	1223.64	869.994	1522.83	1510.8	1514.58
AN0956.2	462.651	570.208	338.7	686.374	685.995	663.024
AN4723.2	763.81	724.691	840.946	862.04	871.385	901.237
AN8455.2	276.202	357.77	241.559	205.275	197.63	199.325
AN5960.2	16780.9	16088.8	17465.5	15454.3	15924.1	16870.3
AN1445.2	505.144	591.524	450.595	788.74	798.454	749.932
AN8566.2	1130.57	1135.95	816.043	651.971	586.174	430.867
AN7780.2	397.439	409.21	363.706	315.08	326.658	299.1
AN0315.2	952.759	1104.35	839.493	581.02	682.392	683.339
AN3088.2	5690.41	5553.14	4827.35	4373.2	4357.75	4859.56
AN1754.2	344.469	373.096	477.036	232.498	268.094	263.955
AN0487.2	277.024	275.672	275.045	347.928	352.765	321.504
AN3296.2	393.15	337.167	329.111	396.17	388.469	364.584
AN8462.2	660.014	584.389	689.455	818.828	843.278	889.104
AN8568.2	587.449	738.787	814.97	293.139	338.241	371.827
AN3978.2	242.023	251.67	265.969	164.316	171.768	207.946
AN1799.2	392.596	319.516	321.007	438.322	412.775	354.435
AN4087.2	17814.3	17219.4	17148.9	18049.3	17528.9	17169.5
AN2508.2	1788.17	1896.42	1554.23	2136.54	2202.31	2264.55
AN2302.2	4528.24	4849.48	3985.07	3800.05	3788.86	3798.35
AN1159.2	1011.12	1043.87	1020.68	1042.58	1129.7	1058.79
AN1714.2	736.953	683.822	1255.49	497.805	527.486	587.804
AN0356.2	669.8	737.689	759.473	888.743	935.647	987.625
AN1083.2	795.209	927.944	679.933	1206.17	1381.86	1301.09
AN4193.2	1008.86	1113.15	974.52	748.634	707.091	709.328
AN2317.2	12542.2	12373	12932.2	9870.75	11045.1	11502
AN1953.2	976.125	1139.09	1034.85	966.947	1026.36	933.848
AN0475.2	1128.25	1116.15	1167.36	1388.04	1224.82	1405.3
AN6986.2	1921.15	2062.17	1607.5	1422.29	1373.87	1456.29
AN3948.2	1851.3	2046.05	1485.84	1153.57	1152.06	1207.83
AN1933.2	3794.35	3939.76	2960.07	2227.13	2439.01	2551.86
AN6729.2	340.887	354.706	312.877	436.885	472.5	461.177
AN6430.2	664.555	595.623	1134.74	911.337	1005.37	1042.89
AN1141.2	2575.25	2824.28	2147.89	2948.1	3096.58	3048.39
AN6796.2	1144.75	1011.6	1046.19	1069.53	1059.78	1110.96
AN9076.2	542.183	615.637	729.772	572.578	583.538	565.424
AN4563.2	4883.49	5199.85	5195.95	3776.75	4027.79	3769.98
AN3461.2	1625.27	2359.59	1009.78	3459.98	3348.21	2614.87
AN8129.2	1734.4	1978.72	1341.05	1026.31	1120	1174.67
AN2998.2	2879.41	2920.82	2087.14	3601.14	3491.01	3551.89
AN5884.2	1858.34	1809.89	1185.07	2115.3	2060.54	2164.81
AN5996.2	13693.3	14102.1	14954.8	13568.5	13390.8	13111.5
AN4053.2	820.933	897.553	740.302	1014.19	849.574	877.282
AN8610.2	405.281	445.115	348.865	476.502	445.842	362.315
AN5084.2	515.472	508.475	587.551	375.196	389.445	425.523
AN2145.2	553.301	483.629	535.493	639.81	665.159	716.035
AN2233.2	1155.02	1192.52	1042.29	951.572	993.157	928.388
AN7189.2	901.884	837.883	1095.78	1024.98	973.618	1013.46
AN2280.2	779.195	779.82	641.373	473.524	528.319	509.324
AN0279.2	1430.79	1461.48	1158.38	983.538	941.18	964.124
AN1711.2	1436.37	1662.86	1089.05	1301.88	1327.18	1392.23
AN3093.2	400.804	416.921	372.615	340.151	287.138	270.49
AN5215.2	646.931	685.987	656.431	939.478	870.867	819.335
AN2862.2	2252.7	3070.9	1940.29	2504.25	2707.85	2444.9
AN4542.2	1407.35	1635.79	1434.29	1083.89	1184.16	1074.31
AN4793.2	5594.53	5532	4886.81	4987.74	5221.43	5529.12
AN7482.2	1387.94	1331.37	1456.8	1097.19	1047.88	1105.78
AN9242.2	258.521	193.828	313.229	294.134	287.793	283.217
AN9485.2	592.033	581.377	586.341	404.646	420.719	551.596
AN5141.2	1209.14	1473.72	1180.07	1129.2	1244.8	1093.09
AN0889.2	795.751	879.246	662.422	958.494	955.555	967.33
AN8049.2	3497.15	3435.94	3009.38	3963.38	4199.73	4019.17
AN8805.2	736.685	768.232	640.155	791.438	840.163	885.591
AN1762.2	825.898	857.628	815.365	580.666	665.106	646.484
AN0361.2	741.16	812.65	872.462	950.154	932.285	954.578
AN2090.2	557.007	621.082	434.922	688.914	619.269	647.281
AN6318.2	2683.3	3003.37	2102.58	1684.59	1528.37	1608.18
AN0583.2	855.271	692.027	559.034	1051.47	840.613	940.57
AN2298.2	1962.69	1991.76	1495.77	1451.55	1501.58	1557.1
AN4352.2	2620.94	2570.04	1813.08	2020.31	1904.91	1955.84
AN2126.2	1352.31	1670.13	1380.26	1171.6	1351.72	1138.43
AN2018.2	772.148	473.171	1341.83	630.871	773.278	1012.6
AN3049.2	434.765	440.214	453.186	458.639	499.151	486.938
AN5600.2	1185.37	1416.39	928.253	1503.97	1736.44	1860.66
AN4975.2	657.614	590.601	524.284	690.497	667.923	674.43
AN2672.2	224.725	219.481	268.25	313.803	333.51	311.804
AN5372.2	966.328	1092.73	847.447	1267.6	1801.78	1818.04
AN4925.2	907.245	972.545	1036.19	1005.22	1004.41	1046.31
AN1662.2	1132.87	960.193	896.726	1111	1230.81	857.334
AN8026.2	432.788	362.238	441.599	562.319	510.715	524.833
AN8817.2	529.045	569.317	422.997	785.635	770.401	691.614
AN5144.2	511.981	617.595	505.184	314.648	348.156	391.209
AN9359.2	1435.4	1425.68	1256.48	1306.37	1309.05	1294.71
AN8089.2	431.417	426.692	364.603	631.732	534.133	502.14
AN3042.2	2271.71	1750.91	1745.51	1555.5	1417.03	1575.1
AN2415.2	1594.77	1661.79	1116.65	1824.09	1907.98	1868.56
AN0430.2	559.334	603.916	431.974	748.828	722.956	696.134
AN1763.2	2421.47	2515.44	1638	1316.41	1316.48	1481.2
AN0385.2	813.536	938.185	484.239	407.966	388.409	368.835
AN6283.2	556.028	563.832	736.324	536.588	582.37	592.106
AN5883.2	1761.3	2130.28	1459.58	2115.77	2134.46	2161.4
AN2080.2	2864.98	3103.49	2553.08	2689.28	2728.82	2798.4
AN0825.2	441.581	402.035	377.981	674.327	645.002	601.475
AN3918.2	1926.42	2224.47	1403.58	1611.88	1811.42	1813.57
AN5568.2	1217.62	1393.89	1158.26	1026.72	979.877	883.626
AN0206.2	782.224	719.641	1026.85	993.827	1005.16	1076.73
AN6639.2	6184.11	5784.37	6270.53	6558.94	6595.63	6558.61
AN1238.2	1399.65	1554.63	1385	1333.04	1321.12	1327.22
AN8850.2	1383.03	1481.74	1226.44	912.015	1032.64	1032.66
AN6599.2	571.304	524.54	866.821	798.414	865.003	867.471
AN3025.2	729.178	680.843	697.02	471.465	547.035	569.743
AN3020.2	723.873	571.831	912.412	526.558	507.085	543.322
AN2021.2	780.594	578.731	614.011	786.445	735.758	748.787
AN6562.2	450.764	536.93	508.203	420.496	433.061	432.998
AN5812.2	2614.58	2369.54	2338.82	1922.22	2061.71	2337.95
AN4916.2	13039.4	13419.6	13313.2	12506.5	12671.9	11771.2
AN5312.2	494.536	517.658	446.731	315.803	288.759	293.771
AN0123.2	907.803	1100.27	601.678	1414.64	1544.5	1448.06
AN3679.2	573.033	568.673	492.875	399.179	370.293	379.561
AN6437.2	674.88	567.451	1145.71	985.546	1096.59	1068.02
AN8933.2	339.281	311.624	430.295	485.961	449.295	482.624
AN2284.2	916.72	1103.38	753.419	1271.72	1177.73	1102.5
AN6822.2	508.365	553.475	463.054	589.272	574.938	636.352
AN3748.2	2620.24	2824.9	2656.06	2634.41	2773.24	2687.85
AN8062.2	539.914	476.645	589.765	792.64	806.699	744.47
AN5893.2	1147.65	1185.17	693.054	1704.62	1695.89	1657.42
AN7407.2	235.963	212.701	223.396	317.854	301.54	321.009
AN7429.2	656.347	746.703	581.802	615.987	646.589	655.175
AN0094.2	481.419	566.882	537.8	536.935	484.373	432.15
AN2587.2	338.331	329.518	345.102	566.495	488.931	506.809
AN6149.2	1038.98	1059.28	882.316	1425.83	1337.26	1334.02
AN1802.2	1796.56	2270.45	1336.03	2522.57	2647.35	2011.89
AN1086.2	503.022	512.033	418.412	546.634	521.862	533.981
AN3262.2	872.379	841.979	705.587	1027.12	1087.44	1121.59
AN8016.2	1824.04	2382.12	1715.91	1973.11	2199.44	2135.06
AN3659.2	843.525	904.275	660.63	537.639	561.334	607.228
AN8123.2	135.844	141	127.145	200.007	203.537	200.191
AN1037.2	2619.3	3205.53	2350.88	3167.76	3150.72	3014.75
AN6208.2	670.8	665.117	655.931	765.28	800.618	750.1
AN9092.2	507.3	577.827	438.281	577.087	598.825	619.945
AN8248.2	629.979	695.966	512.758	673.843	668.737	602.408
AN2731.2	3237.89	3043.19	2167.69	3144.1	2868.79	3156.6
AN3169.2	3100.49	3338.79	2920.41	3283.01	3305.04	3468.94
AN5015.2	834.59	966.232	895.543	770.649	777.439	724.911
AN2737.2	718.832	838.806	588.909	938.313	909.186	924.924
AN1061.2	771.406	615.686	444.614	578.334	528.372	576.845
AN1732.2	650.781	670.37	568.944	536.475	528.142	574.391
AN2292.2	867.139	765.53	1127.61	826.084	906.193	935.013
AN5100.2	4682.31	5210.39	5738.41	3295.84	3594.9	3806.29
AN4957.2	1896.41	1842.3	1341.99	1408.03	1322.25	1389.9
AN5775.2	379.441	400.545	619.529	283.076	315.142	332.509
AN1380.2	2229.64	2566.99	1966.45	2489.55	2498.5	2247.53
AN8490.2	570.247	469.348	574.218	367.502	418.86	411.561
AN1722.2	1228.65	1311.77	1400.19	923.386	912.925	869.872
AN5662.2	5241.06	5811.38	5261.59	5364.69	5319.87	5553.56
AN0411.2	6180.27	6162.01	5801.55	4878.43	5287.66	5379.76
AN6053.2	1925.35	2172.5	2452.82	1492.62	1480.56	1409.82
AN8706.2	3791.43	3883.98	3073.78	2063.71	2047.78	2152.69
AN6752.2	408.956	476.196	411.655	597.762	560.243	515.604
AN4984.2	1180.2	1541	1398.01	1240.59	1223.83	1263.98
AN3638.2	321.838	404.315	309.985	268.146	262.267	255.469
AN6686.2	307.305	408.951	312.77	243.397	217.36	219.648
AN7751.2	1528	1347.01	1365.96	1352.39	1353.24	1294.79
AN3072.2	515.947	584.523	353.546	737.005	751.367	693.791
AN5919.2	578.143	649.988	638.564	355.904	397.792	402.075
AN1270.2	2190.28	2384.83	1614.91	2431.97	2356.4	2243.04
AN4600.2	555.037	685.429	495.247	709.063	771.681	673.406
AN7231.2	690.549	749.205	536.558	977.26	1018.92	984.297
AN8073.2	1204.5	1337.27	1281.4	1465.34	1365.11	1513.35
AN4651.2	719.889	745.78	493.733	535.142	478.58	465.584
AN6265.2	537.375	531.35	545.808	549.554	551.086	535.436
AN4211.2	1393.67	1201.54	1375.3	1473.52	1436.42	1441.51
AN8216.2	13650	13242.6	14426.3	11531.3	12505.6	12669.9
AN5049.2	565.854	618.07	567.039	679.479	678.705	691.707
AN4226.2	680.918	812.557	785.67	736.073	786.502	786.765
AN2948.2	801.429	794.555	603.021	629.463	575.571	615.797
AN6376.2	1121.92	1439.44	480.128	1976.04	1942.37	1504.4
AN3228.2	424.451	382.687	388.869	483.884	446.491	434.135
AN0868.2	488.149	595.996	501.555	678.827	728.555	752.07
AN1263.2	13225.5	13270.1	13104.4	12239.2	12031.1	11885.5
AN3690.2	1579.75	1439.03	1260.93	1805.77	1794.12	1953.92
AN3657.2	1062.22	1097.57	937.898	1124.34	1045.83	1090.06
AN9465.2	14960	14454.1	14968.1	14849.5	14852.7	14050.6
AN6087.2	708.478	817.463	478.351	979.508	1000.86	1016.02
AN7000.2	6240.07	6380.79	6214.29	5053.77	5277.66	5684.41
AN5667.2	563.892	649.088	602.084	854.02	828.62	702.073
AN3661.2	418.577	399.43	565.53	497.402	548.89	543.001
AN5493.2	623.284	537.995	543.856	685.263	663.071	685.371
AN9454.2	164.515	155.141	148.978	234.111	402.857	297.452
AN0844.2	943.283	885.546	861.795	1206.62	999.625	912.279
AN0485.2	717.945	646.907	547.335	481.367	482.499	462.99
AN5497.2	129.349	210.563	153.584	356.05	425.632	304.069
AN7400.2	261.766	298.159	275.726	226.666	242.864	197.141
AN0072.2	788.904	818.762	866.289	902.78	956.197	999.696
AN8797.2	1517.99	1895.32	1490.89	1583.2	1639.24	1625.89
AN6520.2	894.939	863.331	596.149	1120.53	1162.16	1140.75
AN2103.2	944.456	911.532	615.225	1235.72	1276.63	1237.7
AN6518.2	797.196	700.088	1269.74	805.537	715.833	714.976
AN8444.2	769.681	700.111	460.299	415.554	392.778	380.929
AN6491.2	1015.33	1279.25	958.171	1014.68	1038.45	996.303
AN4017.2	2508.74	2582.05	1953.67	1558.44	1682.31	1603.4
AN6059.2	1066.65	1051.5	1044.95	1128.46	1285.97	1432.06
AN6761.2	498.347	625.869	650.054	700.802	694.429	594.836
AN0050.2	393.093	398.988	404.59	331.16	312.023	353.492
AN7304.2	1109.48	1057.17	765.785	1252.51	1250.65	1419.2
AN1193.2	207.297	263.482	249.582	381.389	369.667	317.526
AN8565.2	1420	1519.3	1432.88	2009.18	1890.73	1919.25
AN0367.2	1975.65	1741.92	1634.93	1828.08	1894.77	1749.15
AN7264.2	318.737	337.664	481.82	382.103	363.131	418.595
AN7357.2	574.71	795.933	619.781	535.397	595.535	524.519
AN8780.2	439.76	369.933	444.176	539.187	540.662	553.806
AN0429.2	3388.2	3293.05	2370.18	3748.91	3982.58	3643.91
AN0726.2	3399.12	3972.89	3294.51	3827.82	3844.46	3865.45
AN3714.2	274.267	316.111	380.84	425.055	476.406	392.966
AN2276.2	1073.83	966.723	1207.52	803.055	869.015	708.881
AN4122.2	659.002	499.512	643.342	381.728	426.804	502.409
AN6139.2	2016.94	2162.36	1566.06	2065.42	2234.62	2442.7
AN4768.2	897.887	846.218	781.236	1050.13	1027.8	1020.25
AN3406.2	501.157	462.005	1225.97	611.154	611.895	624.914
AN1146.2	1055.47	1113.73	1068.33	945.555	970.729	917.055
AN5186.2	1271.5	1439.64	1217.67	1702.99	1528.88	1551.22
AN8098.2	277.564	272.701	240.936	380.3	375.682	347.231
AN2221.2	218.439	236.064	246.506	166.251	169.145	164.501
AN7136.2	231.305	237.065	233.705	268.333	259.471	224.824
AN5922.2	866.352	910.585	768.974	1122.78	1090.14	1055.55
AN5404.2	2540.96	2676.76	1967.74	1792.69	1853.49	1817.78
AN2236.2	438.173	416.767	523.329	325.533	361.944	404.465
AN3731.2	1984.56	2037.71	1584.37	1671.28	1569.6	1553.45
AN4179.2	1015.64	974.703	913.714	955.178	951.751	802.047
AN7262.2	1127.99	1386.51	1055.79	1148.97	989.446	891.31
AN0096.2	574.095	608.944	500.667	703.332	651.916	665.126
AN8293.2	1821.49	2142.1	1375.83	2170.12	2140.44	2289.08
AN2272.2	7961.52	7890.17	7387.61	7402.71	7689.89	7299.17
AN6621.2	2621.84	2721.38	2286.7	3525.45	3738.45	3005.87
AN0610.2	594.317	609.268	420.219	420.796	324.561	335.772
AN4526.2	1669.65	1845.66	1309.44	1290.6	1384.64	1454.66
AN4499.2	2286.04	2582.57	1900.71	2038.98	1986.2	2068.89
AN6617.2	844.948	742.882	821.564	549.063	574.135	627.022
AN6557.2	8125.24	7412.23	9305.79	6872.03	7199.13	6510.22
AN1118.2	1267.75	1437.69	1039.11	853.213	952.398	954.421
AN5940.2	338.059	345.342	446.758	423.856	462.744	445.643
AN1573.2	449.357	488.845	382.022	393.029	413.982	384.436
AN0627.2	549.597	515.943	666.135	659.415	674.367	642.106
AN8924.2	975.164	971.556	925.074	927.693	876.024	1182.86
AN4035.2	724.326	729.604	855.009	574.702	579.763	622.14
AN5590.2	672.826	536.59	479.579	775.555	697.149	626.631
AN4119.2	512.462	430.27	489.439	558.89	543.44	512.426
AN5948.2	428.898	387.288	510.746	563.549	589.32	607.152
AN6595.2	855.448	970.201	666.081	855.19	925.002	914.443
AN0635.2	500.153	443.256	696.066	357.193	342.947	319.073
AN7430.2	2302.46	2481.65	1828.16	2380.19	2389.21	2514.27
AN8134.2	521.909	428.06	362.289	703.586	647.209	543.422
AN5719.2	15479	15390.7	15550.5	14082.2	14374.7	14200.9
AN7298.2	592.946	685.334	383.213	289.908	342.565	296.571
AN1223.2	520.773	609.65	461.523	690.716	718.262	633.887
AN7623.2	1054.67	1078.61	1117.57	703.289	801.376	858.445
AN2924.2	505.981	387.934	733.142	538.704	511.181	569.579
AN3021.2	313.587	311.818	332.393	275.183	285.074	293.027
AN6372.2	413.17	409.257	619.415	307.11	318.482	344.172
AN4556.2	1946.58	2071.84	1472.07	1229.93	1344.98	1375.59
AN2734.2	17196	17674.3	18628.1	17741.4	17346.4	17388.8
AN8830.2	2740.56	2938.77	2487.35	2394.18	2351.88	2419.8
AN5929.2	1101.06	1209.35	1049	1253.59	1292.29	1193.15
AN3773.2	730.102	857.947	544.242	1053.33	1095.54	983.909
AN4494.2	15367.6	15300.3	15136.5	16799.9	16188.1	15679.8
AN7622.2	264.85	252.888	234.104	287.387	310.962	304.291
AN5619.2	963.916	980.292	851.392	1153.11	1159.11	1129.03
AN7511.2	5880.14	6019.04	5781.78	5633.23	5905.87	6114.03
AN1551.2	10405.7	10489	9779.28	9563.54	8736.19	8267.31
AN5567.2	444.167	488.471	355.603	476.631	488.219	490.379
AN9137.2	137.878	207.077	111.83	101.877	101.324	103.362
AN8231.2	3071.62	3284.25	2798.86	3391.56	3115.56	3535.09
AN6243.2	641.472	662.542	597.004	830.412	791.011	764.714
AN0445.2	21064.9	21287.4	21226.2	21252.5	21574	21185.6
AN2567.2	1185.29	1006.95	1078.27	1453.31	1436.87	1353.29
AN2967.2	817.911	793.731	883.935	883.875	962.748	875.202
AN1019.2	2209.58	2523.86	1922.53	1655.23	1784.43	1691.76
AN1659.2	365.234	377.765	320.378	345.469	331.131	346.376
AN3706.2	18335.5	18645.6	18451.1	18163.6	18822.1	17435
AN7752.2	1529.37	1683.51	1394.35	1969.85	1994.33	1988.03
AN7361.2	1082.7	1061.89	1162.73	1476.06	1373.93	1282.03
AN4737.2	432.779	425.802	495.357	537.284	558.436	468.829
AN5379.2	273.742	248.196	314.461	335.016	367.479	393.592
AN6064.2	695.985	734.272	391.653	874.246	976.926	932.22
AN6490.2	1566.36	2008.17	1310.45	1931.89	2364.68	2393.87
AN0173.2	539.124	607.529	534.446	650.728	667.984	643.386
AN8636.2	294.664	351.443	553.856	306.431	335.894	366.325
AN1826.2	337.686	310.343	355.992	372.156	397.827	359.066
AN0620.2	370.953	437.338	339.119	495.922	547.579	471.308
AN0193.2	846.785	972.982	556.279	1342.99	1183.37	1269.02
AN1852.2	285.047	361.067	384.819	435.627	421.128	336.323
AN8214.2	679.218	762.25	746.185	723.65	749.306	768.358
AN1150.2	1370.06	1579.89	957.764	1968.65	1782.94	1792.9
AN0757.2	1407.19	1494.84	1247.61	1813.42	1653.74	1773.31
AN4583.2	3142.36	3094.06	2506	2774.37	2906.81	2845.38
AN3836.2	376.214	339.813	365.001	498.312	426.835	453.891
AN4313.2	533.483	458.371	512.963	640.267	588.782	566.141
AN6327.2	453.4	499.325	633.89	364.129	429.085	428.767
AN1690.2	1268.59	1528.71	1188.75	1251.26	1208.42	1202.25
AN6908.2	539.344	600.578	594.064	707.097	669.835	736.733
AN6076.2	403.289	313.759	343.384	253.573	259.557	301.64
AN1191.2	3978.62	4408.83	3990.6	3585.35	3908.45	3463.99
AN9469.2	588.115	739.579	636.443	993.831	1069.12	1049.06
AN5728.2	1427.73	1706.47	1232.05	1166.7	1144.95	1088.46
AN4197.2	1137.16	908.817	729.302	666.81	684.326	652.178
AN0345.2	914.778	859.462	720.601	638.109	672.997	653.189
AN8544.2	198.649	178.833	184.476	247.507	215.897	203.954
AN1968.2	2392.01	2763.15	2234.77	1730.94	2018.41	2140.91
AN3626.2	1673.87	1891.36	1589.49	2019.49	1981.34	1786.02
AN7052.2	672.803	735.329	784.176	786.045	869.793	875.03
AN6787.2	1556.27	1312.75	1484.4	1332.38	1214.66	1280.42
AN3704.2	526.742	477.651	627.432	493.59	510.243	461.188
AN2479.2	918.377	984.099	569.731	1142.04	1120.32	1007.94
AN1418.2	286.812	247.435	317.956	372.552	381.834	385.272
AN2300.2	1055.65	1257.38	848.071	699.136	722.532	728.867
AN1030.2	249.046	243.355	184.465	558.411	434.024	468.461
AN3162.2	253.575	259.856	260.917	265.602	342.382	327.101
AN2918.2	3180.27	3049.34	2701.26	2902.54	2924.06	3006.26
AN7026.2	396.214	305.923	469.454	418.515	442.098	517.976
AN8737.2	225.896	208.199	181.066	239.541	193.595	184.791
AN9160.2	269.039	263.376	257.816	242.438	200.984	201.69
AN7378.2	457.31	455.136	558.069	426.411	438.802	430.326
AN2939.2	1555.33	1793.85	1354.24	2029.46	2174.42	2008.04
AN7085.2	612.762	583.968	441.138	626.06	585.283	655.34
AN4874.2	621.88	725.747	547.795	553.778	614.418	569.714
AN1121.2	962.335	1013.42	693.32	1193.09	1349.83	1431.98
AN2235.2	606.996	618.148	631.815	632.445	658.985	623.743
AN5861.2	2462.85	2924.83	2681.88	2236.62	2513.31	2367.43
AN3482.2	357.325	469.03	562.704	442.641	448.227	405.86
AN7665.2	587.781	614.169	489.274	582.285	557.835	602.856
AN6397.2	594.041	480.896	539.565	575.269	581.269	570.328
AN0351.2	1770.75	1971.82	1522.19	2182.21	2265.37	2310.12
AN3509.2	406.712	422.668	422.591	681.823	630.617	502.98
AN2318.2	1729.2	2038.83	1503.42	1101.71	1111.26	1132.4
AN4550.2	4818.03	5049.2	4039.04	5047.86	5064.74	5021.58
AN3131.2	581.88	660.984	355.256	868.509	883.626	851.189
AN3776.2	521.694	457.762	431.564	715.141	644.278	576.216
AN6196.2	397.298	442.918	455.907	600.947	687.815	637.416
AN9123.2	421.599	354.555	353.135	501.829	450.697	477.71
AN3489.2	1085.18	1247.73	787.951	670.047	659.026	578.995
AN5166.2	2908.99	2923.59	2135.42	1762.96	1893.61	2134.21
AN0457.2	7016.72	5340.31	5000.67	4774.26	4274.19	4576.49
AN8136.2	415.117	378.926	278.707	487.052	475.319	435.331
AN1840.2	204.131	223.215	187.019	280.456	241.341	238.54
AN8718.2	1231.99	1451.16	1261.1	1007.87	955.08	903.029
AN4446.2	3137.05	3342.63	2699.8	2243.85	2600.91	2406.84
AN8200.2	1093.97	1258.16	942.218	1658.9	1865.6	1621.4
AN0978.2	1050.74	1153.38	986.182	1263.14	1228.7	1143.01
AN2980.2	18526	18102	18208.2	17292.8	17593	17924.4
AN0243.2	1238.65	1498.78	1181.82	1357.41	1460.59	1402.45
AN5535.2	631.678	678.513	580.208	576.092	595.841	576.202
AN9065.2	1166.85	1185.75	689.892	1490.94	1552.95	1659.09
AN8575.2	255.945	280.849	265.517	342.499	339.07	314.033
AN6853.2	793.84	981.086	545.777	994.8	1022.02	823.993
AN5078.2	1245.1	1214.42	1272.69	1078.81	1110.6	1029.11
AN7386.2	544.452	481.179	784.007	495.394	485.059	615.767
AN0393.2	1402.24	1483.35	1126.57	1363.93	1385.75	1433.18
AN4354.2	800.781	891.771	749.203	501.413	498.255	483.173
AN2666.2	127.501	126.679	98.265	135.402	134.874	135.634
AN4404.2	2245.41	2670.74	1563.21	2566.97	2423.21	2269.31
AN7100.2	530.392	630.651	644.727	786.705	753.944	650.803
AN3036.2	1881.25	2001.55	1620.51	1210.97	1322.71	1509.14
AN0105.2	409.051	585.347	342.632	484.508	552.113	530.974
AN8641.2	277.41	346.983	172.224	201.755	178.263	178.022
AN5816.2	622.921	800.946	436.551	994.279	1152.14	919.08
AN8311.2	517.129	523.879	426.714	302.343	282.408	303.891
AN8855.2	822.737	883.399	874.677	986.104	982.746	997.686
AN4039.2	1045.38	1143.54	770.113	1303.14	1392.5	1327.58
AN1958.2	486.403	419.118	511.263	389.177	368.391	394.928
AN2180.2	1501.1	1664.13	1220.15	1563.01	1609.26	1651.85
AN5152.2	2087.87	1980.08	2548.43	1711.39	1797.99	1712.23
AN2743.2	3189.21	2439.48	3431.38	3192.91	2513.48	2529.8
AN5705.2	1198.71	1220.52	923.142	852.176	883.79	810.061
AN1598.2	277.93	255.187	414.066	199.675	208.154	213.522
AN2901.2	535.527	585.157	595.306	808.465	821.086	743.02
AN2518.2	908.701	1048.05	902.406	751.03	859.061	799.283
AN8478.2	486.508	445.959	386.218	590.536	629.177	663.901
AN3582.2	814.837	1043.51	664.085	545.543	519.998	488.651
AN1970.2	1671	1673.69	1076.66	2079.45	2215.92	2140
AN1204.2	1414.08	1214.12	1085.97	1304.72	1389.29	1177.74
AN0893.2	4384.98	4414.4	3467.13	4751.63	4791.45	4937.33
AN1166.2	13916.8	14195.9	13987.1	13356.4	12630.2	12407.2
AN4281.2	7217.84	7645.23	6250.49	5336.97	5616.27	5496.77
AN7542.2	1250.37	1372.27	994.059	1981.62	1779.76	1669
AN3000.2	576.172	626.342	637.921	493.702	567.796	562.614
AN1343.2	1034.3	1112.81	1006.17	1232.12	1369.01	1259.35
AN7474.2	1873.38	2030.97	1673.35	1683.62	1634.16	1613.14
AN3723.2	1506.84	1535.29	1286.56	1738.9	1759.28	1674.98
AN4422.2	3164.27	3136.82	2226.1	2008.18	1942.09	2062.99
AN2468.2	323.9	326.219	253.767	409.132	413.153	429.219
AN7341.2	416.503	418.768	534.913	468.951	497.742	551.271
AN0701.2	506.255	454.958	411.775	521.258	493.961	474.733
[truncated: 7,373 more rows]

## Sheet: Table S5
Table S5 - Normalized intensities considering the replicated experiments on glucose and glycerol.
ORF	Glucose-1	Glucose-2	Glucose-3	Glycerol-1	Glycerol-2	Glycerol-3
AN2436.2	14151.7	13835.3	15224.6	12019.2	13168.3	11963.3
AN2435.2	13055	11875.4	13062	9947.99	10859.4	10344.6
AN8979.2	522.056	645.163	602.694	667.015	517.808	831.264
AN1918.2	453.239	446.867	350.965	1361.78	1666.38	1279.6
AN5634.2	515.331	474.021	453.046	569.107	564.463	543.661
AN8981.2	430.927	523.901	413.013	512.063	381.375	672.747
AN1160.2	3769.75	3366.62	3349.51	13164.3	14747	13508.9
AN0554.2	4408.53	4412.88	4047.78	10805.3	9138.91	9469.05
AN7287.2	839.688	830.246	776.921	834.591	631.457	897.576
AN5210.2	14068.3	13480.7	12437.5	9543.03	10282.1	11288.6
AN5860.2	8759.77	7972.01	8573.57	887.908	982.024	906.372
AN6653.2	990.428	1049.06	1077.4	1221.64	1141.56	1252.81
AN8980.2	790.222	973.162	869.689	903.872	741.915	1664.84
AN8953.2	14457	12453.9	12862.7	688.386	634.023	556.084
AN1059.2	825.142	781.466	721.53	964.019	1044.16	674.981
AN1547.2	460.675	475.36	501.769	548.732	515.116	636.065
AN2319.2	3160.36	3180.42	2919.84	1143.39	1275.71	949.403
AN0941.2	8240.73	6963.65	7728.29	2417.82	2756.05	1760.42
AN6279.2	915.336	798.119	807.912	1032.37	1181.02	971.932
AN5626.2	4304.21	4086.54	3979.11	5530.55	5626.18	4466.88
AN7208.2	1424.46	1197.18	1281.82	1363.45	1265.4	1137.22
AN1921.2	1643.41	1674.8	1498.94	2418.28	2423.86	2304.85
AN5226.2	6793.34	6670.19	5481.91	6223.93	6449.89	6304.15
AN1396.2	3109.02	2847.76	2858.18	6880.44	8032.87	7192.46
AN2981.2	8575.19	8081.92	7993.63	5745.53	6517.42	5992.67
AN2815.2	3023.5	3030.01	2619.6	4983.28	5867.28	5541.65
AN0688.2	16699.6	16801.9	16186	15282.5	14899.4	15572.2
AN5604.2	1110.63	938.232	910.952	4148.05	4728.52	3638.5
AN1797.2	4151.84	3946.04	3431.02	2626.4	2413.07	1952.67
AN3079.2	651.482	621.545	567.872	5125.81	4949.41	3894.96
AN5525.2	12557.6	11800.3	11240	10580.8	11671.6	10955.6
AN6473.2	3185.75	2709.14	2742.99	462.961	541.412	387.616
AN6277.2	3016.28	2831.93	2248.32	2968.31	4022.2	3515
AN5564.2	5613.97	5254.48	5043.9	1241.4	1482.22	1082.24
AN1993.2	8630.78	8423.74	8029.56	9412.31	10732.2	8315.54
AN8803.2	722.66	684.062	519.284	9114.49	14391.3	12618.4
AN9121.2	2637.34	2629.63	2104.07	5687.49	6293.54	6162.14
AN4722.2	1623.17	1344.58	1304.96	6535.68	6773.15	5265.66
AN6525.2	460.777	352.442	318.305	1045.02	1409.67	906.9
AN5286.2	257.913	308.592	286.516	356.443	277.425	364.551
AN6168.2	2148.29	1760.65	1445.09	2881.46	3658.75	2687.21
AN2867.2	8420.5	7789.59	8161.78	10502.9	9967.39	8818.51
AN6660.2	1192.81	1230.31	1440.17	9678.85	7642.52	5397.88
AN5444.2	5222.43	4371.86	4813.38	6495.58	5533.83	3711.68
AN8978.2	250.12	247.204	229.706	516.767	501.921	401.507
AN4394.2	2573.36	2796.36	1909.45	6647.76	5819.65	4906.04
AN4643.2	309.099	368.777	351.056	256.593	238.877	282.605
AN7204.2	2734.29	2329.95	2714.98	705.801	646.799	456.844
AN4575.2	24612.7	24469.8	24466.5	29219.7	30030.3	31236
AN7169.2	827.255	703.432	604.06	474.837	513.39	739.743
AN7436.2	10840.4	9503.5	9862.04	13410.7	13974.8	13346.2
AN2425.2	1002.72	935.13	824.542	2518.4	3297.99	3056.58
AN7042.2	469.757	441.914	424.462	774.576	766.102	572.968
AN3954.2	13587.9	13670.8	13711	11949.4	11538.9	10795.2
AN5440.2	760.107	722.705	792.367	694.297	669.293	421.648
AN0860.2	3506.37	3312.15	3219.29	3713.56	4540.54	3664.73
AN7148.2	1094.99	1070.33	1046.58	5182.46	5536.01	3614.32
AN2916.2	4178.61	4353.49	4082.74	4273.27	4569.2	3778.72
AN7317.2	600.066	654.462	630.03	623.834	451.074	1055.74
AN9380.2	4555.43	4457.51	1974.83	13920.4	14304.6	13182.9
AN9001.2	8010.86	8417.8	8662.73	8284.83	9163.11	9273.15
AN2941.2	749.08	729.775	533.637	3254.41	3383.14	2352.91
AN2045.2	1493	1074.53	1493.15	3441.28	3890.41	2802.59
AN8890.2	534.392	476.272	280.99	5348.57	6302.17	3838.12
AN9450.2	8763.32	9084.05	9061.69	14027.8	14897.6	14779.7
AN6048.2	3634.61	3052.28	3060.27	2555.46	3427.41	2587.82
AN6650.2	1241.24	1365.09	1277.38	1996.44	2200.11	1834.72
AN8406.2	397.666	391.191	390.036	646.332	675.508	443.225
AN8602.2	2993.74	3046.66	3494.96	6083.43	5750.68	4996.18
AN4642.2	718.744	652.413	731.18	730.189	677.426	482.152
AN2844.2	10400.3	9237.5	9562.48	2230.38	1285.97	928.646
AN6037.2	5254.17	5435.31	5283.85	5972.83	6368.49	5745.1
AN4025.2	4792.82	4466.96	4981.57	1925.96	2528.21	1326.22
AN8275.2	14338	14173.1	14034.1	11597.1	12472.8	12454
AN7710.2	6029.48	5733.94	5587.63	5175.64	6205.88	4777.65
AN7008.2	1076.11	989.934	1009.64	1734.37	1829.12	1349.24
AN6804.2	878.829	738.146	602.488	4076.98	4256.76	3420.26
AN5762.2	279.866	266.607	230.865	3007.63	3577.71	2462.15
AN5907.2	1889.79	1634.76	1527.11	5126.93	5121.11	5073.19
AN8977.2	218.161	246.944	238.14	350.647	286.403	480.533
AN5109.2	470.969	460.278	477.667	615.78	524.263	509.49
AN9148.2	6511.85	6509.79	6176.01	9174.21	9881.31	8714.08
AN5993.2	444.215	462.51	447.596	1758.79	1618.59	1217.81
AN6470.2	2508.96	2412.17	2761.17	5046.59	5178.94	3791.06
AN7657.2	11910.3	11539.4	13130.7	17131	17907.5	17297.6
AN7950.2	8349.98	7920.38	8653.06	12329.5	13496.6	12801.8
AN7316.2	414.2	459.602	401.758	541.632	467.888	558.947
AN6293.2	1199.99	1139.87	1168.12	1159.38	1193.93	1069.35
AN5591.2	5017.93	4498.46	4886	4646.59	5693.65	4813.61
AN6669.2	5829.43	4807.97	4466.45	3718.79	4014.16	3248.51
AN3223.2	4467.87	4205.56	3993.92	2882.27	3167.16	2574.55
AN0886.2	1103.3	1266.78	1186.84	1326.61	1090.22	1255.76
AN4252.2	4643.48	4495.87	4763.95	5155.49	5412.74	3944.02
AN6089.2	5353.85	5366.95	5210.98	3390.74	3707.11	3109.76
AN0493.2	450.456	486.625	505.096	3365.42	3337.7	2503.88
AN0179.2	2437.55	2370.4	2603.61	3696.86	3773.38	3556.87
AN5356.2	1828.85	1923.9	1913.65	1760.47	1636.69	1697.72
AN0689.2	1393.98	1270.27	1323.12	1772.83	1908.2	1355.97
AN2761.2	15050.2	14141.3	14340.5	16552.4	16470.8	15827.5
AN3203.2	1855.51	1787.95	1810.35	5276.2	5257.22	3899.64
AN1813.2	508.78	577.613	530.181	630.172	505.55	757.34
AN0896.2	4406	4600.68	4603.59	6018.51	5574.69	4295.53
AN0667.2	4178.7	3992.47	3907.62	3603.82	3638.6	2861.64
AN2000.2	3200.67	3090.24	2889.87	8634.47	8671.36	7835.09
AN3359.2	663.167	555.073	546.411	769.567	838.871	610.04
AN5589.2	1447.52	1230.88	1315.27	3670.74	4458.93	3587.18
AN6075.2	6007	5757.22	5647.7	4626.46	4243.56	3491.78
AN9285.2	1307	1004.91	880.613	4473.46	4721.43	3673.22
AN1015.2	1271.27	1236.52	1118.07	3219.06	3180.13	2552.02
AN0301.2	429.878	431.027	426.919	1686.12	2048.52	1449.08
AN7193.2	3281.13	3166.02	2871.35	5943.92	5374.57	4839.07
AN7443.2	5496.64	4763.21	5239.72	6499.41	6927.22	5799.02
AN2548.2	3900.61	3783.88	4119.78	5371.03	4758.33	4169.75
AN8547.2	1955.71	1711.57	1761.05	1524.71	1532.76	1212.81
AN1812.2	3512.09	3279.79	3663.94	6627.52	6510.82	5165.82
AN3179.2	2668.65	2462.26	2575.68	3707.05	3987.16	3574.67
AN7568.2	1239.87	1144.61	1047.21	1323.85	1425.3	1008.94
AN7470.2	461.388	514.784	458.939	395.739	429.36	307.037
AN1338.2	2805.27	2921.15	1348.36	8544.75	8479.92	6859.61
AN9168.2	5920.64	5638.11	5321.25	10836.9	11207	9909.27
AN1847.2	990.087	913.618	795.358	2414.27	2543.79	1915.31
AN8007.2	634.386	742.375	266.769	4783.46	4367.1	3472.33
AN6050.2	1998.29	1774.42	1915.01	3117.14	3370.22	2754.11
AN5122.2	4879.42	5164.03	5408.18	3681.74	4868.02	3563.33
AN6985.2	669.582	614.766	580.103	1934.61	2279.61	1446.04
AN9295.2	3507.58	3263.28	3069.97	7343.66	6685.93	5450.66
AN8242.2	328.072	356.627	277.718	1313.84	1815.97	1078.56
AN3804.2	13751.4	12110.5	14050.6	18766.4	19899.5	18582.3
AN0240.2	17246.6	17519.4	17004.3	15756.7	15786.2	15867.7
AN1814.2	2176.55	1815.65	2027.56	1760.5	2162.05	2225.26
AN0288.2	908.481	845.141	946.467	557.795	660.333	660.241
AN0178.2	877.371	841.942	782.921	604.904	486.232	596.828
AN1670.2	351.566	323.397	297.724	2027.69	2274.83	1213.26
AN2583.2	1242	1585.02	1467.9	711.655	917.551	1032.21
AN1094.2	4547.22	4392.75	4715.52	2775.95	3440.32	2399.75
AN1923.2	3649.61	3534.28	3251.76	3211.82	3493.1	3249.74
AN3567.2	334.811	328.446	344.155	331.499	301.452	314.428
AN7074.2	1955.35	1854.29	1894.4	3898.05	4566.63	4014.96
AN1631.2	1611.13	1524.23	1655.63	601.442	589.264	547.461
AN2385.2	3795.31	3443.72	3921.3	2541.07	2733.45	1885
AN8793.2	5133.98	4650.68	5193.96	4253.41	5088.28	3245.39
AN7414.2	563.295	578.887	398.878	2730	2473.32	1680.18
AN1342.2	3985.68	3857.06	4360.07	4133.47	4118.94	3375.38
AN8707.2	4867.56	5093.05	5025.83	4254.88	4918.54	4669.34
AN7233.2	1749.82	1995.59	1832.4	1630.77	1439.32	1809.75
AN2332.2	2833.85	2742.69	2903.08	2846.24	2930.39	2637.41
AN6246.2	11619.1	11079.2	12094.9	9807.54	9916.94	8157.91
AN8175.2	1361.31	1644.1	1383.68	3816.08	2722.72	3024.55
AN0973.2	836.066	878.076	439.522	3336.96	3490.37	2315.53
AN1458.2	1231.24	1201.03	1196.76	997.539	1159.28	1104.07
AN2099.2	701.48	713.898	561.6	504.528	479.022	466.504
AN2426.2	7426.93	7550.08	7777.57	11421.7	11008.8	11096.6
AN7232.2	999.367	1125.16	1030.66	1085.84	852.814	1178.6
AN7785.2	1948.97	1792.92	1912.25	3838.49	4082.97	3878.51
AN2343.2	3555.13	3564.3	3958.05	2394.03	2410.2	2127.06
AN1426.2	337.831	354.392	329.629	432.903	400.78	431.279
AN0443.2	1441.42	1329.94	1313.26	3630.39	3760.05	2812.01
AN4812.2	730.995	765.578	565.276	2501.93	2237.12	1742.11
AN6644.2	5207.02	4509.48	4382.14	1918.52	1962.8	1507.12
AN5490.2	591.077	646.11	471.887	1159.36	1301.05	1139.75
AN6401.2	5221.53	5274.31	703.801	19726.6	20559.2	20426.7
AN3206.2	3230.18	2753.12	3609.22	2949.37	3275.28	2500.31
AN3795.2	4219.33	3894.53	3638.48	4750.27	5497.54	4623.93
AN4170.2	1336.71	1292.83	1307.34	406.936	478.779	517.607
AN2015.2	2490.95	2329.23	2363.69	3368.74	4025.76	3763.87
AN4908.2	4835.9	4506.59	4701.39	2854.88	3384.8	2467.37
AN1274.2	2964.47	2849.32	3204.5	4549.1	4916.17	4163.55
AN5571.2	4343.38	3951.71	3842.31	3622.65	4107.37	3305.74
AN1941.2	2648.35	3017.4	708.321	14591	15041.5	13331.6
AN4264.2	2020.98	1983.17	1504.99	3327.13	3877.47	3674.02
AN5828.2	1536.65	1303.81	1533.98	3036.68	3323.43	2016.86
AN0723.2	1178.92	1039.48	1188.5	1989.93	2964.99	2287.77
AN8777.2	299.842	297.611	289.031	428.205	339.019	329.763
AN7476.2	445.302	391.315	363.985	1244.38	1552.97	1049.48
AN1505.2	1908.97	1945.39	1883.34	792.849	831.734	639.489
AN2767.2	2333.06	2365.09	2341.74	1876.95	1985.7	1795.23
AN6132.2	1393.48	1353.14	1427.04	1330.14	1443.74	1357.08
AN4050.2	516.585	501.2	492.838	766.908	596.913	520.485
AN7944.2	429.508	416.991	521.189	365.172	417.954	318.117
AN8390.2	333.89	282.074	263.326	2145.55	1459.31	920.775
AN5437.2	1301.61	1322.34	849.427	2552.6	2424.87	1853.99
AN5836.2	1860.67	1652.85	1458.41	3056.73	3277.51	2954.92
AN2387.2	3716.38	3410.92	3586.51	1727.94	1531.78	1023.17
AN7937.2	4962.99	5067.53	5952.57	9874.52	11429.8	11929.4
AN0824.2	1085.49	1152.54	1169.07	1689.41	1663.94	1497.18
AN6697.2	16274.6	14877.1	15829	18640.3	19114	18038.3
AN3075.2	1958.82	1874.4	1852.6	3620.36	4029.7	3433.89
AN4397.2	524.883	501.048	554.807	698.202	767.798	531.679
AN5859.2	630.381	638.035	618.264	629.889	465.178	788.841
AN1915.2	2079.97	1710.72	1868.95	1275.29	1470.98	1334.34
AN2017.2	3041.29	2685.66	2879.59	2644.76	2814.03	2178.17
AN9130.2	469.129	535.913	533.796	544.238	503.695	654.389
AN8130.2	605.432	521.532	500.345	1690.77	2042.77	1450.91
AN7632.2	3735.58	3663.24	3825.48	4516.99	4409.54	4044.76
AN3627.2	367.644	311.129	279.602	1432.01	1776.68	1060.99
AN0231.2	2769.77	3077.93	473.199	15729.6	15222.3	13774.4
AN1848.2	1456.77	1400.58	1131.52	2703.93	3091.59	2442.07
AN4276.2	1617.33	1567.22	1364.57	2233.43	2225.11	2221.94
AN4390.2	12309.3	11401.5	12342.7	14053.4	15359.8	14481
AN8785.2	2191.29	2176.43	2061.67	1702.37	2156.71	1406.85
AN1604.2	1072.46	1121.68	754.391	3156.73	3060.57	2099.16
AN3566.2	582.493	522.433	743.058	341.536	389.796	204.326
AN6718.2	395.865	352.667	336.682	1188.92	1610.25	896.75
AN2903.2	5670.53	5261.6	5726.33	8238.35	8763.44	8872.9
AN2951.2	1845.87	1823.75	1996.82	2053.8	1994.99	1294.14
AN3466.2	8450.27	8265.73	8493.29	8428.87	8833.81	7745.18
AN3925.2	3881.81	3488.14	5168.57	6644.37	9346	8067.67
AN8982.2	275.194	291.105	270.838	336.059	258.2	474.447
AN5682.2	2295.07	2102.72	2250.88	3350.54	3687.56	3648.06
AN8689.2	3179.68	2826.66	3049.38	1473.26	1664.37	1195.71
AN1425.2	1675.74	2148.83	1830.73	1705.67	1679.04	2224.28
AN7590.2	427.948	379.442	409.066	2315.55	2004.21	1200.33
AN1837.2	383.666	398.507	334.09	1920.29	3420.11	1735.66
AN4299.2	1232.83	1002.18	990.349	2352.43	2732.06	2093.47
AN7798.2	1392.44	1389.38	1208.96	476.795	474.528	415.441
AN9306.2	849.786	997.324	749.186	1408.47	1378.02	1193.69
AN7315.2	934.716	1061.96	1031.55	765.435	665.712	691.264
AN7365.2	354.335	370.273	360.882	386.9	380.137	582.171
AN7468.2	930.981	767.002	874.714	1022.33	1085.29	700.333
AN0942.2	1092.5	1070.88	1023.08	2039.05	2066.13	1508.91
AN7331.2	691.814	720.783	734.029	1168.71	988.079	1269.34
AN7792.2	531.122	562.134	787.83	439.073	378.717	502.349
AN3068.2	1314.76	1163.63	1398.48	800.206	928.694	633.336
AN4023.2	718.704	671.087	747.581	628.224	724.39	488.283
AN2549.2	5755.62	5085.26	6434.63	7316.29	6921.21	5957.5
AN4859.2	21376.1	20231	20862.2	23182.9	24375.3	23778.1
AN0230.2	1132.86	1385.25	1103.59	3060.89	3058.9	2917.1
AN8943.2	3916.13	4148.44	3593.21	2809.73	2712.53	3034.33
AN0870.2	16759.5	16001	17560.4	15862	16066.6	14060.7
AN0733.2	21163.9	20330.2	20446.5	22195.2	22541	22444.8
AN6499.2	11974.9	11803.5	11862.7	15687.3	15245.1	15356.5
AN7594.2	25169.8	26382	26304.4	27752	26820.2	27619.3
AN2157.2	738.585	617.431	669.997	1935.61	1768.39	1145.22
AN6940.2	300.494	315.802	367.457	307.886	268.586	306.613
AN2471.2	210.099	180.554	164.118	1604.57	1883.05	921.233
AN8670.2	529.213	496.774	524.699	882.543	1020.18	620.979
AN5752.2	1093.51	1055.02	1088.38	1075.44	1100.64	782.12
AN4423.2	2706.54	2393.79	2470.45	2908.37	3303.35	2362.13
AN0054.2	5065.73	5040.57	4845.71	4495.14	4792.35	4398.93
AN4885.2	897.286	916.407	826.441	618.058	621.314	1220.08
AN5046.2	2997.17	3190.63	3526.34	5243.9	7036.41	6131.32
AN3675.2	7974.95	7607.88	7255.7	8496.28	9321.77	8670.81
AN0943.2	7439.11	7419.5	7491	7090.34	7156.21	6546.4
AN5698.2	1084.25	986.78	1010.83	1073.87	1052.38	892.367
AN0122.2	1020.8	880.949	878.138	1343.14	1451.82	996.881
AN6588.2	6775.06	6559.66	6988.12	9036.57	9649.35	9957.45
AN4046.2	1091.02	1044.42	1128.84	897.542	1144.8	789.687
AN5331.2	351.814	385.799	374.442	734.107	887.515	752.185
AN4438.2	4057.3	3594.31	4250.45	3266.58	4015.4	3251.25
AN8461.2	9569.14	9160.35	8443.24	12451.9	12841	12010.1
AN6207.2	1108.91	1068.94	946.883	1164.37	1141.37	1009.61
AN2466.2	1088.41	966.545	947.026	2260.07	2436.14	1776.79
AN5169.2	645.693	677.242	511.629	1137	1148.56	1070.74
AN5335.2	626.039	550.532	502.743	568.08	510.787	584.868
AN8755.2	1187.1	981.481	1042.15	2107.51	2147.15	1351.7
AN7334.2	2434.98	2153.87	2388.8	2262.37	2139.61	1811.21
AN6701.2	1009.33	997.535	934.474	1614.17	1622.07	1168.33
AN5132.2	7073.44	6971.06	7302.87	4110.9	4944.55	4320.76
AN0369.2	6105.68	5073.9	6888.31	3791.71	3596.96	3189.43
AN5834.2	19052.2	18031.8	18969.1	20427.5	21453.2	20005
AN7463.2	625.615	628.443	618.609	465.605	454.272	436.991
AN3402.2	378.349	425.953	377.418	321.968	326.46	535.603
AN1169.2	466.665	469.764	429.074	1199.98	1351.02	1010.37
AN5129.2	14791.6	14743.3	14961.4	11337	11869.9	11166.5
AN3729.2	8318.34	6899.75	7680.61	9091.15	10380.2	9116.68
AN8829.2	673.989	674.975	553.837	1746.31	1968.28	1425.87
AN6717.2	12522.7	12908.5	12758.1	13485	14273.5	15025.8
AN3304.2	331.402	358.222	294.081	971.285	1333.15	987.384
AN4292.2	2063.97	1919.61	2087.45	4294.63	4303.8	3581.14
AN3180.2	2011.08	1726.83	1798.34	2691.46	3052.14	2472.95
AN4361.2	3781.94	3935.96	3624.4	3421.49	3168.99	3009.24
AN6366.2	5077.73	4452.43	4489.5	4881.16	4915.62	4629.72
AN5206.2	9137.37	9102.1	8987.41	7912.47	8348.77	7861.33
AN6643.2	7893.87	8075.08	7231.42	4800.44	4575.71	4082.6
AN0210.2	2063.36	1787.8	2052.68	2954.02	3365.13	2994.04
AN5442.2	2903.65	2845.96	2713.06	4789.36	5178	5327.94
AN9403.2	14337.7	13340.4	14068.3	10266.8	10876.3	10219.9
AN7459.2	4594.07	4848.28	4621.99	3853.56	4151.07	3717.61
AN1155.2	5055.19	5066.29	5103.41	7471.96	7438.26	6930.78
AN8781.2	6830.58	6704.78	5214.93	9169.6	9937.53	9283.92
AN9340.2	3970.84	3267.61	3744.22	972.379	1570.41	1065.87
AN3431.2	1637.71	1662.3	1597.86	2003.91	1938.65	1597.09
AN2547.2	7230.2	6312.71	6864.7	7997.99	7048.42	5935.95
AN5858.2	1316.32	1275.42	1312.81	1456.98	1277.26	1226.81
AN1794.2	1207.68	1123.09	1015.43	737.198	827.642	814.763
AN8664.2	1697.73	1561.71	1522.88	3876.95	3956.6	3680.05
AN5111.2	10040.9	10375.6	9439.44	7506.83	8083.83	7272.83
AN6116.2	429.149	448.135	355.806	791.842	1081.26	845.446
AN8735.2	702.452	754.472	699.152	831.915	787.765	662.884
AN4927.2	8271.24	8267.24	8670.59	9225.71	8870.8	8608.12
AN6254.2	3699.2	3808.96	3657.48	2358.24	2287.1	3327.67
AN7256.2	770.201	798.295	770.958	593.154	585.157	671.002
AN4008.2	879.845	994.884	936.457	1136.5	979.983	1095.96
AN7451.2	1321.39	1260.76	1229.09	2480.69	2946.66	2198.77
AN3307.2	1026.17	881.136	1171.98	531.996	551.996	394.662
AN7683.2	861.856	793.088	664.415	1299	1383.35	1144.2
AN5012.2	1925.83	1807.05	1626.68	1494.89	1723.9	1265.19
AN3783.2	437.248	514.819	470.732	2282.53	2514.28	1687.95
AN6105.2	326.043	345.701	332.488	421.569	366.427	560.821
AN3428.2	1788.69	1543.39	1561.38	3696.27	3838.89	3163.04
AN5885.2	689.625	671.108	326.568	1850.63	2055.68	1470.01
AN0933.2	2371.84	2480.61	2206.65	4125.86	4420	3623.18
AN0257.2	531.343	448.967	497.003	664.387	816.47	378.268
AN5353.2	3230.78	3416.71	2224.45	2483.76	2190.55	1908.72
AN1543.2	1545.36	1272.13	1355.05	3726.98	3456.3	2634.67
AN4654.2	1324.65	1179.73	1233.84	1532.96	1767.2	1235.52
AN4702.2	1127.36	1338.7	1121.8	1963.42	1861.52	1721.75
AN2762.2	1696.18	1457.37	1374.28	3610.01	3426.51	2792.55
AN0964.2	877.72	888.227	767.657	1860.39	1543.96	1521.12
AN3832.2	3828.16	3367.91	3813.1	2095.72	2552.48	1446.78
AN5131.2	4152.88	3799.9	3898.85	7160.46	7021.43	6006.38
AN4148.2	2281.5	2006.37	1624.64	929.72	1308.63	875.509
AN4674.2	2005.29	1879.69	2124.94	2360.47	3224.96	2248.36
AN0734.2	20002.9	19634.8	20143.6	21058.1	21651.6	21294.6
AN7469.2	663.901	576.749	647.405	686.917	879.221	528.096
AN3853.2	2103.6	1862.65	1900.13	1618.22	1783.32	1410.78
AN5906.2	1024.83	1007.15	966.008	742.604	790.494	613.326
AN8097.2	383.369	424.878	444.577	403.618	338.504	400.742
AN7589.2	1294.07	1271.91	1286.68	1653.66	1513.08	2097.62
AN6645.2	4347.34	4011.14	3650.4	1695.07	2177.24	1718.51
AN2268.2	4805.61	4523.46	4923.21	3594.05	3787.95	2786.54
AN2873.2	1055.23	989.933	907.69	1033.18	1068.87	920.064
AN9071.2	1303.71	1210.01	1442.38	1807.47	2173.16	1783.81
AN8548.2	1740.4	1552.63	1832.88	1224.26	1432.89	1091.84
AN7224.2	1539.77	1417.39	1486.64	1104.59	992.279	686.915
AN9093.2	6920	6584.31	6871.59	4337.76	4696.76	3454.75
AN5577.2	5108.49	5020.48	5353.81	6640.54	6985.59	5971.69
AN5753.2	3018.43	3099.43	2972.76	3928.27	3583.61	3588.56
AN3730.2	829.59	764.943	836.743	1142.7	1741.49	1199.68
AN8928.2	1628.63	1264.79	1114.5	539.772	604.811	518.368
AN1677.2	738.035	904.854	811.511	1576.42	1466.43	1844.58
AN3121.2	866.089	843.5	863.812	2164.55	2740.61	1648.73
AN5878.2	1212.88	1226.36	1080.94	1401.82	1417.24	1379.64
AN6248.2	3804.13	3783.49	4112.72	2469.39	2905.65	2065.32
AN4151.2	935.503	780.948	965.439	826.835	926.26	576.572
AN7727.2	2005.47	1828.31	1873.92	1970.32	1944.78	1427.6
AN3113.2	5171.8	4816.32	5534.63	5835.1	6418.7	6266.28
AN3112.2	8505.26	7941.32	8646.11	7953.37	9350.65	9171.23
AN3058.2	13382.4	14821.5	13325	9134.12	9930.87	9454.08
AN7102.2	554.561	508.83	506.35	1566.34	1552.51	1121.82
AN1719.2	1151.1	1137.13	964.011	1613.12	1867.89	1273.88
AN1084.2	6694.87	6817.8	6639.34	5153.67	5556.01	4652.75
AN1409.2	8590.27	8235.92	8700.57	8177	8114.89	6858.32
AN8972.2	1135.18	1229.81	1099.15	1265.38	1077.88	1130.9
AN8967.2	1432.19	1505.07	1603.12	1170.16	1095.53	1168.22
AN4528.2	816.015	748.425	828.449	1569.51	1894.02	1429.4
AN3606.2	1356.43	1332.36	1106.63	1894.16	1874.84	1864.58
AN1330.2	1646.25	1579.73	1798.75	1545.12	1564.59	1369.85
AN1446.2	2801.97	3313.82	3458.19	2779.77	2489.57	2892.17
AN3258.2	1788.17	1669.04	1974.97	913.291	1168.48	863.99
AN5763.2	176.862	146.153	163.324	1140.88	1356.49	547.33
AN6234.2	525.39	494.251	537.397	824.407	997.146	1094.91
AN9407.2	8139.91	7466.89	7733.49	3798.73	4550.88	3222.3
AN5660.2	3526.9	3313.86	3243.86	4368.19	5109.26	4585.28
AN4688.2	294.238	304.576	295.662	894.42	897.677	535.683
AN5547.2	855.341	714.334	917.789	644.988	720.357	513.141
AN2168.2	793.103	792.558	598.196	1716.19	1890.35	1430.23
AN0252.2	14119.1	13439.7	14265.6	13905.9	14339.5	14265.8
AN3592.2	6371.68	5617.54	5891.39	7701.05	7553.04	6914.1
AN5645.2	341.16	403.718	360.316	519.657	437.947	462.193
AN1920.2	280.555	261.527	239.144	563.377	783.305	493.198
AN7588.2	3466.23	3202.77	3193.8	2518.89	2793.53	1942.79
AN3922.2	4552.59	4586.59	5128.24	4551.31	4356.32	3737.38
AN0904.2	1136.24	1482	1133.34	1891.1	2006.83	2011.04
AN9408.2	10276.7	9539.36	9763.16	5667.03	6698.98	4978.6
AN4434.2	3144.07	2982.49	3436.78	2828.51	2776.9	2104.62
AN9446.2	1379.84	1207.24	1490.36	1331.68	1407.03	1034.62
AN8346.2	4273.95	3998.84	4254.91	2564.94	2805.65	2165.28
AN8782.2	1377.44	1248.3	1342.94	2959.19	2805.23	1964.59
AN1534.2	11832.5	12060.2	12423.4	12198.9	12732.4	12591.9
AN2279.2	9468.72	8497.97	9398.89	10556.6	11050.8	9694.63
AN0357.2	9869.59	9266.88	10157.5	8688.56	8765.3	7423.34
AN6348.2	3690.44	3470.08	3985.73	2949	3151.18	2389.9
AN4871.2	1412.85	1717.54	1710.95	1632.68	1369.23	1923.7
AN8229.2	2850.36	2700.8	2906.6	1633.51	1931.01	1312.58
AN5162.2	11657.1	11612.4	11612.7	8783.77	9761.74	9297.89
AN1601.2	904.644	907.373	938.198	1305.01	1149.37	906.453
AN4844.2	1388.15	1200.46	1348.72	2285.7	2567.71	2008.46
AN4164.2	1576.13	1479.12	1609.56	1232.67	1326.9	776.485
AN5665.2	720.364	1006.84	698.873	1038.41	1057.78	1186.09
AN1718.2	1339.17	1428.35	1194.07	1730.14	2189.87	2146.12
AN0310.2	2374.78	2209.5	2357.55	1062.31	1286.67	906.856
AN5134.2	5299.66	4025.28	3812.25	2664.32	2776.46	2034.16
AN8102.2	1814.76	1603.38	1996.54	1500.59	1748.98	1072.56
AN1709.2	2357.91	2254.75	2628.35	1456.68	1614.6	1256.59
AN2937.2	1157.84	1666.07	1376.04	2159	1885.03	2171.46
AN3739.2	6486.57	6408.53	6052.6	7101.51	7223.79	7585.52
AN2243.2	8140.26	7907.65	7919	5727.19	5824.45	4971.95
AN4938.2	2881.01	2590.05	2872.26	2568	3119.22	2298.38
AN2859.2	432.819	432.142	445.356	913.587	808.028	611.783
AN1716.2	546.757	542.978	513.297	775.053	921.346	591.218
AN4929.2	2968.03	2635.46	2661.86	4681.73	4901.92	3700.85
AN2120.2	4235.19	3971.4	4023.66	1960.71	2417.06	1683.22
AN8188.2	4294	4228.39	4321.06	2782.86	3039.85	2484.7
AN8273.2	8024.87	7763.77	8168.14	6607.31	7678.8	7153.98
AN2999.2	3807.57	3379.34	3812.42	2943.55	3233.55	2312.31
AN4641.2	370.314	388.534	359.889	779.825	1263.37	949.088
AN0034.2	461.016	451.433	405.013	1165.37	1572.99	1038.15
AN0495.2	2647.53	2652.43	2871.29	2655.64	2695.3	1970.77
AN3520.2	1421.35	1626.87	1718.12	1437.45	1637.58	1756.29
AN4906.2	1548.47	1351.42	1349.54	2197.31	2250.68	1463.58
AN3184.2	959.718	956.74	976.937	2021.34	2212.85	1636.02
AN1509.2	458.566	498.963	319.624	1241.06	1266.9	1122.71
AN7284.2	2366.72	2341.15	2322.81	1648.69	1821.42	1465.37
AN0601.2	1060.42	874.101	1199.15	467.446	402.075	413.082
AN0500.2	526.032	533.129	329.026	1478.39	1247.67	887.996
AN4280.2	1166.11	983.356	1035.74	1800.17	1969.54	1313.29
AN4295.2	3343.5	3075.08	3161.71	2727.65	3072.46	2203.18
AN6900.2	9565.78	9197.14	9666.55	10497.7	10417.8	9644.75
AN6541.2	3698.31	3431.25	3033.58	1979.75	2055.24	1637.36
AN8492.2	506.584	536.111	496.515	1226.37	1269.94	1005.34
AN2685.2	1082.27	1138.66	1086.64	2192.46	1859	1620.12
AN4102.2	1574.19	1331.95	1216.38	3885.22	3835.54	2747.27
AN7460.2	622.154	543.539	549.071	437.07	541.368	314.215
AN1743.2	2133.34	1938.67	2106.73	1555.28	1651.36	1122.42
AN2228.2	211.318	212.211	156.338	874.083	1414.74	757.022
AN7795.2	5746.32	5663.34	5454.83	5543.89	5517.57	4495.07
AN6118.2	813.758	842.295	738.982	1392.98	1248.31	1119.19
AN0940.2	352.698	336.85	296.063	1160.35	1710.34	903.693
AN7570.2	5276.51	4936.42	4818.91	5893	6522.64	6009.08
AN5037.2	568.008	607.183	548.172	1180.61	1053.92	730.602
AN1215.2	1868.32	1709.12	1744.53	993.703	1160.26	880.97
AN5028.2	10358.6	10814.5	10302.4	10018.3	8881.94	9620.78
AN4611.2	4479.78	4248.1	4757.55	3619.22	4032.19	3290.58
AN0684.2	2675.27	2383.95	2401.24	3286.52	3498.04	3340.21
AN4746.2	2740.81	3218.28	3152.23	2572.94	2415.18	3269.43
AN6891.2	2505.22	2400.42	2711.7	2184.89	2169.43	1810.36
AN6423.2	3332.26	3038.74	3458.52	5410.63	5007.21	3638.53
AN3141.2	713.217	721.306	621.545	1376.07	1230.63	1218.11
AN3876.2	993.374	994.032	969.532	1077.81	946.455	729.29
AN4839.2	277.449	297.524	258.227	607.052	838.443	610.891
AN7721.2	6989.48	6503.61	6827.11	8037	7667.6	7056.79
AN2043.2	721.149	577.498	567.72	1040.32	1232.35	629.547
AN1246.2	16443.5	16313.9	16634.2	14506.5	14696.3	13533.5
AN1052.2	2717.96	2349.25	2421.57	2959.66	3255.43	2823.79
AN5509.2	415.122	383.257	446.596	713.288	666.934	697.9
AN8567.2	2019.08	1771.47	1990.89	3446.01	3160.25	2042.81
AN1050.2	550.249	543.349	522.127	748.172	780.047	677.705
AN7395.2	1381.93	1146.29	974.577	1977.54	1919.19	1213.99
AN3030.2	1561.02	1513.11	1770.65	1266.46	1147.2	850.048
AN6624.2	1608.93	1488.25	1233.03	2223.16	2194.82	1840.49
AN4402.2	13296.7	12689.2	13277.2	14961	15312.4	13480.6
AN5172.2	700.116	623.486	623.385	1095.27	1108.68	623.072
AN0174.2	735.307	772.871	782.142	633.21	628.235	644.353
AN5148.2	2577.65	2445.83	2729.8	1700.18	1906.16	1513.18
AN2016.2	1339.35	1110.16	1141.83	1132.85	1166.41	988.793
AN7409.2	517.603	494.338	527.885	892.163	991.891	846.235
AN9512.2	4690.08	4477.08	4631.62	4159.94	4312.65	3960.73
AN1281.2	2793.67	2681.65	2944.22	2074.61	2185.01	1539.66
AN3481.2	9098.78	8793.18	10605.1	4921.25	5234.35	3939.84
AN4500.2	4889.81	3976.78	4635.52	7503.97	8159.43	7376.71
AN6939.2	1513.41	1464.48	1448.58	1692.4	1953.86	1544.78
AN6460.2	1829.8	1471.05	1682.92	1779.72	1826.25	1300.29
AN0695.2	7179.85	7246.26	7535.32	4997.31	5578.72	4915.52
AN0997.2	3552.88	3347.04	3789.19	2668.29	2815.79	2068.5
AN4865.2	6715.7	6439.26	7235.96	3427.58	4332.99	2958.45
AN6184.2	1960.7	1661.65	1651.19	3457.35	3664.03	2699.76
AN8225.2	2480.04	2390.58	2625.87	1871.96	1940.4	1501.03
AN3585.2	406.16	368.988	444.768	901.058	1273.18	819.677
AN9180.2	611.202	631.374	626.998	1125.03	1032.7	1007.22
AN2949.2	1895.06	1868.31	1879.64	1111.77	1370.13	1405.81
AN8167.2	1218.49	1061.5	1012.23	781.162	814.963	746.073
AN1892.2	3243.68	3009.53	3489.39	2594.79	2882.89	1929.52
AN6346.2	6526.45	6232.9	6577.34	4318.3	4774.18	3994.3
AN7329.2	2232.25	2238.27	2458.69	2885.46	3395.28	2750.95
AN1045.2	4266.89	4556.35	4249.38	2992.66	3328.84	2918.69
AN4940.2	574.728	467.492	439.03	891.35	1035.52	684.721
AN7101.2	2494.07	2175.3	2469.19	3076.4	3503.01	2780.22
AN5909.2	2415.95	2286.94	2333.66	2298.92	2387.36	1877.04
AN4201.2	388	390.716	368.263	843.671	846.86	552.442
AN2936.2	717.704	641.385	645.932	1230.45	1434.47	1132.56
AN1115.2	1083.42	1113.25	1051.07	1029.38	764.219	819.483
AN5666.2	2605.55	2594.49	2420.49	3031.73	3111.28	2725.69
AN8256.2	2748.9	2748.91	2795	2087.48	2232.14	1755
AN0894.2	2265.44	2230.62	2061.46	1152	1400.38	1011.13
AN0132.2	1416.94	1288.95	1329.74	840.04	964.773	735.732
AN8235.2	884.744	918.319	803.055	1318.66	1258.45	1245.32
AN3468.2	15296.8	15722.8	15720.5	17085.5	17910.4	18565.7
AN5977.2	678.374	636.065	638.744	1414.38	1423.81	967.425
AN2582.2	7051.61	6405	7870.61	7804.75	8119.67	7059.58
AN3901.2	877.027	984.091	926.571	987.572	992.085	876.155
AN2432.2	4478.98	4504.46	4986.37	3838.8	3846.25	3616.76
AN7166.2	5523.72	5050.65	6178.4	6032.52	7490.68	7031.47
AN2057.2	4541.32	4737.79	4933.22	3274.57	3537.3	3274.49
AN6127.2	365.424	415.5	407.507	464.102	360.813	523.407
AN6535.2	838.522	834.578	935.011	1760.6	1755.23	1412.64
AN6690.2	1972.08	1832.21	2069.73	1128.3	1225.78	954.566
AN6159.2	549.344	466.334	573.065	998.282	1220.93	857.574
AN9095.2	1564.58	1865.42	1717.95	1350.49	1619.75	1401.96
AN4474.2	821.024	873.647	786.162	1182.86	978.375	1028.51
AN3591.2	692.973	639.795	582.386	1578.25	1643.4	1034.99
AN8012.2	7282.75	7223.05	7242.23	5418.49	5762.18	5218.69
AN9288.2	586.928	614.728	585.902	942.601	699.329	983.713
AN5175.2	1238.12	1173.57	1234.1	842.83	947.031	862.467
AN4843.2	1285.44	1101.5	1215.41	2850.69	3085.06	2284.73
AN6708.2	13553.7	13619.2	13865.2	9733.65	10728.2	10546
AN0271.2	3356.89	3162.08	3489.92	4013.11	3955.66	3126.69
AN7508.2	421.762	411.882	435.323	647.242	505.745	451.355
AN3357.2	1032.17	897.727	815.979	510.969	585.757	431.411
AN0555.2	275.288	291.309	282.23	270.948	265.416	234.195
AN1675.2	2703.82	2400.89	2851.61	3811.66	3735.2	3075.68
AN8421.2	807.346	688.084	795.241	1630.5	2188.31	1387.54
AN3894.2	4115.11	3786.82	4323.85	2489.46	2857.86	1997.53
AN8262.2	1534.03	1159.3	1306.21	2953.46	3232.09	2148.39
AN5105.2	5837.89	5097.8	5843.48	6819.18	7209.35	6514.75
AN5813.2	1510.57	1453.9	1558.53	1056.09	1207.62	921.993
AN3220.2	290.153	291.355	263.313	321.25	322.629	260.438
AN5352.2	5176.32	5061.83	5484	7924.62	8168.22	7976.04
AN7372.2	939.846	1072.94	1004.76	1401.73	1393.79	1260.2
AN4334.2	639.45	734.446	733.39	501.006	539.003	447.173
AN3843.2	4409.12	3914.42	4161.05	3360.35	3718.78	2757.97
AN5410.2	1178.3	1229.17	1440.85	1017.67	927.471	1114.02
AN4233.2	2306.74	2121.73	2176.99	953.996	1267.29	877.416
AN1095.2	2325.12	2265.18	2278.94	1661.51	1738.66	1762.66
AN4784.2	1695.66	1572.12	1502.47	1983.27	2492.74	1833.96
AN2290.2	1806.1	1616.54	1701.42	1849.1	2402.47	2035.3
AN5674.2	1133.05	1151.68	1185.93	1882.77	1855.15	1587.7
AN7258.2	5383.65	4860.1	4797.84	6940.68	7050.42	6987.63
AN1288.2	3939.19	3904.35	3676.45	2285.49	2752.05	2207.78
AN2930.2	2722.4	2645.84	2855.37	3682.6	3620.46	3282.33
AN6993.2	4313.31	4585.7	4748.82	2729.06	3297.98	2775.11
AN0047.2	1307.56	1164.95	1242.33	1758.89	2162	1783.83
AN1805.2	5771.42	5819.26	6514.38	4858.43	5813.34	4842.15
AN0747.2	7672.08	7537.67	7294.16	6053.92	6654.83	5761.91
AN3848.2	376.084	327.317	443.188	423.01	499.234	472.521
AN5387.2	628.932	671.954	659.758	846.176	858.05	696.327
AN4695.2	20130.6	18591.5	19286.2	22646.1	23871.5	24321
AN7497.2	6784.49	6121.12	6409.53	7630.1	7167.55	5975.63
AN0067.2	4660.62	4289.04	4636.65	5024.5	5868.52	5084.36
AN4346.2	2611.17	2571.96	2747.63	1397.47	1623.29	1019.44
AN0565.2	5007.25	4577.96	5001.45	2402.39	3011.77	2143.52
AN3055.2	3842.25	3824.25	3575.59	2421.92	2703.21	2435.84
AN2954.2	1731.32	1702.26	1689.84	2649.9	2099.36	1880.76
AN8553.2	276.587	277.054	307.715	802.47	949.874	548.69
AN4830.2	1375.52	1321.12	1325.24	937.813	978.394	1023.85
AN2538.2	4166.98	3904.31	4663.11	2730.64	2934.53	1961.25
AN0205.2	1691.11	1514.85	1694.65	1429.61	1647.91	1076.96
AN5782.2	2246.91	2062.57	2198.8	3053.02	3206.94	2444.6
AN4616.2	6550.73	6869.65	6649.05	4395.28	4617.36	4574.88
AN4745.2	1585.49	1411.76	1728.8	1552.58	1839.85	1258.71
AN0133.2	4327.14	4071.84	4480.08	2719.66	3056.18	2477.12
AN8074.2	1038.53	1013.15	983.718	1560.41	1542.26	1232.51
AN8274.2	8525.78	8581.69	8418.44	5830.3	6572.28	6137.99
AN8010.2	1204.6	1183.94	1132.06	1797.04	1992.07	1648.39
AN8489.2	773.922	689.379	810.378	605.21	553.323	662.602
AN3708.2	3254.92	3193.11	3101.43	4992.91	4763	5261.27
AN2009.2	4320.57	4250.61	3792.43	4096.13	4796.4	5117.13
AN4842.2	1407.64	1257.84	1389.11	890.569	1090.16	760.492
AN9397.2	4320.07	4082.92	4360.64	5476.42	5826.26	5335.54
AN6049.2	600.321	598.796	520.899	816.642	945.658	792.136
AN1671.2	1896.63	1693.16	2108.37	1884.8	2091.6	1680.58
AN1550.2	836.578	893.608	738.492	1212.88	1068.76	2086.36
AN2239.2	2742.34	2471.88	2779.27	3267.56	3213.33	2093.51
AN6859.2	2466.99	2230.25	2405.93	1338.92	1751.96	1298.27
AN5999.2	6430.16	6490.14	6112.34	3888.4	4751.15	4026.05
AN7722.2	5195.56	5101.86	5213.74	3588.73	3990.2	3253.06
AN3491.2	602.364	600.716	666.098	1081.15	1335.26	1043.16
AN7011.2	720.318	791.753	759.785	555.663	730.457	453.351
AN4268.2	643.465	783.568	745.753	912.044	745.655	822.547
AN6693.2	1612.78	1886.23	1918.66	2654.36	3561.69	4221.22
AN6010.2	8150.69	8492.8	8549.19	5993.51	7109.58	6625.18
AN1198.2	1682.19	1482.28	1973.33	1568.7	1557.48	1014.78
AN0876.2	1190.51	1039.61	1092.13	1582.14	1814.26	1117.87
AN5806.2	1583.41	1436.93	1612.83	2614.37	2699.98	2182.96
AN3229.2	1193.85	975.442	695.554	482.183	474.796	744.762
AN3182.2	434.081	421.853	387.452	870.392	1057.47	851.832
AN8811.2	2704.81	2483.82	2881.41	1694.55	1965.84	1375.94
AN0461.2	2129.77	2200.97	2122.41	1107.16	1317.8	1003.16
AN3524.2	849.938	858.534	958.915	537.592	632.325	593.452
AN5821.2	1448.14	1363.47	1354.29	1768.14	1791.27	1333.63
AN3001.2	1192.97	1116.58	1120.76	674.514	797.696	685.349
AN2545.2	3128.44	2575.05	3370.21	2619.16	2711.17	1988.19
AN3147.2	5542.67	5187.63	4926.73	8714.12	7613.86	7424.15
AN8790.2	2272.32	2185.35	1982.22	1947.55	1921.35	1380.97
AN1744.2	705.672	671.286	685.944	560.441	559.804	746.359
AN9401.2	1880.43	1619.98	1850.43	2144.16	2239.6	1413.32
AN3059.2	9924.13	9846.52	10308.9	7121.66	8015.58	6913.41
AN7860.2	1119.07	1057.67	923.049	798.291	721.56	549.123
AN5357.2	19047.5	18875.3	20340.5	21404.7	21402.3	18806.8
AN0386.2	999.737	972.755	952.861	796.325	786.4	809.172
AN3772.2	2280.22	2334.39	2123.61	1730.1	1700.68	1764.79
AN1666.2	2476.84	2346.66	2342.73	1200.58	1594.28	1025.85
AN3396.2	568.493	641.413	641.929	540.405	511.851	640.905
AN5824.2	1896.33	1786.16	2114.35	1628.45	1752.08	1368.59
AN0716.2	1466.37	1348.4	1380.64	1266.35	1484.96	1090.06
AN3387.2	896.293	969.26	909.534	709.737	734.388	1042.35
AN3087.2	995.744	954.514	1030.69	648.956	707.758	617.375
AN6039.2	2312.64	2090.11	2421.23	1518.51	1775.11	1132.09
AN5790.2	9085.58	8530.84	9100.72	6622.56	7571.56	7066.2
AN2044.2	736.173	527.606	588.721	1371.12	1809.44	668.989
AN0213.2	1609.34	1550.02	1656.69	1761.05	2203.51	1516.84
AN1319.2	8774.71	8797.83	8764.95	6147.22	6789.05	6374.5
AN5566.2	4269.57	4291.94	4240.45	3624.6	3020.98	3277.69
AN6344.2	1244.78	1276.35	1285.55	964.888	1083.98	846.209
AN9402.2	1083.24	1052.09	1159.51	1542.6	1651.64	1294.01
AN8233.2	1455.3	1311.52	1345.88	1293.87	1907.58	1394.55
AN8661.2	731.311	836.098	691.812	1382.34	1311.74	1437.06
AN5701.2	5991.83	6066.55	5799.98	4280.09	5098.44	4798.8
AN2765.2	4143.22	4088.04	4209.7	4550.93	5053.73	4539.75
AN2526.2	14272.1	14558.3	14743.5	10645.5	11804.8	11061.5
AN5669.2	743.336	749.799	744.369	1236.35	1096.82	1142.72
AN6963.2	174.276	164.521	141.425	570.48	992.822	434.644
AN2052.2	2858.99	2443.82	2785.8	2414.7	2467.67	1856.1
AN0946.2	1964.97	1907.02	1939.69	1227.78	1208.78	1252.2
AN6374.2	1357.19	1379.66	1377.63	909.636	1035.41	986.051
AN5865.2	2661.83	2989.57	2671.93	1275.59	1765.01	1208.61
AN8491.2	2178.45	2124.76	2237.97	890.071	1339.63	714.387
AN6731.2	6223.89	6329.89	5635.39	3710.45	4543.89	3923.98
AN6521.2	2409.67	2260.05	2267.55	1744.11	1762.59	1082.8
AN4988.2	1922.14	1720.95	1755.58	2280.69	2486.72	1930.42
AN8269.2	14445.7	14367.9	14957.5	13166.3	13184.9	12786.6
AN4049.2	10268.4	8932.67	11683	6197.25	7159.28	5743.11
AN1103.2	673.45	644.407	721.275	703.625	691.674	500.633
AN1683.2	2406.71	2349.27	2336.98	3310.32	3286.18	2775.43
AN2578.2	13694.3	13586	14205.4	12288.7	10212.8	9482.86
AN5664.2	247.822	269.955	221.328	508.335	537.177	632.573
AN6838.2	8088.31	7382.48	7172.25	8265.95	9261.11	8265.55
AN5810.2	2544.5	2736.41	2380.33	4026.95	3698.43	3505.83
AN4255.2	803.493	771.579	764.026	686.728	757.977	712.889
AN2316.2	11387.4	10726.6	10954.4	9463.43	10169.2	8865.75
AN0593.2	465.555	489.271	451.636	1048.48	987.967	717.173
AN2306.2	9020.28	9458.36	9246.35	8926.59	8710.13	8565.87
AN6378.2	3406.17	3409.68	2577.65	1675.92	1280.71	893.159
AN2208.2	2637.47	2445.95	2784.77	2177.92	2146.23	1742.84
AN5055.2	866.404	843.89	910.317	811.384	797.375	645.873
AN8683.2	1253.2	1071.84	938.292	1575.92	1505.69	1444.45
AN1306.2	1122.09	1142.94	1101.65	879.421	831.857	617.902
AN3808.2	327.117	334.439	321.829	310.093	353.226	373.942
AN6126.2	3702.86	2916.13	2866.99	1447.11	1928.73	1242.16
AN9028.2	237.885	252.687	258.68	482.387	433.811	534.953
AN9064.2	2624.75	2786.98	2868.69	3577.62	3862.7	3446.91
AN6209.2	4188.05	4548.06	4095.27	2796.78	3201.23	3022.67
AN1151.2	1249.01	1106.92	942.972	2300.57	2119.19	1772.65
AN3888.2	488.907	518.077	490.224	328.76	342.281	273.692
AN2648.2	1910.25	2000.12	1977.15	1757.38	1304.51	2079.86
AN7105.2	8788	8422.28	8300.56	6642.31	6992.93	6205.16
AN0423.2	1035.92	1047.17	1066.48	1152.32	1144.33	907.364
AN6809.2	593.111	639.511	646.122	1042.78	1012.99	964.366
AN8627.2	536.799	564.145	576.101	939.307	1022.99	846.015
AN8994.2	402.412	450.83	493.079	378.166	407.1	325.973
AN3056.2	1191.67	1143.95	1086.22	684.54	793.617	678.75
AN2896.2	1658.22	1713.62	1746.09	2494.67	2187.87	2200.14
AN6306.2	3119.74	3046.07	3326.28	2429.3	2494.85	1911.88
AN1624.2	21353.9	22037.5	22349.4	23068.4	23175.9	23269.3
AN4238.2	1954.22	1774.27	1806.83	1440.88	1686.03	1178.87
AN1606.2	5584.87	5369.62	5561.05	6098.08	5849.62	5201.4
AN7619.2	3064.64	2944.07	2926.94	4091.6	5363.93	4489.45
AN5583.2	1443.62	1265.86	1345.59	2009.14	2376.97	1786.94
AN4779.2	1077.74	1072.38	1081.33	1963.88	1826.99	1814.76
AN3624.2	1155.53	1150.86	1087.52	1728.88	1657.73	1520.18
AN6564.2	3211.21	3519.93	3256.91	2418.16	2690.71	2267.34
AN6006.2	3120.12	2859.25	2775.11	1688.69	2045.48	1567.42
AN6322.2	716.256	709.031	775.034	665.338	761.823	539.53
AN5552.2	1108.77	1086.43	1073.24	836.614	1290.61	1073.88
AN5737.2	493.5	432.577	470.293	1242.7	1325.24	770.229
AN2001.2	4360.5	3981.65	3442.93	5647.16	5754.25	4596.09
AN5969.2	8718.91	8542.46	8746.83	8876.53	8398.58	8646.37
AN2907.2	6344.91	6123.22	6528.57	4389.93	5017.82	4021.32
AN7335.2	1056.09	885.153	1026.79	1449.7	1620.38	1276.78
AN8121.2	1988.18	1687.33	1628.65	1085.56	1042.93	1070.12
AN6680.2	1935.11	1984	2138.64	1359.9	1531.08	1536.45
AN6862.2	310.487	389.395	364.333	474.86	500.819	464.212
AN1523.2	16094.3	16155.7	15660	17152.9	17027.1	16972.6
AN8170.2	3412.64	3422.31	3643.62	2703.59	3161.01	2267.23
AN2042.2	710.726	526.864	593.78	351.508	500.494	312.282
AN4912.2	1321.73	1202.27	1790.45	919.716	937.194	805.473
AN9274.2	444.889	497.339	492.266	604.709	525.908	492.401
AN7143.2	5578.9	5624.92	6202.15	3572.32	3882.74	3437.2
AN1745.2	1600.71	1772.15	1548.82	1433.2	1632.53	1568.16
AN3455.2	2121.06	1896.49	2187.25	1186.72	1476.67	1272.13
AN5350.2	705.608	592.486	712.801	284.854	366.257	219.711
AN6066.2	883.049	904.242	852.543	1761.76	1898.4	1325.49
AN5916.2	1061.87	1123.27	992.884	1856.85	1894.63	1485.18
AN4379.2	14449.6	13626.7	15695.9	16743.4	17541.4	16821.5
AN4430.2	9925.03	9852.65	10565.3	7259.38	8325.07	7371.9
AN3933.2	2598.29	2204.64	2323.92	1298.46	1535.05	937.18
AN7001.2	962.019	816.779	974.144	767.442	851.393	634.557
AN7540.2	6472.97	6135.36	6322.9	4491.95	4842.79	3621.24
AN8008.2	449.983	424.942	504.878	435.679	408.805	433.373
AN9058.2	1057.09	904.261	976.577	1316.08	1496.31	1133.86
AN1087.2	731.503	859.045	855.906	1163.18	1018.36	1620.51
AN2879.2	706.376	723.469	786.872	956.245	961.544	1019.38
AN6550.2	911.308	819.739	849.975	533.359	567.337	430.278
AN4196.2	463.379	425.548	430.252	567.208	657.035	496.826
AN0884.2	673.09	684.197	688.172	776.518	674.643	820.849
AN3586.2	898.84	835.051	862.579	719.499	735.853	585.091
AN4559.2	2233.1	2485	2527.27	2458.09	2279.52	2462.43
AN5650.2	854.212	714.466	787.707	2082.03	1840.93	1105.15
AN4615.2	1450.85	1484.49	1469.14	1875.71	1732.24	1981.78
AN8534.2	1241.5	1230.15	1254.19	833.12	931.657	769.839
AN1256.2	3827.32	4039.12	3657.83	2518.63	3077.79	2772.51
AN6990.2	1744.94	1678.16	1876.72	1437.06	1627.27	1606.5
AN7725.2	7194.44	7754.73	7717.73	4839.52	6584.33	5454.45
AN5696.2	4914.27	5179.89	5483.44	8117.53	6561.5	6873.21
AN5563.2	5976.7	5949.94	5678.76	4523.48	4886.65	4393.25
AN6651.2	2919.38	2981.87	3052.27	1715.24	2166.19	1641.1
AN0745.2	5730.34	6119.91	6288.26	4158.99	4556.98	3865.66
AN9330.2	321.267	338.606	351.039	373.068	368.052	283.921
AN1725.2	1100.99	1002.78	1129.04	1448.86	1447.62	1086.74
AN7205.2	3237.18	2963.83	3447.61	1923.19	2014.95	1510.76
AN5945.2	2043.61	1855.39	2667.02	1330.25	1279.61	1121.71
AN5318.2	1889.05	1548.39	1969.3	1946.06	2244.83	1595.57
AN0471.2	3336.65	2878.3	3077.3	4576.35	4299.84	3059.96
AN1331.2	2002.2	1717.63	2055.74	1740.94	1875.55	1528.43
AN0736.2	1007.61	1264.61	1104.17	1571.95	1236.42	1479.83
AN0419.2	1557.74	1593	1622.59	2289	2385.36	2311.91
AN8278.2	1685.66	1562.82	2154.78	1501.96	1891.56	1424.66
AN8095.2	371.604	352.752	375.423	394.222	336.569	383.215
AN1917.2	1526.68	1812.64	1597.99	937.589	1251.7	1453.79
AN3167.2	3546.92	3641.59	3947.92	2483.51	2781.96	2276.94
AN4388.2	6280.99	5814.57	6388.06	5360.79	5662.96	4266.51
AN4680.2	2742.16	2408.91	2333.83	2826.27	2989.01	2354.14
AN1472.2	1322.18	1042.1	1631.99	659.561	772.516	440.34
AN1882.2	839.847	892.229	802.62	1665.39	1753.63	1148.19
AN1201.2	1086.56	1120.26	1101.66	985.552	1020.14	899.589
AN3294.2	1252.7	1455.25	1306.39	1077.5	1084.18	1382.22
AN0787.2	909.893	671.416	926.363	1686.61	2105.04	1205.74
AN6195.2	3336.92	2945.19	2898.19	4922.33	4950.7	3661.1
AN8605.2	19357.1	19096.7	20782.5	24880.6	22938.6	22794
AN6156.2	293.529	268.905	293.307	338.535	349.763	300.992
AN0950.2	692.157	771.016	775.101	1074.22	777.205	946.961
AN6700.2	13944.7	13180.3	13270.2	11846.3	12606.1	12295.5
AN3031.2	4792.1	5031.83	4789.6	2950.61	3408.16	2680.12
AN9138.2	848.157	962.552	864.436	1940.01	1689.23	1271.51
AN5446.2	3394.91	3265.05	3248.14	2253.32	2513.78	2320.58
AN1194.2	8242.81	8193.19	8820.73	9350.06	9191.31	8327.87
AN1752.2	2588.14	2543.36	2333.41	1471.09	1781	1507.6
AN9392.2	597.557	551.22	487.855	1684.51	1477.7	945.142
AN8369.2	619.132	563.52	681.632	461.916	473.289	490.665
AN6172.2	1327.53	1140.05	1041.37	1453.56	1534.35	1153.44
AN7111.2	912.455	843.94	848.098	1125.64	1321.62	932.224
AN7165.2	466.098	454.564	460.134	422.29	320.209	398.591
AN3635.2	2659.65	2339.42	2645.26	1790.59	1945.25	1298.3
AN8643.2	446.217	463.638	429.09	534.652	574.164	606.919
AN1196.2	1790.99	1654.95	1674.93	1743.46	1628.31	1347.99
AN2968.2	7600.37	8436.2	8177.67	10434.9	9229.51	9862.38
AN0751.2	478.791	463.644	441.041	608.464	608.344	552.394
AN8851.2	7011.62	6859.12	7218.53	3901.59	5131.95	4035.33
AN5438.2	1224.52	1176.48	1155.61	741.195	768.61	563.565
AN6631.2	7962.78	8099.39	8780.28	8474.26	8611.35	7362.33
AN4592.2	4504.53	5924.3	5355.89	3929.14	3628.2	4998.91
AN4771.2	1669.42	1493.99	1674.66	864.735	1022.91	761.697
AN2585.2	381.387	356.531	406.84	422.029	337.937	331.978
AN3973.2	3779.57	3747.17	3942.1	3447.46	3236.39	3186.4
AN5482.2	16404.6	15707	16204	16211.9	16170	15348.3
AN4462.2	8892.72	7844.06	8388.49	5652.32	5678.01	4526.35
AN2210.2	5498.61	5823.91	5504.17	4067.46	4559.14	4673.33
AN4195.2	525.668	526.372	411.629	650.8	610.271	713.543
AN4633.2	1435.69	1425.85	1467.33	1272.71	1528.56	993.205
AN4273.2	934.73	843.139	985.308	1002.99	1068.84	791.125
AN6655.2	1879.51	1866.46	1886.45	3019.19	2588.18	2294.97
AN9289.2	698.245	658.002	649.883	923.914	883.789	658.672
AN6737.2	1661.82	1585.94	1907.68	1756.03	1685.4	986.431
AN6694.2	2894.61	2892.59	3216.15	2305.03	2386.26	1957.8
AN1954.2	2468.31	2317.46	2460.2	1891.34	2019.81	1585.94
AN7716.2	485.603	528.245	455.952	571.928	612.339	900.619
AN3636.2	1573.76	1448.15	1796.43	1388.56	1420.81	944.831
AN8080.2	3287.98	3240.6	3657.01	5448.94	5040.63	3713.22
AN1673.2	1423.86	1243.69	1217.64	2245.02	2366.58	1529.59
AN7687.2	4510.54	4332.73	4377.87	2860.59	3710.86	2986.77
AN5274.2	379.02	422.207	387.842	684.787	661.168	842.017
AN1459.2	2808.68	2462.49	2614.21	2414.11	3411.84	2764.8
AN7502.2	1105.03	1071.48	1167.58	791.545	844.583	748.434
AN9105.2	626.031	578.536	555.265	591.522	649.256	571.217
AN8969.2	1005.98	910.475	1437.4	1194.76	1394.32	1048.49
AN9205.2	582.98	580.486	572.494	987.964	1348.74	1073.55
AN3928.2	24633.7	25307.5	24791.3	24476.6	25645.5	26887.6
AN8824.2	3853.69	3663.42	3687.08	2588.67	2748.99	2440.04
AN3996.2	664.468	750.841	706.227	1279	1186.87	1372.65
AN3173.2	2755.87	2629.55	3187.12	2079.33	2258.71	1562.16
AN5978.2	3610.09	3922.01	3702.28	3844.69	3401.26	3654.91
AN6255.2	13928.4	12939.2	14213.7	13992.9	14318	12557.4
AN2313.2	1590.12	1438.28	1715.42	1256.42	1514.19	1141.7
AN1370.2	3445.74	3343.52	3134.13	3776.28	4192.98	3948.37
AN5008.2	1364.86	1211.95	1462.65	1069.54	1164.9	789.287
AN5516.2	538.379	530.997	457.334	990.44	999.865	803.491
AN2179.2	1323.47	1246.06	1267.5	2095.36	2452.77	1784.69
AN0686.2	4020.14	3733.36	4046.78	3695.61	3826.08	2958.15
AN2260.2	6305.78	6382.84	6541.92	6924.36	7143.1	6671.14
AN6842.2	2783.36	2860.24	3065.89	2008.37	2097.36	1932.26
AN5597.2	5190.64	4971.97	5125.57	4212.48	4939.23	3697.84
AN4308.2	3525.09	3247.19	3700.27	2360.81	2659.24	1654.18
AN5931.2	6055.87	5766.24	6309.2	3951.98	4759.51	3611.92
AN2500.2	1558.92	1547.3	1617.56	923.446	1015.68	659.81
AN8577.2	523.898	477.132	552.482	328.043	357.256	277.54
AN3207.2	1460.95	1526.14	1363.95	1122.82	927.419	857.078
AN6369.2	1137.26	1129.4	1061.33	1376.27	1190.72	1184.32
AN8298.2	646.766	729.056	680.354	538.581	554.895	741.101
AN5455.2	1776.95	1664.93	1666.24	943.384	1076.01	1225.37
AN8333.2	954.418	1188.85	1077.08	1056.65	982.001	1139.23
AN3361.2	1399.39	1283.16	1052.48	1441.15	1659.33	1307.55
AN2532.2	579.202	555.925	504.487	454.282	466.095	565.363
AN2932.2	17766.8	17999.1	17401.3	12683.3	13907.3	15197.5
AN6722.2	3244.11	3281.74	3322.82	1826.51	2239.83	1736.81
AN4401.2	6631.75	7096.41	6894.49	4601.29	5118.76	4389.43
AN0275.2	749.848	961.334	959.401	1502.92	1541.65	1368.62
AN2497.2	700.042	671.429	736.812	1226.46	1346.06	899.408
AN7600.2	5014.65	4902.36	4607.77	2902.39	3384.03	2913.48
AN2314.2	1200.56	1046.16	1096.77	2053.24	2222.41	1693.66
AN4977.2	2392.33	2145.36	2249.37	2285.09	2515.72	1343.97
AN1299.2	6204.56	6010.12	6280.93	7081.62	6926.1	6271.07
AN4000.2	5495.04	5216.24	4513.54	3561.85	3514.12	3897.32
AN7286.2	796.179	978.483	1008.28	1253.57	855.536	1604.72
AN4190.2	17948.9	16886.7	17208.2	19538.5	18468.7	17488.2
AN5990.2	732.534	822.212	870.197	1210.56	948.586	1312.62
AN0490.2	4685.9	4374.57	4805.16	2840.91	3029.17	2162.95
AN7654.2	1383.2	1341.99	1578.72	1805.01	1975.16	1726.68
AN8910.2	1444.52	1324.03	3029.92	706.096	904.614	806.27
AN2688.2	2022.51	1940.71	2157.81	2058.46	1930.81	2155.28
AN8794.2	2401.39	2257.99	2600.66	1685.87	1846.06	1198.42
AN6169.2	815.352	717.465	756.937	1200.19	1405.14	1159.8
AN1235.2	2227.33	2245	2356.55	1220.3	1408.45	1514.94
AN3846.2	5447.29	5215.55	5308.48	5050.1	5315.17	4845.04
AN8637.2	426.101	452.711	419.59	661.1	641.684	642.761
AN2964.2	6037.14	5639.51	6330.16	4550.43	4833.03	3797.8
AN4469.2	1794.52	1847.72	1797.29	1008.62	1201.15	960.111
AN2154.2	4559.22	3992.12	4727.33	4193.58	4273.82	4151.71
AN6902.2	2653.82	2527.94	2597.34	1639.77	1818.7	1613.64
AN7699.2	2700.79	2571.79	2777.33	1845.27	2215.74	1663.83
AN5954.2	6434.86	5974.26	5271.45	4112.81	4419.93	4257.52
AN4622.2	2009.01	1880.43	1841.06	2554.61	3165.18	2417.63
AN1868.2	1194.02	1498.62	1336.95	1774.13	1546.5	2145.08
AN6572.2	855.229	786.305	842.992	632.255	679.124	591.919
AN7190.2	1181.63	1240.94	1183.45	2038.33	1644.48	1397.33
AN9094.2	8801.29	8707.77	8582.16	9879.75	9486.76	8062.47
AN0282.2	852.343	823.032	675.579	1475.69	1435.35	1075.05
AN5373.2	369.485	407.777	404.012	635.837	642.025	501.077
AN1800.2	585.327	527.08	660.684	1172.26	1392.13	1020.17
AN0247.2	1732.08	1738.95	1716.35	1071.13	1122.65	1064.33
AN4690.2	434.851	486.378	390.236	526.859	712.432	574.593
AN2133.2	768.918	753.84	742.04	1677.48	1714.57	1447.59
AN6489.2	3875.32	3982.59	4172.81	3214.48	3756.12	2642.68
AN1278.2	970.686	911.047	1363.72	1178.16	1459.19	1570.97
AN2989.2	7270.51	6974.48	7518.78	7016.24	7504.71	6461.63
AN6856.2	493.77	307.432	253.323	461.166	529.606	650.771
AN7458.2	1658.76	1524.55	1860.05	904.201	1047.03	600.835
AN0299.2	3058.19	2954.58	3248.25	4063.02	4540.28	3404.96
AN1047.2	9217.58	8699.54	9028.86	7703.99	7931.29	6269.74
AN7214.2	6857.63	6644.17	6969.93	5798.32	5880.2	4994.46
AN1354.2	1320.75	1174.99	1349.56	833.147	913.268	832.008
AN6593.2	1576.03	1310.21	1488.31	959.268	1113.26	701.228
AN3674.2	5210.06	5165.51	5023.64	3226.99	3721.98	2815.32
AN2265.2	2312.94	2207.11	2115.26	3346.75	3555.81	3301.95
AN5209.2	809.761	746.836	727.816	945.858	1027.76	782.659
AN3027.2	840.536	892.844	829.068	729.848	811.832	757.927
AN4774.2	693.498	758.614	723.784	651.868	522.813	575.754
AN1066.2	1934.98	1577.3	1475.33	1112.82	1419.85	1020.92
AN8900.2	359.672	359.934	342.163	404.477	332.113	446.104
AN6302.2	3276.14	3510.11	3578.88	3132.26	2993.9	2755.85
AN3648.2	3164.09	2992.38	3040.06	3239.17	3764.97	2997.69
AN4873.2	1541.8	1412.86	1297.39	1958.27	2588.02	1739.44
AN2597.2	3654.72	3587.59	3587.85	3867.24	3753.34	3702.29
AN4019.2	1139.63	1139.59	1040.57	874.553	1064.25	1441.15
AN6171.2	855.281	934.443	947.304	613.837	735.344	629.43
AN6245.2	1047.77	1202.62	1105.76	1067.18	926.411	1100.72
AN8247.2	1949.78	1824.51	2173.41	1219.08	1354.63	1072
AN4470.2	5399.87	5390.91	5176.6	4210.45	4451.79	4278.72
AN7356.2	599.795	671.925	639.911	729.847	644.637	876.426
AN0354.2	4233.12	4311.07	4117.66	3506.68	4338.74	3319.84
AN4875.2	1438.27	1287.98	1456.37	1096.54	1230.89	807.624
AN7686.2	766.473	768.166	681.928	1111.92	1200.54	1003.34
AN5580.2	11063.5	10783.6	10647	9945.24	10193.2	10357.4
AN1199.2	1370.75	1203.01	1359.87	1152.06	1430.8	950.864
AN2701.2	994.931	973.394	753.527	786.102	816.315	832.835
AN5429.2	965.968	969.748	1419.75	763.557	767.952	662.655
AN2283.2	2911.48	2819.43	2870.85	2038.12	2229.73	1759.84
AN6824.2	785.564	705.445	725.669	1155.99	1157.97	957.415
AN3350.2	993.249	887.541	1051.36	1444.53	1290.92	1974.3
AN7449.2	3252.21	2944.33	3452.96	2404.71	2679.84	1801.25
AN1983.2	1966.01	1791.05	2084.45	1029.4	1301.14	815.121
AN2876.2	190.049	175.256	183.663	254.887	245.307	234.361
AN3458.2	3091.85	2935.86	2991.97	1941.4	2304.8	1793.96
AN3717.2	491.031	515.427	672.065	348.778	396.215	329.087
AN0981.2	2880.04	3270.55	2635.85	1742.07	1794.47	1994.07
AN3073.2	928.047	858.012	891.349	749.805	776.755	666.809
AN4467.2	7736.5	7344.66	8212.24	10776.2	10603.8	8836.28
AN4820.2	989.059	909.941	804.399	2035.81	2169.39	1387.04
AN0129.2	668.313	501.776	553.238	968.627	1491.94	686.161
AN1405.2	3049.85	2847.12	3141.88	2762.61	3043.97	2021.36
AN0559.2	5481.2	5563.33	5347.92	4118.32	4300.58	3917.39
AN3191.2	1193.88	1360.16	1286.84	1138.99	1159.51	1142.14
AN6146.2	2223.07	2045.84	2309.33	1687.36	1799.84	1690.65
AN2185.2	2018.13	1986.3	2053.25	1183.43	1363.35	874.253
AN6330.2	18565.1	18632.6	18249.1	16109.3	17258	17960.9
AN4316.2	626.083	594.642	629.754	1174.32	1169.48	844.253
AN3769.2	831.278	782.906	942.415	850.748	882.507	686.28
AN3744.2	1943.13	1690.86	1886.79	1210.31	1449.93	880.795
AN2592.2	821.535	878.806	895.35	848.973	876.507	733.694
AN4501.2	15453.5	14805.5	14662.6	16127.8	16638	17211.9
AN6730.2	749.547	733.947	736.267	875.924	741.981	777.754
AN4384.2	1205.3	1109.15	1293.56	1339.15	1251.37	1026.42
AN8667.2	558.811	541.485	528.531	578.699	606.806	467.287
AN8962.2	1174.52	1296.5	1264.79	938.732	860.393	808.541
AN2993.2	900.17	787.446	729.794	1622.55	1500.89	1279.3
AN5741.2	2139.74	1968.89	2292.08	1511.63	1690.66	1093.83
AN4261.2	435.189	402.175	457.799	434.655	414.019	439.5
AN4251.2	2133.65	2125.25	2324.35	1583.62	1581.7	1258.26
AN8810.2	2505.01	2332.1	2377.54	3227.76	3186.31	3083.29
AN2147.2	1716.95	1607.85	1697.26	971.602	1193.94	761.934
AN7254.2	5806.13	5544.19	5607.07	5440.82	6547.48	6664.64
AN5693.2	1956.71	1961.24	2040.29	1341.16	1492.14	1274.18
AN6565.2	1049.16	1043.19	980.116	810.328	675.417	637.658
AN6688.2	6485.3	6344.86	5677.55	5992.47	6790.82	6054.85
AN8047.2	725.826	761.853	639.588	903.583	923.153	710.929
AN2315.2	19633.5	19594.4	19741.8	20408.9	20918.1	21539.1
AN4905.2	948.722	971.606	1018.31	1903.1	1912.31	1588.71
AN1290.2	321.387	341.433	320.165	530.133	480.907	411.213
AN3559.2	459.772	467.364	496.058	583.771	640.114	388.08
AN4598.2	1664.12	1415.93	1773.88	1523.77	1621.96	1133.22
AN0451.2	4328.98	3627.58	3768.76	2397.76	2674.16	1961.96
AN6237.2	612.912	575.381	729.502	515.303	711.622	698.069
AN6282.2	469.458	467.133	456.873	797.056	714.641	740.491
AN4848.2	537.663	506.062	478.23	785.978	821.213	768.914
AN4051.2	1542.78	967.48	599.682	429.532	547.633	358.545
AN1726.2	423.317	464.32	478.535	730.142	675.44	643.024
AN5712.2	2195.95	2016.15	2095.7	2547.44	2791.27	2031.11
AN1367.2	3098.59	2647.94	3034.77	1662.47	2108.68	1893.56
AN7907.2	277.645	291.042	270.563	317.445	334.007	342.237
AN4198.2	554.39	605.414	693.613	493.448	456.755	644.987
AN4330.2	1357.86	1334.97	1518.66	733.309	887.83	727.658
AN3787.2	1420.07	1178.7	1350.12	1889.8	2304.13	1726.7
AN6119.2	1342.09	1232.31	1323.76	1876.62	2255.94	1738.13
AN6215.2	898.725	919.488	857.871	873.402	824.567	657.452
AN8638.2	392.027	405.155	364.195	895.112	955.286	658.752
AN9506.2	3357.48	3067	3314.4	2528.71	3285.49	2444.2
AN1220.2	905.777	842.277	879.173	1829.51	1895.31	1400.76
AN1502.2	1005.21	1015.94	987.475	1438.32	1429.66	1550.18
AN6703.2	654.571	671.637	636.3	978.468	1125.26	913.261
AN2140.2	6251.1	6070.69	6008.19	7237.71	7561.3	7364.6
AN1904.2	6484.51	5928.55	6768.94	5034.39	5398.74	3941.95
AN8495.2	1080.47	1054.72	1178.25	1062.28	1133.84	1008.19
AN4135.2	1530.5	793.236	506.615	290.046	314.909	286.53
AN0359.2	6650.2	6413.46	6308.28	4914.22	5321.14	4106.27
AN7992.2	375.102	329.007	294.872	736.399	700.021	592.408
AN3595.2	1810.36	1800.66	2040.39	1371.46	1515.5	838.235
AN8770.2	5244.75	5122.51	5275.19	4303.73	4938.4	4118
AN4159.2	13863.3	13388	13250.4	12608.4	14720.1	15396.3
AN2264.2	639.503	689.729	618.152	1028.85	961.207	764.988
AN0092.2	1409.19	1272.89	1526.99	703.699	971.162	548.419
AN3858.2	2312.21	2824.84	2437.01	3018.45	3424.87	3934.22
AN3649.2	2038.47	1993.75	2260.23	1532.3	1715.55	930.116
AN6349.2	1684	1485.75	1676.96	1063.57	1102.46	846.33
AN6589.2	2932.28	2719.44	2901.22	2355.38	2190.1	2088.57
AN1561.2	1187.92	1118.51	1017.47	783.1	863.008	683.431
AN3226.2	7535.25	7789.64	5375.24	5133.42	5541.75	4295.73
AN6287.2	8246.32	7314.3	8826.36	7347.94	7629.63	6070.3
AN1742.2	394.954	352.588	332.634	770.132	867.349	523.431
AN1540.2	1594.5	1472.88	1194.63	932.684	710.684	762.377
AN6561.2	770.979	776.958	852.063	565.296	596.792	645.004
AN7620.2	866.02	965.934	801.576	1186.93	1399.94	1301.96
AN4923.2	4480.28	4211.94	5306.65	3135.28	3777.86	3238.37
AN3794.2	1392.61	1287.91	1349.28	809.588	922.918	662.165
AN5203.2	2372.7	2300.04	2507.37	1919.42	2034.63	1660.32
AN2933.2	1057.35	1069.1	977.903	569.627	670.766	686.141
AN4525.2	14761.6	14362.1	14190.9	15761.8	15335.8	15033.7
AN8523.2	704.469	692.616	692.972	780.699	806.942	957.023
AN0199.2	739.705	705.798	728.564	427.04	459.347	334.736
AN3600.2	1167.01	1117.03	1142.95	922.92	904.678	987.456
AN0473.2	3929.45	4146.04	3550.74	3681.43	3021.62	3593.23
AN4553.2	1034.72	943.875	967.915	1033.29	1068.46	884.183
AN5340.2	1597.73	1780.05	1785.03	1106.88	1102.2	1684.37
AN4769.2	6496.6	6258.17	6452.67	4974.13	5672.98	4776.65
AN5908.2	1360.93	1439.63	1462.07	2074.01	1966.96	1811.74
AN4011.2	289.284	304.96	316.819	328.29	318.673	322.826
AN6780.2	1085.56	1003.81	1209.64	635.461	798.54	558.247
AN1541.2	828.696	798.031	703.145	565.635	482.05	459.01
AN5749.2	1411.18	1300.78	1350.16	1664.47	1789.09	1191.57
AN1770.2	2315.89	2474.79	2336.86	1778.14	1897.59	1637.51
AN0180.2	518.816	569.523	526.138	706.826	522.036	571.018
AN9000.2	913.827	1023.45	1144.29	1071.15	920.765	887.37
AN0887.2	281.775	256.146	264.743	314.205	283.364	241.148
AN0578.2	610.07	626.187	599.442	542.796	665.161	652.67
AN5897.2	3374.73	3531.47	3548.52	3027.7	3111.1	2592.82
AN8532.2	1351.78	1353.67	1622.68	1225.35	1255.4	892.677
AN8690.2	3392.41	3057.22	3669.72	2177.52	2858.74	1814.84
AN7631.2	743.343	742.765	661.469	1036.06	1040.42	840.849
AN2142.2	6367.73	6434.96	5941.35	5070.62	5413.12	5193.52
AN5602.2	3692.72	3495.25	4178.03	2695.19	2858.43	2223.36
AN6563.2	18977.7	19554.4	19386.9	19663.4	19098.2	18672.9
AN9339.2	1719.81	1568.14	1379.09	1049.96	1056.03	1395.29
AN1393.2	3793.91	3369.28	4276.32	2917.82	3273.44	2275.29
AN5457.2	893.865	795.936	810.663	1115.63	1142.82	953.943
AN8787.2	1395.01	1326.16	1186.77	797.33	992.444	650.746
AN1766.2	1077.44	1074.27	1060.89	1585.59	1448.95	1270.52
AN1795.2	1730.85	1475.58	1606.15	932.424	1292.11	809.495
AN3685.2	1511.88	1587.84	1582.09	1169.68	1190.62	1433.9
AN4083.2	901.539	840.288	913.431	1243.43	1412.92	1073.76
AN0476.2	2045.05	2001.78	2288.76	1195.06	1665.31	1110.13
AN4490.2	2142.93	1933.5	2072.65	1428.9	1739.84	1095.33
AN5740.2	10471.4	10126.1	10263.5	11431.2	11885.5	12142.7
AN5458.2	434.764	412.915	395.007	632.163	553.686	449.001
AN5155.2	1827.77	2223.01	1957.56	1373.05	1369.94	1751.39
AN5086.2	371.781	457.254	377.082	483.818	509.208	587.33
AN2601.2	439.088	480.106	491.22	510	520.198	451.566
AN4891.2	1296.65	1383.24	1381.43	1417.29	1781.09	1299.2
AN8580.2	988.412	933.467	984.337	1136.9	1316.35	1099.5
AN5257.2	943.917	1137.39	1016.47	835.774	727.646	640.726
AN3687.2	2285.89	2491.77	2377.49	3371.95	3740.22	3744.33
AN8644.2	726.128	795.497	765.834	1305.88	1085.74	1399.06
AN9386.2	660.235	729.909	688.909	965.241	899.482	1177.61
AN4413.2	1217.17	1152.16	1180.43	700.691	776.496	686.753
AN4524.2	1302.84	1083.8	1139.94	1110.65	1460.91	1044.99
AN5400.2	355.812	363.015	366.184	459.438	500.175	403.899
AN3176.2	650.29	616.496	686.161	287.807	415.846	234.171
AN4038.2	5398.55	5216.37	5285.36	3795.84	4427.55	3795.12
AN5301.2	451.176	459.34	467.51	634.599	598.895	654.281
AN5886.2	4914.19	4700.8	4147.92	3313.06	3602.68	2805.32
AN2277.2	779.119	704.12	848.263	997.674	1537.12	893.031
AN4443.2	19623.3	20375.1	18561.6	18629.7	18374.1	19600.9
AN4687.2	1015.41	1064.1	1110.16	1101.2	1012.69	772.853
AN2062.2	8434.09	7615.21	8179.97	8869.77	8904.63	7598.43
AN8183.2	2196.38	2023.22	2083.34	1509.41	1432.7	2052.58
AN4234.2	5342.65	5253.43	5094.69	5565.26	5701.01	5048.16
AN5918.2	939.709	944.897	1018.68	962.166	1001.07	1009.1
AN6052.2	465.66	455.389	528.237	423.561	493.062	338.69
AN1189.2	2599.77	2414.09	2721.38	3309.08	3672.5	2860.75
AN2594.2	397.514	410.48	395.274	626.39	620.034	608.266
AN5744.2	11417.3	10777.9	10807	11895.1	11995	11095.2
AN3205.2	512.043	548.781	529.057	1177.62	1012.65	839.677
AN6503.2	3604.65	3487.9	3664.86	2619.74	3079.87	2200.63
AN4082.2	586.979	522.834	447.208	581.771	736.806	654.511
AN4748.2	2015.27	1795.81	2306.37	835.915	1245.88	626.153
AN0269.2	3644.14	3281.34	3729.87	4540.93	4728.46	4299.77
AN4652.2	2647.42	2494.32	2732.2	1865.73	2085.71	1265.24
AN3312.2	390.416	384.094	386.47	890.801	930.841	582.988
AN9398.2	3100.7	2875.34	3247.04	2105.98	2284.29	1714.13
AN2997.2	9375.83	8756.35	9073.91	8150.15	7704.88	6693.22
AN0323.2	929.235	823.636	947.847	1568.68	1567.1	1134.88
AN5033.2	1095	1109.44	1082.11	869.496	762.756	1109.03
AN6973.2	8458.87	6466.56	6844.59	5151.02	6015.41	4952.08
AN8946.2	574.422	568.839	792.554	1056.89	1671.17	1450.44
AN4262.2	460.882	472.139	487.78	522.436	530.751	512.335
AN0135.2	977.029	927.507	966.136	820.556	906.585	723.492
AN9488.2	921.765	807.607	917.895	642.269	799.861	454.928
AN6334.2	1965.99	1704.5	2053.73	812.862	1194.31	708.757
AN6017.2	6760.52	6615.74	6993.55	5248.29	5468.06	4233.06
AN8284.2	2846.93	2844.63	3068.7	2331.69	2390.67	2251.1
AN0316.2	13919.7	13122.5	12696.5	13659.1	13755.1	14039.2
AN1474.2	1015.48	1054.45	1005.99	660.564	720.378	607.983
AN0779.2	1303.32	1176.31	1266.83	1810.37	1976.64	1795.76
AN4534.2	1160.68	1172.63	1155.65	714.107	714.93	906.965
AN7832.2	675.537	731.192	648.937	466.832	391.915	786.897
AN3596.2	1317.56	1280.44	1414.5	1169.22	1193.65	1060.65
AN1500.2	1549.54	1626.59	1463.74	1453.46	1430.04	1435.86
AN6225.2	2706.95	2689.55	2762.34	2694.13	3055.05	2658.99
AN9444.2	660.072	762.072	729.1	1032.38	871.801	670.512
AN8899.2	406.528	434.889	451.238	361.165	526.524	275.52
AN5200.2	1572.88	1540.31	1470.22	1267.13	1241.56	1293.4
AN7426.2	3530.35	2961.78	3177.42	4338.95	4406.18	3987.9
AN8802.2	281.803	273.609	280.386	491.792	776.607	480.9
AN3432.2	888.62	997.913	968.038	1423.63	1269.06	1671.02
AN4557.2	2738.38	2661.77	2502.13	2215.36	2506.29	2153.86
AN0340.2	674.831	561.793	660.494	755.351	951.704	674.046
AN6592.2	1678.29	1692.25	1751.61	2124.55	2519.26	2228.67
AN3100.2	460.533	517.133	495.788	711.875	716.769	840.083
AN4535.2	882.539	1025.78	852.115	1267.43	1242.78	1550.64
AN9409.2	3029.84	2646.91	2888.14	1888.97	2001.91	1199.12
AN5231.2	1856.88	1648.65	1946.3	1558.09	1926.95	1446.3
AN4586.2	1410.18	1466.05	1720.33	1104.15	1296.51	1126.39
AN4077.2	2011.81	1906.47	2010.36	1168.76	1643.27	1691.8
AN4232.2	1142.93	1145.28	1194.15	690.698	796.986	631.927
AN8118.2	6402.06	6083.92	6635.26	5722.05	5888.96	4833.9
AN5633.2	861.593	927.29	887.38	990.357	750.991	707.242
AN5422.2	229.077	220.672	222	313.76	300.061	277.066
AN5232.2	712.529	629.081	674.132	639.993	649.131	450.381
AN1262.2	547.125	618.251	525.48	561.17	562.37	975.194
AN6111.2	3679	3704.13	3876.47	3026.73	3059.91	2308.25
AN3616.2	3724.94	3513.98	3678.44	4472.99	4136.17	4037.69
AN1366.2	1236.09	1162.86	1085.11	793.848	843.787	700.603
AN1003.2	8495.98	8955.14	9059.24	7135.15	7570.33	7784.48
AN0924.2	2104.59	2053.2	2099.72	2576.31	2880.89	2525.33
AN0657.2	1658.37	1580.53	1753.63	1758.26	1422.14	1800.87
AN5849.2	1376.58	1110.41	1198.39	1534.39	1592.67	1203.91
AN3796.2	1945.55	2238.85	1966.93	2397.06	2093.29	2769.91
AN5523.2	2657.67	2741.53	2623.08	2498.59	2647.88	2932.88
AN9354.2	376.216	421.322	428.684	463.103	392.476	462.785
AN5895.2	9467.48	8845.27	8225.09	9598.02	9021.63	7849.94
AN3310.2	584.544	670.55	757.871	525.501	421.011	605.108
AN1524.2	3754.92	3654.73	3695.51	1706.72	2240.16	1041.21
AN4415.2	1139.62	998.998	1303.14	626.242	820.124	734.441
AN2085.2	3938.04	3950.76	4232.99	5678.17	5556.96	4782.83
AN2913.2	5710.87	6174.41	5075.89	5040.66	4374.97	3377.69
AN3321.2	497.078	476.359	588.518	255.845	292.365	346.958
AN6849.2	312.294	318.706	302.228	505.998	534.031	575.698
AN5780.2	536.021	590.924	497.042	751.693	739.414	1198.29
AN1449.2	10222.7	9254.72	10696.8	8049.54	9045.84	6661.32
AN5168.2	1266.56	1122.15	1092.27	1488.98	1501.52	1286.66
AN6363.2	1396.45	1401.15	1367.61	983.772	1007.31	738.308
AN0664.2	722.467	664.074	731.255	465.254	627.327	378.672
AN3134.2	4241.62	4205.29	4283.97	3307.35	3616.74	2777.08
AN3334.2	248.687	288.785	289.261	534.125	569.858	451.589
AN4516.2	1533.75	1569.01	1531.65	2184.13	2023.35	2316.29
AN3200.2	1119.92	1050.01	1271.02	1072.04	772.583	723.512
AN4560.2	2869.85	2838.96	2869.34	1707.84	2035.98	1461.23
AN5423.2	574.889	546.599	510.252	764.169	735.57	630.733
AN0116.2	1553.41	1666.08	1753.3	1283.54	1499.22	1029.45
AN4755.2	5157.59	5047.65	5877.39	3874.71	4616.35	3245.93
AN7541.2	468.345	484.15	553.331	486.467	446.519	730.238
AN4414.2	3159.07	3046.59	2965.93	2538.34	2715.15	2273.96
AN7987.2	416.428	492.732	467.926	571.57	606.714	677.028
AN1429.2	1913.29	2049.43	2039.6	1415.9	1417.96	1457.15
AN0820.2	5406.38	4870.99	5399.19	3996.11	3323.45	2955.15
AN8702.2	2241.66	2161.44	2324.24	1566.73	1853.89	1308.02
AN3938.2	1614.11	1497.44	1581.82	1016.32	1039.21	982.833
AN9173.2	489.434	534.04	488.793	719.253	626.116	709.701
AN2488.2	1358.86	973.096	825.805	917.365	1579.46	902.192
AN9489.2	2172.8	1933.4	2147.33	2485.51	2778.45	2151.7
AN3411.2	5155.21	5235.69	5192.29	3684.34	4376.5	3222
AN6073.2	3821.32	3717.95	3651.82	3525.95	3902.52	2932.75
AN6508.2	4891.11	4671.88	4353.62	4210.24	4813.38	4014.71
AN1126.2	15771.1	14959.7	15278.9	16483.3	16116.6	16111.2
AN8312.2	494.431	505.841	597.9	629.769	512.716	548.68
AN0647.2	2558.65	2494.25	2666.48	1660.83	1954.19	1355.63
AN7621.2	965.967	1068.92	921.326	914.207	754.74	1050.08
AN2022.2	973.781	1160.96	1093.89	1123.1	987.282	1406.71
AN3313.2	1296.13	1078.14	1302.13	637.834	818.448	598.044
AN2305.2	662.019	749.458	662.018	938.026	746.622	781.413
AN2059.2	638.05	627.179	627.341	883.719	857.842	973.994
AN4076.2	901.207	882.704	846.75	1109.48	1141.65	955.821
AN1444.2	4385.38	4307.72	4731.59	4215.97	4650.84	3824.18
AN4888.2	3609.37	1723.54	900.489	507.76	1205.05	752.514
AN2979.2	1015.21	959.509	1021.2	1543.7	1689.68	1669.07
AN6077.2	7079.91	6720.84	7130.99	6626.15	7021.53	5842.92
AN2366.2	2606.91	2265.07	2687.8	3135.15	3481.03	3310.53
AN9453.2	935.384	1113.6	992.14	653.559	645.554	338.867
AN4309.2	1319.75	1356.56	1341.4	955.946	1135.34	742.945
AN4574.2	818.56	929.037	882.502	819.525	902.047	1197.27
AN6200.2	1690.77	1653.52	1552.38	1147.29	1216.47	1043.11
AN4800.2	474.397	426.428	464.605	693.159	714.76	808.848
AN2427.2	755.486	792.668	765.357	753.59	721.578	851.526
AN6394.2	400.241	405.645	375.466	526.96	487.433	698.23
AN6031.2	851.431	809.953	873.005	1667.81	1599.39	1216.99
AN4903.2	999.099	1020.35	1075.47	751.059	688.915	752.105
AN6698.2	2228	2114.66	2542.61	1101.53	1370.97	726.443
AN8559.2	748.706	836.048	746.729	957.839	718.41	1086.77
AN9255.2	425.426	433.71	411.422	348.314	313.843	426.966
AN8057.2	2957.86	2905.99	3038.96	2890.77	2762.11	2108.58
AN8204.2	1187.39	1088.67	970.068	1142.41	1097.15	880.109
AN5716.2	3098.58	2865.75	2877.72	2198.19	2643.19	1802.96
AN3427.2	1472.58	1386.75	1666.6	954.598	1045.4	964.735
AN9433.2	1417.7	1423.84	1510.25	779.761	970.458	701.814
AN9083.2	3386.07	3176.25	3685.14	2900.45	3035.24	2476.21
AN8066.2	1807.59	1603.66	2014.32	1113.57	1309.75	735.131
AN0687.2	11754.6	11267.7	11638.1	11068	10628.1	10191.6
AN7350.2	1858.72	2283.53	1858.61	1502.78	1343.92	1228.79
AN6413.2	493.236	515.316	410.657	634.306	541.089	483.05
AN3156.2	6199.53	6415.71	6111.1	4539.72	5103.96	4189.93
AN5840.2	20578.7	20120.6	19804.7	17440.8	18738.4	17360.5
AN4836.2	1965.91	1768.25	1826.96	2039.97	2170.27	1758.68
AN1751.2	2335.81	2114.97	2247.56	1471.43	1461.19	1858.51
AN0783.2	444.797	451.574	459.461	597.678	592.04	533.592
AN6235.2	411.505	457.324	504.225	606.837	591.555	520.828
AN5731.2	4821.41	4800.1	4659.94	3516.64	3762.86	3231.36
AN8368.2	630.321	699.992	675.476	745.066	667.279	542.59
AN3469.2	21159.8	20807.3	22392.9	21988.1	23354.4	21687
AN4199.2	387.858	416.166	404.886	663.333	747.345	536.974
AN6266.2	2754.06	2668.66	2846.48	1750.84	1949.39	1346.15
AN0815.2	849.703	775.345	822.012	1230.44	1288.31	1545.96
AN2349.2	593.775	544.967	1003.96	304.01	360.321	378.275
AN1864.2	1809.29	1534.38	2005.05	2718.03	2938.56	2258.86
AN7532.2	427.458	405.067	375.323	1279.9	912.873	855.822
AN1163.2	1621.08	1495.99	1713.68	1383.09	1378.1	1298.69
AN4440.2	1419.77	1198.85	1378.81	1023.15	1120.24	680.147
AN2926.2	2446.31	2485.83	2688.63	1941.87	2105.28	1523.29
AN5522.2	2008.58	2052.17	2166.94	1760.64	1857.67	1357.45
AN8116.2	629.854	659.476	582.184	923.879	837.926	686.513
AN4508.2	3107.46	3242.03	3301.56	3093	3324.49	2751.46
AN6976.2	8775.59	8034.8	8825.35	9285.76	9436.23	8064.34
AN6405.2	1369.4	1475.24	1513.42	1381.2	1240.79	1338.87
AN8866.2	8002.53	7605.87	7064.7	6470.57	6506.35	5637.84
AN0753.2	5126.83	4912.64	5262.51	4171.68	4233.57	3651.74
AN6368.2	5918.72	5778.6	5752.87	4626.3	4792.56	3901.73
AN4192.2	1929.56	2040.5	1990.65	1286.87	1496.54	1320.87
AN1291.2	590.861	507.459	603.927	1510.38	1504.04	947.693
AN7528.2	382.576	355.419	338.137	619.354	670.949	890.672
AN7307.2	568.966	568.538	540.789	995.796	1013.67	1027.13
AN7033.2	630.298	575.836	534.347	863.027	851.859	831.295
AN3153.2	891.452	878.075	928.566	910.717	906.279	729.064
AN1164.2	1801.25	1748.27	1848.03	1226.57	1365.27	1002.06
AN7526.2	1151.88	1146.24	1211.09	836.387	817.521	929.489
AN0121.2	2695.55	2548.88	2593.22	2296.97	2469.42	1495.9
AN8075.2	788.316	715.655	756.983	429.364	557.626	354.583
AN4581.2	955.167	928.399	953.551	834.793	737.811	933.804
AN1710.2	1430.43	1334.37	1416.21	1077.24	1136.17	902.222
AN1948.2	1747.66	1484.44	1488.5	2386.48	2606.59	1735.88
AN6904.2	1275.34	1244.85	1429.73	852.85	1058.49	625.356
AN8853.2	6650.02	5963.58	6247.23	5053.14	5398.91	3957.61
AN0074.2	2535.69	2135.7	2704.72	1206.68	1488.45	736.68
AN5801.2	4094.14	3830.21	4017.38	3794.62	3715	3573.84
AN5746.2	21917.7	22749.5	22084.2	20402.7	21527.7	22061.2
AN5687.2	2190.09	2194.94	2259.77	2931.45	2938.01	2367.36
AN0238.2	306.002	320.064	301.545	459.98	474.965	358.575
AN7629.2	6033.35	5845.21	6137.39	6381.5	5861.8	5953.81
AN4868.2	1106.58	1067.56	1183.6	716.728	756.196	984.057
AN6269.2	2838.74	2455.95	2587.53	2926.03	3036.01	2317.29
AN5003.2	847.008	828.72	733.38	1117.14	1161.05	940.678
AN6253.2	967.148	926.986	992.48	692.481	801.365	625.921
AN7175.2	465.795	483.592	549.349	332.555	366.495	250.05
AN5324.2	1679.63	1830.27	1643.57	2347.57	2353.38	2903.98
AN7581.2	441.234	426.257	440.264	675.365	787.843	576.973
AN2173.2	1190.94	1153.98	1128.6	664.916	837.383	541.424
AN0502.2	2126.94	2055.43	2014.19	1637.28	1656.94	1736.51
AN5745.2	4392.62	4391.76	4700.93	2655.57	3288.72	2317.99
AN4901.2	460.34	467.066	488.898	789.412	824.809	975.787
AN6823.2	832.049	813.513	832.634	1855.76	1893.08	1694.68
AN4935.2	1302.79	1200.4	1044.23	1675.5	1815.59	1410.01
AN0224.2	791.81	699.595	753.226	1528.59	1726.03	1267.33
AN1949.2	2024.43	1950.19	2173.92	1138.99	1501.51	994.612
AN4569.2	670.336	646.689	657.085	573.257	577.792	370.655
AN7617.2	2579.34	2406.35	2989.6	1448.76	2029.39	1184.76
AN8138.2	473.23	458.039	416.602	1104.67	1002.71	936.305
AN5330.2	1732.16	1990.07	1645.06	1757.58	1701.78	1495.29
AN5685.2	759.823	699.653	872.673	494.516	547.358	428.937
AN4578.2	542.921	563.635	654.421	628.435	657.703	632.947
AN8799.2	1679.79	1423.69	1661.84	984.723	1025.76	782.914
AN4386.2	941.545	951.965	990.28	707.368	912.757	580.488
AN2637.2	552.411	589.97	586.991	512.932	514.394	504.892
AN1152.2	5024.38	4858.46	5238.8	8755.96	7154.68	6389.98
AN5917.2	999.04	902.929	974.24	1610.24	1565.09	997.406
AN0308.2	1003.51	888.39	1058.16	443.285	692.43	330.056
AN6612.2	971.801	890.124	1077.33	577.662	697.581	327.764
AN2760.2	1112.81	962.128	766.11	1479.48	1442.51	1348.49
AN1636.2	1515.59	1680.76	1564.83	1207.54	1196.25	1129.82
AN1403.2	1577.07	1552.16	1669.65	1629.42	1853.28	1178.26
AN0677.2	3139.55	2711.36	3034.71	4515.18	4872.61	3487.43
AN7649.2	4601.9	4348	4986.08	4755.77	4613.9	3188.3
AN4250.2	3577.32	3501.55	3573.91	3175.57	3399.19	3072.73
AN8043.2	295.271	292.55	280.828	417.712	410.209	334.82
AN1074.2	2591.07	2456.56	3210.4	1680.62	2556.16	1417.15
AN3366.2	1354.5	1526.73	1363.84	1802.82	1568.21	1794.22
AN0759.2	3525.8	3459.71	4314.11	3130.85	3024.12	2225.1
AN9073.2	4704.73	4612.41	4830.06	4346.21	3947.16	3931.26
AN5068.2	1457.92	1599.34	1340.73	1503.09	1218.23	1364.82
AN7484.2	625.778	530.826	494.17	667.012	873.793	727.304
AN6060.2	4931.74	4212	4660.78	3217.63	3639.12	2547.56
AN6512.2	1564.37	1509.81	1531.88	1176.06	1205.24	917.804
AN4042.2	6507.59	5954.31	5726.08	5687.73	6010.72	5413.8
AN8609.2	3339.9	3196.17	4452.59	2429.12	2891.1	2131.1
AN8903.2	977.735	1234.25	1208.14	1187.37	1039.93	892.324
AN2430.2	714.387	866.678	751.161	927.752	781.274	761.087
AN1896.2	328.811	311.066	341.265	525.465	492.62	385.648
AN4408.2	460.646	407.158	428.941	738.908	906.951	559.827
AN1578.2	309.645	328.657	314.178	394.552	458.103	416.075
AN2209.2	663.287	721.625	677.205	755.592	675.94	788.913
AN2522.2	2025.53	1947.32	2011.3	2401.19	3054.67	2868.61
AN0421.2	1434.13	1549.24	1584.88	986.102	1091.48	807.81
AN6497.2	3071.33	2941.96	3240.08	2002.77	2457.55	1564.4
AN7906.2	252.278	248.916	239.435	245.605	252.845	241.646
AN0771.2	2240.58	2228.31	2306.74	2094.67	1695.17	2284.54
AN4751.2	1436	1255.4	1571.29	763.444	917.249	594.791
AN7690.2	2685.76	2413.17	2382.22	2312.65	2594.07	1916.64
AN8546.2	730.629	846.251	841.74	749.765	715.273	1295.15
AN7701.2	1769.4	1704.38	1983.96	1356	1565.87	1178.7
AN2682.2	637.119	733.306	802.693	595.633	476.157	631.38
AN1217.2	2853.39	2491.64	2332.95	3806.4	3955.91	3364.03
AN4456.2	1615.36	1592.12	1715.06	1178.72	1173.69	1507.19
AN0907.2	20203.5	20214.3	20637.2	17993.1	18299.9	18812
AN6714.2	1886.11	1651.94	1566.33	1054.65	1145.29	860.945
AN1104.2	2938.97	2717.91	2920.92	2351.93	2439.46	1857.18
AN3703.2	765.032	527.247	536.142	1029.75	1047.75	733.792
AN5447.2	404.783	352.643	337.569	501.614	656.143	431.409
AN2414.2	5109.46	4978.53	5198.21	4575.67	4853.35	4021.79
AN7324.2	368.408	344.207	428.586	360.831	384.217	309.149
AN4026.2	1796.9	1688.03	1869.24	1667.42	1728.26	1594.63
AN4464.2	9239.16	9369.27	8829.52	7682.32	7821.79	7297.59
AN1549.2	2617.86	1448.99	798.144	521.996	582.652	558.209
AN3348.2	486.873	430.022	524.548	326.417	368.465	287.956
AN1964.2	21406	20760.1	21179	18579.6	19548.2	19025.3
AN2023.2	727.455	646.041	843.351	642.55	650.079	726.553
AN5019.2	1090.18	1113.44	996.744	612.855	665.373	653.988
AN1122.2	21027.9	21037.3	21274.2	19564.1	19537	20060.1
AN3130.2	645.253	717.613	694.132	951.501	760.837	1092.04
AN1780.2	1590.23	1410.79	1623.35	1260.9	1385.2	894.011
AN4762.2	10494.2	9571.16	11075.1	11031.5	10299	9371.82
AN6843.2	1944.97	1777.27	2184.9	1410.1	1711.88	885.605
AN3345.2	594.153	551.71	661.897	530.272	462.76	539.858
AN8711.2	1084	986.677	1102.24	794.507	951.361	521.771
AN4163.2	22247.6	22282.8	22499.5	20627.5	20611.3	20453.9
AN8356.2	741.926	677.894	728.806	1087.69	847.342	529.191
AN9206.2	550.019	590.978	593.932	887.649	1251.7	907.389
AN9090.2	7897.46	7157.1	7517.86	6268.1	7352.25	6475.31
AN2146.2	1165.27	1105.7	1289.09	729.076	846.582	749.68
AN2774.2	1141.44	1177.42	1156.19	1006.25	948.134	830.405
AN8709.2	4419.52	3721.87	4299.74	3150.95	3494.49	2772.32
AN6510.2	5261.54	5239.22	5231.06	3675.86	4165.32	3417.63
AN0170.2	10517.8	9605.54	11004.9	12096.5	11254.3	9866.83
AN4840.2	1527.48	1261.69	1249.21	1598.14	1856	1188.78
AN2919.2	5590.16	5035	5897.98	6520.04	7130.45	5792.88
AN3830.2	1639.47	1635.98	1725.08	1006.36	1173.82	796.979
AN6009.2	967.115	1035.57	998.28	1326.63	1362.96	994.223
AN6204.2	321.315	345.006	346.884	524.658	517.573	533.239
AN2779.2	429.313	473.642	443.756	592.666	507.679	895.19
AN3944.2	1889.91	1859.04	1963.26	1154.77	1453.62	1353.6
AN4544.2	1369.67	1247.93	1402.45	1569.72	1906.66	1539.03
AN3053.2	2536.93	2532.2	2574.26	3079.32	3141.97	2455.03
AN5010.2	1901.11	1802.24	1960.8	1350.33	1487.95	1509.65
AN3882.2	832.457	818.192	802.527	575.527	579.304	769.944
AN3221.2	438.22	382.062	406.912	1175.64	1126.57	712.984
AN3789.2	561.611	566.112	536.464	925.436	937.204	695.745
AN0789.2	625.222	577.998	612.448	546.348	585.599	441.836
AN6472.2	390.216	414.427	371.86	533.44	612.436	516.75
AN4862.2	2574.73	2629.99	2452.23	1781.8	2107.94	1489.78
AN6912.2	1373.76	1573.59	1561.16	1194.29	1148.67	1160.18
AN0731.2	861.915	741.565	784.846	533.522	611.029	388.592
AN5428.2	890.142	858.413	1062.42	681.482	774.153	703.52
AN2412.2	4424.26	4610.73	4559.85	4670.26	4745.45	4744.35
AN2824.2	672.942	702.791	815.172	913.645	833.031	595.803
AN3505.2	343.337	404.735	426.572	548.363	383.688	460.379
AN8063.2	896.488	892.683	833.663	1311.32	1386.66	1128.38
AN6236.2	617.267	566.147	696.765	661.298	912.936	918.227
AN5480.2	1616.89	1291.49	1129.92	1510.51	1459.41	1645.98
AN8039.2	4403.46	3976.88	4191.49	3205.92	3632.01	2903.06
AN2669.2	623.704	674.17	655.324	775.418	657.448	887.879
AN8918.2	317.659	302.647	295.33	308.897	294.207	258.106
AN2574.2	408.641	416.397	400.953	233.91	278.836	256.735
AN1434.2	1279.79	1274.25	1355.39	936.187	896.918	1072.36
AN4714.2	1858.82	1800.38	1892.26	1465.72	1533.26	1339
AN8688.2	451.516	437.502	477.191	475.279	548.355	594.081
AN3188.2	1725.74	1437.32	1689.1	1676.02	1851.31	1249.01
AN4770.2	2485.45	2351.75	2501.95	1768.68	2147.8	1431.55
AN4287.2	1631.65	1483.21	1564.81	1981.76	2112.75	1734.37
AN1965.2	3432.7	3431.73	3664.35	2815.95	3030.28	2484.97
AN1149.2	1479.26	1479.95	1461.97	1545.35	1587.03	1779.87
AN0438.2	866.638	839.284	809.04	1098.44	1177.96	1010.44
AN1610.2	327.332	364.009	370.997	337.322	279.608	417.167
AN6983.2	708.831	721.095	799.336	898.995	730.455	724.755
AN8819.2	2255.09	2179.85	2695.79	2081.6	1756.78	1720.1
AN5833.2	236.432	267.26	262.051	557.009	552.671	334.86
AN8812.2	516.681	476.549	525.84	476.218	516.326	404.21
AN6913.2	865.648	847.265	963.066	784.688	752.815	617.219
AN8253.2	2079.56	2050.13	2153.32	1538.23	1579.45	1564.18
AN5818.2	840.03	996.923	829.32	1104.69	950.604	1414.18
AN0311.2	2148.17	2067.8	1976.49	2414.48	2664.98	2467.09
AN4182.2	2349.76	2501.23	2284.31	2076.92	2463.61	2223.14
AN4112.2	1084.69	993	828.863	1017.14	1062.25	1097.71
AN8722.2	6393.86	6127.86	6535.1	5562.88	6512.46	5395.33
AN0724.2	700.968	763.391	760.768	844.95	834.076	708.134
AN6244.2	1578.96	1517.41	1484.77	1032.9	1190.24	972.533
AN5278.2	924.113	817.592	687.727	541.403	708.972	575.345
AN4372.2	882.715	994.153	1262.21	643.041	589.516	732.661
AN5738.2	1123.15	1165.85	1142.96	1098.68	1048.93	1117.25
AN9144.2	2028.35	2102.06	2081.76	2113.09	2337.07	1832.5
AN0961.2	1804.64	2110.03	1891.49	1544.73	1599.85	1499.95
AN4753.2	2051.44	1918.11	2102.57	1621.47	1593.01	1938.96
AN3822.2	632.299	608.317	588.128	999.703	962.251	748.689
AN2333.2	944.844	876.799	1008.69	1032.72	1108.4	891.66
AN0241.2	9389.58	8816.15	9832.54	10388.3	10606.1	10625.2
AN2777.2	329.851	322.871	309.63	513.934	483.411	362.44
AN5717.2	4311.92	3991.52	4087.86	2973.02	3389.68	2316.21
AN3417.2	787.269	813.99	866.666	801.519	664.745	552.192
AN3745.2	2139.28	2009.42	2302.02	1183.24	1468.45	1275.17
AN0052.2	615.367	590.18	679.84	1375.53	1358.17	939.842
AN0836.2	1549.34	1553.8	1501.55	1442.99	1326.09	1081.48
AN1947.2	460.121	453.843	431.504	833.556	723.85	612.708
AN2649.2	1321.53	1247.89	1469.39	1111.89	822.622	718.183
AN0728.2	756.203	767.441	813.772	483.479	646.851	468.255
AN6844.2	2689.21	2520.54	2986.19	2211.83	2449.1	1738.84
AN0865.2	916.349	891.827	851.229	1014.78	1142.57	882.498
AN1451.2	433.139	428.917	451.159	564.915	551.191	654.754
AN6046.2	523.335	410.768	397.811	867.834	1029.58	456.027
AN3741.2	522.789	569.146	522.484	733.693	626.032	531.623
AN1495.2	5015.68	4429.97	5203.3	3381.57	4113.14	2535.58
AN1750.2	938.735	936.374	968.857	721.836	707.511	770.779
AN1162.2	17962.3	18119	18243.4	18131.5	18125.9	16894.5
AN4930.2	639.716	623.566	625.817	712.573	731.962	608.25
AN7144.2	900.795	795.623	955.139	596.88	708.733	416.156
AN2252.2	834.051	885.174	878.465	738.858	698.445	653.976
AN5213.2	2275.16	2072.92	2498.21	3079.66	3743.28	2931.42
AN1484.2	1860.9	1794.26	1975.34	943.098	1367.58	548.127
AN5222.2	22683	22718.6	22282.6	20915.1	20620	19680.1
AN6317.2	2290.46	2173.86	2020.87	2902.7	3244.17	2659.95
AN6591.2	3470.69	3309.68	3273.18	2609.63	2910.85	2454.71
AN2190.2	1512.97	1546.28	1445.54	1011.61	1023.84	1032.27
AN8224.2	6612.62	6862.64	6606.35	5586.77	5693.6	5138.57
AN8500.2	3321.93	2916.44	3662.26	2590.93	2188.73	1556.95
AN0048.2	429.061	417.495	421.9	628.623	744.419	556.438
AN7610.2	734.153	757.271	742.143	861.139	813.326	778.723
AN2263.2	1606.57	1552.61	1646.6	1156.45	1323.3	991.402
AN5871.2	1360.96	1238.9	1411.33	828.016	918.205	605.178
AN8135.2	1399.09	1338.83	1166.58	761.913	811.252	536.464
AN4911.2	807.816	811.876	835.783	861.164	836.222	625.278
AN5704.2	7491.06	6972.64	8044.88	6885.36	7770.46	5253.53
AN2055.2	1569.97	1682.43	1782.56	1208.6	1139.49	1137.11
AN5164.2	3259.37	3270.43	3145.13	2408	2528.87	2882.73
AN9125.2	1235.26	1256.65	1331.07	952.571	912.674	837.457
AN5979.2	21865.9	21685.6	21785.5	19210.6	19384.4	19802.7
AN1490.2	3350.9	3086.7	3338.46	4117.2	4894.71	3390.05
AN2013.2	412.474	471.159	412.829	508.216	506.69	480.952
AN1378.2	1401.22	885.124	586.308	988.154	1152.06	922.488
AN8165.2	822.729	828.479	843.491	575.073	664.121	611.208
AN7191.2	498.545	533.831	537.427	543.055	449.813	781.378
AN5957.2	2659.93	2676.43	2489.27	1667.25	2103.73	1673.32
AN0229.2	9221.38	8539.41	8177.94	7810.78	8446.4	7416.3
AN5629.2	4586.87	4303.76	4734.29	4340.29	4266.82	3508.95
AN0818.2	818.583	798.055	928.962	519.804	684.048	544.801
AN4976.2	4817.38	4673.08	4677.34	5229.09	5708.99	5289.18
AN1599.2	350.15	358.468	350.523	392.199	396.492	429.839
AN0453.2	591.054	621.608	587.369	706.645	649.827	605.11
AN4795.2	678.298	607.824	663.376	1029.65	1476.18	1088.18
AN1856.2	1231.88	1084.52	1320.87	825.406	959.338	687.851
AN2424.2	281.461	287.617	286.643	376.855	464.644	436.649
AN7996.2	860.571	858.99	861.365	1471.14	1669.58	1246.09
AN0951.2	1361.99	1301.66	1263.24	1001.82	1115.57	902.029
AN7569.2	1211.73	1059.62	1123.77	800.912	845.34	455.623
AN0833.2	5680.08	3884.78	2880.28	1548.02	2723.44	2079.73
AN8137.2	1446.3	1378.29	1180.16	1029.58	927.061	626.638
AN8833.2	901.474	835.169	817.082	616.632	641.237	548.789
AN1348.2	1963.2	2019.42	2225.55	1742.88	2027.1	1197.85
AN5992.2	1931.15	1841.9	1996.83	2002.45	2119.61	1594.76
AN8624.2	801.777	903.113	923.246	858.623	1003.59	1736.15
AN9373.2	705.011	672.183	1212.13	731.571	864.192	534.694
AN3132.2	1170.54	1207.55	1150.06	920.516	899.101	968.88
AN7138.2	672.169	651.477	633.578	837.268	955.531	896.45
AN0085.2	460.081	411.2	399.391	655.042	833.56	620.859
AN4546.2	2733.83	2659.85	2617.96	2430.78	2802.02	2075.23
AN3805.2	1732.96	1711.88	1805.24	1568.18	1684.77	1207.09
AN6193.2	1988.85	1685.99	1801.43	1568.16	1806.02	1217.02
AN5194.2	1960.2	1561.97	1770.39	2859.2	3072.85	2112.15
AN5965.2	523.85	492.358	493.11	500.58	545.428	568.447
AN8856.2	18726.7	19151.2	19215.8	19624.3	19313.8	18087.4
AN5875.2	2360.51	2196.98	2458.67	1402.76	1612.32	974.671
AN2885.2	6247.91	6158.98	6399.07	7666.6	7492.39	7056.15
AN5820.2	2379	2407.31	2466.49	2162.66	2420.58	1898.5
AN0250.2	257.289	283.077	323.06	426.758	374.984	442.689
AN1747.2	517.241	590.282	573.912	379.457	338.328	390.246
AN1913.2	7929.03	7569.97	7565.7	6092.63	6667.28	4966.08
AN4471.2	1554.39	1321.2	1722.18	875.134	1064.27	541.339
AN6526.2	1833.43	1544.83	1726.32	1494.26	1550.43	1325.07
AN1387.2	2000.45	1722.21	2058.72	1508.44	1695.58	1083.93
AN0400.2	256.466	263.173	253.773	384.983	404.052	356.816
AN5822.2	934.112	940.097	845.514	1432.95	1674.81	971.235
AN2331.2	714.823	849.48	856.738	852.331	680.614	1074.71
AN3702.2	5415.01	4984.05	5287.45	3868.67	4144.13	3391.84
AN5412.2	507.545	572.922	579.523	580.907	515.85	488.26
AN5773.2	622.883	591.008	610.479	763.928	784.305	843.882
AN5057.2	2170.44	2039.57	2023.69	1913.07	2126.99	1702.43
AN6278.2	620.128	487.039	583.989	638.844	825.285	620.529
AN2149.2	4924.04	4852.62	4816.32	3802.04	4087.71	3269.52
AN4060.2	18703.9	18646.5	19013.5	18010.8	17672	17610.7
AN0260.2	1973.97	1772.89	1923.23	2100.89	2249.25	1596.29
AN1247.2	2470.79	2295.55	2398.39	3004.65	3302.34	2762.71
AN4085.2	6602.42	6245.63	6351.56	6906.91	6697.21	6302.73
AN6558.2	2040.92	1899.8	2355.1	1322.17	1671.8	1123.55
AN0984.2	1484.66	1368.72	1404.15	1000.7	1042.69	696.835
AN3415.2	201.691	201.208	200.115	241.347	236.833	212.939
AN4950.2	2330.77	2088.24	2666.06	2504.68	3170.94	2288.25
AN8730.2	993.569	1039.23	1259.43	784.255	789.66	692.55
AN6556.2	1651.14	1588.22	1892.57	1009.38	1092.69	1497.21
AN7146.2	6358.6	6007.77	6015.07	5450.75	5876.6	5014.46
AN4353.2	417.52	419.605	399.755	601.413	580.418	494.846
AN3758.2	1012.99	991.467	991.546	780.894	805.504	623.779
AN1667.2	2661.46	2413.94	2893.9	1822.93	2104.31	1331.04
AN0906.2	1982.56	2179.1	1905.58	1143.85	1385.3	1340.96
AN5262.2	652.446	573.971	629.391	558.273	478.527	337.928
AN4954.2	3100.07	2678.43	3111.63	2332.24	2463.6	1496.73
AN6314.2	600.006	655.48	689.717	773.422	563.668	602.46
AN5199.2	2085.78	2120.34	2087.45	1460.9	1667.15	1285.29
AN1608.2	974.865	830.498	795.564	747.713	694.755	657.318
AN0237.2	1160.64	1103.12	1214.44	755.612	1008.1	608.086
AN4792.2	413.374	427.844	445.717	721.573	692.697	566.377
AN5130.2	5400.42	3271.72	2300.2	1608.49	1910.82	1622.24
AN0142.2	3712.94	3376.24	3981.69	2790.18	3137.61	2228.93
AN7299.2	9406.19	9877.39	9417.73	8175.95	8075.06	8191.77
AN8128.2	699.167	660.429	679.019	418.412	502.649	532.575
AN0066.2	3169.68	3014.16	3028.8	2757.41	2727.99	3387.64
AN2983.2	1317.15	1448.18	1380.73	1532.27	1762.24	2347.12
AN5984.2	903.665	818.323	854.024	1737.42	1820.04	1221.43
AN2448.2	586.875	509.799	521.973	558.112	578.266	530.749
AN4895.2	1299.82	1167.99	1166.21	1683.31	1722.99	1541.36
AN8351.2	247.379	282.232	265.532	260.23	250.708	255.14
AN7554.2	1567.71	1578.33	1564.36	778.724	1067.66	849.354
AN5702.2	1575.07	1663.47	1664.95	1132.91	1223.16	1646.98
AN0628.2	403.994	454.011	444.839	576.584	518.038	559.056
AN1222.2	10320.9	10303.9	9504.92	9554.63	9512.69	9140.58
AN4065.2	1535.13	1430.23	1643.89	982.82	1178.62	819.265
AN1438.2	521.374	504.653	513.413	492.967	707.559	531.545
AN5927.2	1210.99	1306.55	1477.5	1250.55	1154.76	1405.71
AN4257.2	723.043	693	679.023	843.352	856.648	912.669
AN4329.2	4350.54	4503.16	4502.97	4710.6	4231.84	4692.52
AN6095.2	500.497	507.418	505.906	1158.26	930.147	634.154
AN0812.2	977.903	907.248	881.568	824.214	605.136	735.213
AN3106.2	1397.41	1635.4	1528.85	1273.93	1122.88	1493.91
AN5053.2	788.836	801.668	822.158	495.779	580.73	422.46
AN7630.2	2023.03	1980.53	2151.78	1762.82	1651.86	1226.76
AN4460.2	1278.29	1204.2	1309.94	828.001	866.977	806.096
AN3865.2	1195.62	1180.46	1130.31	865.201	903.79	1058.92
AN0574.2	492.422	447.123	462.798	809.398	809.12	463.015
AN2992.2	8432.92	7644.95	8528.83	6696.92	6914.16	5865.76
AN3747.2	1701.03	1834.66	2002.07	2125.88	1703.44	1386.57
AN5101.2	529.222	661.076	653.681	894.07	732.129	936.72
AN1334.2	1649.31	1376.55	1696.65	1405.01	1594.56	1310.51
AN0259.2	2894.28	2535.52	3021.88	2488.8	2635.22	1793.48
AN1427.2	960.869	847.823	908.081	1168.6	1220.99	851.525
AN1999.2	1365.41	1160.5	1390.43	1022.47	1098.9	613.125
AN5888.2	955.168	996.974	952.472	1218.89	1006.67	1823.2
AN5268.2	1189.89	1132.13	1201.47	1291.06	1408.03	1038.25
AN6934.2	877.743	767.932	918.818	627.353	616.141	386.014
AN3935.2	3905.31	4741.13	4059.65	4207.4	3714.82	4725.8
AN7038.2	520.29	568.632	497.356	533.277	649.004	668.88
AN6689.2	3653.94	3248.41	3399.23	3878.27	4027.56	3602.24
AN7170.2	2368.59	1496.64	1050.86	719.829	792.057	873.102
AN6310.2	949.53	826.076	892.765	445.366	553.764	499.825
AN2623.2	379.369	419.169	489.93	307.607	267.324	386.564
AN0084.2	7246.74	7422.53	7685.96	6389.69	6319.97	5708.63
AN6299.2	972.769	864.053	918.481	1056.46	1195.4	846.27
AN3034.2	4591.85	4653.5	4631.25	4227.12	4474.77	4070.43
AN1088.2	190.729	216.025	187.507	226.612	248.834	275.968
AN4648.2	1240.68	1120.5	1389.02	795.336	891.473	461.656
AN2205.2	925.011	928.348	998.543	700.716	706.574	598.621
AN1687.2	704.034	818.313	793.024	760.296	622.989	690.894
AN0141.2	1212.08	1074.94	1261.26	825.582	867.12	625.439
AN6231.2	4107.57	3697.51	3658.38	3867.23	4456.7	3181.53
AN0659.2	2173.37	1783.94	2431.76	1271.63	1616.07	889.26
AN5789.2	1735.53	1653.97	1846.9	1152.68	1351.25	921.982
AN1089.2	1264.58	1238.68	1100.94	1677.41	1809.84	1783.44
AN9069.2	1103.01	1043.56	1130.04	1094.69	1265.55	993.21
AN0589.2	679.866	656.478	736.108	501.204	540.623	336.142
AN5558.2	671.611	728.627	694.953	614.878	564.975	496.927
AN9116.2	1710.78	1760.04	1676.33	1323.11	1215.4	1111.32
AN2451.2	1617.46	1613.23	1682.78	1023.13	1192.09	1119.52
AN8831.2	2447.88	2196.82	2650.22	2904.55	3193.23	2171.57
AN9308.2	1479.05	1390.51	1417.8	1835.3	1587.54	1314.3
AN7388.2	293.419	336.331	348.991	501.124	446.844	386.901
AN2079.2	1669.33	1765.8	1948.32	1230.93	1402.76	1463.73
AN0641.2	16195.5	14804.9	16075.7	11764.2	13053.2	9911.39
AN8267.2	1500.76	1544.03	1365.67	1672.31	1940.08	1474.15
AN6495.2	648.073	564.41	657.491	526.443	731.394	387.489
AN2258.2	1095.06	1086.45	1107.67	714.337	808.647	731.275
AN2294.2	2159.12	2038.47	2198.28	1751.64	1810.85	1293.7
AN8176.2	17131	17884.9	17088.3	17947.8	16114	15323
AN6897.2	1703.35	1623.6	1565.51	1365.83	1404.97	1292.37
AN5703.2	5225.56	4765.26	5599.05	4681.42	5317.28	4128.88
AN0791.2	2374.07	2221.55	3077.74	2552.97	2770.87	2500.48
AN8843.2	3351	3260.43	3480.19	3124	3160.62	2396.96
AN3738.2	849.623	907.528	889.06	869.721	850.978	856.638
AN4699.2	834.595	718.375	749.425	913.069	1249.32	928.351
AN4412.2	1755.87	1928.38	1755.06	1183.95	1209.82	1716.85
AN4997.2	5795.94	5729.14	5860.69	5308.49	5340.38	4539.84
AN9193.2	547.187	613.707	563.909	439.238	434.069	500.306
AN4382.2	1628.65	1625.5	1673.85	1411.34	1569.06	1321.26
AN4230.2	584.996	536.345	481.005	919.345	1040.92	602.555
AN0181.2	392.262	393.808	393.861	468.757	439.613	502.069
AN5508.2	786.693	775.907	643.938	1154.82	1011.69	928.183
AN8834.2	1339.33	1162.98	1351.35	815.237	1021.69	576.136
AN2614.2	681.877	657.741	618.812	626.667	670.924	590.216
AN6543.2	1366.99	1565.66	1376.3	1401.4	1179.16	2801.99
AN4375.2	1754.16	1767.68	1617.22	1425.94	1440.52	1148.91
AN6005.2	215.879	226.144	211.442	351.21	447.508	473.511
AN0171.2	713.005	826.414	703.653	618.543	569.298	555.959
AN4814.2	2151.2	1927.35	2248	1993.24	2277.74	1682.1
AN0653.2	2208.64	2026.78	2359.74	1511.26	1828	1315.58
AN6601.2	4130.05	3751.37	3888.15	4126.48	4477.09	4058.7
AN2262.2	1742.67	1991.98	1803.51	1605.6	1513.73	2146.71
AN5315.2	410.158	388.74	496.658	358.395	335.308	308.619
AN9151.2	818.774	724.042	801.966	614.25	637.112	699.895
AN5966.2	2367.49	2069.42	2162.54	1695.31	1872.88	1447.31
AN1376.2	4127.24	3730.6	4252.57	5309.53	5313.44	4564.21
AN6487.2	1934.78	1646.3	2230.15	2848.47	3608.61	2803.11
AN0585.2	1124.61	1138.11	891.021	1355.61	1360.7	997.399
AN6865.2	2113.32	1893.58	2110.34	1237.57	1450.43	847.779
AN1175.2	2035.06	2329.11	2168.38	1616.6	1399.62	2073.06
AN7199.2	707.133	667.996	748.032	457.303	507.973	485.263
AN8750.2	2079.78	1784.34	2163.84	2086.64	2359.7	1590.09
AN2404.2	618.324	629.53	649.519	649.216	854.644	639.23
AN0346.2	1153.83	1049.94	1219.6	755.466	796.115	609.725
AN9455.2	4638.04	4185.29	3754.65	6159.19	5232.02	2954.98
AN6165.2	2357.23	2177.72	2395.72	1549.57	1734.74	1376.71
AN9253.2	389.902	447.775	481.569	566.562	518.271	786.824
AN3943.2	537.018	470.955	495.253	959.05	1110.89	606.649
AN1467.2	1206.9	1219.51	1233.24	887.801	998.522	787.004
AN8995.2	234.648	263.793	267.364	327.58	344.456	389.295
AN1708.2	1182.48	1236.31	1246.96	1154.24	1335.62	925.566
AN4178.2	2518.73	2401.93	2598.79	1684.18	1954.86	1165.66
AN6861.2	416.77	319.63	367.701	140.465	186.959	60.0562
AN7355.2	948.237	974.292	943.25	745.508	686.95	874.785
AN0305.2	1016.73	959.995	1034.95	763.828	801.378	552.806
AN9002.2	250.541	287.65	276.043	486.579	504.807	570.417
AN2249.2	1864.13	1808.5	1741.62	1528.61	1688.02	1797.44
AN4064.2	24729.1	26731.7	25348	24411.7	25531.9	27511.6
AN9534.2	1604.92	1553.43	1551.86	1233.31	1256.2	1333.81
AN7305.2	1669.89	1443.79	1768.93	1065.04	1254.4	598.535
AN2327.2	802.431	861.667	911.173	823.706	791.023	865.512
AN6815.2	1072.99	1040.26	1080	1158.07	1219.89	742.638
AN3681.2	1156.63	1140.91	1119.59	779.433	849.802	643.244
AN2375.2	339.557	356.369	345.834	495.58	380.064	495.586
AN1860.2	1266.23	1056.56	1096.69	1048.29	1153.73	938.637
AN4431.2	1383.96	1460.31	1325.91	1008.35	1218.77	933.273
AN2150.2	5393.8	5338.72	4877.54	4238.86	4668.13	3661.86
AN8004.2	1728.77	1744.42	1776.49	1388.5	1569.14	1006.72
AN7457.2	1170.8	1256.26	1156.12	1435.71	1514.47	1344.04
AN1452.2	1200.56	1150.13	1288.01	831.975	961.311	597.884
AN0258.2	1611.81	1680.98	1704.49	1529.83	1523.82	1377.66
AN3814.2	11855.8	11619.2	12454.6	12919	12283.9	12409.1
AN1394.2	7448.27	7478.27	7033.33	7992.61	7592.71	7774.14
AN1361.2	1413.91	1318	1431.42	1819.66	1866.11	1745.3
AN9492.2	835.272	759.455	730.329	936.548	1281.4	929.653
AN0138.2	1604.22	1521.67	1484.16	1414.9	1411.04	1257.79
AN3660.2	853.373	742.515	871.747	468.892	634.798	327.151
AN8169.2	1608.48	1598.46	1758.67	962.785	1292.24	917.003
AN4321.2	2477.86	2226.23	2185.07	2462.68	2561.04	2549.51
AN4667.2	6828.19	6700.17	6311.6	7437.45	7382.17	6493.51
AN7597.2	434.413	422.079	423.927	367.917	305.924	673.524
AN4123.2	265.494	276.265	261.57	377.638	364.653	301.287
AN4603.2	1056.41	1162.51	1109.86	1212.42	1039.01	1889.51
AN5526.2	1860.79	1638.41	1919.16	907.936	1564.72	490.159
AN2386.2	1825.43	1943.08	1665.64	1595.25	1588.56	1833.81
AN6942.2	386.263	424.965	442.968	381.639	337.05	442.154
AN1013.2	18301.9	19039	18313.2	17101.2	17098.9	16377.9
AN1025.2	1662.33	1463.4	1526.36	1676.99	2067.24	1497.09
AN6082.2	17649.5	17845.9	18210.6	18076.7	17284.2	17086.4
AN8858.2	802.892	739.511	777.131	850.884	1058.31	914.616
AN1254.2	747.041	772.564	803.399	642.298	768.532	620.289
AN6182.2	1534.01	1387.86	1513.03	1335.7	1395.03	890.188
AN6888.2	857.973	820.03	822.703	784.323	797.299	622.822
AN3979.2	829.751	937.325	910.818	1092.58	950.194	984.237
AN2846.2	3158.24	2615.74	2881.27	2265	2379.52	1676.13
AN0895.2	1564.03	1475.17	1560.91	1559.77	1573.79	1116.2
AN0956.2	951.925	874.404	1104.02	597.135	737.037	386.121
AN4723.2	815.845	837.044	923.987	978.39	855.025	865.88
AN8455.2	269.578	304.881	309.694	422.082	533.761	368.159
AN5960.2	20245.9	20964.4	20229.9	19860.3	19119.7	20780
AN1445.2	957.938	890.644	1010.74	675.338	760.748	554.556
AN8566.2	1887.92	1491.52	1220.38	1423.65	1448.55	1005.48
AN7780.2	367.338	396.783	386.069	493.31	507.265	453.889
AN0315.2	1002.96	1012.91	888.448	1214.41	1412.99	1063.55
AN3088.2	6412.03	5824.17	6392.53	6845.06	6803.09	5898.6
AN1754.2	315.697	327.238	294.843	425.958	462.489	597.287
AN0487.2	512.101	496.136	437.35	340.137	339.27	343.41
AN3296.2	403.92	401.1	424.851	266.387	313.799	219.982
AN8462.2	705.46	749.134	810.705	837.659	727.896	896.443
AN8568.2	518.961	525.326	457.127	746.568	972.893	969.307
AN3978.2	198.496	190.641	202.586	296.24	308.124	328.411
AN1799.2	361.02	356.874	294.733	489.808	392.237	405.294
AN4087.2	21932.3	22286.8	22212.2	20881.8	20280.9	20260.6
AN2508.2	2407.55	2356.46	2340.64	2133.7	2318.21	1706.39
AN2302.2	4815.47	4532.67	4912.47	5655.63	6045.99	5001.38
AN1159.2	1197.41	1251.01	1318.89	1300.13	1340.91	1319.43
AN1714.2	652.516	802.118	681.585	939.496	878.18	1591.93
AN0356.2	1062.73	980.941	1172.92	847.045	936.096	958.698
AN1083.2	1358.33	1332.61	1477.65	1366.28	1371.89	1431.03
AN4193.2	1271.58	1143.48	1172.66	1263.81	1397.88	1084.88
AN2317.2	13017.1	12546	13156.8	15000.4	14802.9	15452
AN1953.2	1598.93	1567.94	1574.64	1246.73	1458.06	1323.62
AN0475.2	1413.55	1318.37	1355.76	851.525	961.743	740.427
AN6986.2	2188.65	1979.05	2060.24	2455.37	2657.51	2070.95
AN3948.2	2035.56	1591.33	1669.97	2377.59	2627.56	1904.32
AN1933.2	3836.47	3209.77	3616.41	4706.97	4900.32	3724.66
AN6729.2	455.997	500.905	458.863	418.467	437.885	396.023
AN6430.2	755.867	866.492	887.86	790.08	701.576	1348.52
AN1141.2	4020.7	4071.51	4120.19	3268.71	3594.75	2735.61
AN6796.2	1054.58	1113.76	1108.42	1468.14	1292.76	1336.86
AN9076.2	1080.67	1101.58	964.619	678.129	780.245	917.722
AN4563.2	6500.55	6279.75	5814.01	6000.03	6402.92	6367.37
AN3461.2	3911.52	3296.13	4026.42	2079.3	3015.94	1290.75
AN8129.2	2169.96	1951.82	2074.31	2201.14	2524.57	1706.87
AN2998.2	3821.35	3585.49	3928.36	3652.45	3704	2676.17
AN5884.2	2926.15	2773.53	2953.15	2276.41	2328.35	1504.89
AN5996.2	17073.9	18073.7	17731.8	16277	16824.1	17811.5
AN4053.2	1341.08	1249.96	1244.62	932.746	975.642	974.557
AN8610.2	455.941	553.067	518.208	507.815	559.087	434.905
AN5084.2	483.944	592.183	557.881	639.113	634.769	760.403
AN2145.2	817.328	1019.27	972.648	1021.85	850.868	1008.33
AN2233.2	1423.49	1382.69	1354.96	1476.48	1523.18	1336.94
AN7189.2	1365.85	1292.78	1423.33	1146.78	1075.52	1390.19
AN2280.2	889.185	856.135	882.235	1174.76	1052.07	1125.45
AN0279.2	1780.44	1664.57	1662.64	1826.26	1882.14	1476.42
AN1711.2	2444.94	2483.53	2587.71	1917.66	2250.58	1443.75
AN3093.2	466.317	418.87	475.287	499.62	530.143	461.963
AN5215.2	1280.4	1121.9	1198.82	816.008	867.443	829.284
AN2862.2	4382.23	4192.36	4616.52	2881.42	3903.57	2490.11
AN4542.2	1566.94	1520.37	1437.45	1807.82	2100.34	1832.46
AN4793.2	7616.96	7720.92	7264.58	6844.79	6803.71	6059.33
AN7482.2	1401.19	1606.33	1537.8	1773.26	1720.86	1858.79
AN9242.2	303.392	321.94	311.21	324.125	239.401	395.768
AN9485.2	461.993	477.868	466.512	746.789	738.884	741.364
AN5141.2	3322.07	4002.83	3714.24	3646.08	3460.95	3527.96
AN0889.2	1344.23	1197.89	1471.03	1013.01	1122.1	836.795
AN8049.2	4441.55	4530.76	4716.62	4421.33	4358.41	3828.33
AN8805.2	1159.96	1248.92	1205.35	924.18	986.307	808.202
AN1762.2	1016.15	995.006	967.673	1048.55	1098.1	1024.63
AN0361.2	1370.49	1385.08	1336.91	944.759	1048.03	1090.31
AN2090.2	1086.76	959.303	1199.85	688.206	780.74	513.485
AN6318.2	3089.25	2454.69	2540.61	3409.33	3819.09	2693.41
AN0583.2	1040.14	1089.59	1094.49	1090.38	891.523	774.939
AN2298.2	2521.2	2462.13	2430.35	2480.41	2542.56	1923.93
AN4352.2	3552.08	3188.56	3756	3392.67	3317.6	2784.41
AN2126.2	1862.51	2033.36	1875.49	1731.15	2141.74	1769.43
AN2018.2	561.414	697.82	730.32	992.389	603.346	1720.79
AN3049.2	408.092	426.76	408.09	542.926	545.74	572.258
AN5600.2	1798.79	1660.77	1840.12	1515.16	1821.16	1187.29
AN4975.2	918.297	923.348	938.923	829.053	747.495	656.387
AN2672.2	1039.95	1373.7	1317.27	880.737	779.163	1360.38
AN5372.2	1612.92	1401.88	2117.82	1241.5	1395.84	1088.89
AN4925.2	1026.98	943.997	984.756	1045.15	1102.03	938.304
AN1662.2	1441.95	1780.28	1797.54	1448.88	1231.53	1147.82
AN8026.2	653.494	604.195	672.089	535.124	447.016	554.392
AN8817.2	1007.43	1073.74	1049.69	951.947	777.172	1587.69
AN5144.2	819.638	808.517	730.93	877.136	1018.36	1015.19
AN9359.2	2073.6	1993.16	1868.45	1601.19	1707.36	1314.7
AN8089.2	622.784	601.253	697.856	538.861	536.698	447.346
AN3042.2	1771.14	1950.09	1854.84	2859.79	2268.43	2147.02
AN2415.2	2748.48	2514.35	3086.22	2043.96	2132.12	1430.42
AN0430.2	615.996	563.058	632.188	706.594	760.27	541.695
AN1763.2	1740.53	1517.6	1733.58	3092.48	3209.88	2100.65
AN0385.2	676.917	591.059	664.904	1033.9	1196.74	606.25
AN6283.2	822.977	880.568	828.587	685.511	727.387	861.05
AN5883.2	3558.17	3400.67	3282.65	2244.2	2730.04	1859.14
AN2080.2	4469.16	4365.91	4189.03	3614.97	3938.46	3252.7
AN0825.2	590.007	597.439	632.972	562.229	501.119	476.316
AN3918.2	1851.75	1533.01	1776.31	2466.9	2843.93	1801.03
AN5568.2	1041.36	978.223	853.073	1434.97	1592.61	1155.67
AN0206.2	1066.8	1035.77	1066.68	995.96	913.475	1309.18
AN6639.2	4092.21	4065.08	4455.46	7465.09	6983.19	7677.87
AN1238.2	2271.33	2051.46	2109.52	1790.91	1995.18	1764.61
AN8850.2	1420.94	1278.25	1208.96	1747.85	1898.89	1689.71
AN6599.2	709.092	768.072	785.782	731.233	631.956	1244.34
AN3025.2	683.01	668.051	704.685	925.554	864.68	883.863
AN3020.2	639.559	734.149	635.714	922.904	726.931	1163.94
AN2021.2	418.668	374.876	479.442	378.449	386.027	317.594
AN6562.2	747.006	747.32	700.537	560.697	678.009	625.83
AN5812.2	2449.91	2438.59	2371.22	3352.9	3043.74	2999.21
AN4916.2	17487.8	17921.7	17629.1	15537	16050.2	15875.4
AN5312.2	471.317	467.028	419.155	619.367	648.135	562.565
AN0123.2	1573.57	1524.56	1655.2	1152.15	1409.24	759.435
AN3679.2	559.761	576.159	532.62	722.591	718.985	618.397
AN6437.2	720.32	892.778	798.657	883.842	728.422	1468.9
AN8933.2	523.312	455.333	535.273	341.909	327.611	360.937
AN2284.2	1630.72	1588.2	1356.21	1164.24	1411.06	949.92
AN6822.2	1009.89	1069.28	1111.65	956.219	844.805	828.125
AN3748.2	4312.76	4074.65	4206.95	3294.12	3585.71	3310.43
AN8062.2	842.739	978.607	868.991	794.458	693.293	1027.06
AN5893.2	1770.47	1396.58	1482	1469.72	1520.99	882.332
AN7407.2	199.078	213.694	211.585	299.16	249.583	285.267
AN7429.2	985.503	1028.53	1012.7	871.661	950.389	829.419
AN0094.2	486.426	450.882	490.755	605.766	722.552	666.816
AN2587.2	616.722	565.308	535.056	422.967	412.383	430.287
AN6149.2	1713.12	1490.43	1643.7	1307.47	1330.08	1181.97
AN1802.2	3745.31	3307.06	3629.28	2286.04	2878.51	1705.44
AN1086.2	800.24	755.749	812.679	612.505	644.352	526.391
AN3262.2	1107.62	1102.56	1165.89	1131.58	1118.59	930.843
AN8016.2	3506.53	3454.74	3268.03	2398.54	3128.22	2270.73
AN3659.2	1011.83	889.559	893.968	1070.3	1153.17	829.315
AN8123.2	291.064	247.711	299.525	163.626	173.802	163.017
AN1037.2	4924.21	4636.26	4380.93	3329.35	4081.54	3003.06
AN6208.2	990.537	1039.37	983.612	839.248	843.054	834.989
AN9092.2	961.917	881.941	1034.95	631.734	728.728	546.777
AN8248.2	1086.73	982.771	975.983	795.83	882.69	642.326
AN2731.2	4554.07	4233.86	4728.32	4024.95	3841.75	2788.95
AN3169.2	4925.01	4877.15	5118.14	3936.36	4243.82	3708.23
AN5015.2	851.089	987.416	956.478	1346.84	1492.35	1356.26
AN2737.2	1289.87	1236.14	1363.73	822.006	1051.85	640.616
AN1061.2	469.689	482.66	502.995	980.578	785.229	559.428
AN1732.2	920.641	831.116	924.306	771.958	776.345	621.33
AN2292.2	1100.41	1315.12	1194.89	1126.63	975.514	1402.54
AN5100.2	4173.94	4454.73	4159.04	5873.79	6491.61	7061.95
AN4957.2	2726.15	2385.72	2455.5	2372.12	2344.07	1708.52
AN5775.2	374.74	374.414	332.859	474.034	500.616	785.449
AN1380.2	3934.88	3670.89	3618.58	2827.91	3252.8	2509.32
AN8490.2	601.645	619.949	659.007	718.821	592.352	724.482
AN1722.2	793.466	704.509	797.32	598.24	653.635	363.75
AN5662.2	7815.3	7626.83	8131.13	6473.13	7140.26	6492.51
AN0411.2	7004.73	7371.04	7297.6	7566.26	7544.05	7129.59
AN6053.2	2262.61	2372.54	2481.94	2437.35	2736.34	3038.64
AN8706.2	3682.41	3377.62	3695.66	4657.53	4783.29	3811.54
AN6752.2	753.678	712.016	720.932	598.061	645.885	515.212
AN4984.2	2094.85	1923.14	1921.23	1472.84	1937.53	1663.54
AN3638.2	361.012	330.837	352.627	397.901	506.451	381.54
AN6686.2	335.937	329.397	320.53	377.921	507.116	386.684
AN7751.2	1948.17	1952.59	1874.62	1926.14	1724.94	1730.16
AN3072.2	600.734	439.698	550.255	655.604	740.444	449.857
AN5919.2	460.249	460.434	420.781	729.257	821.181	810.65
AN1270.2	3944.17	4006.29	3989.96	2561.15	3152.01	2212.26
AN4600.2	1207.64	1170	1320.04	692.755	870.518	613.003
AN7231.2	936.647	831.826	849.671	876.243	946.961	688.865
AN8073.2	2317.68	2220.05	2442.46	1540.88	1720.22	1608.49
AN4651.2	714.586	669.583	695.771	914.728	953.574	619.26
AN6265.2	832.889	936.924	878.44	675.147	667.931	704.58
AN4211.2	1744.87	1816.88	1858.98	1779.62	1537.51	1754.39
AN8216.2	15197	15695.1	15295.8	16220.5	15772.2	17167.1
AN5049.2	784.26	833.686	829.728	703.215	780.822	708.131
AN4226.2	1321.61	1337.58	1217.87	854.837	1040.53	982.941
AN2948.2	639.237	608.271	629.505	1017.49	1016.42	758.357
AN6376.2	2308.68	1906.97	2485.26	1437.67	1849.24	596.011
AN3228.2	780.487	759.588	702.869	519.269	469.874	518.498
AN0868.2	716.421	722.269	684.728	602.938	748.034	643.208
AN1263.2	15568.5	15204	15263.6	15778.8	15834.9	15635.3
AN3690.2	2131.93	2308.5	2208.56	1994.02	1846.76	1586.96
AN3657.2	1839.72	1807.78	1850.12	1361.37	1424.36	1154.6
AN9465.2	18817	19489.8	19373.3	17032.1	17116	17973.3
AN6087.2	1542.02	1348.18	1541.43	967.969	1076.58	778.848
AN7000.2	7972.79	7856.67	7500.3	7642.41	7684.33	7890.92
AN5667.2	742.367	696.038	651.093	709.597	820.079	790.003
AN3661.2	412.427	453.575	422.118	521.835	490.397	729.953
AN5493.2	960.668	971.754	991.268	776.174	676.97	687.553
AN9454.2	79.1118	77.2634	83.7188	65.3117	63.0106	119.88
AN0844.2	1466.72	1620.3	1659.48	1199.36	1136.63	1093.28
AN0485.2	775.72	836.905	763.05	1168.39	924.068	1075.4
AN5497.2	364.36	291.015	331.139	156.48	260.31	186.999
AN7400.2	358.62	403.425	359.194	322.48	369.671	340.526
AN0072.2	1319.43	1264.46	1326.37	1001.35	1040.91	1104.33
AN8797.2	2582.89	2486.98	2566.38	1945.14	2429.8	1902.62
AN6520.2	1130.96	1129.92	1284.07	1136.99	1102.06	759.681
AN2103.2	1062.92	974.799	1158.59	1209.89	1163.86	668.899
AN6518.2	815.916	884.405	854.634	1021.58	897.826	1616.59
AN8444.2	597.28	530.053	506.009	977.408	888.839	575.81
AN6491.2	1537.26	1523.63	1656.19	1091.48	1503.01	975.019
AN4017.2	2410.89	2148.51	2420.7	3179.08	3276.52	2481.86
AN6059.2	1225.38	1271.13	1321.21	1368.21	1344.51	1336.98
AN6761.2	334.611	353.431	339.291	505.571	492.032	497.636
AN0050.2	342.311	311.36	320.87	522.981	536.432	381.855
AN7304.2	1223.86	999.457	1005.74	1419.77	1349.64	977.072
AN1193.2	280.91	260.214	273.771	260.874	317.162	324.317
AN8565.2	1836.46	1751.72	1934.62	1818.77	1946.57	1815.92
AN0367.2	1933.8	2043.49	1968.4	2508.64	2211.72	2087.32
AN7264.2	353.623	293.548	299.146	281.665	288.54	300.172
AN7357.2	1184.48	1177.86	1234.48	719.233	1013.05	783.499
AN8780.2	600.798	628.762	645.485	550.907	464.083	551.308
AN0429.2	4380.6	4302.23	4788.26	4163.46	4220.15	3069.72
AN0726.2	5547.53	5300.74	5791.96	4253.34	4981.94	4153.26
AN3714.2	410.612	337.675	329.104	322.312	368.634	265.037
AN2276.2	1232.48	1113.56	1070.19	1366.63	1226.87	1550.72
AN4122.2	450.201	501.517	487.879	834.549	627.453	816.985
AN6139.2	3411.09	3047.93	3080.36	2437.38	2724.65	1981.42
AN4768.2	1209.49	1134.54	1127.05	1148.91	1078.21	995.51
AN3406.2	613.532	785.961	700.856	631.554	580.074	1560.68
AN1146.2	1435.96	1433.93	1475.39	1345.19	1430.51	1371.28
AN5186.2	2573.54	2348.82	2309.07	1622.77	1843.6	1567.5
AN8098.2	419.252	460.68	464.412	337.465	335.984	296.393
AN2221.2	262.736	275.941	257.611	273.182	311.75	278.67
AN7136.2	257.248	247.642	251.043	282.316	291.336	286.422
AN5922.2	1462.62	1466.12	1543.28	1098.21	1161.86	978.551
AN5404.2	3219.3	2819.54	3167.09	3244.91	3413.34	2528.12
AN2236.2	395.019	419.66	373.226	541.595	537.678	799.533
AN3731.2	2521.7	2531.51	2647.04	2467.5	2531.24	1994.73
AN4179.2	1010.65	1122.51	1025.84	1282.33	1234.78	1180.21
AN7262.2	2099.44	1915.99	1878.32	1437.3	1778.03	1344.24
AN0096.2	558.842	525.902	539.129	730.731	761.692	623.175
AN8293.2	3074.31	2790.51	3006.58	2025.36	2464.07	1383.99
AN2272.2	10470.1	9839.97	10447	9519.5	9364.48	8679.92
AN6621.2	4300.34	4165.78	4567.44	3323.18	3454.79	2908.82
AN0610.2	471.2	535.639	530.607	757.148	774.276	531.465
AN4526.2	2602.27	2308.3	2520.74	2085.94	2263.68	1673.37
AN4499.2	3297.9	2979.97	3346.62	2913.11	3290.73	2436.23
AN6617.2	777.207	740.698	796.069	1076.56	945.641	1045.94
AN6557.2	8486.2	9941.88	8796.46	9824.97	9021.37	11231.6
AN1118.2	1284.44	1184.69	1153.61	1621.23	1845.19	1327.93
AN5940.2	441.647	496.83	469.988	434.621	446.599	501.901
AN1573.2	492.752	493.929	489.334	699.355	711.589	634.032
AN0627.2	731.158	853.08	694.273	697.518	647.576	858.595
AN8924.2	948.222	905.413	1037.19	1251.63	1255.59	1201.23
AN4035.2	776.104	779.55	698.343	915.307	922.357	1088.43
AN5590.2	832.77	791.827	805.948	708.843	664.179	625.076
AN4119.2	748.407	805.432	661.19	629.833	533.636	618.334
AN5948.2	555.024	555.118	643.066	538.653	485.28	644.86
AN6595.2	645.767	614.765	661.642	1096.1	1234.27	848.685
AN0635.2	415.941	449.36	438.084	627.536	555.893	890.405
AN7430.2	3521.82	3329.87	3561.99	2853.59	3113.35	2297.28
AN8134.2	825.988	781.693	792.03	643.487	532.032	452.543
AN5719.2	18820.7	19678.1	19061.2	18373	18325.2	18479.9
AN7298.2	462.308	392.153	420.895	748.193	869.337	476.431
AN1223.2	968.997	997.351	986.96	649.971	776.444	572.331
AN7623.2	1182.28	1210.71	1261.1	1345.29	1388.53	1386.59
AN2924.2	570.988	665.521	632.724	679.164	535.226	897.572
AN3021.2	348.385	351.782	337.517	388.296	385.314	412.623
AN6372.2	450.292	442.665	423.434	516.196	509.744	784.08
AN4556.2	2290.21	2115.89	2199.32	2620.97	2728.56	3064.24
AN2734.2	22974.3	23351.4	22522.1	20439.4	21026.2	22064.1
AN8830.2	2935.55	2795.35	2798.28	3493.11	3746.35	3179.68
AN5929.2	1894.96	1715.11	1795.15	1407.09	1553.19	1339.3
AN3773.2	1230.22	1113.99	1240.13	922.169	1093.32	685.254
AN4494.2	20991.7	20854.7	21544	19897.9	19478.8	19009.2
AN7622.2	276.594	310.846	284.474	327.616	312.674	291.419
AN5619.2	1092.86	1121.8	1088.17	1220.62	1252.1	1107.72
AN7511.2	6523.47	6177.94	6512.31	7188.74	7360.31	7067.53
AN1551.2	13315	12170.8	13181.3	12465.9	12581.6	11766.4
AN5567.2	554.775	519.274	474.892	691.144	524.11	902.997
AN9137.2	94.7861	99.8163	114.375	166.89	261.436	134.222
AN8231.2	4254.56	4260.51	4490.29	3848.6	4132.38	3519.13
AN6243.2	1068.46	978.967	929.835	810.589	837.055	752.636
AN0445.2	27344.3	27358.7	26797.8	24793.4	25085.1	24987.1
AN2567.2	1365.2	1445.31	1508.57	1515.62	1283.65	1379.21
AN2967.2	1114.08	1248.73	1156.62	1038.76	1008.08	1136.14
AN1019.2	2595.87	2295.48	2537.11	2831.69	3238.41	2459.06
AN1659.2	222.996	226.117	219.993	312.001	333.297	267.982
AN3706.2	22564.3	22759.5	22558.1	21600.4	21878	21721.1
AN7752.2	2119.78	1957.01	2107.11	1836.52	2056.3	1503.7
AN7361.2	1590.88	1713.31	1745.82	1376.47	1354.82	1485.39
AN4737.2	623.792	715.352	651.838	546.904	534.69	648.353
AN5379.2	304.635	299.427	341.626	348.202	317.479	384.562
AN6064.2	667.826	615.82	741.5	883.911	933.557	489.143
AN6490.2	1935.49	1839.9	1847.17	2015.1	2580.73	1683.8
AN0173.2	629.71	675.859	617.684	681.992	762.701	675.104
AN8636.2	354.171	417.557	382.434	357.294	428.421	688.355
AN1826.2	163.566	154.732	173.619	241.778	261.062	185.77
AN0620.2	615.558	590.266	598.673	473.636	579.249	433.802
AN0193.2	1394.07	1198.32	1558.35	1169.87	1306.48	912.138
AN1852.2	331.087	332.24	296.799	379.496	476.803	504.582
AN8214.2	1174.18	1199.51	1156.07	856.672	969.841	942.279
AN1150.2	2266.27	2323.92	2237.36	1772.98	2046.92	1278.73
AN0757.2	2845.52	2539.17	2729.07	1804.57	1913.39	1608.46
AN4583.2	4321.79	4224.96	4612.13	3943.76	3895.61	3183.49
AN3836.2	381.448	388.398	463.81	487.707	442.517	579.201
AN4313.2	768.185	832.24	817.371	672.447	581.488	641.935
AN6327.2	508.109	527.218	428.113	574.669	637.847	798.251
AN1690.2	2057.37	1936.79	2190.05	1620.75	1969.27	1516.05
AN6908.2	889.014	811.022	823.86	677.216	757.533	744.085
AN6076.2	156.12	152.502	171.55	186.361	204.816	281.346
AN1191.2	5831.61	5628.62	5766.51	5156.85	5405.3	4857.4
AN9469.2	1018.98	1108.2	1077.69	739.301	949.94	780.141
AN5728.2	1830.32	1624.45	1768.64	1819.65	2197.28	1573.01
AN4197.2	912.232	1064.03	997.248	1454.08	1164.27	930.85
AN0345.2	918.728	894.082	989.978	1139.33	1116.68	914.513
AN8544.2	281.882	291.707	327.913	239.944	217.252	221.479
AN1968.2	2984.93	2928	2920.34	3165.41	3750.47	3101.38
AN3626.2	3193.98	3073.33	3068.56	2145.77	2426.66	2033.71
AN7052.2	1114.01	1135.11	1107.15	851.18	939.822	986.93
AN6787.2	1391.42	1566.78	1459.94	1838.5	1549.65	1748.68
AN3704.2	661.234	698.34	630.223	656.739	600.219	801.349
AN2479.2	1662.94	1526.52	1745.9	1152.71	1254.63	711.64
AN1418.2	299.435	310.886	317.39	361.156	304.852	416.859
AN2300.2	1567.16	1288.49	1450.93	1347	1614.88	1072.77
AN1030.2	400.631	382.799	420.023	336.85	319.297	245.281
AN3162.2	256.116	254.773	288.953	309.874	317.701	323.796
AN2918.2	4300.61	4328.3	4454	3974.67	3849.45	3415.58
AN7026.2	385.601	446.346	425.284	495.095	378.039	587.427
AN8737.2	404.205	335.308	395.855	321.472	287.049	251.316
AN9160.2	224.197	239.218	239.722	331.941	325.634	319.37
AN7378.2	946.25	1105.99	1041.58	1437.43	1094.6	1659.51
AN2939.2	2357.43	2195.04	2380.78	1996.19	2299.58	1737.89
AN7085.2	527.317	536.89	550.513	707.088	668.326	557.404
AN4874.2	567.258	594.008	594.804	794.846	919.254	745.852
AN1121.2	939.606	898.99	870.535	836.726	855.802	818.366
AN2235.2	991.517	955.999	1068.02	757.307	790.606	714.848
AN5861.2	3778.52	3965.05	3716.5	3119.25	3724.45	3402.73
AN3482.2	1267.38	1214.21	1426.58	597.628	740.827	758.469
AN7665.2	927.33	892.581	860.982	740.915	780.808	610.563
AN6397.2	537.273	643.831	606.945	746.62	592.608	693.161
AN0351.2	2541.86	2414.92	2526.09	2126.07	2447.61	1645.7
AN3509.2	651.786	706.928	693.033	512.902	522.22	509.739
AN2318.2	1973.54	1792.5	1772.81	2228.18	2544.53	2001.04
AN4550.2	7185.37	6780.25	7486.77	5996.3	6267.35	5082.81
AN3131.2	977.348	842.721	1006.87	730.967	836.191	441.155
AN3776.2	638.562	671.784	676.325	656.786	573.332	542.314
AN6196.2	655.273	639.393	572.7	491.582	550.95	592.206
AN9123.2	426.763	448.862	435.231	536.204	448.312	445.715
AN3489.2	1285.19	1088.07	1347.54	1387.55	1602.98	989.508
AN5166.2	3253.08	2938.28	3135.25	3688.1	3714.79	2724.51
AN0457.2	7167.79	7077.91	8051.52	8474.77	6570.16	6164.88
AN8136.2	766.261	662.851	618.271	466.851	458.03	265.109
AN1840.2	421.279	484.225	407.041	346.204	340.829	400.112
AN8718.2	1494.07	1359.76	1299.87	1575.53	1861.6	1612.1
AN4446.2	3428.35	3250.64	3455.1	3980.17	4244.51	3431
AN8200.2	1587.73	1538.8	1723.8	1401.86	1611.05	1224.41
AN0978.2	1851.37	1744.5	1793.13	1340.31	1477.74	1252.31
AN2980.2	22664.7	22672.7	22282.5	21882.5	21431.4	21491.8
AN0243.2	2129.57	2052.39	2086.8	1583.39	1922.82	1514.87
AN5535.2	1085.85	1027.01	1063.65	890.085	932.849	814.533
AN9065.2	1755.29	1553.87	1742.41	1487.4	1521.99	880.336
AN8575.2	400.752	406.706	424.088	313.274	348.492	323.873
AN6853.2	1587.93	1371.99	1555.33	1051.46	1256.5	882.102
AN5078.2	1676.65	1814.93	1748.11	1586.17	1564.83	1619.67
AN7386.2	798.124	736.345	630.485	691.147	619.645	990.661
AN0393.2	1348.95	1353.34	1412.21	1798.99	1904.87	1441.84
AN4354.2	634.104	679.656	645.708	1019.87	1138.31	952.32
AN2666.2	273.734	314.539	303.057	377.87	274.959	393.555
AN4404.2	4526.11	3359.43	4492.43	3512.17	3477.49	2275.1
AN7100.2	1049.32	1171.26	1155.7	660.671	799.476	822.441
AN3036.2	2250.55	2071.44	1984.25	2207.34	2554.16	1973.29
AN0105.2	821.244	836.311	764.238	452.925	696.006	343.622
AN8641.2	702.993	426.279	280.014	332.124	435.75	211.217
AN5816.2	902.411	841.929	992.516	792.688	1019.37	550.54
AN8311.2	420.908	419.766	414.505	647.916	658.848	534.704
AN8855.2	1231.39	1135.29	1361.79	1103.75	1140.66	1184.27
AN4039.2	1457.51	1255.74	1372.1	1336.43	1466.53	979.503
AN1958.2	485.848	518.663	448.277	608.916	521.483	641.859
AN2180.2	1714.66	1394.75	1577.69	1915.43	2129.37	1561.62
AN5152.2	3010.4	2908.16	2595.85	2917.32	2695.83	3281.24
AN2743.2	4130.99	4198.87	3369.69	3851.81	3073.58	4187.89
AN5705.2	1443.09	1398.74	1374.09	1532.44	1564.6	1174.99
AN1598.2	275.164	336.87	295.159	283.622	308.185	352.776
AN2901.2	870.281	890.451	905.439	664.043	728.701	773.847
AN2518.2	1420.27	1395.3	1212.34	1151.25	1342.98	1147.88
AN8478.2	682.84	605.698	745.702	612.966	560.351	486.775
AN3582.2	983.827	855.64	937.35	1034.63	1334.46	839.366
AN1970.2	2404.91	2286.93	2545.05	2135.97	2143.99	1381.64
AN1204.2	1259.22	1502.25	1483.72	1801.74	1528.57	1412.94
AN0893.2	6721.91	6268.94	6345.61	5414.99	5450.93	4319.85
AN1166.2	17727.8	18302.2	17094.7	16517.8	16935.2	16688
AN4281.2	7087.22	6722.92	7215.88	8762.72	9280.67	7653.13
AN7542.2	2010.63	1838.31	1936.13	1599.05	1762.34	1271.71
AN3000.2	948.95	1003.67	920.237	771.221	822.335	970.155
AN1343.2	1429.4	1222.59	1326.49	1322.73	1425.38	1287.89
AN7474.2	2750.3	2559.51	2480.48	2386.71	2605.49	2144.77
AN3723.2	2495.88	2281.87	2447.75	1927.87	1966.26	1647.2
AN4422.2	3152.11	2588.95	2925.42	3991.11	3966.6	2847.91
AN2468.2	375.535	390.162	380.7	402.871	402.605	317.282
AN7341.2	602.803	618.913	607.108	516.093	526.967	663.542
AN0701.2	637.276	645.004	683.003	626.92	577.538	506.364
[truncated: 7,373 more rows]
