# Supplementary material for: Metabolic network driven analysis of genome-wide transcription data from Aspergillus nidulans
Source: Genome Biol. 2006 Nov 15;7(11):R108. doi: 10.1186/gb-2006-7-11-r108 (PMC1794588; doi:10.1186/gb-2006-7-11-r108)
Supplement: Additional data file 9 — Tables S6, S7 and S8 list differentially expressed genes between the replicated experiments on glucose and ethanol, revealed by the logit-t method. The genes are sorted according to ascending P value from the statistical analysis. The average fold changes of expression between ethanol and glucose (Table S6), between ethanol and glycerol (Table S7), and between glycerol and glucose (Table S8) are also presented (a fold change equal to 2 [-2] indicates a twofold upregulation [downregulation] in ethanol relative to glucose [Table S6], in ethanol relative to glycerol [Table S7], or in glycerol relative to glucose [Table S8]). [file gb-2006-7-11-r108-S9.xls]

## Sheet: Table S6
Table S6 - Differentially expressed genes between the replicated experiments on glucose and ethanol, revealed by the logit-t method. The genes are sorted according to ascending p value from the statistical analysis. The average fold change of expression between ethanol and glucose is also presented (a fold change equal to 2 (-2) indicates a 2-fold up (down) regulation in ethanol relative to gluco…
ORF	P-value	Fold change	Gene description according to Aspergillus nidulans Database (Broad Institute, release 3.1)	Gene description according to metabolic reconstruction for Aspergillus nidulans
AN5210.2	9.8e-06	-7.4127	(AN5210.2) KPYK_EMENI Pyruvate kinase (PK)	Pyruvate kinase (2.7.1.40)
AN8953.2	1e-05	-24.59	(AN8953.2) hypothetical protein similar to alpha-glucosidase B	alpha-Glucosidase (3.2.1.20)
AN0941.2	1.1e-05	-27.0958	(AN0941.2) hypothetical protein	alpha-Glucosidase (3.2.1.20)
AN8980.2	1.1e-05	16.3362	(AN8980.2) predicted protein
AN1918.2	1.4e-05	57.2816	(AN1918.2) hypothetical protein similar to phosphoenolpyruvate carboxykinase	Phosphoenolpyruvate carboxykinase (ATP) (4.1.1.49); Phosphoenolpyruvate carboxykinase (GTP) (4.1.1.32)
AN6653.2	1.7e-05	19.4271	(AN6653.2) MASY_EMENI Malate synthase, glyoxysomal	Malate synthase (4.1.3.2)
AN2436.2	2e-05	-22.1618	(AN2436.2) ACL1_NEUCR Probable ATP-citrate synthase subunit 1 (ATP-citrate (pro-S-)-lyase 1) (Citrate cleavage enzyme subunit 1)	ATP:citrate oxaloacetate-lyase ((pro-3S)-CH2COO- ->acetyl-CoA) (ATP-dephosphorylating) (4.1.3.8)
AN1059.2	2.3e-05	13.1775	(AN1059.2) hypothetical protein similar to carnitine acetyl transferase FacC	Carnitine O-acetyltransferase (2.3.1.7)
AN2319.2	2.4e-05	4.43828	(AN2319.2) hypothetical protein
AN5634.2	2.5e-05	27.6652	(AN5634.2) ACEA_EMENI Isocitrate lyase (Isocitrase) (Isocitratase) (ICL)	Isocitrate lyase (4.1.3.1)
AN1993.2	2.6e-05	2.56685	(AN1993.2) hypothetical protein	Aspartate transaminase (2.6.1.1)
AN7287.2	2.8e-05	25.9921	(AN7287.2) hypothetical protein
AN8390.2	3.6e-05	9.18959	(AN8390.2) hypothetical protein
AN1547.2	4.1e-05	11.0043	(AN1547.2) hypothetical protein	Acetyl-CoA hydrolase (3.1.2.1)
AN5604.2	4.3e-05	11.9588	(AN5604.2) hypothetical protein similar to AF525021_1 fructose-1,6-bisphosphatase	Fructose-bisphosphatase (3.1.3.11)
AN8979.2	5.2e-05	83.2859	(AN8979.2) ADH1_EMENI Alcohol dehydrogenase I (ADH I)	Alcohol dehydrogenase (1.1.1.1)
AN8977.2	6e-05	6.10504	(AN8977.2) hypothetical protein	Gluconolactonase (3.1.1.17)
AN2435.2	6.7e-05	-22.6274	(AN2435.2) conserved hypothetical protein	ATP:citrate oxaloacetate-lyase ((pro-3S)-CH2COO- ->acetyl-CoA) (ATP-dephosphorylating) (4.1.3.8)
AN6279.2	6.8e-05	10.8528	(AN6279.2) hypothetical protein	Carnitine O-acetyltransferase (2.3.1.7)
AN8981.2	7.2e-05	151.167	(AN8981.2) hypothetical protein
AN5444.2	7.3e-05	-10.7034	(AN5444.2) hypothetical protein	Tryptophan synthetase (4.2.1.20)
AN4642.2	7.4e-05	7.67411	(AN4642.2) hypothetical protein
AN7208.2	8.6e-05	9.12611	(AN7208.2) hypothetical protein
AN8406.2	0.0001	11.8762	(AN8406.2) hypothetical protein
AN0886.2	0.00011	6.40856	(AN0886.2) hypothetical protein
AN8978.2	0.00011	10.8528	(AN8978.2) ALCR_EMENI Regulatory protein alcR
AN5591.2	0.00012	-3.22657	(AN5591.2) hypothetical protein
AN7042.2	0.00015	8.81524	(AN7042.2) hypothetical protein
AN3223.2	0.00016	-3.70635	(AN3223.2) K6PF_ASPNG 6-phosphofructokinase (Phosphofructokinase) (Phosphohexokinase) (6PF-1-K)	6-Phosphofructokinase (2.7.1.11)
AN0554.2	0.00017	8.11168	(AN0554.2) DHAL_EMENI Aldehyde dehydrogenase (ALDDH)	Aldehyde dehydrogenase (NAD+) (1.2.1.3); Lactaldehyde dehydrogenase (1.2.1.22)
AN5626.2	0.00017	5.27803	(AN5626.2) ACSA_EMENI Acetyl-coenzyme A synthetase (Acetate--CoA ligase) (Acyl-activating enzyme)	Acetyl-CoA synthase (6.2.1.1)
AN1797.2	0.00018	-7.51618	(AN1797.2) hypothetical protein
AN2583.2	0.0002	1.39474	(AN2583.2) hypothetical protein	Glyceraldehyde 3-phosphate dehydrogenase (1.2.1.12)
AN5860.2	0.0002	-11.7942	(AN5860.2) hypothetical protein similar to monosaccharide transporter
AN6473.2	0.00021	-8.69388	(AN6473.2) predicted protein
AN7568.2	0.00021	4	(AN7568.2) hypothetical protein
AN7468.2	0.00022	4.02782	(AN7468.2) hypothetical protein
AN8777.2	0.00022	3.94493	(AN8777.2) AMDS_EMENI ACETAMIDASE	Amidase (3.5.1.4)
AN6048.2	0.00024	3.09513	(AN6048.2) hypothetical protein	Aspartate transaminase (2.6.1.1)
AN0689.2	0.00026	3.73213	(AN0689.2) hypothetical protein similar to acetate regulatory DNA binding protein FacB
AN1160.2	0.00027	-3.94493	(AN1160.2) hypothetical protein
AN4025.2	0.00028	-13.3614	(AN4025.2) hypothetical protein
AN5525.2	0.00029	1.95884	(AN5525.2) hypothetical protein similar to aconitase	Aconitate hydratase (4.2.1.3)
AN1921.2	0.0003	4.56305	(AN1921.2) hypothetical protein
AN1458.2	0.00031	2.28153	(AN1458.2) hypothetical protein
AN2017.2	0.00032	-2.53151	(AN2017.2) hypothetical protein similar to AF208225_2 alpha-glucosidase AgdA	alpha-Glucosidase (3.2.1.20)
AN5286.2	0.00033	10.7034	(AN5286.2) hypothetical protein
AN5440.2	0.00033	4.46915	(AN5440.2) hypothetical protein
AN6650.2	0.00033	5.6962	(AN6650.2) hypothetical protein similar to methylcitrate synthase	Citrate synthase (4.1.3.7); 2-Methylcitrate synthase (4.1.3.31)
AN0688.2	0.00034	-1.95884	(AN0688.2) hypothetical protein similar to transketolase	Transketolase (2.2.1.1); Dihydroxyacetone synthase (2.2.1.3)
AN6701.2	0.00034	2.67586	(AN6701.2) hypothetical protein
AN5828.2	0.00035	3.65533	(AN5828.2) hypothetical protein
AN7710.2	0.00038	-3.27161	(AN7710.2) hypothetical protein
AN0257.2	0.00041	3.75809	(AN0257.2) hypothetical protein
AN6075.2	0.00041	-2.69447	(AN6075.2) hypothetical protein
AN7008.2	0.00041	3.81055	(AN7008.2) hypothetical protein
AN0860.2	0.00044	-4.16986	(AN0860.2) hypothetical protein
AN8793.2	0.00044	2.23457	(AN8793.2) hypothetical protein	Succinate dehydrogenase (ubiquinone) (1.3.5.1)
AN2916.2	0.00046	2.92817	(AN2916.2) conserved hypothetical protein	Succinate dehydrogenase (1.3.99.1)
AN1813.2	0.00048	2.88786	(AN1813.2) predicted protein
AN5109.2	0.00048	4.78991	(AN5109.2) hypothetical protein
AN0179.2	0.0005	2.54912	(AN0179.2) hypothetical protein
AN0667.2	0.00052	-2.75108	(AN0667.2) MANA_EMENI Mannose-6-phosphate isomerase (Phosphomannose isomerase) (PMI) (Phosphohexomutase)	Mannose-6-phosphate isomerase (5.3.1.8)
AN2981.2	0.00053	-3.27161	(AN2981.2) G6PD_EMENI Glucose-6-phosphate 1-dehydrogenase (G6PD)	Glucose 6-phosphate 1-dehydrogenase (1.1.1.49)
AN4643.2	0.00053	6.32033	(AN4643.2) hypothetical protein
AN5356.2	0.00054	2.47942	(AN5356.2) hypothetical protein similar to carnitine/acyl carnitine carrier	Carnitine/Acyl carnitine carrier
AN4050.2	0.00056	3.31728	(AN4050.2) hypothetical protein
AN4423.2	0.00058	2.36199	(AN4423.2) hypothetical protein
AN6525.2	0.00058	16.3362	(AN6525.2) FDH_EMENI Probable formate dehydrogenase (NAD-dependent formate dehydrogenase) (FDH)	Formate dehydrogenase (1.2.1.2)
AN3359.2	0.00067	3.81055	(AN3359.2) hypothetical protein
AN6669.2	0.00072	-3.94493	(AN6669.2) hypothetical protein similar to MSTA protein
AN4397.2	0.00076	4.02782	(AN4397.2) hypothetical protein
AN8547.2	0.00079	3.05252	(AN8547.2) hypothetical protein
AN0288.2	0.0008	3.18215	(AN0288.2) hypothetical protein
AN5907.2	0.0008	3.31728	(AN5907.2) hypothetical protein
AN1425.2	0.00083	1.26576	(AN1425.2) hypothetical protein
AN5752.2	0.00084	2.34567	(AN5752.2) hypothetical protein
AN8785.2	0.00085	2.23457	(AN8785.2) hypothetical protein
AN2466.2	0.00086	2.47942	(AN2466.2) hypothetical protein
AN6168.2	0.00086	7.51618	(AN6168.2) hypothetical protein similar to NADP-dependent malic enzyme	Malate dehydrogenase (malic enzyme) (oxaloacetate-decarboxylating, NADP+) (1.1.1.40); Malate dehydrogenase (oxaloacetate-decarboxylating) (NAD-malic enzyme) (1.1.1.38)
AN2548.2	0.00087	-2.21914	(AN2548.2) hypothetical protein
AN2951.2	0.00087	-2.9897	(AN2951.2) hypothetical protein	UDPglucose 4-epimerase (5.1.3.2)
AN7148.2	0.00097	-2.26577	(AN7148.2) hypothetical protein
AN1814.2	0.00098	-4.62675	(AN1814.2) predicted protein
AN2385.2	0.001	-3.16017	(AN2385.2) hypothetical protein
AN3402.2	0.001	4.11246	(AN3402.2) hypothetical protein similar to AF208224_1 alpha-amylase	alpha-Amylase (3.2.1.1)
AN3431.2	0.001	2.32947	(AN3431.2) hypothetical protein
AN8782.2	0.001	2.51403	(AN8782.2) hypothetical protein	S-Formylglutathione hydrolase (3.1.2.12)
AN0122.2	0.0011	2.77022	(AN0122.2) hypothetical protein
AN1094.2	0.0011	1.91853	(AN1094.2) hypothetical protein	NADH dehydrogenase (ubiquinone) (1.6.5.3)
AN1543.2	0.0011	2.26577	(AN1543.2) hypothetical protein	Succinate dehydrogenase (1.3.99.1)
AN3954.2	0.0011	-2.69447	(AN3954.2) hypothetical protein similar to 6-phosphogluconate dehydrogenase	Phosphogluconate dehydrogenase (decarboxylating) (1.1.1.44)
AN5859.2	0.0011	2.36199	(AN5859.2) hypothetical protein
AN6132.2	0.0011	1.87905	(AN6132.2) hypothetical protein
AN6207.2	0.0011	2.54912	(AN6207.2) hypothetical protein similar to related to pyruvate dehydrogenase kinase isoform 2, mitochondrial
AN6660.2	0.0011	-4.40762	(AN6660.2) predicted protein
AN7589.2	0.0011	1.60214	(AN7589.2) hypothetical protein
AN2867.2	0.0012	-2.18859	(AN2867.2) PGMU_EMENI Phosphoglucomutase (Glucose phosphomutase) (PGM)	Phosphoglucomutase (5.4.2.2)
AN4170.2	0.0012	-2.51403	(AN4170.2) hypothetical protein
AN4201.2	0.0012	3.81055	(AN4201.2) hypothetical protein
AN5226.2	0.0012	3.50642	(AN5226.2) hypothetical protein
AN6118.2	0.0012	1.10191	(AN6118.2) hypothetical protein
AN7233.2	0.0012	2.31338	(AN7233.2) hypothetical protein
AN7588.2	0.0012	-2.56685	(AN7588.2) hypothetical protein	Ribulose-phosphate 3-epimerase (5.1.3.1)
AN8790.2	0.0012	-2.96905	(AN8790.2) hypothetical protein similar to D-xylulose kinase	Xylulokinase (2.7.1.17)
AN9121.2	0.0012	-2.32947	(AN9121.2) hypothetical protein similar to ESDC
AN4252.2	0.0013	2.71321	(AN4252.2) hypothetical protein
AN7111.2	0.0013	2.07053	(AN7111.2) hypothetical protein	3-Hydroxyacyl-CoA dehydrogenase (1.1.1.-)
AN7331.2	0.0013	3.605	(AN7331.2) hypothetical protein
AN8689.2	0.0013	-2.94854	(AN8689.2) HXKG_ASPNG GLUCOKINASE (GLUCOSE KINASE) (GLK)	Hexokinase (2.7.1.1); Glucokinase (2.7.1.2)
AN0896.2	0.0014	3.05252	(AN0896.2) hypothetical protein
AN5012.2	0.0014	-2.14355	(AN5012.2) hypothetical protein
AN7256.2	0.0014	2.92817	(AN7256.2) hypothetical protein
AN7317.2	0.0014	4.16986	(AN7317.2) hypothetical protein
AN8755.2	0.0014	3.20428	(AN8755.2) hypothetical protein	Isocitrate lyase (4.1.3.1)
AN1050.2	0.0015	2.75108	(AN1050.2) hypothetical protein	3-Ketoacyl-CoA thiolase (2.3.1.16)
AN1342.2	0.0015	2.23457	(AN1342.2) hypothetical protein	Alanine-glyoxylate transaminase (2.6.1.44)
AN6037.2	0.0015	-1.91853	(AN6037.2) G6PI_ASPOR Glucose-6-phosphate isomerase (GPI) (Phosphoglucose isomerase) (PGI) (Phosphohexose isomerase) (PHI)	Glucose-6-phosphate isomerase (5.3.1.9)
AN6277.2	0.0015	-9.18959	(AN6277.2) hypothetical protein
AN7460.2	0.0015	-2.69447	(AN7460.2) predicted protein
AN8982.2	0.0015	2.32947	(AN8982.2) hypothetical protein
AN0495.2	0.0016	-2.08493	(AN0495.2) hypothetical protein
AN2765.2	0.0016	-1.64718	(AN2765.2) H1_EMENI Histone H1
AN5111.2	0.0016	-1.56917	(AN5111.2) hypothetical protein
AN5552.2	0.0016	-1.6358	(AN5552.2) hypothetical protein
AN5909.2	0.0016	1.68179	(AN5909.2) hypothetical protein similar to S72324 orotate reductase (NADH2) (EC 1.3.1.14) - Emericella nidulans	Orotate reductase (1.3.1.14/1.3.3.1)
AN7316.2	0.0016	7.11074	(AN7316.2) hypothetical protein
AN7470.2	0.0016	5.02805	(AN7470.2) hypothetical protein
AN9001.2	0.0016	-2.75108	(AN9001.2) hypothetical protein
AN9274.2	0.0016	1.47427	(AN9274.2) hypothetical protein
AN4023.2	0.0017	2.75108	(AN4023.2) hypothetical protein
AN5122.2	0.0017	2.08493	(AN5122.2) hypothetical protein	Adenylate kinase (2.7.4.3)
AN0386.2	0.0018	-2.05623	(AN0386.2) hypothetical protein
AN3112.2	0.0018	-1.59107	(AN3112.2) conserved hypothetical protein
AN6460.2	0.0018	-3.09513	(AN6460.2) hypothetical protein
AN9130.2	0.0018	2.65737	(AN9130.2) hypothetical protein
AN0601.2	0.0019	-2.78949	(AN0601.2) hypothetical protein
AN2815.2	0.0019	-2.69447	(AN2815.2) hypothetical protein	Mannitol 2-dehydrogenase (1.1.1.67)
AN7365.2	0.0019	1.85318	(AN7365.2) predicted protein
AN8670.2	0.0019	-1.89212	(AN8670.2) hypothetical protein
AN9340.2	0.0019	-2.18859	(AN9340.2) TREA_EMENI Acid trehalase precursor (Alpha,alpha-trehalase) (Alpha,alpha-trehalose glucohydrolase)	alpha,alpha-Trehalase (3.2.1.28)
AN0824.2	0.002	3.20428	(AN0824.2) conserved hypothetical protein
AN3853.2	0.002	1.69349	(AN3853.2) hypothetical protein
AN5698.2	0.002	2.2974	(AN5698.2) hypothetical protein	3-Ketoacyl-CoA thiolase (2.3.1.16); Acetyl-CoA C-acetyltransferase (2.3.1.9)
AN6031.2	0.002	1.76541	(AN6031.2) hypothetical protein
AN6293.2	0.002	3.38698	(AN6293.2) hypothetical protein
AN7169.2	0.002	5.77572	(AN7169.2) hypothetical protein
AN2896.2	0.0021	1.65864	(AN2896.2) hypothetical protein
AN4046.2	0.0021	2.18859	(AN4046.2) hypothetical protein
AN4674.2	0.0021	-1.93187	(AN4674.2) hypothetical protein
AN6127.2	0.0021	2.96905	(AN6127.2) hypothetical protein
AN2208.2	0.0022	-1.67018	(AN2208.2) hypothetical protein	Galactose 1-dehydrogenase (1.1.1.48)
AN4394.2	0.0022	-8.9383	(AN4394.2) predicted protein
AN4908.2	0.0022	1.56917	(AN4908.2) hypothetical protein
AN5162.2	0.0022	-1.46409	(AN5162.2) hypothetical protein	Pyruvate dehydrogenase (lipoamide) (1.2.4.1)
AN6105.2	0.0023	-1.00696	(AN6105.2) predicted protein
AN8707.2	0.0023	1.8025	(AN8707.2) hypothetical protein	Fumarate dehydratase (4.2.1.2)
AN1794.2	0.0024	-2.67586	(AN1794.2) hypothetical protein
AN6050.2	0.0024	-1.70527	(AN6050.2) hypothetical protein
AN3079.2	0.0025	2.49666	(AN3079.2) hypothetical protein
AN4865.2	0.0025	-1.61328	(AN4865.2) hypothetical protein
AN5782.2	0.0025	1.71713	(AN5782.2) hypothetical protein
AN6374.2	0.0025	-1.49485	(AN6374.2) hypothetical protein
AN6470.2	0.0025	-3.29436	(AN6470.2) hypothetical protein
AN1675.2	0.0026	1.84038	(AN1675.2) hypothetical protein
AN3567.2	0.0026	1.59107	(AN3567.2) hypothetical protein
AN8170.2	0.0026	-1.59107	(AN8170.2) hypothetical protein
AN1426.2	0.0027	2.63902	(AN1426.2) hypothetical protein
AN7232.2	0.0027	5.42642	(AN7232.2) hypothetical protein
AN6499.2	0.0028	1.85318	(AN6499.2) hypothetical protein	Malate dehydrogenase (1.1.1.37); L-Lactate dehydrogenase (1.1.1.27)
AN0178.2	0.0029	2.47942	(AN0178.2) hypothetical protein
AN1274.2	0.0029	2.37841	(AN1274.2) hypothetical protein
AN1805.2	0.0029	-1.93187	(AN1805.2) hypothetical protein
AN5547.2	0.0029	-3.18215	(AN5547.2) hypothetical protein
AN5650.2	0.0029	1.7411	(AN5650.2) hypothetical protein
AN5865.2	0.0029	-1.59107	(AN5865.2) hypothetical protein
AN1396.2	0.003	-1.95884	(AN1396.2) hypothetical protein	Glycerol 3-phosphate dehydrogenase (FAD dependent) (1.1.99.5)
AN5206.2	0.003	1.28343	(AN5206.2) hypothetical protein	Homoisocitrate dehydrogenase (1.1.1.155)
AN7581.2	0.003	1.6358	(AN7581.2) hypothetical protein
AN2549.2	0.0031	-2.23457	(AN2549.2) hypothetical protein
AN5387.2	0.0031	2.36199	(AN5387.2) hypothetical protein
AN5858.2	0.0031	2	(AN5858.2) hypothetical protein
AN7469.2	0.0031	3.03143	(AN7469.2) hypothetical protein
AN0490.2	0.0032	-1.68179	(AN0490.2) hypothetical protein	CTP synthase (6.3.4.2)
AN0870.2	0.0032	1.3566	(AN0870.2) hypothetical protein	Phosphate carrier
AN0876.2	0.0032	2.20381	(AN0876.2) hypothetical protein
AN4438.2	0.0032	-2.86791	(AN4438.2) hypothetical protein
AN5571.2	0.0032	1.85318	(AN5571.2) hypothetical protein	Oxoglutarate dehydrogenase (lipoamide) (1.2.4.2)
AN7632.2	0.0032	1.68179	(AN7632.2) hypothetical protein similar to AF364077_2 formaldehyde dehydrogenase	Alcohol dehydrogenase (1.1.1.1); Formaldehyde dehydrogenase (glutathione) (1.2.1.1)
AN0240.2	0.0033	-1.77769	(AN0240.2) conserved hypothetical protein	Transaldolase (2.2.1.2)
AN2767.2	0.0033	1.6245	(AN2767.2) hypothetical protein
AN4346.2	0.0033	-1.47427	(AN4346.2) hypothetical protein
AN4688.2	0.0033	3.16017	(AN4688.2) hypothetical protein
AN5129.2	0.0033	-1.27456	(AN5129.2) HS70_TRIRU Heat shock 70 kDa protein
AN6064.2	0.0033	1.81504	(AN6064.2) hypothetical protein
AN8275.2	0.0033	1.67018	(AN8275.2) CISY_EMENI Citrate synthase, mitochondrial precursor	Citrate synthase (4.1.3.7)
AN1052.2	0.0034	-1.76541	(AN1052.2) hypothetical protein similar to velvet A
AN2016.2	0.0034	-2	(AN2016.2) hypothetical protein similar to amyR
AN2045.2	0.0034	-2.78949	(AN2045.2) hypothetical protein
AN2332.2	0.0034	2.78949	(AN2332.2) hypothetical protein	Succinate dehydrogenase (1.3.99.1)
AN4977.2	0.0034	1.71713	(AN4977.2) hypothetical protein
AN5821.2	0.0034	-1.47427	(AN5821.2) hypothetical protein
AN9401.2	0.0034	2.08493	(AN9401.2) hypothetical protein
AN9403.2	0.0034	-1.43396	(AN9403.2) hypothetical protein	Pyruvate dehydrogenase (lipoamide) (1.2.4.1)
AN1915.2	0.0035	1.86607	(AN1915.2) hypothetical protein
AN3001.2	0.0035	-1.77769	(AN3001.2) hypothetical protein
AN3307.2	0.0035	-2.58471	(AN3307.2) hypothetical protein
AN6246.2	0.0035	1.59107	(AN6246.2) hypothetical protein
AN7166.2	0.0035	1.76541	(AN7166.2) hypothetical protein
AN7508.2	0.0035	2.39496	(AN7508.2) hypothetical protein
AN7944.2	0.0035	3.68075	(AN7944.2) hypothetical protein
AN2099.2	0.0036	4.65893	(AN2099.2) hypothetical protein similar to mitochondrial alternative oxidase
AN3206.2	0.0036	2.32947	(AN3206.2) hypothetical protein
AN6940.2	0.0036	2.53151	(AN6940.2) hypothetical protein
AN7011.2	0.0036	2.04202	(AN7011.2) hypothetical protein
AN1666.2	0.0037	-1.51572	(AN1666.2) hypothetical protein
AN3795.2	0.0037	-1.86607	(AN3795.2) hypothetical protein
AN4280.2	0.0037	2.31338	(AN4280.2) hypothetical protein
AN7214.2	0.0037	-1.50525	(AN7214.2) hypothetical protein
AN7315.2	0.0037	1.68179	(AN7315.2) hypothetical protein	Succinate-semialdehyde dehydrogenase (NAD(P)+) (1.2.1.16)
AN7459.2	0.0037	-2.07053	(AN7459.2) hypothetical protein similar to hexokinase	Hexokinase (2.7.1.1); Glucokinase (2.7.1.2)
AN3153.2	0.0038	-1.7411	(AN3153.2) hypothetical protein
AN3466.2	0.0038	1.54756	(AN3466.2) hypothetical protein	Dihydrolipoamide S-succinyl transferase (2.3.1.61)
AN4384.2	0.0038	1.77769	(AN4384.2) hypothetical protein	Tetrahydrofolylpolyglutamate synthase (6.3.2.17)
AN4402.2	0.0038	1.34723	(AN4402.2) hypothetical protein
AN6645.2	0.0039	-1.86607	(AN6645.2) hypothetical protein	8-Amino-7-oxononanoate synthase (2.3.1.47)
AN1923.2	0.004	2.31338	(AN1923.2) hypothetical protein	Alanine transaminase (2.6.1.2)
AN2873.2	0.004	2.15846	(AN2873.2) hypothetical protein	Saccharopine dehydrogenase (NAD+, L-lysine forming) (1.5.1.7)
AN3357.2	0.004	-2.54912	(AN3357.2) hypothetical protein
AN5172.2	0.004	-1.93187	(AN5172.2) predicted protein
AN5908.2	0.004	1.48452	(AN5908.2) hypothetical protein
AN8735.2	0.004	1.86607	(AN8735.2) hypothetical protein
AN2239.2	0.0041	1.84038	(AN2239.2) hypothetical protein
AN3220.2	0.0041	1.85318	(AN3220.2) hypothetical protein
AN3901.2	0.0041	1.84038	(AN3901.2) hypothetical protein	Lactic acid dehydrogenase (1.1.2.3)
AN6234.2	0.0041	2	(AN6234.2) hypothetical protein
AN1409.2	0.0042	-1.77769	(AN1409.2) hypothetical protein	Acetyl-CoA C-acetyltransferase (2.3.1.9)
AN5331.2	0.0042	1.76541	(AN5331.2) hypothetical protein
AN7443.2	0.0042	-2.01391	(AN7443.2) hypothetical protein
AN8567.2	0.0042	-1.81504	(AN8567.2) hypothetical protein
AN2425.2	0.0043	1	(AN2425.2) hypothetical protein
AN2930.2	0.0043	1.59107	(AN2930.2) hypothetical protein
AN6195.2	0.0043	1.64718	(AN6195.2) CREA_EMENI DNA-binding protein creA (Carbon catabolite repressor)
AN9095.2	0.0043	1.48452	(AN9095.2) hypothetical protein
AN5318.2	0.0044	2	(AN5318.2) hypothetical protein
AN6595.2	0.0044	1.94531	(AN6595.2) hypothetical protein
AN7937.2	0.0044	2.36199	(AN7937.2) hypothetical protein similar to CipC protein
AN9148.2	0.0044	-1.55833	(AN9148.2) conserved hypothetical protein	UTP-glucose-1-phosphate uridylyltransferase (2.7.7.9)
AN3730.2	0.0045	-1.69349	(AN3730.2) hypothetical protein
AN5878.2	0.0045	1.97247	(AN5878.2) conserved hypothetical protein
AN2009.2	0.0046	-1.52626	(AN2009.2) hypothetical protein similar to AF467710_1 RfeB
AN6156.2	0.0046	1.84038	(AN6156.2) hypothetical protein
AN5335.2	0.0047	3.18215	(AN5335.2) hypothetical protein
AN7204.2	0.0047	1.6245	(AN7204.2) hypothetical protein
AN8602.2	0.0047	-2	(AN8602.2) hypothetical protein
AN0354.2	0.0048	-1.77769	(AN0354.2) hypothetical protein similar to AF283009_1 phe-inhibited DAHP synthase	3-Deoxy-D-arabino-heptulosonate 7-phosphate (2.5.1.54)
AN3848.2	0.0048	2.96905	(AN3848.2) hypothetical protein
AN4151.2	0.0048	2.49666	(AN4151.2) hypothetical protein
AN4268.2	0.0048	1.54756	(AN4268.2) hypothetical protein
AN4276.2	0.0048	-1.81504	(AN4276.2) hypothetical protein
AN7690.2	0.0048	-1.56917	(AN7690.2) predicted protein
AN0252.2	0.0049	1.24833	(AN0252.2) hypothetical protein	F1F0-ATPase complex (3.6.3.14)
AN1601.2	0.0049	-2.18859	(AN1601.2) hypothetical protein	O-Methylsterigmatocystin oxidoreductase (1.14.1.-)
AN4164.2	0.0049	1.94531	(AN4164.2) hypothetical protein
AN8004.2	0.0049	-1.60214	(AN8004.2) hypothetical protein
AN8097.2	0.0049	2.26577	(AN8097.2) hypothetical protein
AN0933.2	0.005	1.93187	(AN0933.2) hypothetical protein
AN2538.2	0.005	-1.95884	(AN2538.2) predicted protein
AN0593.2	0.0051	2	(AN0593.2) hypothetical protein
AN4927.2	0.0051	1.37554	(AN4927.2) hypothetical protein	F1F0-ATPase complex (3.6.3.14)
AN9000.2	0.0051	-1.02811	(AN9000.2) hypothetical protein
AN3591.2	0.0052	2.02792	(AN3591.2) hypothetical protein
AN3661.2	0.0052	1.56917	(AN3661.2) hypothetical protein
AN5274.2	0.0052	1.91853	(AN5274.2) hypothetical protein
AN3876.2	0.0053	1.72907	(AN3876.2) hypothetical protein
AN7191.2	0.0053	1.86607	(AN7191.2) hypothetical protein
AN9168.2	0.0053	1.50525	(AN9168.2) hypothetical protein
AN0943.2	0.0054	1.31039	(AN0943.2) hypothetical protein
AN8102.2	0.0054	2	(AN8102.2) hypothetical protein
AN4361.2	0.0055	1.54756	(AN4361.2) hypothetical protein similar to AF148535_1 positive sulphur transcription regulator METR
AN5833.2	0.0055	1.76541	(AN5833.2) hypothetical protein	Acetyl-CoA synthase (6.2.1.1)
AN1812.2	0.0056	-1.64718	(AN1812.2) hypothetical protein similar to AF361222_1 JUN-like bZIP transcription factor
AN6722.2	0.0056	-1.50525	(AN6722.2) hypothetical protein
AN6985.2	0.0056	-1.85318	(AN6985.2) hypothetical protein	Ribulokinase (2.7.1.47)
AN9105.2	0.0056	1.68179	(AN9105.2) hypothetical protein
AN5916.2	0.0057	2.14355	(AN5916.2) hypothetical protein
AN6503.2	0.0057	-1.51572	(AN6503.2) hypothetical protein
AN2249.2	0.0058	-1.47427	(AN2249.2) hypothetical protein
AN4575.2	0.0058	-1.52626	(AN4575.2) hypothetical protein
AN5682.2	0.0058	-1.45397	(AN5682.2) hypothetical protein
AN6859.2	0.0058	-1.65864	(AN6859.2) hypothetical protein
AN8972.2	0.0058	1.31951	(AN8972.2) hypothetical protein
AN9402.2	0.0058	-1.42405	(AN9402.2) hypothetical protein
AN1490.2	0.0059	1.61328	(AN1490.2) hypothetical protein
AN5577.2	0.0059	1.75321	(AN5577.2) hypothetical protein similar to AF062654_1 manganese superoxide dismutase
AN2907.2	0.006	-1.49485	(AN2907.2) hypothetical protein
AN4842.2	0.006	1.55833	(AN4842.2) hypothetical protein
AN5509.2	0.006	1.8025	(AN5509.2) hypothetical protein
AN6255.2	0.006	1.22264	(AN6255.2) hypothetical protein	Cytochrome c oxidase (1.9.3.1)
AN6804.2	0.006	2.54912	(AN6804.2) hypothetical protein
AN7727.2	0.006	-2.12874	(AN7727.2) hypothetical protein
AN9138.2	0.006	1.60214	(AN9138.2) hypothetical protein
AN6052.2	0.0061	-1.84038	(AN6052.2) hypothetical protein
AN9506.2	0.0061	-1.6245	(AN9506.2) hypothetical protein
AN3566.2	0.0062	2.65737	(AN3566.2) hypothetical protein similar to AF233287_1 alpha-mannosidase IC	alpha-Mannosidase (3.2.1.24)
AN4938.2	0.0062	-1.98618	(AN4938.2) hypothetical protein
AN0205.2	0.0063	1.56917	(AN0205.2) hypothetical protein	Pantoate-B-alanine ligase (6.3.2.1)
AN2582.2	0.0063	-1.65864	(AN2582.2) hypothetical protein
AN5917.2	0.0063	1.82766	(AN5917.2) hypothetical protein
AN4255.2	0.0064	1.85318	(AN4255.2) hypothetical protein
AN7193.2	0.0064	-1.86607	(AN7193.2) hypothetical protein	Glycerol dehydrogenase (1.1.1.72); Aldehyde reductase (NADP+) (1.1.1.21)
AN0054.2	0.0065	-1.69349	(AN0054.2) hypothetical protein similar to adenylate-forming enzyme
AN5175.2	0.0065	1.76541	(AN5175.2) hypothetical protein
AN5687.2	0.0065	-1.43396	(AN5687.2) hypothetical protein
AN8369.2	0.0065	-2.04202	(AN8369.2) hypothetical protein
AN2043.2	0.0066	-2.20381	(AN2043.2) hypothetical protein
AN4885.2	0.0066	2.14355	(AN4885.2) hypothetical protein
AN6184.2	0.0066	1.61328	(AN6184.2) hypothetical protein
AN6717.2	0.0066	1.43396	(AN6717.2) hypothetical protein	Malate dehydrogenase (1.1.1.37)
AN0174.2	0.0067	1.7411	(AN0174.2) hypothetical protein
AN2283.2	0.0067	-1.56917	(AN2283.2) hypothetical protein
AN3747.2	0.0067	1.3566	(AN3747.2) hypothetical protein
AN4329.2	0.0067	1.10191	(AN4329.2) hypothetical protein
AN4616.2	0.0067	-1.49485	(AN4616.2) hypothetical protein
AN8095.2	0.0067	2.17347	(AN8095.2) hypothetical protein
AN4295.2	0.0068	1.53688	(AN4295.2) hypothetical protein
AN9071.2	0.0068	-1.54756	(AN9071.2) hypothetical protein
AN3524.2	0.0069	-1.84038	(AN3524.2) hypothetical protein	Galactose 1-dehydrogenase (1.1.1.48)
AN4273.2	0.007	2.01391	(AN4273.2) hypothetical protein
AN4590.2	0.007	1.15669	(AN4590.2) hypothetical protein
AN2044.2	0.0071	-3.29436	(AN2044.2) hypothetical protein
AN2451.2	0.0072	-1.60214	(AN2451.2) hypothetical protein
AN3068.2	0.0072	1.6245	(AN3068.2) hypothetical protein
AN6330.2	0.0072	-1.18921	(AN6330.2) EF2_NEUCR Elongation factor 2 (EF-2) (Colonial temperature-sensitive 3)
AN7860.2	0.0072	-2	(AN7860.2) hypothetical protein
AN2585.2	0.0073	3.01049	(AN2585.2) hypothetical protein
AN3520.2	0.0073	-1.23114	(AN3520.2) hypothetical protein
AN6089.2	0.0073	1.38511	(AN6089.2) HS60_PARBR Heat shock protein 60, mitochondrial precursor (60 kDa chaperonin) (Protein Cpn60)
AN1299.2	0.0074	1.39474	(AN1299.2) hypothetical protein
AN2333.2	0.0074	1.54756	(AN2333.2) hypothetical protein
AN4654.2	0.0074	-1.64718	(AN4654.2) predicted protein
AN6902.2	0.0074	-1.51572	(AN6902.2) hypothetical protein
AN7105.2	0.0075	-1.33793	(AN7105.2) hypothetical protein
AN9446.2	0.0075	1.93187	(AN9446.2) hypothetical protein similar to pantothenate kinase	Pantothenate kinase (2.7.1.33)
AN4906.2	0.0077	-1.82766	(AN4906.2) hypothetical protein
AN7654.2	0.0077	-1.69349	(AN7654.2) hypothetical protein
AN0271.2	0.0078	-1.61328	(AN0271.2) hypothetical protein	dUTP pyrophosphatase (3.6.1.23)
AN1103.2	0.0078	2.05623	(AN1103.2) hypothetical protein
AN6939.2	0.0078	1.87905	(AN6939.2) hypothetical protein
AN8356.2	0.0078	2.02792	(AN8356.2) hypothetical protein
AN8994.2	0.0078	1.31951	(AN8994.2) hypothetical protein
AN7497.2	0.0079	1.51572	(AN7497.2) hypothetical protein
AN0884.2	0.008	2.36199	(AN0884.2) hypothetical protein
AN3205.2	0.008	1.45397	(AN3205.2) hypothetical protein
AN0574.2	0.0081	1.93187	(AN0574.2) hypothetical protein
AN3846.2	0.0081	-1.38511	(AN3846.2) hypothetical protein	Ornithine decarboxylase (4.1.1.17)
AN4690.2	0.0081	1.51572	(AN4690.2) hypothetical protein	Pyruvate carboxylase (6.4.1.1); Acetyl-CoA carboxylase / Biotin carboxylase (6.4.1.2/6.3.4.14)
AN7436.2	0.0081	-1.6358	(AN7436.2) hypothetical protein
AN7610.2	0.0081	1.55833	(AN7610.2) conserved hypothetical protein
AN8548.2	0.0081	1.93187	(AN8548.2) hypothetical protein
AN1427.2	0.0082	1.86607	(AN1427.2) hypothetical protein
AN3310.2	0.0082	-1.94531	(AN3310.2) hypothetical protein
AN4923.2	0.0082	-1.67018	(AN4923.2) hypothetical protein	3-Hydroxy-3-methylglutaryl coenzyme A synthase (4.1.3.5)
AN7540.2	0.0082	-1.34723	(AN7540.2) hypothetical protein
AN0578.2	0.0083	-1.60214	(AN0578.2) hypothetical protein
AN0751.2	0.0083	1.64718	(AN0751.2) hypothetical protein
AN1719.2	0.0083	-2.17347	(AN1719.2) hypothetical protein
AN4026.2	0.0083	-1.51572	(AN4026.2) predicted protein
AN5597.2	0.0083	1.34723	(AN5597.2) hypothetical protein	Ubiquinol-cytochrome c reductase (1.10.2.2)
AN8067.2	0.0083	1.53688	(AN8067.2) hypothetical protein
AN2015.2	0.0084	-1.58008	(AN2015.2) hypothetical protein
AN6366.2	0.0084	1.53688	(AN6366.2) hypothetical protein
AN5931.2	0.0085	-1.33793	(AN5931.2) hypothetical protein
AN6730.2	0.0085	1.60214	(AN6730.2) UAPC_EMENI PURINE PERMEASE
AN8233.2	0.0085	-2	(AN8233.2) hypothetical protein
AN9444.2	0.0085	-2.20381	(AN9444.2) hypothetical protein
AN2497.2	0.0086	1.86607	(AN2497.2) hypothetical protein
AN5753.2	0.0086	1.68179	(AN5753.2) hypothetical protein
AN1189.2	0.0087	-1.45397	(AN1189.2) hypothetical protein	Potassium-transporting ATPase (3.6.3.10)
AN2264.2	0.0087	1.51572	(AN2264.2) hypothetical protein
AN5822.2	0.0087	-1.42405	(AN5822.2) conserved hypothetical protein
AN6565.2	0.0087	-2.20381	(AN6565.2) hypothetical protein
AN0210.2	0.0089	-1.53688	(AN0210.2) hypothetical protein
AN0213.2	0.0089	-1.60214	(AN0213.2) hypothetical protein
AN0430.2	0.0089	1.47427	(AN0430.2) hypothetical protein
AN3648.2	0.0089	-1.49485	(AN3648.2) CG21_EMENI G2/mitotic-specific cyclin B
AN3832.2	0.0089	1.34723	(AN3832.2) hypothetical protein
AN4434.2	0.0089	1.44393	(AN4434.2) hypothetical protein
AN4745.2	0.0089	1.71713	(AN4745.2) hypothetical protein
AN6754.2	0.0089	-1.79005	(AN6754.2) hypothetical protein
AN5645.2	0.009	2.56685	(AN5645.2) hypothetical protein
AN1524.2	0.0091	-1.46409	(AN1524.2) hypothetical protein	Methylenetetrahydrofolate dehydrogenase (NAD+) (1.5.1.15); Methylenetetrahydrofolate dehydrogenase (NADP+) (1.5.1.5)
AN4930.2	0.0091	1.6358	(AN4930.2) hypothetical protein
AN5849.2	0.0091	1.84038	(AN5849.2) hypothetical protein
AN6322.2	0.0091	1.79005	(AN6322.2) hypothetical protein
AN7334.2	0.0091	1.47427	(AN7334.2) hypothetical protein
AN7792.2	0.0091	3.13834	(AN7792.2) hypothetical protein
AN8129.2	0.0091	-1.49485	(AN8129.2) hypothetical protein
AN8298.2	0.0091	-1.17283	(AN8298.2) hypothetical protein
AN0133.2	0.0093	-1.54756	(AN0133.2) hypothetical protein
AN2157.2	0.0093	-1.82766	(AN2157.2) hypothetical protein
AN4198.2	0.0093	-1.65864	(AN4198.2) hypothetical protein
AN5357.2	0.0093	-1.23114	(AN5357.2) hypothetical protein
AN6344.2	0.0093	2.21914	(AN6344.2) hypothetical protein
AN2243.2	0.0094	-1.43396	(AN2243.2) hypothetical protein	Aspartate-carbamoyltransferase (2.1.3.2)
AN3191.2	0.0094	1.65864	(AN3191.2) hypothetical protein
AN8819.2	0.0094	-1.56917	(AN8819.2) hypothetical protein	L-Xylulose reductase (1.1.1.10); Mannitol 2-dehydrogenase (NADP+) (1.1.1.138)
AN0451.2	0.0095	-1.49485	(AN0451.2) hypothetical protein	C-8 sterol isomerase (Unknown)
AN3005.2	0.0095	-1.33793	(AN3005.2) hypothetical protein
AN5268.2	0.0095	-1.49485	(AN5268.2) hypothetical protein
AN5906.2	0.0095	1.77769	(AN5906.2) hypothetical protein
AN6737.2	0.0096	1.67018	(AN6737.2) hypothetical protein
AN9330.2	0.0096	1.77769	(AN9330.2) hypothetical protein
AN4008.2	0.0097	1	(AN4008.2) hypothetical protein
AN1744.2	0.0098	1.07177	(AN1744.2) hypothetical protein
AN1868.2	0.0098	1.47427	(AN1868.2) hypothetical protein	Glycerol dehydrogenase (1.1.1.6)
AN6900.2	0.0098	1.38511	(AN6900.2) TPIS_EMENI TRIOSEPHOSPHATE ISOMERASE (TIM)	Triosephosphate isomerase (5.3.1.1)
AN7146.2	0.0098	-1.31039	(AN7146.2) hypothetical protein	S-adenosyl-methionine delta-24-sterol-C-methyltransferase (2.1.1.41)
AN0135.2	0.0099	-1.39474	(AN0135.2) hypothetical protein
AN1047.2	0.01	-1.42405	(AN1047.2) hypothetical protein
AN1201.2	0.01	1.46409	(AN1201.2) hypothetical protein
AN1319.2	0.01	-1.31039	(AN1319.2) hypothetical protein
AN1718.2	0.01	-1.49485	(AN1718.2) predicted protein
AN2964.2	0.01	-1.41421	(AN2964.2) hypothetical protein
AN3559.2	0.01	1.70527	(AN3559.2) hypothetical protein
AN3717.2	0.01	-2.18859	(AN3717.2) hypothetical protein
AN3944.2	0.01	-1.52626	(AN3944.2) hypothetical protein
AN4261.2	0.01	1.79005	(AN4261.2) predicted protein
AN5353.2	0.01	-3.36359	(AN5353.2) hypothetical protein
AN5619.2	0.01	1.3566	(AN5619.2) hypothetical protein
AN5633.2	0.01	1.40444	(AN5633.2) hypothetical protein
AN5749.2	0.01	1.69349	(AN5749.2) hypothetical protein
AN5820.2	0.01	-1.3566	(AN5820.2) hypothetical protein	Cysteine synthase (2.5.1.47); Cystathionine beta-synthase (4.2.1.22)
AN6508.2	0.01	-1.37554	(AN6508.2) conserved hypothetical protein
AN8824.2	0.01	-1.31951	(AN8824.2) hypothetical protein similar to A Chain A, Crystal Structure Of S.Cerevisiae Eif6
AN8851.2	0.01	-1.36604	(AN8851.2) CBF5_EMENI Centromere/microtubule binding protein CBF5 (Centromere-binding factor 5) (Nucleolar protein CBF5)
AN0259.2	0.011	-1.6358	(AN0259.2) hypothetical protein	Adenylate kinase (2.7.4.3)
AN0461.2	0.011	-1.52626	(AN0461.2) hypothetical protein
AN0555.2	0.011	2.42839	(AN0555.2) hypothetical protein
AN0686.2	0.011	1.36604	(AN0686.2) conserved hypothetical protein
AN1438.2	0.011	-1.6245	(AN1438.2) hypothetical protein
AN1444.2	0.011	1.23971	(AN1444.2) hypothetical protein
AN1534.2	0.011	1.28343	(AN1534.2) hypothetical protein	F1F0-ATPase complex (3.6.3.14)
AN2545.2	0.011	-2.31338	(AN2545.2) hypothetical protein
AN2592.2	0.011	-2.31338	(AN2592.2) hypothetical protein
AN2923.2	0.011	-1.68179	(AN2923.2) hypothetical protein
AN3031.2	0.011	-1.46409	(AN3031.2) hypothetical protein	Threonine synthase (4.2.99.2)
AN3387.2	0.011	1.70527	(AN3387.2) hypothetical protein
AN4230.2	0.011	1.8025	(AN4230.2) hypothetical protein
AN4382.2	0.011	-1.42405	(AN4382.2) hypothetical protein
AN4526.2	0.011	-1.46409	(AN4526.2) hypothetical protein
AN4603.2	0.011	1.60214	(AN4603.2) hypothetical protein	Allantoinase (3.5.2.5)
AN5141.2	0.011	-1.28343	(AN5141.2) hypothetical protein
AN5737.2	0.011	1.61328	(AN5737.2) hypothetical protein
AN6235.2	0.011	1.6245	(AN6235.2) hypothetical protein
AN6287.2	0.011	1.28343	(AN6287.2) hypothetical protein	F1F0-ATPase complex (3.6.3.14)
AN6347.2	0.011	1.38511	(AN6347.2) hypothetical protein
AN7357.2	0.011	-1.79005	(AN7357.2) hypothetical protein
AN7463.2	0.011	1.31951	(AN7463.2) hypothetical protein similar to ammonium transporter MEAA	Ammonium transporter
AN7721.2	0.011	-1.29235	(AN7721.2) conserved hypothetical protein
AN8075.2	0.011	-1.61328	(AN8075.2) hypothetical protein	Deoxyhypusine synthase (1.5.99.6)
AN8706.2	0.011	-1.31951	(AN8706.2) hypothetical protein
AN9083.2	0.011	-1.41421	(AN9083.2) hypothetical protein	Adenine phosphoribosyltransferase (2.4.2.7)
AN9094.2	0.011	-1.37554	(AN9094.2) hypothetical protein	UDP-N-acetylglucosamine pyrophosphorylase (2.7.7.23)
AN9308.2	0.011	1.52626	(AN9308.2) hypothetical protein
AN0443.2	0.012	1.69349	(AN0443.2) hypothetical protein
AN0716.2	0.012	1.52626	(AN0716.2) hypothetical protein
AN0747.2	0.012	1.23971	(AN0747.2) hypothetical protein	Ubiquinol-cytochrome c reductase (1.10.2.2)
AN1084.2	0.012	1.33793	(AN1084.2) conserved hypothetical protein
AN1405.2	0.012	1.46409	(AN1405.2) predicted protein
AN1751.2	0.012	-1.34723	(AN1751.2) hypothetical protein
AN2022.2	0.012	1.86607	(AN2022.2) hypothetical protein
AN2529.2	0.012	1.49485	(AN2529.2) hypothetical protein
AN3411.2	0.012	-1.26576	(AN3411.2) hypothetical protein
AN3882.2	0.012	1	(AN3882.2) hypothetical protein
AN3953.2	0.012	-1.40444	(AN3953.2) hypothetical protein
AN4868.2	0.012	-1.3566	(AN4868.2) hypothetical protein
AN5406.2	0.012	-1.31039	(AN5406.2) hypothetical protein similar to T30516 type II DNA topoisomerase - Emericella nidulans
AN6182.2	0.012	-1.6245	(AN6182.2) hypothetical protein	UTP-hexose-1-phosphate uridylyltransferase (2.7.7.10); UDP-glucose-hexose-1-phosphate uridylyltransferase (2.7.7.12)
AN6423.2	0.012	-1.60214	(AN6423.2) hypothetical protein
AN6680.2	0.012	-1.46409	(AN6680.2) hypothetical protein
AN6823.2	0.012	1.79005	(AN6823.2) hypothetical protein
AN7356.2	0.012	1.44393	(AN7356.2) hypothetical protein
AN7367.2	0.012	1.47427	(AN7367.2) hypothetical protein
AN7795.2	0.012	1.33793	(AN7795.2) hypothetical protein
AN7907.2	0.012	2.02792	(AN7907.2) hypothetical protein
AN7950.2	0.012	-1.3566	(AN7950.2) hypothetical protein
AN8047.2	0.012	-1.45397	(AN8047.2) hypothetical protein
AN8175.2	0.012	-1.11729	(AN8175.2) hypothetical protein
AN8273.2	0.012	1.30134	(AN8273.2) hypothetical protein	Ubiquinol-cytochrome c reductase (1.10.2.2)
AN8664.2	0.012	1.43396	(AN8664.2) hypothetical protein
AN9144.2	0.012	1.30134	(AN9144.2) hypothetical protein
AN0299.2	0.013	-1.38511	(AN0299.2) hypothetical protein
AN0419.2	0.013	1.71713	(AN0419.2) hypothetical protein
AN1330.2	0.013	1.68179	(AN1330.2) hypothetical protein
AN1500.2	0.013	1.3566	(AN1500.2) hypothetical protein
AN1606.2	0.013	-1.26576	(AN1606.2) hypothetical protein
AN1676.2	0.013	1.69349	(AN1676.2) hypothetical protein
AN2913.2	0.013	-1.6245	(AN2913.2) hypothetical protein
AN2997.2	0.013	-1.25701	(AN2997.2) hypothetical protein
AN3721.2	0.013	-1.28343	(AN3721.2) hypothetical protein
AN5549.2	0.013	1.64718	(AN5549.2) hypothetical protein
AN5712.2	0.013	1.54756	(AN5712.2) hypothetical protein similar to metacaspase
AN5816.2	0.013	1.47427	(AN5816.2) hypothetical protein
AN6815.2	0.013	-1.58008	(AN6815.2) hypothetical protein
AN7143.2	0.013	-1.31951	(AN7143.2) hypothetical protein
AN7165.2	0.013	1.21419	(AN7165.2) hypothetical protein
AN8495.2	0.013	-1.50525	(AN8495.2) hypothetical protein
AN8853.2	0.013	-1.45397	(AN8853.2) ERF1_PODAN Eukaryotic peptide chain release factor subunit 1 (eRF1) (Eukaryotic release factor 1)
AN8928.2	0.013	-1.75321	(AN8928.2) hypothetical protein similar to T30566 ATP-binding cassette multidrug transport protein - Emericella nidulans
AN0260.2	0.014	-1.49485	(AN0260.2) hypothetical protein
AN0471.2	0.014	-1.58008	(AN0471.2) hypothetical protein
AN0641.2	0.014	-1.40444	(AN0641.2) hypothetical protein
AN1354.2	0.014	-1.43396	(AN1354.2) hypothetical protein
AN1403.2	0.014	1.51572	(AN1403.2) conserved hypothetical protein
AN1459.2	0.014	-1.61328	(AN1459.2) hypothetical protein
AN1467.2	0.014	-1.44393	(AN1467.2) hypothetical protein
AN1671.2	0.014	1.55833	(AN1671.2) hypothetical protein	Diacylglycerol pyrophosphate phosphatase (3.1.3.-/3.1.3.4)
AN2260.2	0.014	1.28343	(AN2260.2) hypothetical protein
AN2279.2	0.014	-1.24833	(AN2279.2) hypothetical protein
AN2547.2	0.014	-2.42839	(AN2547.2) hypothetical protein
AN2932.2	0.014	-1.23114	(AN2932.2) hypothetical protein similar to EUKARYOTIC INITIATION FACTOR 4A (EIF-4A) (EIF4A)
AN3221.2	0.014	1.69349	(AN3221.2) hypothetical protein
AN4233.2	0.014	-1.44393	(AN4233.2) hypothetical protein
AN4499.2	0.014	-1.24833	(AN4499.2) hypothetical protein
AN5231.2	0.014	1.39474	(AN5231.2) hypothetical protein
AN5617.2	0.014	-1.41421	(AN5617.2) hypothetical protein
AN5738.2	0.014	1.31039	(AN5738.2) hypothetical protein
AN5955.2	0.014	-1.46409	(AN5955.2) hypothetical protein
AN6066.2	0.014	1.77769	(AN6066.2) hypothetical protein
AN6430.2	0.014	1.50525	(AN6430.2) hypothetical protein
AN7435.2	0.014	-1.45397	(AN7435.2) hypothetical protein
AN7570.2	0.014	-1.23114	(AN7570.2) TBA2_EMENI TUBULIN ALPHA-2 CHAIN
AN7657.2	0.014	-1.39474	(AN7657.2) hypothetical protein
AN8523.2	0.014	1.69349	(AN8523.2) hypothetical protein
AN8801.2	0.014	1.53688	(AN8801.2) hypothetical protein
AN0201.2	0.015	-1.18099	(AN0201.2) hypothetical protein
AN0410.2	0.015	-1.30134	(AN0410.2) PP1_EMENI SERINE/THREONINE PROTEIN PHOSPHATASE PP1
AN0423.2	0.015	-1.75321	(AN0423.2) hypothetical protein similar to AF219625_1 D-xylose reductase	D-Lactaldehyde dehydrogenase (1.1.1.78); Aldehyde reductase (NADP+) (1.1.1.21)
AN0565.2	0.015	-1.61328	(AN0565.2) hypothetical protein similar to PyrABCN	Carbamoyl-phophate synthetase (6.3.5.5); Aspartate-carbamoyltransferase (2.1.3.2)
AN1246.2	0.015	1.15669	(AN1246.2) PGK_EMENI Phosphoglycerate kinase	Phosphoglycerate kinase (2.7.2.3)
AN1795.2	0.015	-1.52626	(AN1795.2) hypothetical protein
AN2300.2	0.015	-1.6358	(AN2300.2) hypothetical protein similar to AF071411_1 multidrug resistance protein MDR
AN2432.2	0.015	1.41421	(AN2432.2) conserved hypothetical protein
AN2578.2	0.015	-1.6358	(AN2578.2) hypothetical protein
AN3055.2	0.015	-1.46409	(AN3055.2) hypothetical protein
AN3216.2	0.015	1.38511	(AN3216.2) hypothetical protein
AN3592.2	0.015	-1.33793	(AN3592.2) hypothetical protein similar to calnexin
AN4238.2	0.015	1.28343	(AN4238.2) hypothetical protein similar to cAMP-dependent protein kinase-like
AN4792.2	0.015	1.71713	(AN4792.2) hypothetical protein
AN5350.2	0.015	-2.09943	(AN5350.2) hypothetical protein
AN5883.2	0.015	-1.26576	(AN5883.2) hypothetical protein	Methylenetetrahydrofolate reductase (NADPH) (1.5.1.20)
AN6049.2	0.015	1.69349	(AN6049.2) hypothetical protein
AN6824.2	0.015	1.55833	(AN6824.2) hypothetical protein
AN7594.2	0.015	-1.15669	(AN7594.2) hypothetical protein
AN7906.2	0.015	1.87905	(AN7906.2) hypothetical protein
AN8797.2	0.015	-1.23971	(AN8797.2) hypothetical protein
AN0457.2	0.016	-1.33793	(AN0457.2) hypothetical protein
AN0695.2	0.016	-1.34723	(AN0695.2) hypothetical protein
AN0759.2	0.016	-1.85318	(AN0759.2) hypothetical protein
AN0948.2	0.016	-1.04972	(AN0948.2) hypothetical protein
AN1196.2	0.016	1.39474	(AN1196.2) hypothetical protein
AN1204.2	0.016	1.15669	(AN1204.2) hypothetical protein
AN1451.2	0.016	1.59107	(AN1451.2) hypothetical protein
AN1624.2	0.016	1.16473	(AN1624.2) ATP9_EMENI ATP synthase protein 9, mitochondrial precursor (Lipid-binding protein)	F1F0-ATPase complex (3.6.3.14)
AN2179.2	0.016	1.56917	(AN2179.2) hypothetical protein
AN2903.2	0.016	1.47427	(AN2903.2) hypothetical protein similar to pepsinogen
AN3058.2	0.016	-1.36604	(AN3058.2) conserved hypothetical protein	Glycine hydroxymethyltransferase (2.1.2.1)
AN3154.2	0.016	-1.3566	(AN3154.2) hypothetical protein
AN3179.2	0.016	-1.33793	(AN3179.2) hypothetical protein
AN3729.2	0.016	-1.45397	(AN3729.2) hypothetical protein similar to 1,3-beta-D-glucan synthase catalytic subunit	1,3-beta-Glucan synthase (2.4.1.34)
AN4784.2	0.016	-1.46409	(AN4784.2) hypothetical protein
AN4871.2	0.016	1.52626	(AN4871.2) hypothetical protein similar to chitinase	Chitinase (Endochitinase) (3.2.1.14)
AN4875.2	0.016	1.30134	(AN4875.2) hypothetical protein
AN4891.2	0.016	-1.42405	(AN4891.2) hypothetical protein
AN5567.2	0.016	1.27456	(AN5567.2) hypothetical protein
AN5696.2	0.016	1.32869	(AN5696.2) hypothetical protein
AN5965.2	0.016	1.25701	(AN5965.2) hypothetical protein
AN6095.2	0.016	1.53688	(AN6095.2) hypothetical protein
AN6237.2	0.016	1.71713	(AN6237.2) hypothetical protein
AN6437.2	0.016	1.7411	(AN6437.2) hypothetical protein
AN6651.2	0.016	-1.3566	(AN6651.2) hypothetical protein
AN6978.2	0.016	-1.47427	(AN6978.2) hypothetical protein
AN7001.2	0.016	1.67018	(AN7001.2) hypothetical protein
AN7190.2	0.016	1.39474	(AN7190.2) hypothetical protein
AN7224.2	0.016	1.76541	(AN7224.2) hypothetical protein
AN8368.2	0.016	-1.23971	(AN8368.2) hypothetical protein
AN8834.2	0.016	-1.27456	(AN8834.2) hypothetical protein
AN9398.2	0.016	-1.40444	(AN9398.2) hypothetical protein
AN9489.2	0.016	-1.28343	(AN9489.2) hypothetical protein
AN0241.2	0.017	1.22264	(AN0241.2) SODC_ASPFU Superoxide dismutase
AN0367.2	0.017	1.17283	(AN0367.2) hypothetical protein
AN0723.2	0.017	-1.3566	(AN0723.2) hypothetical protein
AN0942.2	0.017	-1.6245	(AN0942.2) hypothetical protein	L-Arabinitol 4-dehydrogenase (1.1.1.12)
AN1013.2	0.017	-1.11729	(AN1013.2) RL5_NEUCR 60S ribosomal protein L5 (CPR4)
AN1278.2	0.017	3.05252	(AN1278.2) hypothetical protein
AN1745.2	0.017	1.48452	(AN1745.2) hypothetical protein
AN1971.2	0.017	-1.23971	(AN1971.2) hypothetical protein
AN2597.2	0.017	-1.32869	(AN2597.2) hypothetical protein
AN3063.2	0.017	-1.39474	(AN3063.2) hypothetical protein
AN3675.2	0.017	-1.36604	(AN3675.2) hypothetical protein similar to CPCA
AN4957.2	0.017	-1.47427	(AN4957.2) hypothetical protein	Galactokinase (2.7.1.6)
AN5213.2	0.017	1.56917	(AN5213.2) hypothetical protein
AN5437.2	0.017	-2.75108	(AN5437.2) hypothetical protein
AN5482.2	0.017	-1.18921	(AN5482.2) RAN_BRUMA GTP-binding nuclear protein RAN/TC4
AN6215.2	0.017	1.54756	(AN6215.2) hypothetical protein
AN6491.2	0.017	-1.31951	(AN6491.2) hypothetical protein
AN7374.2	0.017	1.75321	(AN7374.2) hypothetical protein
AN8057.2	0.017	1.40444	(AN8057.2) CYSK_EMENI Cysteine synthase (O-acetylserine sulfhydrylase) (O-acetylserine (Thiol)-lyase) (CSase)	Cysteine synthase (2.5.1.47); Cystathionine beta-synthase (4.2.1.22)
AN8827.2	0.017	1.41421	(AN8827.2) hypothetical protein similar to AF156028_1 calcium/calmodulin dependent protein kinase C
AN8866.2	0.017	-1.36604	(AN8866.2) hypothetical protein	Phosphoglycerate dehydrogenase (1.1.1.95)
AN8899.2	0.017	1.38511	(AN8899.2) hypothetical protein
AN0359.2	0.018	-1.38511	(AN0359.2) hypothetical protein
AN0859.2	0.018	-1.34723	(AN0859.2) hypothetical protein
AN1484.2	0.018	-1.30134	(AN1484.2) hypothetical protein
AN1673.2	0.018	-1.24833	(AN1673.2) hypothetical protein
AN1725.2	0.018	-1.6245	(AN1725.2) hypothetical protein
AN1949.2	0.018	-1.53688	(AN1949.2) hypothetical protein
AN2098.2	0.018	1.54756	(AN2098.2) hypothetical protein
AN2292.2	0.018	-1.06437	(AN2292.2) hypothetical protein
AN2940.2	0.018	-1.29235	(AN2940.2) hypothetical protein
AN2941.2	0.018	-1.38511	(AN2941.2) hypothetical protein
AN3452.2	0.018	-1.44393	(AN3452.2) hypothetical protein
AN3935.2	0.018	1.08673	(AN3935.2) hypothetical protein
AN4042.2	0.018	-1.3566	(AN4042.2) hypothetical protein	C-22 sterol desaturase (1.14.14.-)
AN4353.2	0.018	1.39474	(AN4353.2) hypothetical protein
AN4524.2	0.018	-1.76541	(AN4524.2) hypothetical protein
AN4611.2	0.018	1.33793	(AN4611.2) hypothetical protein
AN4905.2	0.018	1.47427	(AN4905.2) hypothetical protein similar to AF425746_1 theta class glutathione S-transferase
AN5008.2	0.018	1.86607	(AN5008.2) hypothetical protein
AN5028.2	0.018	-1.44393	(AN5028.2) hypothetical protein
AN5834.2	0.018	-1.22264	(AN5834.2) hypothetical protein
AN5999.2	0.018	-1.30134	(AN5999.2) conserved hypothetical protein	Aspartate-carbamoyltransferase (2.1.3.2)
AN6993.2	0.018	-1.53688	(AN6993.2) hypothetical protein	Xanthine-guanine phosphoribosyltransferase (2.4.2.22); Hypoxanthine phosphoribosyltransferase (2.4.2.8)
AN8182.2	0.018	-1.34723	(AN8182.2) hypothetical protein similar to septin
AN8247.2	0.018	-1.37554	(AN8247.2) hypothetical protein
AN8269.2	0.018	-1.31951	(AN8269.2) HS90_PODAN HEAT SHOCK PROTEIN 90 HOMOLOG (SUPPRESSOR OF VEGETATIVE INCOMPATIBILITY MOD-E)
AN8580.2	0.018	-1.31951	(AN8580.2) predicted protein
AN8667.2	0.018	1.6358	(AN8667.2) AREA_EMENI Nitrogen regulatory protein areA
AN9354.2	0.018	-1.31951	(AN9354.2) hypothetical protein
AN0096.2	0.019	1.61328	(AN0096.2) hypothetical protein
AN0301.2	0.019	1.61328	(AN0301.2) hypothetical protein
AN0324.2	0.019	-1.39474	(AN0324.2) predicted protein
AN0687.2	0.019	-1.27456	(AN0687.2) SPEE_NEUCR Spermidine synthase (Putrescine aminopropyltransferase) (SPDSY)	Putrescine aminopropyltransferase (2.5.1.16); Spermine synthase (2.5.1.22)
AN0745.2	0.019	-1.31951	(AN0745.2) hypothetical protein
AN1902.2	0.019	1.41421	(AN1902.2) hypothetical protein
AN2052.2	0.019	1.44393	(AN2052.2) hypothetical protein
AN2274.2	0.019	-1.38511	(AN2274.2) hypothetical protein
AN3073.2	0.019	1.44393	(AN3073.2) hypothetical protein	Asn-tRNA synthetase (6.1.1.22)
AN4196.2	0.019	-1.53688	(AN4196.2) hypothetical protein
AN5428.2	0.019	-1.56917	(AN5428.2) hypothetical protein
AN5802.2	0.019	-1.32869	(AN5802.2) hypothetical protein
AN6119.2	0.019	1.41421	(AN6119.2) hypothetical protein
AN6363.2	0.019	-1.36604	(AN6363.2) hypothetical protein similar to extragenic suppressor of the bimD6 mutation
AN6394.2	0.019	1.91853	(AN6394.2) hypothetical protein
AN6490.2	0.019	1.56917	(AN6490.2) hypothetical protein	Thymidine (deoxyuridine) phosphorylase (2.4.2.4); Purine nucleotide phosphorylase (2.4.2.1)
AN6639.2	0.019	1.97247	(AN6639.2) hypothetical protein	2-Methylcitrate dehydratase (4.2.1.79)
AN6655.2	0.019	1.26576	(AN6655.2) conserved hypothetical protein
AN7286.2	0.019	1.47427	(AN7286.2) hypothetical protein
AN8012.2	0.019	-1.26576	(AN8012.2) hypothetical protein	Prenyltransferase (2.5.1.1); Farnesyl diphosphate synthetase (2.5.1.10)
AN8900.2	0.019	1.42405	(AN8900.2) hypothetical protein
AN9289.2	0.019	-1.23971	(AN9289.2) hypothetical protein
AN0074.2	0.02	-1.56917	(AN0074.2) hypothetical protein
AN0170.2	0.02	1.21419	(AN0170.2) THIO_EMENI Thioredoxin
AN0393.2	0.02	1.31951	(AN0393.2) hypothetical protein
AN0753.2	0.02	-1.23971	(AN0753.2) hypothetical protein
AN1025.2	0.02	-1.39474	(AN1025.2) hypothetical protein
AN1115.2	0.02	1.56917	(AN1115.2) hypothetical protein	Purine nucleosidase (3.2.2.1)
AN2516.2	0.02	1.36604	(AN2516.2) hypothetical protein
AN2861.2	0.02	-1.36604	(AN2861.2) hypothetical protein
AN3843.2	0.02	1.33793	(AN3843.2) hypothetical protein
AN4011.2	0.02	1.55833	(AN4011.2) hypothetical protein	5'-Phosphoribosyl-4-(N-succinocarboxamide)-5-aminoimidazole lyase (4.3.2.2)
AN4061.2	0.02	1.94531	(AN4061.2) hypothetical protein
AN4216.2	0.02	1.3566	(AN4216.2) hypothetical protein
AN4553.2	0.02	1.59107	(AN4553.2) hypothetical protein
AN4859.2	0.02	-1.19748	(AN4859.2) hypothetical protein similar to plasma membrane H(+)ATPase	Plasma membrane ATPase 1 (3.6.3.6)
AN4910.2	0.02	1.32869	(AN4910.2) hypothetical protein
AN5446.2	0.02	-1.31951	(AN5446.2) hypothetical protein
AN5663.2	0.02	-1.31951	(AN5663.2) hypothetical protein
AN5754.2	0.02	1.23971	(AN5754.2) hypothetical protein
AN5772.2	0.02	-1.25701	(AN5772.2) hypothetical protein	Phosphomannomutase (5.4.2.8)
AN5789.2	0.02	-1.38511	(AN5789.2) hypothetical protein
AN5992.2	0.02	-1.43396	(AN5992.2) hypothetical protein
AN6073.2	0.02	1.31039	(AN6073.2) hypothetical protein
AN6302.2	0.02	1.23114	(AN6302.2) hypothetical protein
AN6587.2	0.02	-1.42405	(AN6587.2) hypothetical protein
AN7329.2	0.02	2.21914	(AN7329.2) hypothetical protein
AN7665.2	0.02	-1.22264	(AN7665.2) hypothetical protein
AN7770.2	0.02	1.64718	(AN7770.2) hypothetical protein
AN8491.2	0.02	-1.72907	(AN8491.2) hypothetical protein
AN8630.2	0.02	1.31951	(AN8630.2) hypothetical protein
AN8631.2	0.02	1.48452	(AN8631.2) hypothetical protein
AN8644.2	0.02	1.49485	(AN8644.2) hypothetical protein
AN0887.2	0.021	1.51572	(AN0887.2) hypothetical protein	Urea carboxylase (6.3.4.6); Allophanate hydrolase (3.5.1.54)
AN1892.2	0.021	1.32869	(AN1892.2) IM17_NEUCR Mitochondrial import inner membrane translocase subunit TIM17
AN1911.2	0.021	-1.34723	(AN1911.2) hypothetical protein
AN2427.2	0.021	1.60214	(AN2427.2) hypothetical protein
AN2999.2	0.021	1.36604	(AN2999.2) IDHP_ASPNG ISOCITRATE DEHYDROGENASE [NADP], MITOCHONDRIAL PRECURSOR (OXALOSUCCINATE DECARBOXYLASE) (IDH) (NADP+-SPECIFIC ICDH) (IDP)	Isocitrate dehydrogenase (NADP+) (1.1.1.42)
AN3030.2	0.021	1.41421	(AN3030.2) hypothetical protein
AN3226.2	0.021	-1.91853	(AN3226.2) hypothetical protein
AN3616.2	0.021	-1.31039	(AN3616.2) predicted protein
AN4755.2	0.021	1.21419	(AN4755.2) hypothetical protein
AN5146.2	0.021	1.38511	(AN5146.2) hypothetical protein
AN5412.2	0.021	1.31951	(AN5412.2) hypothetical protein
AN5637.2	0.021	1.14076	(AN5637.2) hypothetical protein
AN5669.2	0.021	1.30134	(AN5669.2) hypothetical protein
AN5990.2	0.021	1.49485	(AN5990.2) hypothetical protein	Long-chain-fatty-acid--CoA ligase (6.2.1.3)
AN6039.2	0.021	1.32869	(AN6039.2) hypothetical protein
AN6278.2	0.021	1.53688	(AN6278.2) hypothetical protein
AN6368.2	0.021	-1.25701	(AN6368.2) hypothetical protein	Arginyl-tRNA synthetase (6.1.1.19)
AN6599.2	0.021	1.42405	(AN6599.2) hypothetical protein
AN7205.2	0.021	-1.45397	(AN7205.2) hypothetical protein
AN8169.2	0.021	-1.58008	(AN8169.2) hypothetical protein	Asparaginase (3.5.1.1)
AN8187.2	0.021	-1.24833	(AN8187.2) hypothetical protein
AN9123.2	0.021	1.40444	(AN9123.2) hypothetical protein
AN0895.2	0.022	1.28343	(AN0895.2) hypothetical protein
AN1708.2	0.022	-1.43396	(AN1708.2) hypothetical protein
AN2824.2	0.022	1.48452	(AN2824.2) hypothetical protein
AN2968.2	0.022	1.3566	(AN2968.2) conserved hypothetical protein	Inorganic diphosphatase (3.6.1.1)
AN3898.2	0.022	1.37554	(AN3898.2) hypothetical protein
AN4308.2	0.022	1.20581	(AN4308.2) hypothetical protein
AN4556.2	0.022	-1.36604	(AN4556.2) hypothetical protein
AN4578.2	0.022	1.72907	(AN4578.2) hypothetical protein similar to AF274009_1 transmembrane protein UsgS
AN4600.2	0.022	-1.33793	(AN4600.2) hypothetical protein
AN4655.2	0.022	1.29235	(AN4655.2) hypothetical protein
AN4687.2	0.022	-1.23971	(AN4687.2) hypothetical protein
AN5055.2	0.022	1.81504	(AN5055.2) hypothetical protein
AN5564.2	0.022	1.18921	(AN5564.2) hypothetical protein
AN5616.2	0.022	1.27456	(AN5616.2) hypothetical protein
AN5824.2	0.022	1.49485	(AN5824.2) hypothetical protein
AN6631.2	0.022	1.29235	(AN6631.2) hypothetical protein	F1F0-ATPase complex (3.6.3.14)
AN6694.2	0.022	1.02101	(AN6694.2) hypothetical protein
AN6697.2	0.022	-1.24833	(AN6697.2) hypothetical protein
AN8010.2	0.022	-1.33793	(AN8010.2) GYS_NEUCR Glycogen [starch] synthase	Glycogen (starch) synthase (2.4.1.11)
AN8278.2	0.022	1.72907	(AN8278.2) hypothetical protein
AN8462.2	0.022	1.46409	(AN8462.2) predicted protein
AN8532.2	0.022	1.40444	(AN8532.2) hypothetical protein
AN8843.2	0.022	-1.31951	(AN8843.2) hypothetical protein	Homoserine kinase (2.7.1.39)
AN9059.2	0.022	-1.31039	(AN9059.2) hypothetical protein
AN0789.2	0.023	1.24833	(AN0789.2) hypothetical protein
AN0820.2	0.023	-1.39474	(AN0820.2) predicted protein
AN0834.2	0.023	-1.23971	(AN0834.2) hypothetical protein
AN1162.2	0.023	-1.19748	(AN1162.2) hypothetical protein
AN1215.2	0.023	-1.45397	(AN1215.2) hypothetical protein
AN1631.2	0.023	-1.6245	(AN1631.2) hypothetical protein
AN2149.2	0.023	-1.25701	(AN2149.2) conserved hypothetical protein
AN2210.2	0.023	-1.46409	(AN2210.2) conserved hypothetical protein
AN2268.2	0.023	1.30134	(AN2268.2) hypothetical protein
AN2761.2	0.023	-1.1487	(AN2761.2) UBC1_COLGL Ubiquitin-conjugating enzyme E2-16 kDa (Ubiquitin-protein ligase) (Ubiquitin carrier protein) (Colletotrichum hard-surface-induced protein 1)
AN2762.2	0.023	1.54756	(AN2762.2) hypothetical protein
AN2866.2	0.023	1.41421	(AN2866.2) hypothetical protein
AN2919.2	0.023	1.31951	(AN2919.2) conserved hypothetical protein
AN3188.2	0.023	1.47427	(AN3188.2) hypothetical protein	Phosphatidylserine decarboxylase (4.1.1.65)
AN4443.2	0.023	-1.1487	(AN4443.2) hypothetical protein similar to AF275676_1 cobalamin-independent methionine synthase	Vitamin B12-(cobalamin)-independent methionine synthase (2.1.1.14); Methionine synthase (2.1.1.13)
AN4737.2	0.023	-1.02101	(AN4737.2) hypothetical protein	Cytochrome c oxidase (1.9.3.1)
AN4874.2	0.023	1.27456	(AN4874.2) hypothetical protein
AN4984.2	0.023	-1.31951	(AN4984.2) hypothetical protein
AN5132.2	0.023	1.27456	(AN5132.2) hypothetical protein
AN6282.2	0.023	1.6245	(AN6282.2) hypothetical protein
AN6687.2	0.023	-1.68179	(AN6687.2) hypothetical protein
AN6973.2	0.023	-1.44393	(AN6973.2) hypothetical protein	C-4 sterol methyl oxidase (1.14.13.72)
AN7631.2	0.023	1.81504	(AN7631.2) hypothetical protein
AN7698.2	0.023	-1.28343	(AN7698.2) hypothetical protein
AN8722.2	0.023	-1.37554	(AN8722.2) hypothetical protein
AN9069.2	0.023	-1.41421	(AN9069.2) hypothetical protein
AN0279.2	0.024	-1.41421	(AN0279.2) hypothetical protein similar to FlbD
AN0865.2	0.024	-1.46409	(AN0865.2) hypothetical protein
AN2142.2	0.024	-1.32869	(AN2142.2) hypothetical protein similar to AF465210_1 karyopherin alpha
AN2748.2	0.024	-1.34723	(AN2748.2) hypothetical protein
AN3167.2	0.024	-1.27456	(AN3167.2) hypothetical protein
AN3582.2	0.024	-1.45397	(AN3582.2) hypothetical protein
AN3657.2	0.024	-1.31951	(AN3657.2) hypothetical protein
AN4390.2	0.024	-1.25701	(AN4390.2) hypothetical protein
AN4699.2	0.024	-1.38511	(AN4699.2) hypothetical protein
AN4779.2	0.024	1.3566	(AN4779.2) hypothetical protein
AN5667.2	0.024	1.45397	(AN5667.2) hypothetical protein
AN5918.2	0.024	-1.41421	(AN5918.2) hypothetical protein similar to AF316033_1 catalase C	Catalase (1.11.1.6)
AN6067.2	0.024	-1.22264	(AN6067.2) hypothetical protein
AN6146.2	0.024	1.31951	(AN6146.2) hypothetical protein
AN6172.2	0.024	-1.58008	(AN6172.2) hypothetical protein
AN6563.2	0.024	-1.18921	(AN6563.2) hypothetical protein
AN6699.2	0.024	1.31039	(AN6699.2) conserved hypothetical protein
AN6761.2	0.024	1.46409	(AN6761.2) hypothetical protein
AN8074.2	0.024	-1.28343	(AN8074.2) hypothetical protein
AN9058.2	0.024	-1.53688	(AN9058.2) hypothetical protein
AN9339.2	0.024	-1.48452	(AN9339.2) CATB_EMENI Catalase B	Catalase (1.11.1.6)
AN0229.2	0.025	-1.30134	(AN0229.2) hypothetical protein
AN1847.2	0.025	-1.47427	(AN1847.2) hypothetical protein
AN1953.2	0.025	-1.28343	(AN1953.2) hypothetical protein similar to AF113908_1 actin-related protein
AN2290.2	0.025	-1.34723	(AN2290.2) STEA_EMENI Transcription factor SteA
AN2954.2	0.025	-1.48452	(AN2954.2) hypothetical protein
AN3754.2	0.025	1.30134	(AN3754.2) hypothetical protein
AN3808.2	0.025	1.27456	(AN3808.2) hypothetical protein
AN4197.2	0.025	-1.16473	(AN4197.2) hypothetical protein
AN4214.2	0.025	-1.31951	(AN4214.2) hypothetical protein
AN4304.2	0.025	1.22264	(AN4304.2) hypothetical protein
AN4598.2	0.025	1.42405	(AN4598.2) hypothetical protein
AN4988.2	0.025	-1.43396	(AN4988.2) hypothetical protein
AN4991.2	0.025	-1.23971	(AN4991.2) hypothetical protein similar to AF076691_1 aureobasidin-resistance protein; AurA	MIP2C synthase (2.-.-.-)
AN5262.2	0.025	-1.36604	(AN5262.2) hypothetical protein
AN5455.2	0.025	-1.26576	(AN5455.2) hypothetical protein
AN6204.2	0.025	1.43396	(AN6204.2) hypothetical protein
AN6346.2	0.025	-1.26576	(AN6346.2) hypothetical protein	Dihydroxy acid dehydratase (4.2.1.9)
AN6535.2	0.025	2.14355	(AN6535.2) hypothetical protein
AN6976.2	0.025	1.22264	(AN6976.2) hypothetical protein
AN7101.2	0.025	-1.40444	(AN7101.2) hypothetical protein
AN7554.2	0.025	-1.37554	(AN7554.2) hypothetical protein
AN7725.2	0.025	1.18921	(AN7725.2) hypothetical protein similar to T46647 pyridoxine biosynthesis protein pyroA [validated] - Emericella nidulans
AN8688.2	0.025	-1.53688	(AN8688.2) predicted protein
AN8967.2	0.025	1.45397	(AN8967.2) hypothetical protein
AN9380.2	0.025	-5.6962	(AN9380.2) hypothetical protein
AN0258.2	0.026	-1.39474	(AN0258.2) hypothetical protein
AN0880.2	0.026	1.25701	(AN0880.2) hypothetical protein
AN2154.2	0.026	1.31039	(AN2154.2) hypothetical protein	Phosphatidylethanolamine N-methyltransferase (2.1.1.17)
AN2298.2	0.026	-1.26576	(AN2298.2) hypothetical protein
AN2983.2	0.026	-1.25701	(AN2983.2) hypothetical protein
AN3027.2	0.026	1.60214	(AN3027.2) hypothetical protein
AN3121.2	0.026	-1.68179	(AN3121.2) hypothetical protein
AN3585.2	0.026	2.12874	(AN3585.2) predicted protein
AN3760.2	0.026	-1.37554	(AN3760.2) hypothetical protein
AN3799.2	0.026	-1.23114	(AN3799.2) hypothetical protein
AN3979.2	0.026	1.42405	(AN3979.2) hypothetical protein
AN4525.2	0.026	1.15669	(AN4525.2) hypothetical protein	Cytochrome c oxidase (1.9.3.1)
AN5785.2	0.026	-1.43396	(AN5785.2) hypothetical protein
AN6248.2	0.026	1.25701	(AN6248.2) hypothetical protein
AN6348.2	0.026	1.3566	(AN6348.2) hypothetical protein
AN8204.2	0.026	1.49485	(AN8204.2) hypothetical protein
AN8831.2	0.026	1.51572	(AN8831.2) conserved hypothetical protein
AN8943.2	0.026	-1.34723	(AN8943.2) hypothetical protein
AN9206.2	0.026	1.49485	(AN9206.2) hypothetical protein
AN9295.2	0.026	-1.46409	(AN9295.2) hypothetical protein
AN9534.2	0.026	-1.3566	(AN9534.2) hypothetical protein
AN0224.2	0.027	1.60214	(AN0224.2) hypothetical protein
AN0617.2	0.027	1.65864	(AN0617.2) hypothetical protein
AN1523.2	0.027	1.22264	(AN1523.2) ATPA_NEUCR ATP synthase alpha chain, mitochondrial precursor	F1F0-ATPase complex (3.6.3.14)
AN1848.2	0.027	-1.53688	(AN1848.2) hypothetical protein
AN3096.2	0.027	-1.34723	(AN3096.2) hypothetical protein	HNRNP arginine N-methyltransferase (2.1.1.-)
AN3482.2	0.027	-1.85318	(AN3482.2) hypothetical protein
AN3744.2	0.027	1.24833	(AN3744.2) hypothetical protein
AN3941.2	0.027	-1.47427	(AN3941.2) MPIP_EMENI M-phase inducer phosphatase
AN4680.2	0.027	-1.41421	(AN4680.2) hypothetical protein similar to AF467715_1 RfeG
AN4890.2	0.027	1.46409	(AN4890.2) hypothetical protein
AN5232.2	0.027	1.56917	(AN5232.2) hypothetical protein
AN5685.2	0.027	-1.61328	(AN5685.2) hypothetical protein
AN6589.2	0.027	-1.67018	(AN6589.2) hypothetical protein
AN6819.2	0.027	2.96905	(AN6819.2) hypothetical protein
AN8750.2	0.027	1.69349	(AN8750.2) hypothetical protein
AN8812.2	0.027	1.51572	(AN8812.2) hypothetical protein
AN9167.2	0.027	1.38511	(AN9167.2) predicted protein
AN1083.2	0.028	1.39474	(AN1083.2) hypothetical protein
AN1256.2	0.028	-1.33793	(AN1256.2) conserved hypothetical protein
AN1446.2	0.028	1.20581	(AN1446.2) hypothetical protein	Cystathionine gamma-lyase (4.4.1.1)
AN1544.2	0.028	1.31951	(AN1544.2) predicted protein
AN1799.2	0.028	1.50525	(AN1799.2) hypothetical protein
AN1913.2	0.028	-1.26576	(AN1913.2) hypothetical protein	Lysyl-tRNA synthetase (6.1.1.6)
AN2306.2	0.028	1.23971	(AN2306.2) hypothetical protein	Ubiquinol-cytochrome c reductase (1.10.2.2)
AN2318.2	0.028	-1.31039	(AN2318.2) hypothetical protein
AN2937.2	0.028	-1.22264	(AN2937.2) predicted protein
AN3787.2	0.028	-1.50525	(AN3787.2) hypothetical protein
AN4386.2	0.028	1.48452	(AN4386.2) hypothetical protein
AN4546.2	0.028	-1.40444	(AN4546.2) hypothetical protein
AN4762.2	0.028	1.17283	(AN4762.2) hypothetical protein
AN5057.2	0.028	-1.46409	(AN5057.2) hypothetical protein
AN5655.2	0.028	-1.18099	(AN5655.2) hypothetical protein	5'-Nucleotidase (3.1.3.5)
AN5969.2	0.028	1.28343	(AN5969.2) hypothetical protein
AN6521.2	0.028	1.36604	(AN6521.2) LYS4_EMENI Homoaconitase, mitochondrial precursor (Homoaconitate hydratase)	Homoaconitate hydratase (4.2.1.36)
AN6654.2	0.028	-1.3566	(AN6654.2) hypothetical protein
AN7304.2	0.028	1.60214	(AN7304.2) hypothetical protein
AN7476.2	0.028	1.42405	(AN7476.2) hypothetical protein
AN7617.2	0.028	-1.71713	(AN7617.2) hypothetical protein
AN8167.2	0.028	1.49485	(AN8167.2) hypothetical protein
AN8251.2	0.028	1.43396	(AN8251.2) conserved hypothetical protein
AN8546.2	0.028	1.26576	(AN8546.2) hypothetical protein
AN0067.2	0.029	-1.31951	(AN0067.2) hypothetical protein similar to ribonucleotide reductase	Ribonucleoside-triphosphate reductase (1.17.4.2)
AN1011.2	0.029	-1.29235	(AN1011.2) hypothetical protein
AN1199.2	0.029	1.56917	(AN1199.2) hypothetical protein
AN1983.2	0.029	-1.44393	(AN1983.2) hypothetical protein
AN2180.2	0.029	1.33793	(AN2180.2) hypothetical protein similar to hexokinase-like protein
AN2209.2	0.029	1.23971	(AN2209.2) hypothetical protein
AN2343.2	0.029	1.31039	(AN2343.2) hypothetical protein
AN2637.2	0.029	1.31951	(AN2637.2) predicted protein
AN2669.2	0.029	1.61328	(AN2669.2) hypothetical protein
AN2888.2	0.029	-1.22264	(AN2888.2) hypothetical protein
AN2989.2	0.029	-1.37554	(AN2989.2) hypothetical protein
AN3229.2	0.029	-2.2974	(AN3229.2) hypothetical protein
AN3459.2	0.029	1.41421	(AN3459.2) hypothetical protein
AN4096.2	0.029	1.16473	(AN4096.2) hypothetical protein
AN4667.2	0.029	-1.22264	(AN4667.2) hypothetical protein similar to septin
AN4702.2	0.029	-1.06437	(AN4702.2) hypothetical protein
AN4950.2	0.029	-1.58008	(AN4950.2) hypothetical protein
AN5278.2	0.029	-1.56917	(AN5278.2) hypothetical protein
AN5438.2	0.029	-1.31951	(AN5438.2) hypothetical protein
AN5875.2	0.029	-1.33793	(AN5875.2) hypothetical protein
AN5954.2	0.029	-1.46409	(AN5954.2) hypothetical protein
AN6072.2	0.029	-1.19748	(AN6072.2) hypothetical protein
AN6209.2	0.029	-1.37554	(AN6209.2) hypothetical protein	5'-Phosphoribosyl-4-(N-succinocarboxamide)-5-aminoimidazole lyase (4.3.2.2)
AN6537.2	0.029	1.55833	(AN6537.2) hypothetical protein
AN6891.2	0.029	1.42405	(AN6891.2) hypothetical protein
AN7262.2	0.029	-1.56917	(AN7262.2) hypothetical protein
AN7305.2	0.029	-1.51572	(AN7305.2) hypothetical protein
AN7324.2	0.029	1.47427	(AN7324.2) hypothetical protein
AN7395.2	0.029	-1.6358	(AN7395.2) hypothetical protein
AN8808.2	0.029	1.17283	(AN8808.2) hypothetical protein
AN9078.2	0.029	1.20581	(AN9078.2) hypothetical protein
AN9409.2	0.029	-1.32869	(AN9409.2) hypothetical protein
AN9512.2	0.029	1.18921	(AN9512.2) hypothetical protein
AN0310.2	0.03	-1.46409	(AN0310.2) hypothetical protein
AN0725.2	0.03	1.34723	(AN0725.2) hypothetical protein
AN0728.2	0.03	-1.50525	(AN0728.2) hypothetical protein
AN0951.2	0.03	-1.28343	(AN0951.2) hypothetical protein
AN1291.2	0.03	1.46409	(AN1291.2) hypothetical protein
AN1656.2	0.03	1.69349	(AN1656.2) predicted protein
AN2229.2	0.03	-1.24833	(AN2229.2) MET2_EMENI Homoserine O-acetyltransferase (Homoserine O-trans-acetylase)	Serine O-acetyltransferase (2.3.1.30); Homoserine O-trans-acetylase (2.3.1.31)
AN3049.2	0.03	1.47427	(AN3049.2) hypothetical protein
AN3345.2	0.03	-1.34723	(AN3345.2) hypothetical protein
AN3925.2	0.03	-1.6358	(AN3925.2) hypothetical protein
AN3961.2	0.03	1.47427	(AN3961.2) hypothetical protein
AN4748.2	0.03	-1.61328	(AN4748.2) hypothetical protein
AN4972.2	0.03	-1.04247	(AN4972.2) hypothetical protein
AN5429.2	0.03	-2	(AN5429.2) hypothetical protein
AN5757.2	0.03	-1.30134	(AN5757.2) hypothetical protein
AN5825.2	0.03	-1.31039	(AN5825.2) hypothetical protein
AN5957.2	0.03	-1.32869	(AN5957.2) hypothetical protein	Branched chain amino acid aminotransferase (2.6.1.42)
AN6053.2	0.03	-1.26576	(AN6053.2) hypothetical protein
AN6266.2	0.03	-1.38511	(AN6266.2) hypothetical protein
AN6271.2	0.03	-1.21419	(AN6271.2) hypothetical protein
AN6612.2	0.03	-1.39474	(AN6612.2) hypothetical protein
AN6693.2	0.03	-1.3566	(AN6693.2) hypothetical protein
AN7432.2	0.03	-1.21419	(AN7432.2) hypothetical protein similar to AF291577_1 ornithine decarboxylase antizyme
AN0138.2	0.031	-1.23114	(AN0138.2) hypothetical protein
AN0345.2	0.031	-1.3566	(AN0345.2) hypothetical protein
AN0406.2	0.031	-1.46409	(AN0406.2) hypothetical protein
AN0623.2	0.031	1.25701	(AN0623.2) hypothetical protein
AN0832.2	0.031	1.42405	(AN0832.2) hypothetical protein
AN1222.2	0.031	-1.19748	(AN1222.2) METK_NEUCR S-adenosylmethionine synthetase (Methionine adenosyltransferase) (AdoMet synthetase)	S-Adenosylmethionine synthetase (2.5.1.6)
AN1235.2	0.031	-1.48452	(AN1235.2) hypothetical protein
AN1331.2	0.031	1.50525	(AN1331.2) hypothetical protein
AN1956.2	0.031	-1.18099	(AN1956.2) hypothetical protein
AN2128.2	0.031	-1.31951	(AN2128.2) hypothetical protein
AN2137.2	0.031	-1.33793	(AN2137.2) hypothetical protein
AN2314.2	0.031	-1.3566	(AN2314.2) hypothetical protein similar to branching enzyme	1,4-alpha-Glucan branching enzyme (2.4.1.18)
AN2511.2	0.031	-1.32869	(AN2511.2) hypothetical protein
AN3113.2	0.031	-1.44393	(AN3113.2) hypothetical protein
AN3428.2	0.031	1.40444	(AN3428.2) hypothetical protein
AN4257.2	0.031	1.67018	(AN4257.2) hypothetical protein
AN4396.2	0.031	1.50525	(AN4396.2) hypothetical protein
AN4743.2	0.031	-1.23114	(AN4743.2) hypothetical protein similar to CDC42-like protein CflB
AN4997.2	0.031	-1.26576	(AN4997.2) hypothetical protein
AN5422.2	0.031	1.79005	(AN5422.2) hypothetical protein
AN5452.2	0.031	-1.36604	(AN5452.2) hypothetical protein
AN6497.2	0.031	-1.31951	(AN6497.2) hypothetical protein
AN6620.2	0.031	-1.37554	(AN6620.2) hypothetical protein
AN6688.2	0.031	-1.31951	(AN6688.2) hypothetical protein similar to septin B
AN6775.2	0.031	1.49485	(AN6775.2) hypothetical protein
AN8137.2	0.031	-1.75321	(AN8137.2) predicted protein
AN8224.2	0.031	-1.21419	(AN8224.2) hypothetical protein
AN8225.2	0.031	1.21419	(AN8225.2) hypothetical protein
AN9090.2	0.031	-1.29235	(AN9090.2) hypothetical protein
AN0046.2	0.032	-1.20581	(AN0046.2) hypothetical protein	Arginyl-tRNA synthetase (6.1.1.21)
AN1167.2	0.032	-1.22264	(AN1167.2) hypothetical protein
AN1747.2	0.032	-1.50525	(AN1747.2) hypothetical protein
AN2062.2	0.032	-1.41421	(AN2062.2) GR78_NEUCR 78 KDA GLUCOSE-REGULATED PROTEIN HOMOLOG PRECURSOR (GRP 78) (IMMUNOGLOBULIN HEAVY CHAIN BINDING PROTEIN HOMOLOG) (BIP)
AN2532.2	0.032	1.37554	(AN2532.2) AMO1_ASPNG Copper amine oxidase 1
AN4380.2	0.032	-1.31039	(AN4380.2) RIR1_NEUCR Ribonucleoside-diphosphate reductase large chain (Ribonucleotide reductase large subunit)	Ribonucleotide reductase (1.17.4.1)
AN4559.2	0.032	1.47427	(AN4559.2) hypothetical protein
AN4722.2	0.032	-1.55833	(AN4722.2) hypothetical protein
AN4814.2	0.032	-1.37554	(AN4814.2) hypothetical protein
AN5330.2	0.032	-1.30134	(AN5330.2) hypothetical protein
AN5533.2	0.032	-1.33793	(AN5533.2) hypothetical protein
AN5566.2	0.032	-1.18099	(AN5566.2) hypothetical protein	GMP synthase (glutamine-hydrolysing) (6.3.5.2)
AN5583.2	0.032	-1.23971	(AN5583.2) hypothetical protein
AN5971.2	0.032	1.27456	(AN5971.2) hypothetical protein
AN6074.2	0.032	-1.31951	(AN6074.2) hypothetical protein
AN6082.2	0.032	-1.08673	(AN6082.2) conserved hypothetical protein
AN6369.2	0.032	-1.13288	(AN6369.2) hypothetical protein
AN6495.2	0.032	1.51572	(AN6495.2) hypothetical protein
AN6676.2	0.032	-1.29235	(AN6676.2) hypothetical protein
AN6922.2	0.032	-1.38511	(AN6922.2) hypothetical protein
AN8008.2	0.032	1.67018	(AN8008.2) predicted protein
AN8267.2	0.032	-1.36604	(AN8267.2) hypothetical protein
AN0640.2	0.033	-1.34723	(AN0640.2) hypothetical protein	Sphingosine hydroxylase (Unknown)
AN1457.2	0.033	-1.42405	(AN1457.2) hypothetical protein
AN2150.2	0.033	-1.26576	(AN2150.2) hypothetical protein
AN2313.2	0.033	1.45397	(AN2313.2) hypothetical protein
AN2366.2	0.033	1.50525	(AN2366.2) hypothetical protein
AN5618.2	0.033	-1.31951	(AN5618.2) hypothetical protein
AN6705.2	0.033	-1.22264	(AN6705.2) hypothetical protein
AN6708.2	0.033	-1.30134	(AN6708.2) hypothetical protein	Dihydrolipoamide S-acetyltransferase (2.3.1.12)
AN8430.2	0.033	-1.36604	(AN8430.2) hypothetical protein
AN8903.2	0.033	1.04247	(AN8903.2) hypothetical protein
AN9107.2	0.033	1.24833	(AN9107.2) hypothetical protein
AN9306.2	0.033	-1.16473	(AN9306.2) hypothetical protein
AN0840.2	0.034	-1.30134	(AN0840.2) hypothetical protein	alpha-Isopropylmalate synthase (4.1.3.12)
AN2109.2	0.034	-1.23971	(AN2109.2) hypothetical protein
AN3134.2	0.034	-1.24833	(AN3134.2) conserved hypothetical protein
AN3415.2	0.034	1.3566	(AN3415.2) hypothetical protein
AN3606.2	0.034	-1.52626	(AN3606.2) hypothetical protein
AN3622.2	0.034	-1.1487	(AN3622.2) hypothetical protein
AN4262.2	0.034	1.50525	(AN4262.2) hypothetical protein	alpha,alpha-Trehalose-phosphate synthase (UDP-forming) (2.4.1.15); Trehalose-phosphatase (3.1.3.12)
AN5713.2	0.034	-1.23114	(AN5713.2) conserved hypothetical protein
AN5830.2	0.034	1.31951	(AN5830.2) hypothetical protein
AN5984.2	0.034	1.56917	(AN5984.2) hypothetical protein
AN6269.2	0.034	-1.38511	(AN6269.2) hypothetical protein
AN6306.2	0.034	1.37554	(AN6306.2) hypothetical protein
AN7607.2	0.034	-1.27456	(AN7607.2) predicted protein
AN9359.2	0.034	-1.26576	(AN9359.2) hypothetical protein
AN0121.2	0.035	1.33793	(AN0121.2) hypothetical protein
AN0352.2	0.035	-1.17283	(AN0352.2) hypothetical protein
AN0361.2	0.035	-1.13288	(AN0361.2) hypothetical protein
AN0822.2	0.035	-1.27456	(AN0822.2) hypothetical protein
AN1149.2	0.035	1.39474	(AN1149.2) hypothetical protein
AN1382.2	0.035	-1.21419	(AN1382.2) hypothetical protein
AN1418.2	0.035	1.60214	(AN1418.2) hypothetical protein
AN1498.2	0.035	1.24833	(AN1498.2) hypothetical protein
AN1659.2	0.035	1.40444	(AN1659.2) hypothetical protein
AN2023.2	0.035	1.94531	(AN2023.2) hypothetical protein
AN2120.2	0.035	-1.39474	(AN2120.2) hypothetical protein
AN2315.2	0.035	1.18099	(AN2315.2) ATPB_NEUCR ATP synthase beta chain, mitochondrial precursor	F1F0-ATPase complex (3.6.3.14)
AN2316.2	0.035	1.1487	(AN2316.2) COX5_ASPNG Cytochrome c oxidase polypeptide V, mitochondrial precursor	Cytochrome c oxidase (1.9.3.1)
AN2430.2	0.035	-1.08673	(AN2430.2) hypothetical protein
AN2878.2	0.035	-1.69349	(AN2878.2) hypothetical protein
AN3586.2	0.035	1.39474	(AN3586.2) hypothetical protein
AN3748.2	0.035	-1.23971	(AN3748.2) hypothetical protein	ATP phosphoribosyltransferase (2.4.2.17)
AN4232.2	0.035	-1.28343	(AN4232.2) hypothetical protein
AN4260.2	0.035	1.18099	(AN4260.2) hypothetical protein
AN4411.2	0.035	-1.23114	(AN4411.2) hypothetical protein
AN4430.2	0.035	-1.23971	(AN4430.2) hypothetical protein	Acetolactate synthase (4.1.3.18)
AN4911.2	0.035	1.1487	(AN4911.2) hypothetical protein
AN5134.2	0.035	1.43396	(AN5134.2) hypothetical protein	Glutamate synthase (NADH) (1.4.1.14)
AN5257.2	0.035	-1.23971	(AN5257.2) hypothetical protein
AN5658.2	0.035	1.22264	(AN5658.2) hypothetical protein
AN6200.2	0.035	-1.33793	(AN6200.2) hypothetical protein
AN6413.2	0.035	-1.37554	(AN6413.2) hypothetical protein
AN6568.2	0.035	-1.36604	(AN6568.2) hypothetical protein
AN8214.2	0.035	-1.25701	(AN8214.2) hypothetical protein
AN8492.2	0.035	1.70527	(AN8492.2) hypothetical protein
AN9076.2	0.035	-1.49485	(AN9076.2) predicted protein
AN0636.2	0.036	-1.38511	(AN0636.2) hypothetical protein
AN1027.2	0.036	1.3566	(AN1027.2) hypothetical protein
AN1116.2	0.036	-1.24833	(AN1116.2) hypothetical protein
AN1469.2	0.036	1.40444	(AN1469.2) hypothetical protein
AN1964.2	0.036	-1.13288	(AN1964.2) hypothetical protein
AN2688.2	0.036	1.21419	(AN2688.2) hypothetical protein	Glucose-6-phosphatase (3.1.3.9); Sphingosine-1-phosphate phosphatase 1 (3.1.3.-)
AN2730.2	0.036	-1.25701	(AN2730.2) hypothetical protein
AN2739.2	0.036	-1.22264	(AN2739.2) hypothetical protein
AN3056.2	0.036	-1.43396	(AN3056.2) hypothetical protein
AN3489.2	0.036	-1.46409	(AN3489.2) hypothetical protein
AN3922.2	0.036	1.29235	(AN3922.2) hypothetical protein
AN4501.2	0.036	-1.18099	(AN4501.2) 1433_TRIHA 14-3-3 PROTEIN HOMOLOG (TH1433)
AN5379.2	0.036	1.53688	(AN5379.2) hypothetical protein	Acylglycerone-phosphate reductase (1.1.1.101)
AN5602.2	0.036	-1.33793	(AN5602.2) hypothetical protein
AN5895.2	0.036	-1.3566	(AN5895.2) hypothetical protein
AN6143.2	0.036	-1.31951	(AN6143.2) hypothetical protein
AN6796.2	0.036	1.28343	(AN6796.2) hypothetical protein
AN7000.2	0.036	-1.18921	(AN7000.2) hypothetical protein	Succinate CoA ligase (GDP forming) (6.2.1.4); Succinate-CoA ligase (ADP-forming) (6.2.1.5)
AN7102.2	0.036	1.23971	(AN7102.2) hypothetical protein
AN8253.2	0.036	-1.30134	(AN8253.2) hypothetical protein
AN9467.2	0.036	-1.23114	(AN9467.2) hypothetical protein
AN0309.2	0.037	1.39474	(AN0309.2) hypothetical protein
AN0946.2	0.037	-1.23971	(AN0946.2) hypothetical protein
AN1086.2	0.037	-1.18921	(AN1086.2) hypothetical protein
AN1138.2	0.037	-1.07923	(AN1138.2) QUTD_EMENI Quinate permease (Quinate transporter)
AN2103.2	0.037	1.52626	(AN2103.2) hypothetical protein
AN2947.2	0.037	1.31951	(AN2947.2) hypothetical protein	1-Phosphatidylinositol-4,5-bisphosphate phosphodiesterase (3.1.4.11)
AN3649.2	0.037	1.32869	(AN3649.2) hypothetical protein
AN3836.2	0.037	1.67018	(AN3836.2) hypothetical protein
AN4056.2	0.037	1.39474	(AN4056.2) hypothetical protein
AN4159.2	0.037	1.24833	(AN4159.2) hypothetical protein similar to glutamine synthetase	Glutamate-ammonia ligase (6.3.1.2)
AN4414.2	0.037	-1.33793	(AN4414.2) hypothetical protein	Diphosphomevalonate decarboxylase (4.1.1.33)
AN6591.2	0.037	-1.26576	(AN6591.2) hypothetical protein
AN7479.2	0.037	-1.20581	(AN7479.2) hypothetical protein	Asn-tRNA synthetase (6.1.1.22)
AN8627.2	0.037	-1.13288	(AN8627.2) hypothetical protein
AN8856.2	0.037	-1.02101	(AN8856.2) hypothetical protein
AN0282.2	0.038	-1.37554	(AN0282.2) predicted protein
AN0323.2	0.038	1.29235	(AN0323.2) hypothetical protein
AN0415.2	0.038	-1.19748	(AN0415.2) hypothetical protein
AN1122.2	0.038	-1.09429	(AN1122.2) hypothetical protein
AN2080.2	0.038	-1.26576	(AN2080.2) hypothetical protein
AN2949.2	0.038	1.27456	(AN2949.2) hypothetical protein
AN3595.2	0.038	1.23971	(AN3595.2) hypothetical protein
AN3636.2	0.038	1.58008	(AN3636.2) hypothetical protein
AN3739.2	0.038	-1.19748	(AN3739.2) hypothetical protein
AN3888.2	0.038	-1.27456	(AN3888.2) hypothetical protein
AN4097.2	0.038	-1.31039	(AN4097.2) hypothetical protein
AN4352.2	0.038	-1.48452	(AN4352.2) hypothetical protein
AN4873.2	0.038	-1.37554	(AN4873.2) hypothetical protein
AN5178.2	0.038	3.01049	(AN5178.2) hypothetical protein	Glycerol dehydrogenase (1.1.1.6)
AN6079.2	0.038	-1.39474	(AN6079.2) hypothetical protein
AN6798.2	0.038	-1.41421	(AN6798.2) hypothetical protein
AN7629.2	0.038	1.21419	(AN7629.2) hypothetical protein
AN8969.2	0.038	-2.11404	(AN8969.2) hypothetical protein
AN0047.2	0.039	-1.23971	(AN0047.2) hypothetical protein
AN0162.2	0.039	-1.32869	(AN0162.2) hypothetical protein
AN0905.2	0.039	-1.31951	(AN0905.2) hypothetical protein
AN1296.2	0.039	-1.39474	(AN1296.2) hypothetical protein
AN1690.2	0.039	-1.33793	(AN1690.2) hypothetical protein
AN1986.2	0.039	1.31039	(AN1986.2) hypothetical protein
AN2468.2	0.039	1.38511	(AN2468.2) hypothetical protein
AN2647.2	0.039	-1.43396	(AN2647.2) predicted protein
AN3313.2	0.039	-1.39474	(AN3313.2) hypothetical protein	HNRNP arginine N-methyltransferase (2.1.1.-)
AN4478.2	0.039	-1.20581	(AN4478.2) hypothetical protein
AN4756.2	0.039	-1.24833	(AN4756.2) hypothetical protein
AN4840.2	0.039	-1.43396	(AN4840.2) hypothetical protein
AN5536.2	0.039	-1.37554	(AN5536.2) hypothetical protein
AN5744.2	0.039	-1.22264	(AN5744.2) hypothetical protein similar to 14-3-3-like protein
AN5809.2	0.039	-1.11729	(AN5809.2) hypothetical protein
AN5910.2	0.039	-1.28343	(AN5910.2) hypothetical protein
AN6286.2	0.039	-1.31039	(AN6286.2) hypothetical protein
AN0034.2	0.04	1.30134	(AN0034.2) hypothetical protein	Glycerone kinase (2.7.1.29)
AN0206.2	0.04	1.25701	(AN0206.2) hypothetical protein
AN0647.2	0.04	-1.23971	(AN0647.2) conserved hypothetical protein
AN0830.2	0.04	1.14076	(AN0830.2) hypothetical protein
AN1045.2	0.04	-1.39474	(AN1045.2) hypothetical protein
AN1338.2	0.04	-3.605	(AN1338.2) hypothetical protein
AN1716.2	0.04	-1.65864	(AN1716.2) hypothetical protein
AN2338.2	0.04	-1.21419	(AN2338.2) hypothetical protein
AN2488.2	0.04	-1.7411	(AN2488.2) hypothetical protein
AN2491.2	0.04	-1.25701	(AN2491.2) hypothetical protein similar to DNA replication licensing factor
AN3449.2	0.04	1.26576	(AN3449.2) hypothetical protein
AN3659.2	0.04	-1.32869	(AN3659.2) hypothetical protein
AN3708.2	0.04	1.19748	(AN3708.2) hypothetical protein
AN3933.2	0.04	-1.33793	(AN3933.2) hypothetical protein
AN4163.2	0.04	-1.10191	(AN4163.2) GBLP_NEUCR Guanine nucleotide-binding protein beta subunit-like protein (Cross-pathway control WD-repeat protein cpc-2)
AN4846.2	0.04	-1.28343	(AN4846.2) hypothetical protein
AN5622.2	0.04	1.26576	(AN5622.2) hypothetical protein
AN5705.2	0.04	-1.32869	(AN5705.2) hypothetical protein
AN6236.2	0.04	1.43396	(AN6236.2) hypothetical protein
AN6371.2	0.04	-1.24833	(AN6371.2) hypothetical protein
AN7541.2	0.04	1.42405	(AN7541.2) hypothetical protein
AN8293.2	0.04	-1.1487	(AN8293.2) hypothetical protein
AN8571.2	0.04	1.31039	(AN8571.2) hypothetical protein
AN9450.2	0.04	-1.20581	(AN9450.2) hypothetical protein
AN0092.2	0.041	-1.3566	(AN0092.2) hypothetical protein	HNRNP arginine N-methyltransferase (2.1.1.-)
AN0825.2	0.041	1.3566	(AN0825.2) hypothetical protein
AN1521.2	0.041	-1.28343	(AN1521.2) hypothetical protein
AN1762.2	0.041	-1.33793	(AN1762.2) hypothetical protein
AN1875.2	0.041	-1.30134	(AN1875.2) hypothetical protein
AN1929.2	0.041	-1.22264	(AN1929.2) hypothetical protein
AN2734.2	0.041	-1.09429	(AN2734.2) RLA0_NEUCR 60S acidic ribosomal protein P0
AN2918.2	0.041	-1.18921	(AN2918.2) hypothetical protein
AN3033.2	0.041	-1.31039	(AN3033.2) hypothetical protein
AN3180.2	0.041	-1.34723	(AN3180.2) hypothetical protein
AN4529.2	0.041	-1.10191	(AN4529.2) predicted protein
AN5140.2	0.041	-1.48452	(AN5140.2) hypothetical protein
AN5523.2	0.041	-1.30134	(AN5523.2) TPS1_EMENI Alpha,alpha-trehalose-phosphate synthase [UDP-forming] (Trehalose-6-phosphate synthase) (UDP-glucose-glucosephosphate glucosyltransferase)	alpha,alpha-Trehalose-phosphate synthase (UDP-forming) (2.4.1.15)
AN5815.2	0.041	-1.24833	(AN5815.2) hypothetical protein
AN5991.2	0.041	1.01396	(AN5991.2) hypothetical protein
AN6551.2	0.041	1.26576	(AN6551.2) hypothetical protein
AN6700.2	0.041	-1.31951	(AN6700.2) hypothetical protein
AN7014.2	0.041	-1.23971	(AN7014.2) hypothetical protein
AN7668.2	0.041	-1.29235	(AN7668.2) hypothetical protein
AN9143.2	0.041	1.40444	(AN9143.2) hypothetical protein similar to AF138284_1 molybdopterin synthase small subunit CnxG
AN0421.2	0.042	-1.21419	(AN0421.2) hypothetical protein
AN0575.2	0.042	-1.30134	(AN0575.2) conserved hypothetical protein
AN1194.2	0.042	-1.28343	(AN1194.2) KAPS_EMENI Adenylylsulfate kinase (APS kinase) (Adenosine-5''phosphosulfate kinase) (ATP adenosine-5''-phosphosulfate 3''-phosphotransferase)	Adenylylsulfate kinase (2.7.1.25)
AN4264.2	0.042	-1.59107	(AN4264.2) hypothetical protein
AN4462.2	0.042	-1.29235	(AN4462.2) hypothetical protein similar to pyruvate carboxylase	Pyruvate carboxylase (6.4.1.1); Glutathione synthetase (6.3.2.3)
AN4583.2	0.042	-1.23971	(AN4583.2) hypothetical protein
AN5666.2	0.042	-1.27456	(AN5666.2) hypothetical protein
AN5826.2	0.042	-1.24833	(AN5826.2) hypothetical protein
AN6116.2	0.042	-1.50525	(AN6116.2) hypothetical protein
AN6231.2	0.042	-1.32869	(AN6231.2) hypothetical protein similar to AF207903_2 bifunctional tryptophan synthase TRPB	Tryptophan synthetase (4.2.1.20)
AN6924.2	0.042	-1.09429	(AN6924.2) hypothetical protein
AN7231.2	0.042	1.49485	(AN7231.2) hypothetical protein
AN8962.2	0.042	1.06437	(AN8962.2) hypothetical protein
AN9124.2	0.042	-1.28343	(AN9124.2) hypothetical protein
AN0200.2	0.043	1.27456	(AN0200.2) hypothetical protein
AN0888.2	0.043	-1.33793	(AN0888.2) hypothetical protein
AN1491.2	0.043	-1.18921	(AN1491.2) hypothetical protein
AN2205.2	0.043	-1.46409	(AN2205.2) hypothetical protein
AN3072.2	0.043	1.82766	(AN3072.2) hypothetical protein
AN3746.2	0.043	-1.34723	(AN3746.2) hypothetical protein
AN4574.2	0.043	-1.61328	(AN4574.2) hypothetical protein
AN4990.2	0.043	1.31951	(AN4990.2) hypothetical protein
AN5402.2	0.043	1.34723	(AN5402.2) hypothetical protein
AN5575.2	0.043	-1.04247	(AN5575.2) hypothetical protein
AN5888.2	0.043	1.02101	(AN5888.2) hypothetical protein
AN6107.2	0.043	1.45397	(AN6107.2) hypothetical protein similar to CLC channel
AN6983.2	0.043	1.52626	(AN6983.2) predicted protein
AN7407.2	0.043	1.85318	(AN7407.2) hypothetical protein
AN7596.2	0.043	-1.29235	(AN7596.2) hypothetical protein
AN7832.2	0.043	1.06437	(AN7832.2) hypothetical protein
AN9455.2	0.043	1.8025	(AN9455.2) ATP8_EMENI ATP synthase protein 8 (ATPase subunit 8) (A6L)	F1F0-ATPase complex (3.6.3.14)
AN0137.2	0.044	-1.31039	(AN0137.2) hypothetical protein
AN0734.2	0.044	-1.13288	(AN0734.2) H4_NEUCR Histone H4
AN1061.2	0.044	1.51572	(AN1061.2) conserved hypothetical protein
AN1262.2	0.044	1.04972	(AN1262.2) hypothetical protein
AN1367.2	0.044	-1.38511	(AN1367.2) hypothetical protein
AN1801.2	0.044	1.95884	(AN1801.2) hypothetical protein
AN2148.2	0.044	-1.33793	(AN2148.2) hypothetical protein
AN2420.2	0.044	-1.23114	(AN2420.2) conserved hypothetical protein
AN2862.2	0.044	-1.37554	(AN2862.2) hypothetical protein
AN4039.2	0.044	1.28343	(AN4039.2) hypothetical protein
AN4199.2	0.044	1.44393	(AN4199.2) hypothetical protein
AN4259.2	0.044	-1.3566	(AN4259.2) hypothetical protein
AN4771.2	0.044	-1.37554	(AN4771.2) hypothetical protein
AN5110.2	0.044	1.26576	(AN5110.2) hypothetical protein
AN5516.2	0.044	-1.61328	(AN5516.2) hypothetical protein
AN6283.2	0.044	-1.18099	(AN6283.2) hypothetical protein
AN6698.2	0.044	-1.40444	(AN6698.2) hypothetical protein
AN6710.2	0.044	1.32869	(AN6710.2) hypothetical protein
AN7429.2	0.044	-1.23114	(AN7429.2) hypothetical protein
AN7731.2	0.044	-1.23114	(AN7731.2) hypothetical protein
AN8176.2	0.044	-1.11729	(AN8176.2) hypothetical protein
AN8711.2	0.044	1.28343	(AN8711.2) predicted protein
AN1146.2	0.045	-1.21419	(AN1146.2) hypothetical protein
AN1230.2	0.045	1.28343	(AN1230.2) hypothetical protein
AN1434.2	0.045	-1.30134	(AN1434.2) hypothetical protein
AN1551.2	0.045	-1.21419	(AN1551.2) hypothetical protein
AN1775.2	0.045	-1.21419	(AN1775.2) hypothetical protein
AN2926.2	0.045	-1.16473	(AN2926.2) hypothetical protein
AN3225.2	0.045	1.02101	(AN3225.2) hypothetical protein
AN3687.2	0.045	1.12506	(AN3687.2) hypothetical protein
AN3906.2	0.045	-1.16473	(AN3906.2) hypothetical protein
AN4540.2	0.045	1.31951	(AN4540.2) hypothetical protein
AN5194.2	0.045	1.33793	(AN5194.2) hypothetical protein
AN5400.2	0.045	-1.33793	(AN5400.2) hypothetical protein
AN6017.2	0.045	-1.20581	(AN6017.2) hypothetical protein
AN6245.2	0.045	1.97247	(AN6245.2) hypothetical protein
AN6291.2	0.045	-1.21419	(AN6291.2) hypothetical protein
AN6498.2	0.045	-1.31039	(AN6498.2) hypothetical protein
AN6594.2	0.045	-1.25701	(AN6594.2) hypothetical protein
AN7254.2	0.045	-1.28343	(AN7254.2) hypothetical protein similar to Cdc48p
AN7485.2	0.045	1.21419	(AN7485.2) hypothetical protein similar to major facilitator protein MIRC
AN7711.2	0.045	-1.29235	(AN7711.2) hypothetical protein
AN8396.2	0.045	1.28343	(AN8396.2) hypothetical protein	Pyruvate decarboxylase (4.1.1.1)
AN0438.2	0.046	-1.24833	(AN0438.2) hypothetical protein
AN0655.2	0.046	-1.31951	(AN0655.2) hypothetical protein
AN2701.2	0.046	-1.60214	(AN2701.2) hypothetical protein
AN4149.2	0.046	-1.23114	(AN4149.2) predicted protein
AN5693.2	0.046	1.29235	(AN5693.2) hypothetical protein
AN5813.2	0.046	1.27456	(AN5813.2) hypothetical protein
AN5937.2	0.046	1.10191	(AN5937.2) hypothetical protein
AN6838.2	0.046	-1.23971	(AN6838.2) TBB2_EMENI TUBULIN BETA-2 CHAIN
AN6888.2	0.046	1.18921	(AN6888.2) conserved hypothetical protein
AN7327.2	0.046	1.10957	(AN7327.2) hypothetical protein
AN8039.2	0.046	-1.27456	(AN8039.2) conserved hypothetical protein
AN8066.2	0.046	-1.38511	(AN8066.2) hypothetical protein
AN8179.2	0.046	-1.13288	(AN8179.2) hypothetical protein
AN8661.2	0.046	-1.42405	(AN8661.2) hypothetical protein
AN8679.2	0.046	-1.32869	(AN8679.2) hypothetical protein
AN0315.2	0.047	-1.19748	(AN0315.2) hypothetical protein
AN0333.2	0.047	-1.23971	(AN0333.2) hypothetical protein
AN0646.2	0.047	-1.27456	(AN0646.2) hypothetical protein similar to possible regulator of nonsense transcripts
AN1095.2	0.047	1.34723	(AN1095.2) hypothetical protein
AN1164.2	0.047	-1.24833	(AN1164.2) hypothetical protein
AN1550.2	0.047	-1.32869	(AN1550.2) hypothetical protein
AN2263.2	0.047	1.84038	(AN2263.2) hypothetical protein
AN2485.2	0.047	-1.06437	(AN2485.2) hypothetical protein
AN3279.2	0.047	-1.00696	(AN3279.2) hypothetical protein
AN4544.2	0.047	-1.22264	(AN4544.2) hypothetical protein
AN4751.2	0.047	-1.41421	(AN4751.2) hypothetical protein
AN4836.2	0.047	-1.31951	(AN4836.2) hypothetical protein
AN4960.2	0.047	-1.24833	(AN4960.2) hypothetical protein
AN5144.2	0.047	-1.40444	(AN5144.2) hypothetical protein	6-Phosphofructo-2-kinase (2.7.1.105)
AN6702.2	0.047	-1.26576	(AN6702.2) hypothetical protein
AN7545.2	0.047	-1.19748	(AN7545.2) hypothetical protein similar to HAPB protein
AN8683.2	0.047	-1.65864	(AN8683.2) hypothetical protein
AN9488.2	0.047	1.30134	(AN9488.2) hypothetical protein
AN0167.2	0.048	-1.28343	(AN0167.2) hypothetical protein
AN0272.2	0.048	1.25701	(AN0272.2) hypothetical protein
AN0906.2	0.048	-1.49485	(AN0906.2) hypothetical protein
AN1064.2	0.048	-1.11729	(AN1064.2) hypothetical protein
AN1743.2	0.048	1.50525	(AN1743.2) hypothetical protein	HNRNP arginine N-methyltransferase (2.1.1.-)
AN2262.2	0.048	-1.29235	(AN2262.2) hypothetical protein
AN2512.2	0.048	-1.18921	(AN2512.2) hypothetical protein
AN2998.2	0.048	1.18921	(AN2998.2) hypothetical protein similar to C1 tetrahydrofolate synthase C1-THFS	Methylenetetrahydrofolate dehydrogenase (NADP+) (1.5.1.5); Methenyltetrahydrofolate cyclohydrolase (3.5.4.9)
AN3804.2	0.048	-1.20581	(AN3804.2) hypothetical protein
AN4193.2	0.048	-1.33793	(AN4193.2) hypothetical protein
AN4475.2	0.048	-1.08673	(AN4475.2) hypothetical protein
AN5191.2	0.048	1.21419	(AN5191.2) hypothetical protein
AN6912.2	0.048	-1.15669	(AN6912.2) hypothetical protein
AN7264.2	0.048	-1.18921	(AN7264.2) hypothetical protein
AN7299.2	0.048	-1.24833	(AN7299.2) hypothetical protein
AN7387.2	0.048	1.28343	(AN7387.2) conserved hypothetical protein	Pyrroline-5-carboxylate reductase (1.5.1.2)
AN7747.2	0.048	1.33793	(AN7747.2) hypothetical protein
AN0116.2	0.049	1.23971	(AN0116.2) hypothetical protein
AN1223.2	0.049	-1.1487	(AN1223.2) hypothetical protein
AN1238.2	0.049	-1.27456	(AN1238.2) hypothetical protein
AN1610.2	0.049	1.43396	(AN1610.2) hypothetical protein
AN2018.2	0.049	1.61328	(AN2018.2) hypothetical protein similar to AF208225_3 alpha-amylase AmyA	alpha-Amylase (3.2.1.1)
AN2985.2	0.049	1.18921	(AN2985.2) hypothetical protein
AN3128.2	0.049	1.37554	(AN3128.2) hypothetical protein
AN3468.2	0.049	-1.15669	(AN3468.2) H2A_EMENI Histone H2A
AN3469.2	0.049	-1.11729	(AN3469.2) H2B_EMENI Histone H2B
AN3505.2	0.049	1.6245	(AN3505.2) hypothetical protein
AN3769.2	0.049	-1.47427	(AN3769.2) hypothetical protein
AN4563.2	0.049	-1.31039	(AN4563.2) conserved hypothetical protein
AN4763.2	0.049	-1.23114	(AN4763.2) hypothetical protein
AN4844.2	0.049	-1.25701	(AN4844.2) hypothetical protein
AN4897.2	0.049	1.00696	(AN4897.2) hypothetical protein
AN5519.2	0.049	-1.27456	(AN5519.2) hypothetical protein
AN5668.2	0.049	1.24833	(AN5668.2) hypothetical protein
AN6253.2	0.049	1.24833	(AN6253.2) hypothetical protein similar to phenylalanyl-tRNA synthetase alpha subunit-like protein
AN7510.2	0.049	-1.31951	(AN7510.2) hypothetical protein
AN7553.2	0.049	1.34723	(AN7553.2) conserved hypothetical protein
AN0791.2	0.05	1.41421	(AN0791.2) hypothetical protein
AN0885.2	0.05	-1.11729	(AN0885.2) hypothetical protein
AN1147.2	0.05	-1.16473	(AN1147.2) hypothetical protein
AN2404.2	0.05	-1.28343	(AN2404.2) hypothetical protein
AN2518.2	0.05	-1.28343	(AN2518.2) hypothetical protein
AN2704.2	0.05	1.61328	(AN2704.2) hypothetical protein
AN3427.2	0.05	-1.30134	(AN3427.2) hypothetical protein
AN3918.2	0.05	1.31951	(AN3918.2) hypothetical protein
AN4082.2	0.05	-1.40444	(AN4082.2) hypothetical protein
AN4569.2	0.05	1.34723	(AN4569.2) hypothetical protein
AN4854.2	0.05	1.26576	(AN4854.2) hypothetical protein
AN5599.2	0.05	-1.24833	(AN5599.2) hypothetical protein	Glycerol-3-phosphate acyltransferase (2.3.1.15)
AN7474.2	0.05	-1.24833	(AN7474.2) hypothetical protein
AN7511.2	0.05	1.13288	(AN7511.2) hypothetical protein
AN7619.2	0.05	-1.18921	(AN7619.2) hypothetical protein
AN7649.2	0.05	1.27456	(AN7649.2) IM09_EMENI Mitochondrial import inner membrane translocase subunit TIM9
AN9102.2	0.05	-1.02811	(AN9102.2) hypothetical protein
AN0181.2	0.051	1.18099	(AN0181.2) hypothetical protein
AN0340.2	0.051	-1.3566	(AN0340.2) hypothetical protein
AN0584.2	0.051	1.58008	(AN0584.2) predicted protein
AN1341.2	0.051	1.23971	(AN1341.2) hypothetical protein
AN2773.2	0.051	-1.30134	(AN2773.2) hypothetical protein
AN3053.2	0.051	-1.14076	(AN3053.2) hypothetical protein
AN3321.2	0.051	-1.37554	(AN3321.2) hypothetical protein
AN3674.2	0.051	-1.26576	(AN3674.2) hypothetical protein
AN3709.2	0.051	1.31039	(AN3709.2) hypothetical protein
AN3772.2	0.051	1.28343	(AN3772.2) hypothetical protein
AN4786.2	0.051	-1.09429	(AN4786.2) hypothetical protein
AN4843.2	0.051	-1.24833	(AN4843.2) hypothetical protein	alpha-Glucosidase (3.2.1.20)
AN5200.2	0.051	1.25701	(AN5200.2) hypothetical protein	Kynurenine 3-monooxygenase (1.14.13.9)
AN5490.2	0.051	-1.50525	(AN5490.2) hypothetical protein
AN5524.2	0.051	1.17283	(AN5524.2) hypothetical protein
AN6077.2	0.051	1.1487	(AN6077.2) hypothetical protein	NADH dehydrogenase (ubiquinone) (1.6.5.3)
AN7136.2	0.051	1.67018	(AN7136.2) hypothetical protein	Glycine dehydrogenase (1.4.4.2)
AN8568.2	0.051	-1.21419	(AN8568.2) predicted protein
AN0269.2	0.052	-1.21419	(AN0269.2) hypothetical protein
AN0357.2	0.052	1.19748	(AN0357.2) hypothetical protein	Ubiquinol-cytochrome c reductase (1.10.2.2)
AN0836.2	0.052	1.23971	(AN0836.2) hypothetical protein
AN0997.2	0.052	1.23114	(AN0997.2) hypothetical protein
AN1176.2	0.052	-1.27456	(AN1176.2) hypothetical protein	Long chain base kinase, involved in sphingolipid metabolism (Unknown)
AN1992.2	0.052	1.29235	(AN1992.2) hypothetical protein
AN2042.2	0.052	1.48452	(AN2042.2) hypothetical protein
AN2387.2	0.052	1.37554	(AN2387.2) hypothetical protein
AN2623.2	0.052	1.45397	(AN2623.2) AAAA_EMENI Acyl-coenzyme A:6-aminopenicillanic-acid-acyltransferase precursor (Isopenicillin N acyltransferase)	Isopenicillin-N N-acyltransferase (2.3.1.164)
AN2703.2	0.052	1.18921	(AN2703.2) hypothetical protein
AN2801.2	0.052	1.38511	(AN2801.2) hypothetical protein
AN3035.2	0.052	-1.23114	(AN3035.2) hypothetical protein
AN4309.2	0.052	1.24833	(AN4309.2) hypothetical protein
AN4508.2	0.052	1.37554	(AN4508.2) hypothetical protein
AN4685.2	0.052	-1.44393	(AN4685.2) hypothetical protein
AN4793.2	0.052	-1.17283	(AN4793.2) hypothetical protein	Aspartate semialdehyde dehydrogenase (1.2.1.11)
AN4820.2	0.052	1.47427	(AN4820.2) hypothetical protein	Succinate-semialdehyde dehydrogenase (NAD(P)+) (1.2.1.16)
AN5442.2	0.052	1.24833	(AN5442.2) conserved hypothetical protein
AN5686.2	0.052	-1.28343	(AN5686.2) hypothetical protein
AN7336.2	0.052	1.19748	(AN7336.2) predicted protein
AN7423.2	0.052	-1.26576	(AN7423.2) hypothetical protein
AN8016.2	0.052	-1.23971	(AN8016.2) hypothetical protein similar to eukaryotic initiation factor 4a
AN0052.2	0.053	1.40444	(AN0052.2) hypothetical protein
AN0065.2	0.053	-1.34723	(AN0065.2) hypothetical protein
AN0078.2	0.053	-1.16473	(AN0078.2) hypothetical protein similar to SamB protein
AN0385.2	0.053	-1.34723	(AN0385.2) hypothetical protein
AN0597.2	0.053	-1.33793	(AN0597.2) hypothetical protein
AN0637.2	0.053	-1.37554	(AN0637.2) hypothetical protein
AN1106.2	0.053	-1.04972	(AN1106.2) hypothetical protein
AN2147.2	0.053	-1.27456	(AN2147.2) hypothetical protein
AN2702.2	0.053	1.30134	(AN2702.2) hypothetical protein
AN2753.2	0.053	1.65864	(AN2753.2) hypothetical protein
AN3626.2	0.053	-1.25701	(AN3626.2) hypothetical protein	Phosphoribosylamino-imidazole-carboxylase (4.1.1.21)
AN3973.2	0.053	1.13288	(AN3973.2) hypothetical protein
AN5048.2	0.053	-1.17283	(AN5048.2) hypothetical protein
AN5078.2	0.053	-1.29235	(AN5078.2) hypothetical protein
AN5692.2	0.053	1.30134	(AN5692.2) hypothetical protein
AN5758.2	0.053	-1.30134	(AN5758.2) hypothetical protein
AN5853.2	0.053	-1.39474	(AN5853.2) hypothetical protein
AN6738.2	0.053	-1.28343	(AN6738.2) hypothetical protein
AN0158.2	0.054	1.31951	(AN0158.2) hypothetical protein
AN0246.2	0.054	-1.29235	(AN0246.2) hypothetical protein
AN1275.2	0.054	-1.28343	(AN1275.2) hypothetical protein
AN2183.2	0.054	-1.23971	(AN2183.2) predicted protein
AN2457.2	0.054	-1.07177	(AN2457.2) hypothetical protein
AN3146.2	0.054	-1.21419	(AN3146.2) hypothetical protein
AN4080.2	0.054	-1.24833	(AN4080.2) conserved hypothetical protein
AN5192.2	0.054	1.38511	(AN5192.2) hypothetical protein
AN5340.2	0.054	-1.11729	(AN5340.2) hypothetical protein
AN5404.2	0.054	-1.33793	(AN5404.2) hypothetical protein
AN5695.2	0.054	1.28343	(AN5695.2) hypothetical protein
AN5794.2	0.054	1.21419	(AN5794.2) hypothetical protein	Glutamine-fructose-6-phosphate transaminase (isomerizing) (2.6.1.16)
AN6045.2	0.054	1.23114	(AN6045.2) hypothetical protein
AN6202.2	0.054	-1.07923	(AN6202.2) RL3_NEUCR 60S ribosomal protein L3
AN6370.2	0.054	-1.34723	(AN6370.2) hypothetical protein
AN6863.2	0.054	-1.14076	(AN6863.2) hypothetical protein
AN6865.2	0.054	-1.37554	(AN6865.2) hypothetical protein
AN6934.2	0.054	-1.36604	(AN6934.2) hypothetical protein
AN7587.2	0.054	1.22264	(AN7587.2) hypothetical protein
AN8073.2	0.054	-1.26576	(AN8073.2) hypothetical protein
AN8502.2	0.054	1.31039	(AN8502.2) hypothetical protein
AN8609.2	0.054	-1.59107	(AN8609.2) hypothetical protein
AN8690.2	0.054	1.18099	(AN8690.2) hypothetical protein
AN9017.2	0.054	-1.23114	(AN9017.2) hypothetical protein
AN9410.2	0.054	-1.20581	(AN9410.2) hypothetical protein
AN0733.2	0.055	-1.15669	(AN0733.2) H3_EMENI Histone H3
AN1394.2	0.055	-1.21419	(AN1394.2) hypothetical protein similar to septin
AN1401.2	0.055	-1.28343	(AN1401.2) hypothetical protein
AN2257.2	0.055	-1.03526	(AN2257.2) hypothetical protein
AN2272.2	0.055	-1.10191	(AN2272.2) hypothetical protein	Ribokinase (2.7.1.15); Adenosine kinase (2.7.1.20)
AN2477.2	0.055	-1.26576	(AN2477.2) hypothetical protein
AN2567.2	0.055	1.27456	(AN2567.2) hypothetical protein
AN3422.2	0.055	-1.19748	(AN3422.2) hypothetical protein
AN4321.2	0.055	-1.15669	(AN4321.2) hypothetical protein
AN4787.2	0.055	-1.08673	(AN4787.2) RL37_EMENI 60S ribosomal protein L37
AN5209.2	0.055	-1.29235	(AN5209.2) hypothetical protein
AN5320.2	0.055	1.26576	(AN5320.2) hypothetical protein
AN5492.2	0.055	1.29235	(AN5492.2) hypothetical protein
AN6244.2	0.055	-1.19748	(AN6244.2) hypothetical protein
AN6855.2	0.055	-1.18099	(AN6855.2) hypothetical protein
AN7085.2	0.055	1.24833	(AN7085.2) hypothetical protein
AN7622.2	0.055	1.29235	(AN7622.2) hypothetical protein
AN8089.2	0.055	1.09429	(AN8089.2) hypothetical protein
AN8859.2	0.055	-1.07923	(AN8859.2) hypothetical protein	Aspartate kinase (2.7.2.4)
AN0084.2	0.056	-1.07923	(AN0084.2) hypothetical protein
AN0429.2	0.056	1.10191	(AN0429.2) IM10_EMENI Mitochondrial import inner membrane translocase subunit TIM10
AN0984.2	0.056	-1.30134	(AN0984.2) hypothetical protein
AN1336.2	0.056	-1.16473	(AN1336.2) predicted protein
AN2763.2	0.056	1.25701	(AN2763.2) hypothetical protein
AN3660.2	0.056	-1.38511	(AN3660.2) hypothetical protein
AN4316.2	0.056	1.25701	(AN4316.2) hypothetical protein
AN4327.2	0.056	-1.16473	(AN4327.2) hypothetical protein
AN4753.2	0.056	1.13288	(AN4753.2) hypothetical protein
AN4916.2	0.056	-1.18921	(AN4916.2) RS7_NEUCR 40S ribosomal protein S7
AN5052.2	0.056	-1.04972	(AN5052.2) predicted protein
AN5222.2	0.056	-1.11729	(AN5222.2) conserved hypothetical protein
AN5410.2	0.056	-1.42405	(AN5410.2) predicted protein
AN5736.2	0.056	-1.1487	(AN5736.2) hypothetical protein
AN6115.2	0.056	-1.16473	(AN6115.2) hypothetical protein
AN6630.2	0.056	-1.09429	(AN6630.2) hypothetical protein
AN6714.2	0.056	-1.3566	(AN6714.2) hypothetical protein
AN7350.2	0.056	-1.3566	(AN7350.2) hypothetical protein
AN7362.2	0.056	1.26576	(AN7362.2) hypothetical protein
AN8805.2	0.056	-1.29235	(AN8805.2) hypothetical protein
AN9085.2	0.056	-1.24833	(AN9085.2) hypothetical protein
AN9434.2	0.056	-1.23114	(AN9434.2) hypothetical protein
AN0308.2	0.057	-1.38511	(AN0308.2) hypothetical protein
AN0752.2	0.057	-1.26576	(AN0752.2) hypothetical protein
AN0828.2	0.057	1.30134	(AN0828.2) hypothetical protein
AN1989.2	0.057	1.30134	(AN1989.2) hypothetical protein	Dihydrosphingosine-1-phosphate lyase (Unknown)
AN2772.2	0.057	-1.32869	(AN2772.2) BIME_EMENI NEGATIVE REGULATOR OF MITOSIS
AN3228.2	0.057	-1.33793	(AN3228.2) hypothetical protein
AN3745.2	0.057	-1.39474	(AN3745.2) hypothetical protein
AN4237.2	0.057	-1.1487	(AN4237.2) hypothetical protein
AN4265.2	0.057	-1.30134	(AN4265.2) hypothetical protein
AN4925.2	0.057	1.26576	(AN4925.2) hypothetical protein
AN6225.2	0.057	1.31039	(AN6225.2) hypothetical protein
AN6505.2	0.057	-1.15669	(AN6505.2) hypothetical protein similar to AF197225_1 TUPA
AN6507.2	0.057	-1.22264	(AN6507.2) hypothetical protein
AN6785.2	0.057	1.09429	(AN6785.2) hypothetical protein
AN8800.2	0.057	-1.03526	(AN8800.2) hypothetical protein
AN9361.2	0.057	1.28343	(AN9361.2) hypothetical protein
AN9496.2	0.057	-1.28343	(AN9496.2) hypothetical protein
AN0823.2	0.058	1.29235	(AN0823.2) hypothetical protein
AN1128.2	0.058	-1.24833	(AN1128.2) hypothetical protein
AN1247.2	0.058	1.29235	(AN1247.2) hypothetical protein
AN1357.2	0.058	-1.27456	(AN1357.2) hypothetical protein
AN1448.2	0.058	-1.18921	(AN1448.2) hypothetical protein
AN3093.2	0.058	-1.20581	(AN3093.2) hypothetical protein
AN3142.2	0.058	-1.32869	(AN3142.2) hypothetical protein
AN4134.2	0.058	1.33793	(AN4134.2) hypothetical protein
AN4470.2	0.058	-1.18921	(AN4470.2) hypothetical protein
AN4615.2	0.058	1.31951	(AN4615.2) hypothetical protein
AN5960.2	0.058	-1.07177	(AN5960.2) RS14_NEUCR 40S ribosomal protein S14 (CRP2)
AN6501.2	0.058	-1.33793	(AN6501.2) hypothetical protein
AN6562.2	0.058	-1.39474	(AN6562.2) hypothetical protein
AN6602.2	0.058	-1.27456	(AN6602.2) hypothetical protein
AN7994.2	0.058	-1.08673	(AN7994.2) hypothetical protein
AN8975.2	0.058	1.53688	(AN8975.2) hypothetical protein
AN0381.2	0.059	-1.20581	(AN0381.2) conserved hypothetical protein
AN0754.2	0.059	1.26576	(AN0754.2) hypothetical protein
AN1850.2	0.059	1.82766	(AN1850.2) hypothetical protein
AN2331.2	0.059	1.25701	(AN2331.2) hypothetical protein
AN3203.2	0.059	-1.18921	(AN3203.2) hypothetical protein
AN3785.2	0.059	-1.1487	(AN3785.2) hypothetical protein
AN3910.2	0.059	-1.15669	(AN3910.2) hypothetical protein
AN4065.2	0.059	-1.25701	(AN4065.2) hypothetical protein
AN4077.2	0.059	-1.27456	(AN4077.2) hypothetical protein
AN4785.2	0.059	-1.02101	(AN4785.2) hypothetical protein
AN5317.2	0.059	-1.01396	(AN5317.2) hypothetical protein
AN5643.2	0.059	-1.26576	(AN5643.2) hypothetical protein
AN5940.2	0.059	1.24833	(AN5940.2) hypothetical protein
AN6843.2	0.059	1.26576	(AN6843.2) hypothetical protein
AN7168.2	0.059	1.38511	(AN7168.2) hypothetical protein
AN8228.2	0.059	-1.38511	(AN8228.2) hypothetical protein
AN8318.2	0.059	-1.42405	(AN8318.2) hypothetical protein
AN8536.2	0.059	-1.22264	(AN8536.2) hypothetical protein
AN8565.2	0.059	1.37554	(AN8565.2) conserved hypothetical protein	Serine O-acetyltransferase (2.3.1.30)
AN8910.2	0.059	-3.605	(AN8910.2) hypothetical protein
AN1711.2	0.06	-1.22264	(AN1711.2) hypothetical protein
AN1732.2	0.06	-1.55833	(AN1732.2) PUTX_EMENI Proline-specific permease (Proline transport protein)
AN2258.2	0.06	-1.39474	(AN2258.2) hypothetical protein
AN2423.2	0.06	1.07923	(AN2423.2) hypothetical protein
AN3145.2	0.06	-1.16473	(AN3145.2) hypothetical protein
AN3955.2	0.06	-1.23971	(AN3955.2) hypothetical protein
AN4312.2	0.06	-1.32869	(AN4312.2) hypothetical protein
AN5458.2	0.06	-1.47427	(AN5458.2) hypothetical protein
AN5840.2	0.06	-1.21419	(AN5840.2) hypothetical protein
AN6006.2	0.06	-1.23971	(AN6006.2) hypothetical protein
AN6588.2	0.06	-1.26576	(AN6588.2) hypothetical protein
AN6938.2	0.06	1.37554	(AN6938.2) hypothetical protein
AN8213.2	0.06	-1.30134	(AN8213.2) hypothetical protein	dTMP kinase (2.7.4.9)
AN8744.2	0.06	1.36604	(AN8744.2) hypothetical protein
AN9070.2	0.06	1.45397	(AN9070.2) hypothetical protein
AN0380.2	0.061	-1.3566	(AN0380.2) hypothetical protein
AN1349.2	0.061	-1.14076	(AN1349.2) hypothetical protein
AN2375.2	0.061	1.21419	(AN2375.2) hypothetical protein
AN4845.2	0.061	1.60214	(AN4845.2) hypothetical protein
AN5155.2	0.061	-1.27456	(AN5155.2) hypothetical protein
AN6125.2	0.061	-1.10957	(AN6125.2) hypothetical protein similar to nuclear distribution protein NUDE
AN6193.2	0.061	1.26576	(AN6193.2) hypothetical protein
AN6364.2	0.061	-1.20581	(AN6364.2) hypothetical protein similar to S65799 chromosome scaffold protein sudA - Emericella nidulans
AN6557.2	0.061	-1.08673	(AN6557.2) hypothetical protein
AN7600.2	0.061	-1.24833	(AN7600.2) hypothetical protein
AN7715.2	0.061	-1.26576	(AN7715.2) hypothetical protein
AN8202.2	0.061	-1.23114	(AN8202.2) hypothetical protein
AN1058.2	0.062	-1.6245	(AN1058.2) hypothetical protein
AN1688.2	0.062	1.20581	(AN1688.2) hypothetical protein
AN2412.2	0.062	1.20581	(AN2412.2) KCC1_EMENI Calcium/calmodulin-dependent protein kinase (CMPK)
AN2574.2	0.062	-1.39474	(AN2574.2) hypothetical protein
AN2735.2	0.062	-1.25701	(AN2735.2) hypothetical protein
AN2859.2	0.062	1.08673	(AN2859.2) hypothetical protein
AN3956.2	0.062	-1.21419	(AN3956.2) hypothetical protein
AN4021.2	0.062	-1.18921	(AN4021.2) hypothetical protein
AN4064.2	0.062	1.08673	(AN4064.2) ADT_NEUCR ADP,ATP CARRIER PROTEIN (ADP/ATP TRANSLOCASE) (ADENINE NUCLEOTIDE TRANSLOCATOR) (ANT)	ADP/ATP carrier protein
AN5489.2	0.062	-1.37554	(AN5489.2) hypothetical protein
AN6197.2	0.062	-1.1487	(AN6197.2) NUDF_EMENI Nuclear migration protein nudF
AN7565.2	0.062	-1.11729	(AN7565.2) hypothetical protein
AN8064.2	0.062	-1.21419	(AN8064.2) hypothetical protein
AN8745.2	0.062	-1.07177	(AN8745.2) hypothetical protein
AN1334.2	0.063	1.24833	(AN1334.2) conserved hypothetical protein
AN1392.2	0.063	-1.21419	(AN1392.2) hypothetical protein
AN3365.2	0.063	-1.07923	(AN3365.2) hypothetical protein
AN3497.2	0.063	1.45397	(AN3497.2) hypothetical protein
AN4330.2	0.063	-1.28343	(AN4330.2) hypothetical protein
AN5569.2	0.063	-1.26576	(AN5569.2) hypothetical protein
AN5702.2	0.063	-1.38511	(AN5702.2) hypothetical protein
AN6578.2	0.063	-1.21419	(AN6578.2) hypothetical protein
AN7466.2	0.063	1.44393	(AN7466.2) hypothetical protein
AN9066.2	0.063	1.16473	(AN9066.2) hypothetical protein
AN9093.2	0.063	1.07923	(AN9093.2) hypothetical protein
AN0604.2	0.064	-1.24833	(AN0604.2) hypothetical protein
AN1177.2	0.064	-1.17283	(AN1177.2) conserved hypothetical protein
AN1452.2	0.064	-1.23114	(AN1452.2) hypothetical protein
AN1917.2	0.064	-1.07177	(AN1917.2) hypothetical protein
AN2112.2	0.064	1.07177	(AN2112.2) hypothetical protein
AN2303.2	0.064	1.01396	(AN2303.2) hypothetical protein
AN3296.2	0.064	-1.40444	(AN3296.2) hypothetical protein
AN3813.2	0.064	1.26576	(AN3813.2) hypothetical protein
AN3928.2	0.064	-1.1487	(AN3928.2) THI4_ASPOR Thiazole biosynthetic enzyme, mitochondrial precursor
AN4182.2	0.064	-1.23114	(AN4182.2) CDC2_EMENI Cell division control protein 2 (Cyclin-dependent protein kinase)
AN4963.2	0.064	-1.45397	(AN4963.2) hypothetical protein
AN5115.2	0.064	-1.16473	(AN5115.2) hypothetical protein
AN5640.2	0.064	1.05702	(AN5640.2) hypothetical protein
AN5795.2	0.064	-1.31951	(AN5795.2) hypothetical protein
AN5801.2	0.064	1.25701	(AN5801.2) hypothetical protein
AN6139.2	0.064	-1.13288	(AN6139.2) hypothetical protein similar to AF141864_1 AtaAp	1-Acylglycerol-3-phosphate acyltransferase (2.3.1.51)
AN8068.2	0.064	-1.26576	(AN8068.2) hypothetical protein
AN8268.2	0.064	-1.24833	(AN8268.2) hypothetical protein
AN0115.2	0.065	1.27456	(AN0115.2) hypothetical protein
AN0481.2	0.065	1.00696	(AN0481.2) hypothetical protein
AN0607.2	0.065	1.27456	(AN0607.2) hypothetical protein
AN0868.2	0.065	1.46409	(AN0868.2) hypothetical protein
AN0922.2	0.065	-1.23114	(AN0922.2) hypothetical protein
AN1780.2	0.065	1.26576	(AN1780.2) hypothetical protein
AN1904.2	0.065	-1.21419	(AN1904.2) conserved hypothetical protein
AN1907.2	0.065	-1.04972	(AN1907.2) hypothetical protein
AN2738.2	0.065	-1.26576	(AN2738.2) hypothetical protein
AN3499.2	0.065	-1.23114	(AN3499.2) hypothetical protein
AN4027.2	0.065	-1.28343	(AN4027.2) hypothetical protein
AN4545.2	0.065	-1.1487	(AN4545.2) hypothetical protein
AN4976.2	0.065	-1.18099	(AN4976.2) TF22_MAIZE Transcription initiation factor TFIID-2 (TATA-box factor 2) (TATA sequence-binding protein 2) (TBP-2)
AN5166.2	0.065	-1.33793	(AN5166.2) hypothetical protein	CDP-diacylglycerol synthetase (2.7.7.41)
AN6378.2	0.065	-1.39474	(AN6378.2) predicted protein
AN6442.2	0.065	1.22264	(AN6442.2) hypothetical protein
AN7162.2	0.065	1.37554	(AN7162.2) hypothetical protein
AN7666.2	0.065	-1.16473	(AN7666.2) hypothetical protein
AN7688.2	0.065	1.18099	(AN7688.2) hypothetical protein
AN8256.2	0.065	1.18921	(AN8256.2) hypothetical protein
AN8367.2	0.065	-1.1487	(AN8367.2) hypothetical protein
AN8749.2	0.065	1.10191	(AN8749.2) hypothetical protein
AN0124.2	0.066	-1.05702	(AN0124.2) hypothetical protein
AN0237.2	0.066	-1.25701	(AN0237.2) hypothetical protein
AN0913.2	0.066	-1.43396	(AN0913.2) hypothetical protein	Phosphatidylinositol synthase (2.7.8.11)
AN1456.2	0.066	-1.39474	(AN1456.2) hypothetical protein
AN1948.2	0.066	-1.23971	(AN1948.2) hypothetical protein
AN2083.2	0.066	-1.30134	(AN2083.2) hypothetical protein
AN2090.2	0.066	-1.33793	(AN2090.2) hypothetical protein
AN3344.2	0.066	-1.42405	(AN3344.2) hypothetical protein
AN3363.2	0.066	-1.21419	(AN3363.2) BIMC_EMENI KINESIN-LIKE PROTEIN BIMC
AN4331.2	0.066	-1.37554	(AN4331.2) hypothetical protein
AN5020.2	0.066	-1.23114	(AN5020.2) conserved hypothetical protein
AN5995.2	0.066	-1.10957	(AN5995.2) hypothetical protein
AN6062.2	0.066	1.25701	(AN6062.2) hypothetical protein
AN6318.2	0.066	-1.32869	(AN6318.2) hypothetical protein similar to JC5546 chitin synthase (EC 2.4.1.16) asmA - Emericella nidulans	Chitin synthase (2.4.1.16)
AN8229.2	0.066	1.38511	(AN8229.2) hypothetical protein
AN8262.2	0.066	-1.31951	(AN8262.2) hypothetical protein
AN8499.2	0.066	-1.31039	(AN8499.2) hypothetical protein
AN9073.2	0.066	1.17283	(AN9073.2) hypothetical protein
AN9406.2	0.066	-1.18921	(AN9406.2) hypothetical protein
AN0242.2	0.067	-1.16473	(AN0242.2) hypothetical protein
AN0409.2	0.067	-1.34723	(AN0409.2) hypothetical protein
AN1478.2	0.067	-1.38511	(AN1478.2) hypothetical protein
AN2141.2	0.067	-1.25701	(AN2141.2) hypothetical protein
AN2190.2	0.067	-1.16473	(AN2190.2) hypothetical protein
AN2252.2	0.067	-1.15669	(AN2252.2) hypothetical protein
AN3119.2	0.067	1.03526	(AN3119.2) hypothetical protein
AN3945.2	0.067	1.00696	(AN3945.2) hypothetical protein
AN3970.2	0.067	1.29235	(AN3970.2) hypothetical protein
AN4746.2	0.067	1.04247	(AN4746.2) predicted protein
AN5719.2	0.067	-1.13288	(AN5719.2) hypothetical protein similar to AF268869_1 acidic ribosomal protein P1
AN6046.2	0.067	-1.53688	(AN6046.2) hypothetical protein
AN6166.2	0.067	-1.16473	(AN6166.2) hypothetical protein
AN7385.2	0.067	-1.04972	(AN7385.2) hypothetical protein	Phosphatidylserine decarboxylase (4.1.1.65)
AN0316.2	0.068	-1.17283	(AN0316.2) TBA1_EMENI TUBULIN ALPHA-1 CHAIN
AN0585.2	0.068	-1.49485	(AN0585.2) hypothetical protein
AN1048.2	0.068	-1.51572	(AN1048.2) hypothetical protein
AN1198.2	0.068	2.54912	(AN1198.2) hypothetical protein	Aminomethyltransferase (2.1.2.10)
AN1474.2	0.068	-1.12506	(AN1474.2) hypothetical protein
AN1981.2	0.068	1.26576	(AN1981.2) hypothetical protein
AN2461.2	0.068	-1.02811	(AN2461.2) hypothetical protein
AN3036.2	0.068	-1.30134	(AN3036.2) hypothetical protein
AN4018.2	0.068	1.22264	(AN4018.2) hypothetical protein
AN4648.2	0.068	-1.23114	(AN4648.2) hypothetical protein
AN4889.2	0.068	-1.30134	(AN4889.2) hypothetical protein
AN5679.2	0.068	1.24833	(AN5679.2) hypothetical protein
AN5703.2	0.068	1.12506	(AN5703.2) hypothetical protein similar to electron-transferring-flavoprotein dehydrogenase subunit	Electron-transferring-flavoprotein dehydrogenase (1.5.5.1)
AN5790.2	0.068	1.12506	(AN5790.2) IDH1_AJECA Isocitrate dehydrogenase [NAD] subunit 1, mitochondrial precursor (Isocitric dehydrogenase) (NAD+-specific ICDH)	Isocitrate dehydrogenase (NAD+) (1.1.1.41)
AN6196.2	0.068	1.32869	(AN6196.2) hypothetical protein
AN6496.2	0.068	-1.20581	(AN6496.2) hypothetical protein
AN6585.2	0.068	-1.17283	(AN6585.2) hypothetical protein
AN6990.2	0.068	1.31951	(AN6990.2) hypothetical protein
AN8770.2	0.068	1.14076	(AN8770.2) hypothetical protein	Acetylglutamate kinase (2.7.2.8); N-Acetyl-gamma-glutamyl-phosphate reductase and acetylglutamate kinase (1.2.1.38)
AN8846.2	0.068	-1.22264	(AN8846.2) hypothetical protein	1,3-beta-Glucan synthase (2.4.1.34)
AN0211.2	0.069	-1.16473	(AN0211.2) hypothetical protein
AN0332.2	0.069	-1.26576	(AN0332.2) hypothetical protein
AN0450.2	0.069	-1.18921	(AN0450.2) hypothetical protein
AN1566.2	0.069	-1.04972	(AN1566.2) hypothetical protein
AN2277.2	0.069	-1.56917	(AN2277.2) hypothetical protein
AN2826.2	0.069	1.45397	(AN2826.2) hypothetical protein
AN4190.2	0.069	-1.1487	(AN4190.2) hypothetical protein
AN4520.2	0.069	-1.13288	(AN4520.2) hypothetical protein
AN4557.2	0.069	1.11729	(AN4557.2) hypothetical protein
AN7018.2	0.069	-1.07177	(AN7018.2) hypothetical protein
AN7422.2	0.069	-1.13288	(AN7422.2) hypothetical protein
AN8123.2	0.069	-1.1487	(AN8123.2) hypothetical protein similar to AF416568_1 fructosyl amino acid oxidase
AN8557.2	0.069	-1.3566	(AN8557.2) hypothetical protein
AN9303.2	0.069	1.22264	(AN9303.2) hypothetical protein
AN9486.2	0.069	1.28343	(AN9486.2) hypothetical protein
AN0128.2	0.07	-1.04972	(AN0128.2) hypothetical protein
AN0180.2	0.07	1.02811	(AN0180.2) hypothetical protein
AN0228.2	0.07	-1.23971	(AN0228.2) hypothetical protein
AN0757.2	0.07	-1.23114	(AN0757.2) hypothetical protein
AN2235.2	0.07	-1.23971	(AN2235.2) hypothetical protein
AN2614.2	0.07	-1.30134	(AN2614.2) hypothetical protein
AN2821.2	0.07	1.29235	(AN2821.2) hypothetical protein
AN3286.2	0.07	1.32869	(AN3286.2) hypothetical protein
AN3731.2	0.07	-1.24833	(AN3731.2) hypothetical protein
AN3820.2	0.07	-1.18921	(AN3820.2) hypothetical protein
AN4522.2	0.07	-1.08673	(AN4522.2) hypothetical protein similar to ribosomal protein L34-like protein
AN4744.2	0.07	-1.27456	(AN4744.2) hypothetical protein
AN8128.2	0.07	-1.23114	(AN8128.2) predicted protein
AN9080.2	0.07	1.17283	(AN9080.2) hypothetical protein
AN9465.2	0.07	-1.11729	(AN9465.2) conserved hypothetical protein
AN0227.2	0.071	-1.27456	(AN0227.2) predicted protein
AN1281.2	0.071	1.17283	(AN1281.2) hypothetical protein
AN1660.2	0.071	-1.05702	(AN1660.2) hypothetical protein
AN2072.2	0.071	1.22264	(AN2072.2) hypothetical protein
AN2305.2	0.071	-1.19748	(AN2305.2) hypothetical protein
AN3124.2	0.071	-1.18921	(AN3124.2) hypothetical protein
AN3176.2	0.071	-1.60214	(AN3176.2) hypothetical protein
AN3262.2	0.071	1.30134	(AN3262.2) hypothetical protein
AN4565.2	0.071	1.29235	(AN4565.2) hypothetical protein
AN4896.2	0.071	-1.36604	(AN4896.2) hypothetical protein
AN4958.2	0.071	-1.30134	(AN4958.2) hypothetical protein
AN5836.2	0.071	-1.29235	(AN5836.2) STUA_EMENI CELL PATTERN FORMATION-ASSOCIATED PROTEIN
AN6899.2	0.071	1.42405	(AN6899.2) hypothetical protein
AN8842.2	0.071	1.24833	(AN8842.2) hypothetical protein similar to calcium channel MID1
AN9117.2	0.071	1.10191	(AN9117.2) hypothetical protein
AN9125.2	0.071	-1.24833	(AN9125.2) hypothetical protein
AN0312.2	0.072	-1.28343	(AN0312.2) hypothetical protein
AN0900.2	0.072	1.24833	(AN0900.2) predicted protein
AN1017.2	0.072	-1.38511	(AN1017.2) hypothetical protein similar to AF282891_1 stress-activated kinase
AN1862.2	0.072	-1.25701	(AN1862.2) predicted protein
AN2686.2	0.072	1.33793	(AN2686.2) hypothetical protein
AN2884.2	0.072	-1.24833	(AN2884.2) predicted protein
AN4888.2	0.072	-5.24157	(AN4888.2) DCPY_EMENI Pyruvate decarboxylase	Pyruvate decarboxylase (4.1.1.1); Phenylpyruvate decarboxylase (4.1.1.43)
AN5966.2	0.072	-1.11729	(AN5966.2) hypothetical protein similar to AF467711_1 RfeC
AN6015.2	0.072	-1.52626	(AN6015.2) hypothetical protein
AN6288.2	0.072	-1.1487	(AN6288.2) MOB1_NEUCR Probable maintenance of ploidy protein mob1
AN6561.2	0.072	-1.12506	(AN6561.2) hypothetical protein
AN6996.2	0.072	1.31039	(AN6996.2) hypothetical protein
AN7030.2	0.072	-1.12506	(AN7030.2) hypothetical protein
AN7583.2	0.072	1.28343	(AN7583.2) hypothetical protein
AN8059.2	0.072	1.17283	(AN8059.2) hypothetical protein
AN8135.2	0.072	-1.44393	(AN8135.2) hypothetical protein
AN8635.2	0.072	1.24833	(AN8635.2) hypothetical protein
AN8984.2	0.072	-1.42405	(AN8984.2) hypothetical protein
AN0473.2	0.073	-1.17283	(AN0473.2) hypothetical protein
AN1037.2	0.073	-1.18921	(AN1037.2) hypothetical protein similar to AF262955_1 oleate delta-12 desaturase
AN1360.2	0.073	-1.09429	(AN1360.2) hypothetical protein
AN1924.2	0.073	-1.19748	(AN1924.2) hypothetical protein
AN2002.2	0.073	-1.25701	(AN2002.2) hypothetical protein
AN2079.2	0.073	-1.34723	(AN2079.2) hypothetical protein
AN2453.2	0.073	-1.15669	(AN2453.2) hypothetical protein
AN3814.2	0.073	1.15669	(AN3814.2) hypothetical protein similar to PPIase
AN5601.2	0.073	-1.10191	(AN5601.2) hypothetical protein similar to saccharopine reductase	Saccharopine dehydrogenase (NADP+, L-glutamate forming) (1.5.1.10)
AN6249.2	0.073	1.23971	(AN6249.2) hypothetical protein
AN6975.2	0.073	-1.19748	(AN6975.2) hypothetical protein	Phosphatidylinositol 3-kinase (2.7.1.137)
AN8248.2	0.073	-1.25701	(AN8248.2) hypothetical protein
AN8862.2	0.073	-1.22264	(AN8862.2) hypothetical protein
AN9019.2	0.073	-1.27456	(AN9019.2) predicted protein
AN0590.2	0.074	-1.25701	(AN0590.2) conserved hypothetical protein
AN1254.2	0.074	-1.31951	(AN1254.2) hypothetical protein
AN1356.2	0.074	1.31039	(AN1356.2) hypothetical protein
AN1776.2	0.074	-1.38511	(AN1776.2) hypothetical protein
AN3018.2	0.074	-1.08673	(AN3018.2) hypothetical protein
AN3385.2	0.074	-1.19748	(AN3385.2) hypothetical protein
AN3938.2	0.074	-1.28343	(AN3938.2) hypothetical protein
AN4258.2	0.074	-1.24833	(AN4258.2) hypothetical protein	Cytidylate kinase (2.7.4.14); Uridylate kinase (2.7.4.14)
AN4272.2	0.074	1.26576	(AN4272.2) hypothetical protein
AN4431.2	0.074	-1.26576	(AN4431.2) hypothetical protein
AN4887.2	0.074	-1.19748	(AN4887.2) hypothetical protein
AN5911.2	0.074	-1.21419	(AN5911.2) hypothetical protein
AN7173.2	0.074	-1.17283	(AN7173.2) hypothetical protein
AN7786.2	0.074	1.69349	(AN7786.2) hypothetical protein
AN8118.2	0.074	1.20581	(AN8118.2) hypothetical protein	Cytochrome c oxidase (1.9.3.1)
AN8276.2	0.074	-1.24833	(AN8276.2) hypothetical protein
AN9079.2	0.074	-1.16473	(AN9079.2) hypothetical protein
AN9433.2	0.074	-1.47427	(AN9433.2) predicted protein
AN0129.2	0.075	-1.53688	(AN0129.2) hypothetical protein
AN1166.2	0.075	-1.15669	(AN1166.2) hypothetical protein
AN1168.2	0.075	1.20581	(AN1168.2) hypothetical protein similar to AF393474_1 calcium channel
AN3319.2	0.075	1.30134	(AN3319.2) predicted protein
AN3581.2	0.075	-1.18099	(AN3581.2) TRXB_PENCH Thioredoxin reductase	Thioredoxin reductase (1.6.4.5)
AN4087.2	0.075	-1.06437	(AN4087.2) hypothetical protein similar to 40S RIBOSOMAL PROTEIN S3
AN5426.2	0.075	1.08673	(AN5426.2) hypothetical protein	Threonine aldolase (4.1.2.5)
AN5480.2	0.075	1.00696	(AN5480.2) hypothetical protein
AN5600.2	0.075	1.25701	(AN5600.2) hypothetical protein
AN5745.2	0.075	-1.23114	(AN5745.2) hypothetical protein
AN5761.2	0.075	1.04972	(AN5761.2) hypothetical protein
AN6895.2	0.075	-1.1487	(AN6895.2) hypothetical protein
AN6942.2	0.075	1.38511	(AN6942.2) hypothetical protein
AN7199.2	0.075	1.10191	(AN7199.2) hypothetical protein
AN7537.2	0.075	-1.23114	(AN7537.2) hypothetical protein
AN8874.2	0.075	1.21419	(AN8874.2) hypothetical protein
AN0010.2	0.076	1.50525	(AN0010.2) hypothetical protein
AN0062.2	0.076	-1.21419	(AN0062.2) hypothetical protein
AN0907.2	0.076	-1.10957	(AN0907.2) RS22_KLUMA 40S RIBOSOMAL PROTEIN S22 (S15A) (YS24)
AN1379.2	0.076	-1.16473	(AN1379.2) hypothetical protein similar to SONA
AN1510.2	0.076	-1.26576	(AN1510.2) hypothetical protein
AN1779.2	0.076	-1.12506	(AN1779.2) hypothetical protein similar to G1/S regulator
AN2069.2	0.076	1.11729	(AN2069.2) hypothetical protein
AN2251.2	0.076	1.04972	(AN2251.2) hypothetical protein
AN2522.2	0.076	-1.23114	(AN2522.2) hypothetical protein
AN2901.2	0.076	1.13288	(AN2901.2) ARGI_EMENI Arginase	Arginase (3.5.3.1)
AN2957.2	0.076	1.18099	(AN2957.2) hypothetical protein
AN3155.2	0.076	-1.16473	(AN3155.2) hypothetical protein
AN3693.2	0.076	-1.19748	(AN3693.2) hypothetical protein
AN4267.2	0.076	-1.19748	(AN4267.2) hypothetical protein
AN4326.2	0.076	-1.05702	(AN4326.2) hypothetical protein
AN4720.2	0.076	1.60214	(AN4720.2) hypothetical protein
AN4794.2	0.076	-1.04247	(AN4794.2) conserved hypothetical protein
AN5114.2	0.076	-1.23114	(AN5114.2) hypothetical protein
AN5235.2	0.076	-1.13288	(AN5235.2) hypothetical protein
AN5518.2	0.076	-1.16473	(AN5518.2) hypothetical protein
AN5572.2	0.076	-1.03526	(AN5572.2) hypothetical protein
AN5996.2	0.076	-1.10957	(AN5996.2) hypothetical protein similar to AF268870_1 acidic ribosomal protein P2
AN6618.2	0.076	1.30134	(AN6618.2) hypothetical protein
AN7386.2	0.076	-1.06437	(AN7386.2) hypothetical protein
AN7400.2	0.076	-1.3566	(AN7400.2) hypothetical protein
AN8440.2	0.076	-1.18099	(AN8440.2) hypothetical protein	C-3 sterol dehydrogenase (5.3.3.1)
AN8461.2	0.076	-1.17283	(AN8461.2) hypothetical protein
AN8668.2	0.076	-1.24833	(AN8668.2) hypothetical protein
AN8885.2	0.076	1.32869	(AN8885.2) hypothetical protein
AN0676.2	0.077	-1.34723	(AN0676.2) TBG_EMENI Tubulin gamma chain (Gamma tubulin)
AN1067.2	0.077	1.38511	(AN1067.2) predicted protein
AN1191.2	0.077	-1.27456	(AN1191.2) hypothetical protein
AN1258.2	0.077	1.29235	(AN1258.2) hypothetical protein
AN1348.2	0.077	1.23971	(AN1348.2) hypothetical protein
AN1777.2	0.077	-1.14076	(AN1777.2) hypothetical protein
AN1856.2	0.077	-1.25701	(AN1856.2) hypothetical protein
AN2942.2	0.077	1.33793	(AN2942.2) hypothetical protein
AN3186.2	0.077	-1.11729	(AN3186.2) hypothetical protein
AN3796.2	0.077	1.59107	(AN3796.2) hypothetical protein
AN3998.2	0.077	1.60214	(AN3998.2) hypothetical protein
AN4209.2	0.077	1.32869	(AN4209.2) hypothetical protein
AN4560.2	0.077	-1.19748	(AN4560.2) hypothetical protein
AN5897.2	0.077	1.18099	(AN5897.2) hypothetical protein
AN6252.2	0.077	-1.31039	(AN6252.2) hypothetical protein
AN7441.2	0.077	-1.16473	(AN7441.2) hypothetical protein
AN9316.2	0.077	1.41421	(AN9316.2) hypothetical protein
AN9419.2	0.077	-1.24833	(AN9419.2) hypothetical protein
AN9522.2	0.077	1.32869	(AN9522.2) hypothetical protein
AN0737.2	0.078	1.12506	(AN0737.2) hypothetical protein
AN1015.2	0.078	-1.23114	(AN1015.2) hypothetical protein similar to glycogen phosphorylase 1; possible glycogen phosphorylase	Phosphorylase (2.4.1.1)
AN1097.2	0.078	1.33793	(AN1097.2) hypothetical protein
AN1099.2	0.078	-1.26576	(AN1099.2) hypothetical protein
AN1286.2	0.078	-1.33793	(AN1286.2) hypothetical protein
AN1750.2	0.078	-1.1487	(AN1750.2) hypothetical protein
AN2000.2	0.078	1.16473	(AN2000.2) hypothetical protein similar to UBI4 locus contains five-six tandem, in-frame copies of ubiquitin protein coding sequence (depending on strain background)(PMID:6095120, 3038523)transcription of UBI4 is induced in response to several stress conditions; Ubi4p [Saccharomyces cerevisi
AN5751.2	0.078	1.33793	(AN5751.2) hypothetical protein
AN6692.2	0.078	-1.32869	(AN6692.2) predicted protein
AN6696.2	0.078	-1.05702	(AN6696.2) hypothetical protein
AN6982.2	0.078	-1.28343	(AN6982.2) hypothetical protein
AN7107.2	0.078	-1.07177	(AN7107.2) conserved hypothetical protein
AN7749.2	0.078	-1.13288	(AN7749.2) hypothetical protein
AN7751.2	0.078	-1.13288	(AN7751.2) hypothetical protein	Squalene monooxygenase (1.14.99.7)
AN8013.2	0.078	-1.22264	(AN8013.2) hypothetical protein
AN9082.2	0.078	-1.23114	(AN9082.2) hypothetical protein
AN0347.2	0.079	-1.22264	(AN0347.2) hypothetical protein
AN0448.2	0.079	-1.16473	(AN0448.2) hypothetical protein
AN1066.2	0.079	1.27456	(AN1066.2) hypothetical protein
AN1306.2	0.079	1.18921	(AN1306.2) hypothetical protein
AN1905.2	0.079	-1.60214	(AN1905.2) hypothetical protein
AN2163.2	0.079	-1.1487	(AN2163.2) hypothetical protein
AN2526.2	0.079	-1.10957	(AN2526.2) hypothetical protein	Ketol-acid reductoisomerase (1.1.1.86)
AN4601.2	0.079	1.19748	(AN4601.2) hypothetical protein
AN5521.2	0.079	1.12506	(AN5521.2) hypothetical protein
AN5629.2	0.079	1.26576	(AN5629.2) NUBM_ASPNG NADH-ubiquinone oxidoreductase 51 kDa subunit, mitochondrial precursor (Complex I-51KD) (CI-51KD)	NADH dehydrogenase (ubiquinone) (1.6.5.3)
AN5861.2	0.079	-1.28343	(AN5861.2) hypothetical protein
AN5893.2	0.079	1.42405	(AN5893.2) FLBA_EMENI Developmental regulator flbA
AN7976.2	0.079	-1.32869	(AN7976.2) hypothetical protein
AN8138.2	0.079	1.30134	(AN8138.2) AGLC_ASPNG Alpha-galactosidase C precursor (Melibiase)	alpha-Galactosidase (3.2.1.22)
AN0923.2	0.08	-1.32869	(AN0923.2) hypothetical protein
AN1152.2	0.08	1.26576	(AN1152.2) hypothetical protein
AN1272.2	0.08	-1.13288	(AN1272.2) hypothetical protein
AN1437.2	0.08	-1.18921	(AN1437.2) hypothetical protein
AN2759.2	0.08	-1.10957	(AN2759.2) conserved hypothetical protein
AN2852.2	0.08	1.17283	(AN2852.2) hypothetical protein
AN3000.2	0.08	-1.33793	(AN3000.2) predicted protein
AN3087.2	0.08	1.24833	(AN3087.2) hypothetical protein
AN3738.2	0.08	1.31039	(AN3738.2) hypothetical protein
AN4247.2	0.08	-1.19748	(AN4247.2) hypothetical protein
AN5071.2	0.08	-1.14076	(AN5071.2) hypothetical protein
AN5979.2	0.08	-1.10191	(AN5979.2) RS17_NEUCR 40S ribosomal protein S17 (CRP3)
AN6340.2	0.08	-1.18099	(AN6340.2) KLPA_EMENI KINESIN-LIKE PROTEIN KLPA
AN7125.2	0.08	1.24833	(AN7125.2) predicted protein
AN7206.2	0.08	-1.27456	(AN7206.2) hypothetical protein
AN7444.2	0.08	-1.18099	(AN7444.2) hypothetical protein
AN8121.2	0.08	-1.37554	(AN8121.2) hypothetical protein	5'-Phosphoribosylformyl glycinamidine synthetase (6.3.5.3)
AN8163.2	0.08	1.18921	(AN8163.2) hypothetical protein
AN8704.2	0.08	-1.07923	(AN8704.2) conserved hypothetical protein
AN8799.2	0.08	-1.30134	(AN8799.2) hypothetical protein
AN8811.2	0.08	1.15669	(AN8811.2) hypothetical protein
AN0701.2	0.081	-1.04972	(AN0701.2) hypothetical protein
AN1007.2	0.081	-1.17283	(AN1007.2) NIR_EMENI Nitrite reductase	Nitrite reductase (1.7.1.4)
AN1358.2	0.081	-1.25701	(AN1358.2) hypothetical protein
AN1466.2	0.081	-1.18099	(AN1466.2) hypothetical protein
AN1608.2	0.081	1.3566	(AN1608.2) hypothetical protein
AN4000.2	0.081	-1.34723	(AN4000.2) conserved hypothetical protein
AN4469.2	0.081	-1.30134	(AN4469.2) hypothetical protein
AN4538.2	0.081	-1.14076	(AN4538.2) hypothetical protein
AN5139.2	0.081	1.46409	(AN5139.2) hypothetical protein
AN5378.2	0.081	1.50525	(AN5378.2) hypothetical protein
AN6536.2	0.081	-1.14076	(AN6536.2) hypothetical protein similar to AF246264_1 imidazoleglycerol-phosphate dehydratase	Imidazoleglycerol-phosphate dehydratase (4.2.1.19)
AN6903.2	0.081	-1.11729	(AN6903.2) hypothetical protein
AN7194.2	0.081	1.31951	(AN7194.2) hypothetical protein
AN8254.2	0.081	-1.23114	(AN8254.2) hypothetical protein similar to Required for pre-rRNA pseudouridylation and processing at sites A1 and A2; Nop10p
AN0031.2	0.082	-1.44393	(AN0031.2) hypothetical protein
AN0171.2	0.082	1.32869	(AN0171.2) hypothetical protein
AN0278.2	0.082	-1.21419	(AN0278.2) hypothetical protein
AN0709.2	0.082	1.60214	(AN0709.2) hypothetical protein
AN1175.2	0.082	-1.16473	(AN1175.2) hypothetical protein
AN1555.2	0.082	-1.20581	(AN1555.2) CHSD_EMENI Chitin synthase D (Chitin-UDP acetyl-glucosaminyl transferase D) (Class-V chitin synthase D)	Chitin synthase (2.4.1.16)
AN1825.2	0.082	1.07177	(AN1825.2) hypothetical protein
AN2746.2	0.082	-1.20581	(AN2746.2) hypothetical protein
AN2969.2	0.082	-1.8025	(AN2969.2) hypothetical protein
AN4053.2	0.082	-1.28343	(AN4053.2) hypothetical protein
AN4592.2	0.082	1.36604	(AN4592.2) hypothetical protein
AN4940.2	0.082	-1.27456	(AN4940.2) hypothetical protein
AN5336.2	0.082	-1.19748	(AN5336.2) hypothetical protein	5'-Nucleotidase (3.1.3.5)
AN6272.2	0.082	1.16473	(AN6272.2) hypothetical protein
AN7035.2	0.082	1.31039	(AN7035.2) hypothetical protein
AN7431.2	0.082	-1.26576	(AN7431.2) hypothetical protein
AN9067.2	0.082	1.24833	(AN9067.2) hypothetical protein
AN9360.2	0.082	-1.33793	(AN9360.2) hypothetical protein
AN9474.2	0.082	1.22264	(AN9474.2) hypothetical protein
AN0186.2	0.083	-1.33793	(AN0186.2) hypothetical protein
AN0214.2	0.083	-1.10191	(AN0214.2) hypothetical protein
AN0713.2	0.083	1.18921	(AN0713.2) hypothetical protein
AN0926.2	0.083	-1.18921	(AN0926.2) hypothetical protein
AN1044.2	0.083	-1.15669	(AN1044.2) hypothetical protein
AN1126.2	0.083	-1.10957	(AN1126.2) ARF_AJECA ADP-RIBOSYLATION FACTOR
AN2280.2	0.083	-1.22264	(AN2280.2) hypothetical protein
AN2885.2	0.083	-1.21419	(AN2885.2) hypothetical protein
AN3358.2	0.083	1.71713	(AN3358.2) hypothetical protein
AN3914.2	0.083	-1.21419	(AN3914.2) hypothetical protein
AN4178.2	0.083	-1.15669	(AN4178.2) hypothetical protein
AN4965.2	0.083	-1.18099	(AN4965.2) hypothetical protein
AN6943.2	0.083	1.27456	(AN6943.2) hypothetical protein	Glycerate kinase (2.7.1.31)
AN7621.2	0.083	1.16473	(AN7621.2) hypothetical protein
AN7706.2	0.083	-1.23971	(AN7706.2) hypothetical protein
AN8577.2	0.083	-1.18099	(AN8577.2) hypothetical protein
AN0247.2	0.084	-1.27456	(AN0247.2) hypothetical protein
AN0311.2	0.084	-1.16473	(AN0311.2) hypothetical protein
AN1290.2	0.084	1.30134	(AN1290.2) hypothetical protein
AN1650.2	0.084	-1.30134	(AN1650.2) hypothetical protein
AN2051.2	0.084	-1.16473	(AN2051.2) hypothetical protein
AN4204.2	0.084	1.17283	(AN4204.2) hypothetical protein
AN7480.2	0.084	-1.26576	(AN7480.2) hypothetical protein
AN7709.2	0.084	-1.31951	(AN7709.2) hypothetical protein
AN8490.2	0.084	-1.26576	(AN8490.2) predicted protein
AN9157.2	0.084	-1.13288	(AN9157.2) hypothetical protein
AN9463.2	0.084	-1.23114	(AN9463.2) hypothetical protein
AN0051.2	0.085	-1.03526	(AN0051.2) hypothetical protein
AN0445.2	0.085	-1.07923	(AN0445.2) RL15_ASPNG 60S RIBOSOMAL PROTEIN L15
AN1002.2	0.085	-1.23114	(AN1002.2) hypothetical protein
AN1402.2	0.085	-1.06437	(AN1402.2) hypothetical protein
AN1787.2	0.085	-1.45397	(AN1787.2) hypothetical protein
AN1861.2	0.085	-1.31951	(AN1861.2) hypothetical protein
AN2666.2	0.085	1.12506	(AN2666.2) hypothetical protein	D-Xylulose reductase (1.1.1.9); L-Iditol 2-dehydrogenase (1.1.1.14)
AN3207.2	0.085	1.1487	(AN3207.2) hypothetical protein
AN3596.2	0.085	1.18099	(AN3596.2) hypothetical protein
AN4085.2	0.085	-1.19748	(AN4085.2) hypothetical protein
AN4112.2	0.085	-1.34723	(AN4112.2) hypothetical protein
AN4547.2	0.085	-1.20581	(AN4547.2) hypothetical protein
AN4770.2	0.085	1.1487	(AN4770.2) MT16_EMENI Phosphoadenosine phosphosulfate reductase (PAPS reductase, thioredoxin dependent) (PAdoPS reductase) (3''-phosphoadenylylsulfate reductase)	PAPS reductase (1.8.4.8)
AN4862.2	0.085	-1.18921	(AN4862.2) hypothetical protein
AN5102.2	0.085	-1.22264	(AN5102.2) hypothetical protein
AN5131.2	0.085	1.18099	(AN5131.2) hypothetical protein similar to IDI-7
AN5152.2	0.085	-1.22264	(AN5152.2) hypothetical protein
AN5656.2	0.085	1.17283	(AN5656.2) hypothetical protein
AN5746.2	0.085	1.10957	(AN5746.2) ENO_ASPOR Enolase (2-phosphoglycerate dehydratase) (2-phospho-D-glycerate hydro-lyase)	Phosphopyruvate hydratase (4.2.1.11)
AN6221.2	0.085	-1.24833	(AN6221.2) hypothetical protein similar to AF320976_3 GATA factor AREB alpha
AN6223.2	0.085	-1.37554	(AN6223.2) hypothetical protein
AN6325.2	0.085	1.15669	(AN6325.2) hypothetical protein
AN6375.2	0.085	-1.22264	(AN6375.2) hypothetical protein
AN7182.2	0.085	-1.16473	(AN7182.2) hypothetical protein
AN8191.2	0.085	-1.23114	(AN8191.2) hypothetical protein
AN1193.2	0.086	1.54756	(AN1193.2) hypothetical protein
AN2577.2	0.086	1.30134	(AN2577.2) hypothetical protein
AN4602.2	0.086	-1.19748	(AN4602.2) hypothetical protein
AN5580.2	0.086	1.10957	(AN5580.2) hypothetical protein
AN6261.2	0.086	-1.13288	(AN6261.2) hypothetical protein
AN6858.2	0.086	1.23971	(AN6858.2) hypothetical protein
AN7003.2	0.086	-1.07177	(AN7003.2) hypothetical protein
AN7482.2	0.086	-1.08673	(AN7482.2) hypothetical protein
AN7701.2	0.086	1.23114	(AN7701.2) hypothetical protein
AN8055.2	0.086	-1.22264	(AN8055.2) hypothetical protein
AN8351.2	0.086	1.50525	(AN8351.2) hypothetical protein
AN0204.2	0.087	-1.29235	(AN0204.2) hypothetical protein
AN1753.2	0.087	1.21419	(AN1753.2) hypothetical protein
AN2247.2	0.087	-1.29235	(AN2247.2) hypothetical protein
AN5195.2	0.087	-1.39474	(AN5195.2) conserved hypothetical protein
AN7495.2	0.087	-1.1487	(AN7495.2) hypothetical protein
AN1483.2	0.088	1.22264	(AN1483.2) hypothetical protein
AN2059.2	0.088	-1.11729	(AN2059.2) hypothetical protein
AN2123.2	0.088	-1.15669	(AN2123.2) hypothetical protein
AN2438.2	0.088	1.23114	(AN2438.2) hypothetical protein
AN3111.2	0.088	1.75321	(AN3111.2) hypothetical protein
AN3165.2	0.088	-1.28343	(AN3165.2) predicted protein
AN6310.2	0.088	-1.31951	(AN6310.2) hypothetical protein
AN0173.2	0.089	1.31039	(AN0173.2) predicted protein
AN1063.2	0.089	1.18099	(AN1063.2) hypothetical protein similar to possible NADH-ubiquinone oxidoreductase	NADH dehydrogenase (ubiquinone) (1.6.5.3)
AN1365.2	0.089	1.23971	(AN1365.2) hypothetical protein
AN1811.2	0.089	1.27456	(AN1811.2) hypothetical protein
AN1966.2	0.089	-1.32869	(AN1966.2) hypothetical protein
AN2032.2	0.089	-1.08673	(AN2032.2) hypothetical protein
AN3156.2	0.089	-1.23114	(AN3156.2) hypothetical protein
AN3653.2	0.089	-1.04247	(AN3653.2) hypothetical protein
AN4200.2	0.089	1.17283	(AN4200.2) hypothetical protein
AN4226.2	0.089	-1.34723	(AN4226.2) hypothetical protein
AN5205.2	0.089	-1.1487	(AN5205.2) hypothetical protein
AN5635.2	0.089	-1.23971	(AN5635.2) TREB_EMENI NEUTRAL TREHALASE (ALPHA,ALPHA-TREHALASE) (ALPHA,ALPHA-TREHALOSE GLUCOHYDROLASE)	alpha,alpha-Trehalase (3.2.1.28)
AN6060.2	0.089	-1.23971	(AN6060.2) hypothetical protein
AN6084.2	0.089	-1.10191	(AN6084.2) hypothetical protein
AN6299.2	0.089	-1.14076	(AN6299.2) hypothetical protein
AN6489.2	0.089	1.20581	(AN6489.2) hypothetical protein
AN6541.2	0.089	-1.27456	(AN6541.2) hypothetical protein	Phosphoribosylamine-glycine ligase (6.3.4.13); Phosphoribosylformylglycinamide cyclo-ligase (6.3.3.1)
AN6569.2	0.089	-1.22264	(AN6569.2) hypothetical protein
AN7049.2	0.089	-1.23971	(AN7049.2) hypothetical protein
AN7771.2	0.089	1.18099	(AN7771.2) hypothetical protein
AN8290.2	0.089	-1.1487	(AN8290.2) hypothetical protein
AN8863.2	0.089	-1.15669	(AN8863.2) hypothetical protein
AN0475.2	0.09	-1.29235	(AN0475.2) hypothetical protein
AN0977.2	0.09	-1.23114	(AN0977.2) hypothetical protein
AN1251.2	0.09	-1.30134	(AN1251.2) hypothetical protein
AN1560.2	0.09	-1.08673	(AN1560.2) hypothetical protein similar to polo-like kinase
AN2389.2	0.09	1.27456	(AN2389.2) hypothetical protein
AN2672.2	0.09	1.41421	(AN2672.2) hypothetical protein
AN3094.2	0.09	-1.23971	(AN3094.2) hypothetical protein
AN3172.2	0.09	-1.10191	(AN3172.2) hypothetical protein
AN3857.2	0.09	-1.18099	(AN3857.2) hypothetical protein
AN5279.2	0.09	-1.29235	(AN5279.2) hypothetical protein
AN5607.2	0.09	-1.1487	(AN5607.2) hypothetical protein
AN5873.2	0.09	-1.47427	(AN5873.2) hypothetical protein
AN7448.2	0.09	-1.31951	(AN7448.2) hypothetical protein
AN7628.2	0.09	-1.18921	(AN7628.2) hypothetical protein
AN8014.2	0.09	-1.13288	(AN8014.2) hypothetical protein
AN0087.2	0.091	-1.13288	(AN0087.2) hypothetical protein
AN0140.2	0.091	1.10191	(AN0140.2) ARP3_NEUCR Actin-like protein 3
AN0262.2	0.091	-1.12506	(AN0262.2) hypothetical protein
AN0772.2	0.091	-1.00696	(AN0772.2) hypothetical protein
AN0790.2	0.091	-1.17283	(AN0790.2) hypothetical protein
AN1655.2	0.091	1.19748	(AN1655.2) hypothetical protein
AN2056.2	0.091	-1.23971	(AN2056.2) hypothetical protein
[truncated: 7,373 more rows]

## Sheet: Table S7
Table S7 - Differentially expressed genes between the replicated experiments on glucose and ethanol, revealed by the logit-t method. The genes are sorted according to ascending p value from the statistical analysis. The average fold change of expression between ethanol and glycerol is also presented (a fold change equal to 2 (-2) indicates a 2-fold up (down) regulation in ethanol relative to glyc…
ORF	P-value	Fold change	Gene description according to Aspergillus nidulans Database (Broad Institute, release 3.1)	Gene description according to metabolic reconstruction for Aspergillus nidulans
AN2436.2	8.5e-06	-26.3549	(AN2436.2) ACL1_NEUCR Probable ATP-citrate synthase subunit 1 (ATP-citrate (pro-S-)-lyase 1) (Citrate cleavage enzyme subunit 1)	ATP:citrate oxaloacetate-lyase ((pro-3S)-CH2COO- ->acetyl-CoA) (ATP-dephosphorylating) (4.1.3.8)
AN0231.2	6e-05	-38.8542	(AN0231.2) hypothetical protein
AN2435.2	6.6e-05	-16.3362	(AN2435.2) conserved hypothetical protein	ATP:citrate oxaloacetate-lyase ((pro-3S)-CH2COO- ->acetyl-CoA) (ATP-dephosphorylating) (4.1.3.8)
AN1918.2	7.3e-05	17.1484	(AN1918.2) hypothetical protein similar to phosphoenolpyruvate carboxykinase	Phosphoenolpyruvate carboxykinase (ATP) (4.1.1.49); Phosphoenolpyruvate carboxykinase (GTP) (4.1.1.32)
AN1941.2	7.3e-05	-23.9176	(AN1941.2) hypothetical protein
AN5634.2	7.3e-05	22.0087	(AN5634.2) ACEA_EMENI Isocitrate lyase (Isocitrase) (Isocitratase) (ICL)	Isocitrate lyase (4.1.3.1)
AN9380.2	7.8e-05	-21.1121	(AN9380.2) hypothetical protein
AN4575.2	0.00014	-2.02792	(AN4575.2) hypothetical protein
AN5210.2	0.00015	-5.50217	(AN5210.2) KPYK_EMENI Pyruvate kinase (PK)	Pyruvate kinase (2.7.1.40)
AN8979.2	0.00016	63.5579	(AN8979.2) ADH1_EMENI Alcohol dehydrogenase I (ADH I)	Alcohol dehydrogenase (1.1.1.1)
AN1338.2	0.00022	-11.9588	(AN1338.2) hypothetical protein
AN6401.2	0.00022	-36.7583	(AN6401.2) predicted protein
AN8981.2	0.00024	113.772	(AN8981.2) hypothetical protein
AN0688.2	0.00028	-1.81504	(AN0688.2) hypothetical protein similar to transketolase	Transketolase (2.2.1.1); Dihydroxyacetone synthase (2.2.1.3)
AN2815.2	0.00032	-4.92458	(AN2815.2) hypothetical protein	Mannitol 2-dehydrogenase (1.1.1.67)
AN1160.2	0.00046	-18.1261	(AN1160.2) hypothetical protein
AN5626.2	0.0005	4.22807	(AN5626.2) ACSA_EMENI Acetyl-coenzyme A synthetase (Acetate--CoA ligase) (Acyl-activating enzyme)	Acetyl-CoA synthase (6.2.1.1)
AN8781.2	0.00052	-2.08493	(AN8781.2) hypothetical protein
AN7287.2	0.00053	21.8566	(AN7287.2) hypothetical protein
AN2867.2	0.00055	-2.63902	(AN2867.2) PGMU_EMENI Phosphoglucomutase (Glucose phosphomutase) (PGM)	Phosphoglucomutase (5.4.2.2)
AN4643.2	0.00064	6.06287	(AN4643.2) hypothetical protein
AN0554.2	0.00066	3.73213	(AN0554.2) DHAL_EMENI Aldehyde dehydrogenase (ALDDH)	Aldehyde dehydrogenase (NAD+) (1.2.1.3); Lactaldehyde dehydrogenase (1.2.1.22)
AN5226.2	0.00066	3.65533	(AN5226.2) hypothetical protein
AN1059.2	0.00068	10.1261	(AN1059.2) hypothetical protein similar to carnitine acetyl transferase FacC	Carnitine O-acetyltransferase (2.3.1.7)
AN6653.2	0.00071	15.2422	(AN6653.2) MASY_EMENI Malate synthase, glyoxysomal	Malate synthase (4.1.3.2)
AN2045.2	0.00075	-6.54322	(AN2045.2) hypothetical protein
AN5525.2	0.00076	2.21914	(AN5525.2) hypothetical protein similar to aconitase	Aconitate hydratase (4.2.1.3)
AN1396.2	0.00078	-4.99332	(AN1396.2) hypothetical protein	Glycerol 3-phosphate dehydrogenase (FAD dependent) (1.1.99.5)
AN4394.2	0.00081	-16.7955	(AN4394.2) predicted protein
AN7657.2	0.00081	-2.02792	(AN7657.2) hypothetical protein
AN6277.2	0.00089	-9.25351	(AN6277.2) hypothetical protein
AN6279.2	0.00091	7.83536	(AN6279.2) hypothetical protein	Carnitine O-acetyltransferase (2.3.1.7)
AN4722.2	0.00094	-7.3615	(AN4722.2) hypothetical protein
AN4264.2	0.00095	-3.11666	(AN4264.2) hypothetical protein
AN8275.2	0.00096	1.90528	(AN8275.2) CISY_EMENI Citrate synthase, mitochondrial precursor	Citrate synthase (4.1.3.7)
AN6168.2	0.00097	4.08405	(AN6168.2) hypothetical protein similar to NADP-dependent malic enzyme	Malate dehydrogenase (malic enzyme) (oxaloacetate-decarboxylating, NADP+) (1.1.1.40); Malate dehydrogenase (oxaloacetate-decarboxylating) (NAD-malic enzyme) (1.1.1.38)
AN9121.2	0.00099	-5.73582	(AN9121.2) hypothetical protein similar to ESDC
AN7208.2	0.001	9.06307	(AN7208.2) hypothetical protein
AN1921.2	0.0011	2.92817	(AN1921.2) hypothetical protein
AN2319.2	0.0011	11.0809	(AN2319.2) hypothetical protein
AN9001.2	0.0011	-2.90795	(AN9001.2) hypothetical protein
AN1547.2	0.0012	9.06307	(AN1547.2) hypothetical protein	Acetyl-CoA hydrolase (3.1.2.1)
AN6293.2	0.0012	3.16017	(AN6293.2) hypothetical protein
AN8980.2	0.0012	18.2522	(AN8980.2) predicted protein
AN7169.2	0.0013	6.40856	(AN7169.2) hypothetical protein
AN7436.2	0.0014	-2.23457	(AN7436.2) hypothetical protein
AN8602.2	0.0014	-3.50642	(AN8602.2) hypothetical protein
AN8890.2	0.0014	-18.7654	(AN8890.2) hypothetical protein
AN5109.2	0.0016	3.63008	(AN5109.2) hypothetical protein
AN9148.2	0.0016	-2.2974	(AN9148.2) conserved hypothetical protein	UTP-glucose-1-phosphate uridylyltransferase (2.7.7.9)
AN2941.2	0.0017	-10.4831	(AN2941.2) hypothetical protein
AN0493.2	0.0018	-5.16941	(AN0493.2) hypothetical protein
AN2425.2	0.0018	-6.86852	(AN2425.2) hypothetical protein
AN6037.2	0.0019	-2.17347	(AN6037.2) G6PI_ASPOR Glucose-6-phosphate isomerase (GPI) (Phosphoglucose isomerase) (PGI) (Phosphohexose isomerase) (PHI)	Glucose-6-phosphate isomerase (5.3.1.9)
AN2761.2	0.002	-1.33793	(AN2761.2) UBC1_COLGL Ubiquitin-conjugating enzyme E2-16 kDa (Ubiquitin-protein ligase) (Ubiquitin carrier protein) (Colletotrichum hard-surface-induced protein 1)
AN7950.2	0.002	-2.14355	(AN7950.2) hypothetical protein
AN2548.2	0.0021	-2.62079	(AN2548.2) hypothetical protein
AN2426.2	0.0023	-1.6358	(AN2426.2) H42_EMENI Histone H4.2
AN2916.2	0.0023	3.07375	(AN2916.2) conserved hypothetical protein	Succinate dehydrogenase (1.3.99.1)
AN5564.2	0.0023	5.06303	(AN5564.2) hypothetical protein
AN5836.2	0.0023	-2.42839	(AN5836.2) STUA_EMENI CELL PATTERN FORMATION-ASSOCIATED PROTEIN
AN7204.2	0.0023	6.9163	(AN7204.2) hypothetical protein
AN2981.2	0.0024	-2.34567	(AN2981.2) G6PD_EMENI Glucose-6-phosphate 1-dehydrogenase (G6PD)	Glucose 6-phosphate 1-dehydrogenase (1.1.1.49)
AN3804.2	0.0026	-1.75321	(AN3804.2) hypothetical protein
AN5437.2	0.0026	-5.1337	(AN5437.2) hypothetical protein
AN1342.2	0.0027	2.34567	(AN1342.2) hypothetical protein	Alanine-glyoxylate transaminase (2.6.1.44)
AN7193.2	0.0027	-3.24901	(AN7193.2) hypothetical protein	Glycerol dehydrogenase (1.1.1.72); Aldehyde reductase (NADP+) (1.1.1.21)
AN8803.2	0.0027	-15.0324	(AN8803.2) RODL_EMENI RODLET PROTEIN PRECURSOR
AN1458.2	0.0028	2	(AN1458.2) hypothetical protein
AN1847.2	0.0028	-3.605	(AN1847.2) hypothetical protein
AN3729.2	0.0028	-1.84038	(AN3729.2) hypothetical protein similar to 1,3-beta-D-glucan synthase catalytic subunit	1,3-beta-Glucan synthase (2.4.1.34)
AN4252.2	0.0028	2.60268	(AN4252.2) hypothetical protein
AN7443.2	0.0028	-2.47942	(AN7443.2) hypothetical protein
AN9295.2	0.0028	-2.86791	(AN9295.2) hypothetical protein
AN0973.2	0.0029	-7.6211	(AN0973.2) BRLA_EMENI Regulatory protein brlA (Bristle A protein)
AN6470.2	0.0029	-6.02099	(AN6470.2) hypothetical protein
AN3925.2	0.003	-3.89062	(AN3925.2) hypothetical protein
AN6048.2	0.003	3.4822	(AN6048.2) hypothetical protein	Aspartate transaminase (2.6.1.1)
AN6669.2	0.0031	-2.60268	(AN6669.2) hypothetical protein similar to MSTA protein
AN9285.2	0.0031	-5.35171	(AN9285.2) hypothetical protein
AN2343.2	0.0032	2.11404	(AN2343.2) hypothetical protein
AN6089.2	0.0032	2.20381	(AN6089.2) HS60_PARBR Heat shock protein 60, mitochondrial precursor (60 kDa chaperonin) (Protein Cpn60)
AN8007.2	0.0032	-14.1232	(AN8007.2) hypothetical protein	Arabinan endo-1,5-alpha-L-arabinosidase (3.2.1.99)
AN7042.2	0.0033	4.53154	(AN7042.2) hypothetical protein
AN8707.2	0.0033	1.95884	(AN8707.2) hypothetical protein	Fumarate dehydratase (4.2.1.2)
AN1813.2	0.0034	3.31728	(AN1813.2) predicted protein
AN4859.2	0.0034	-1.39474	(AN4859.2) hypothetical protein similar to plasma membrane H(+)ATPase	Plasma membrane ATPase 1 (3.6.3.6)
AN5122.2	0.0034	2.69447	(AN5122.2) hypothetical protein	Adenylate kinase (2.7.4.3)
AN5834.2	0.0034	-1.37554	(AN5834.2) hypothetical protein
AN1993.2	0.0035	2.2974	(AN1993.2) hypothetical protein	Aspartate transaminase (2.6.1.1)
AN7317.2	0.0035	4.59479	(AN7317.2) hypothetical protein
AN1015.2	0.0036	-3.11666	(AN1015.2) hypothetical protein similar to glycogen phosphorylase 1; possible glycogen phosphorylase	Phosphorylase (2.4.1.1)
AN2099.2	0.0036	4.05584	(AN2099.2) hypothetical protein similar to mitochondrial alternative oxidase
AN3795.2	0.0036	-2.34567	(AN3795.2) hypothetical protein
AN5682.2	0.0036	-2.23457	(AN5682.2) hypothetical protein
AN5993.2	0.0036	-3.605	(AN5993.2) hypothetical protein
AN1797.2	0.0037	-3.94493	(AN1797.2) hypothetical protein
AN2549.2	0.0037	-2.62079	(AN2549.2) hypothetical protein
AN5762.2	0.0037	-10.9283	(AN5762.2) hypothetical protein
AN0369.2	0.0038	2.28153	(AN0369.2) hypothetical protein
AN2000.2	0.0038	-2.60268	(AN2000.2) hypothetical protein similar to UBI4 locus contains five-six tandem, in-frame copies of ubiquitin protein coding sequence (depending on strain background)(PMID:6095120, 3038523)transcription of UBI4 is induced in response to several stress cond
AN6650.2	0.0038	2.01391	(AN6650.2) hypothetical protein similar to methylcitrate synthase	Citrate synthase (4.1.3.7); 2-Methylcitrate synthase (4.1.3.31)
AN9306.2	0.0038	-1.87905	(AN9306.2) hypothetical protein
AN0210.2	0.0039	-2.39496	(AN0210.2) hypothetical protein
AN0860.2	0.0039	-4.22807	(AN0860.2) hypothetical protein
AN4390.2	0.0039	-1.61328	(AN4390.2) hypothetical protein
AN1848.2	0.004	-3.09513	(AN1848.2) hypothetical protein
AN6050.2	0.004	-2.73208	(AN6050.2) hypothetical protein
AN6525.2	0.004	5.06303	(AN6525.2) FDH_EMENI Probable formate dehydrogenase (NAD-dependent formate dehydrogenase) (FDH)	Formate dehydrogenase (1.2.1.2)
AN6660.2	0.004	-19.0273	(AN6660.2) predicted protein
AN5885.2	0.0041	-8.05564	(AN5885.2) hypothetical protein
AN0896.2	0.0042	2.60268	(AN0896.2) hypothetical protein
AN3675.2	0.0043	-1.59107	(AN3675.2) hypothetical protein similar to CPCA
AN5286.2	0.0043	9.71356	(AN5286.2) hypothetical protein
AN7148.2	0.0043	-9.91766	(AN7148.2) hypothetical protein
AN7710.2	0.0043	-2.90795	(AN7710.2) hypothetical protein
AN7594.2	0.0044	-1.24833	(AN7594.2) hypothetical protein
AN3954.2	0.0045	-2.25012	(AN3954.2) hypothetical protein similar to 6-phosphogluconate dehydrogenase	Phosphogluconate dehydrogenase (decarboxylating) (1.1.1.44)
AN5444.2	0.0045	-10.5561	(AN5444.2) hypothetical protein	Tryptophan synthetase (4.2.1.20)
AN6246.2	0.0045	2.07053	(AN6246.2) hypothetical protein
AN9450.2	0.0045	-2	(AN9450.2) hypothetical protein
AN1094.2	0.0046	3.09513	(AN1094.2) hypothetical protein	NADH dehydrogenase (ubiquinone) (1.6.5.3)
AN2015.2	0.0046	-2.44528	(AN2015.2) hypothetical protein
AN3079.2	0.0046	-3.65533	(AN3079.2) hypothetical protein
AN4051.2	0.0046	3.91768	(AN4051.2) hypothetical protein
AN7944.2	0.0046	4.22807	(AN7944.2) hypothetical protein
AN7074.2	0.0047	-2.26577	(AN7074.2) hypothetical protein
AN7470.2	0.0047	3.45815	(AN7470.2) hypothetical protein
AN0870.2	0.0051	1.54756	(AN0870.2) hypothetical protein	Phosphate carrier
AN5440.2	0.0051	4.82323	(AN5440.2) hypothetical protein
AN7316.2	0.0051	6.72717	(AN7316.2) hypothetical protein
AN3566.2	0.0052	4.62675	(AN3566.2) hypothetical protein similar to AF233287_1 alpha-mannosidase IC	alpha-Mannosidase (3.2.1.24)
AN6624.2	0.0052	-2.21914	(AN6624.2) hypothetical protein
AN7232.2	0.0052	7.11074	(AN7232.2) hypothetical protein
AN7683.2	0.0052	-2.15846	(AN7683.2) hypothetical protein
AN4379.2	0.0053	-1.29235	(AN4379.2) hypothetical protein
AN6985.2	0.0053	-5.20537	(AN6985.2) hypothetical protein	Ribulokinase (2.7.1.47)
AN5589.2	0.0054	-3.09513	(AN5589.2) hypothetical protein	Glycerol kinase (2.7.1.30)
AN5571.2	0.0055	2.02792	(AN5571.2) hypothetical protein	Oxoglutarate dehydrogenase (lipoamide) (1.2.4.2)
AN2332.2	0.0056	2.78949	(AN2332.2) hypothetical protein	Succinate dehydrogenase (1.3.99.1)
AN7792.2	0.0056	4.65893	(AN7792.2) hypothetical protein
AN3179.2	0.0057	-1.94531	(AN3179.2) hypothetical protein
AN5134.2	0.0057	2.63902	(AN5134.2) hypothetical protein	Glutamate synthase (NADH) (1.4.1.14)
AN6697.2	0.006	-1.51572	(AN6697.2) hypothetical protein
AN7568.2	0.006	3.43426	(AN7568.2) hypothetical protein
AN0667.2	0.0061	-2.17347	(AN0667.2) MANA_EMENI Mannose-6-phosphate isomerase (Phosphomannose isomerase) (PMI) (Phosphohexomutase)	Mannose-6-phosphate isomerase (5.3.1.8)
AN8547.2	0.0062	3.34035	(AN8547.2) hypothetical protein
AN7008.2	0.0064	2.26577	(AN7008.2) hypothetical protein
AN0733.2	0.0065	-1.28343	(AN0733.2) H3_EMENI Histone H3
AN1446.2	0.0065	1.42405	(AN1446.2) hypothetical protein	Cystathionine gamma-lyase (4.4.1.1)
AN1923.2	0.0065	2.58471	(AN1923.2) hypothetical protein	Alanine transaminase (2.6.1.2)
AN5206.2	0.0065	1.45397	(AN5206.2) hypothetical protein	Homoisocitrate dehydrogenase (1.1.1.155)
AN5490.2	0.0065	-3.13834	(AN5490.2) hypothetical protein
AN1812.2	0.0066	-2.94854	(AN1812.2) hypothetical protein similar to AF361222_1 JUN-like bZIP transcription factor
AN0179.2	0.0067	1.64718	(AN0179.2) hypothetical protein
AN5169.2	0.0067	-2.36199	(AN5169.2) hypothetical protein
AN8978.2	0.0067	4.69134	(AN8978.2) ALCR_EMENI Regulatory protein alcR
AN0941.2	0.0068	-6.54322	(AN0941.2) hypothetical protein	alpha-Glucosidase (3.2.1.20)
AN4642.2	0.0068	7.78124	(AN4642.2) hypothetical protein
AN4702.2	0.0068	-1.67018	(AN4702.2) hypothetical protein
AN3203.2	0.0069	-3.24901	(AN3203.2) hypothetical protein
AN5356.2	0.0069	2.80889	(AN5356.2) hypothetical protein similar to carnitine/acyl carnitine carrier	Carnitine/Acyl carnitine carrier
AN8406.2	0.0069	5.81589	(AN8406.2) hypothetical protein
AN5698.2	0.007	2	(AN5698.2) hypothetical protein	3-Ketoacyl-CoA thiolase (2.3.1.16); Acetyl-CoA C-acetyltransferase (2.3.1.9)
AN1670.2	0.0072	-4.05584	(AN1670.2) hypothetical protein
AN3567.2	0.0072	2.21914	(AN3567.2) hypothetical protein
AN5591.2	0.0072	-3.09513	(AN5591.2) hypothetical protein
AN5132.2	0.0073	2.08493	(AN5132.2) hypothetical protein
AN7315.2	0.0073	2.26577	(AN7315.2) hypothetical protein	Succinate-semialdehyde dehydrogenase (NAD(P)+) (1.2.1.16)
AN1084.2	0.0074	1.79005	(AN1084.2) conserved hypothetical protein
AN4361.2	0.0074	1.84038	(AN4361.2) hypothetical protein similar to AF148535_1 positive sulphur transcription regulator METR
AN3606.2	0.0075	-2.21914	(AN3606.2) hypothetical protein
AN7785.2	0.0076	-1.97247	(AN7785.2) hypothetical protein
AN1604.2	0.0077	-4.25748	(AN1604.2) hypothetical protein
AN1915.2	0.0077	2.51403	(AN1915.2) hypothetical protein
AN3206.2	0.0078	2.54912	(AN3206.2) hypothetical protein
AN4812.2	0.0078	-3.73213	(AN4812.2) hypothetical protein
AN2547.2	0.0079	-2.46229	(AN2547.2) hypothetical protein
AN2582.2	0.0079	-1.79005	(AN2582.2) hypothetical protein
AN3068.2	0.0079	2.54912	(AN3068.2) hypothetical protein
AN0178.2	0.0081	3.97237	(AN0178.2) hypothetical protein
AN0734.2	0.0081	-1.22264	(AN0734.2) H4_NEUCR Histone H4
AN4299.2	0.0081	-2.67586	(AN4299.2) hypothetical protein
AN0689.2	0.0082	2.77022	(AN0689.2) hypothetical protein similar to acetate regulatory DNA binding protein FacB
AN6644.2	0.0082	2.2974	(AN6644.2) hypothetical protein
AN0230.2	0.0083	-2.58471	(AN0230.2) hypothetical protein
AN7414.2	0.0083	-5.65685	(AN7414.2) predicted protein
AN0240.2	0.0084	-1.64718	(AN0240.2) conserved hypothetical protein	Transaldolase (2.2.1.2)
AN2844.2	0.0084	6.72717	(AN2844.2) predicted protein
AN4929.2	0.0084	-1.94531	(AN4929.2) hypothetical protein
AN5604.2	0.0084	2.51403	(AN5604.2) hypothetical protein similar to AF525021_1 fructose-1,6-bisphosphatase	Fructose-bisphosphatase (3.1.3.11)
AN4292.2	0.0085	-2.01391	(AN4292.2) hypothetical protein
AN7256.2	0.0085	2.32947	(AN7256.2) hypothetical protein
AN4908.2	0.0087	2.56685	(AN4908.2) hypothetical protein
AN0301.2	0.0088	-2.41162	(AN0301.2) hypothetical protein
AN2583.2	0.0089	4.05584	(AN2583.2) hypothetical protein	Glyceraldehyde 3-phosphate dehydrogenase (1.2.1.12)
AN1155.2	0.009	-1.50525	(AN1155.2) hypothetical protein	Glucan 1,3-beta-glucosidase (3.2.1.58)
AN6254.2	0.009	1.98618	(AN6254.2) hypothetical protein
AN0288.2	0.0091	4.50023	(AN0288.2) hypothetical protein
AN6588.2	0.0092	-1.81504	(AN6588.2) hypothetical protein
AN9071.2	0.0092	-2.18859	(AN9071.2) hypothetical protein
AN3180.2	0.0093	-1.95884	(AN3180.2) hypothetical protein
AN7233.2	0.0094	3.4822	(AN7233.2) hypothetical protein
AN5665.2	0.0096	-1.04247	(AN5665.2) hypothetical protein
AN7463.2	0.0096	1.36604	(AN7463.2) hypothetical protein similar to ammonium transporter MEAA	Ammonium transporter
AN6940.2	0.0097	2.67586	(AN6940.2) hypothetical protein
AN3922.2	0.0099	1.46409	(AN3922.2) hypothetical protein
AN1814.2	0.01	-3.27161	(AN1814.2) predicted protein
AN2387.2	0.01	3.45815	(AN2387.2) hypothetical protein
AN3468.2	0.01	-1.32869	(AN3468.2) H2A_EMENI Histone H2A
AN4148.2	0.01	2.41162	(AN4148.2) hypothetical protein
AN8175.2	0.01	-2.54912	(AN8175.2) hypothetical protein
AN8977.2	0.01	4.19887	(AN8977.2) hypothetical protein	Gluconolactonase (3.1.1.17)
AN0723.2	0.011	-2.78949	(AN0723.2) hypothetical protein
AN0886.2	0.011	4.37717	(AN0886.2) hypothetical protein
AN0943.2	0.011	1.41421	(AN0943.2) hypothetical protein
AN1087.2	0.011	-1.36604	(AN1087.2) hypothetical protein
AN1719.2	0.011	-3.09513	(AN1719.2) hypothetical protein
AN2767.2	0.011	2	(AN2767.2) hypothetical protein
AN3075.2	0.011	-2.23457	(AN3075.2) hypothetical protein
AN3113.2	0.011	-1.7411	(AN3113.2) hypothetical protein
AN3627.2	0.011	-5.02805	(AN3627.2) hypothetical protein
AN4023.2	0.011	2.90795	(AN4023.2) hypothetical protein
AN4195.2	0.011	-1.76541	(AN4195.2) hypothetical protein
AN4397.2	0.011	2.73208	(AN4397.2) hypothetical protein
AN4501.2	0.011	-1.32869	(AN4501.2) 1433_TRIHA 14-3-3 PROTEIN HOMOLOG (TH1433)
AN4927.2	0.011	1.29235	(AN4927.2) hypothetical protein	F1F0-ATPase complex (3.6.3.14)
AN5906.2	0.011	2.39496	(AN5906.2) hypothetical protein
AN6132.2	0.011	1.82766	(AN6132.2) hypothetical protein
AN6804.2	0.011	-1.75321	(AN6804.2) hypothetical protein
AN6856.2	0.011	-2.75108	(AN6856.2) hypothetical protein
AN7798.2	0.011	2.92817	(AN7798.2) predicted protein
AN8010.2	0.011	-2.01391	(AN8010.2) GYS_NEUCR Glycogen [starch] synthase	Glycogen (starch) synthase (2.4.1.11)
AN8242.2	0.011	-6.19026	(AN8242.2) hypothetical protein
AN8273.2	0.011	1.43396	(AN8273.2) hypothetical protein	Ubiquinol-cytochrome c reductase (1.10.2.2)
AN8346.2	0.011	2	(AN8346.2) hypothetical protein
AN8683.2	0.011	-2.26577	(AN8683.2) hypothetical protein
AN8793.2	0.011	2.69447	(AN8793.2) hypothetical protein	Succinate dehydrogenase (ubiquinone) (1.3.5.1)
AN8967.2	0.011	1.60214	(AN8967.2) hypothetical protein
AN0357.2	0.012	1.42405	(AN0357.2) hypothetical protein	Ubiquinol-cytochrome c reductase (1.10.2.2)
AN0942.2	0.012	-2.90795	(AN0942.2) hypothetical protein	L-Arabinitol 4-dehydrogenase (1.1.1.12)
AN1505.2	0.012	2.28153	(AN1505.2) hypothetical protein
AN2279.2	0.012	-1.44393	(AN2279.2) hypothetical protein
AN3466.2	0.012	1.56917	(AN3466.2) hypothetical protein	Dihydrolipoamide S-succinyl transferase (2.3.1.61)
AN8130.2	0.012	-2.73208	(AN8130.2) hypothetical protein
AN8461.2	0.012	-1.6245	(AN8461.2) hypothetical protein
AN8548.2	0.012	2.54912	(AN8548.2) hypothetical protein
AN8670.2	0.012	-3.36359	(AN8670.2) hypothetical protein
AN3141.2	0.013	-2.49666	(AN3141.2) hypothetical protein
AN3223.2	0.013	-2.32947	(AN3223.2) K6PF_ASPNG 6-phosphofructokinase (Phosphofructokinase) (Phosphohexokinase) (6PF-1-K)	6-Phosphofructokinase (2.7.1.11)
AN3359.2	0.013	2.71321	(AN3359.2) hypothetical protein
AN3739.2	0.013	-1.40444	(AN3739.2) hypothetical protein
AN3853.2	0.013	2.01391	(AN3853.2) hypothetical protein
AN4276.2	0.013	-2.36199	(AN4276.2) hypothetical protein
AN4654.2	0.013	-1.91853	(AN4654.2) predicted protein
AN4839.2	0.013	-2.78949	(AN4839.2) hypothetical protein
AN4844.2	0.013	-2.14355	(AN4844.2) hypothetical protein
AN5660.2	0.013	-1.58008	(AN5660.2) hypothetical protein
AN6116.2	0.013	-1.82766	(AN6116.2) hypothetical protein
AN8777.2	0.013	2.77022	(AN8777.2) AMDS_EMENI ACETAMIDASE	Amidase (3.5.1.4)
AN8785.2	0.013	2.53151	(AN8785.2) hypothetical protein
AN0555.2	0.014	2.56685	(AN0555.2) hypothetical protein
AN0824.2	0.014	2.07053	(AN0824.2) conserved hypothetical protein
AN1718.2	0.014	-2.32947	(AN1718.2) predicted protein
AN3182.2	0.014	-2.75108	(AN3182.2) predicted protein
AN3361.2	0.014	-2.11404	(AN3361.2) hypothetical protein
AN3520.2	0.014	-1.23114	(AN3520.2) hypothetical protein
AN4434.2	0.014	1.82766	(AN4434.2) hypothetical protein
AN4674.2	0.014	-2.39496	(AN4674.2) hypothetical protein
AN4885.2	0.014	2.54912	(AN4885.2) hypothetical protein
AN5046.2	0.014	-2.02792	(AN5046.2) hypothetical protein
AN5148.2	0.014	1.65864	(AN5148.2) hypothetical protein
AN6717.2	0.014	1.29235	(AN6717.2) hypothetical protein	Malate dehydrogenase (1.1.1.37)
AN7334.2	0.014	1.6245	(AN7334.2) hypothetical protein
AN9397.2	0.014	-1.55833	(AN9397.2) hypothetical protein similar to transcription factor
AN0684.2	0.015	-1.55833	(AN0684.2) hypothetical protein
AN1330.2	0.015	1.76541	(AN1330.2) hypothetical protein
AN1426.2	0.015	2.2974	(AN1426.2) hypothetical protein
AN3402.2	0.015	2.80889	(AN3402.2) hypothetical protein similar to AF208224_1 alpha-amylase	alpha-Amylase (3.2.1.1)
AN3592.2	0.015	-1.59107	(AN3592.2) hypothetical protein similar to calnexin
AN4423.2	0.015	2.02792	(AN4423.2) hypothetical protein
AN4871.2	0.015	1.48452	(AN4871.2) hypothetical protein similar to chitinase	Chitinase (Endochitinase) (3.2.1.14)
AN5335.2	0.015	2.65737	(AN5335.2) hypothetical protein
AN6366.2	0.015	1.48452	(AN6366.2) hypothetical protein
AN6731.2	0.015	1.58008	(AN6731.2) hypothetical protein similar to AF510861_1 stearic acid desaturase
AN6891.2	0.015	1.75321	(AN6891.2) hypothetical protein
AN7721.2	0.015	-1.45397	(AN7721.2) conserved hypothetical protein
AN9446.2	0.015	2.02792	(AN9446.2) hypothetical protein similar to pantothenate kinase	Pantothenate kinase (2.7.1.33)
AN0054.2	0.016	-1.51572	(AN0054.2) hypothetical protein similar to adenylate-forming enzyme
AN1246.2	0.016	1.3566	(AN1246.2) PGK_EMENI Phosphoglycerate kinase	Phosphoglycerate kinase (2.7.2.3)
AN2157.2	0.016	-3.73213	(AN2157.2) hypothetical protein
AN3894.2	0.016	1.94531	(AN3894.2) hypothetical protein	Aconitate hydratase (4.2.1.3)
AN4746.2	0.016	1.14076	(AN4746.2) predicted protein
AN4912.2	0.016	1.84038	(AN4912.2) hypothetical protein
AN5055.2	0.016	2.01391	(AN5055.2) hypothetical protein
AN5666.2	0.016	-1.47427	(AN5666.2) hypothetical protein
AN5859.2	0.016	2.53151	(AN5859.2) hypothetical protein
AN6248.2	0.016	1.97247	(AN6248.2) hypothetical protein
AN7570.2	0.016	-1.55833	(AN7570.2) TBA2_EMENI TUBULIN ALPHA-2 CHAIN
AN8229.2	0.016	2.39496	(AN8229.2) hypothetical protein
AN0067.2	0.017	-1.55833	(AN0067.2) hypothetical protein similar to ribonucleotide reductase	Ribonucleoside-triphosphate reductase (1.17.4.2)
AN0252.2	0.017	1.23971	(AN0252.2) hypothetical protein	F1F0-ATPase complex (3.6.3.14)
AN1169.2	0.017	-2.63902	(AN1169.2) predicted protein
AN2268.2	0.017	1.84038	(AN2268.2) hypothetical protein
AN2432.2	0.017	1.7411	(AN2432.2) conserved hypothetical protein
AN2873.2	0.017	2.02792	(AN2873.2) hypothetical protein	Saccharopine dehydrogenase (NAD+, L-lysine forming) (1.5.1.7)
AN3901.2	0.017	1.55833	(AN3901.2) hypothetical protein	Lactic acid dehydrogenase (1.1.2.3)
AN4008.2	0.017	-1.17283	(AN4008.2) hypothetical protein
AN4438.2	0.017	-2.32947	(AN4438.2) hypothetical protein
AN4611.2	0.017	1.6358	(AN4611.2) hypothetical protein
AN5105.2	0.017	-1.54756	(AN5105.2) hypothetical protein similar to dolichyl-phosphate-mannose:protein mannosyltransferase
AN6643.2	0.017	1.50525	(AN6643.2) hypothetical protein	Biotin synthase (2.8.1.6)
AN7459.2	0.017	-1.65864	(AN7459.2) hypothetical protein similar to hexokinase	Hexokinase (2.7.1.1); Glucokinase (2.7.1.2)
AN7590.2	0.017	-3.75809	(AN7590.2) hypothetical protein similar to AF387300_1 NADP-dependent mannitol dehydrogenase	L-Xylulose reductase (1.1.1.10); Mannitol 2-dehydrogenase (NADP+) (1.1.1.138)
AN8982.2	0.017	1.76541	(AN8982.2) hypothetical protein
AN9512.2	0.017	1.31951	(AN9512.2) hypothetical protein
AN0047.2	0.018	-1.86607	(AN0047.2) hypothetical protein
AN0500.2	0.018	-3.75809	(AN0500.2) hypothetical protein
AN1052.2	0.018	-1.97247	(AN1052.2) hypothetical protein similar to velvet A
AN1509.2	0.018	-3.5801	(AN1509.2) hypothetical protein
AN2168.2	0.018	-2.17347	(AN2168.2) hypothetical protein
AN2685.2	0.018	-1.71713	(AN2685.2) hypothetical protein
AN3258.2	0.018	1.94531	(AN3258.2) hypothetical protein
AN3848.2	0.018	2.25012	(AN3848.2) hypothetical protein
AN4025.2	0.018	-4.43828	(AN4025.2) hypothetical protein
AN4046.2	0.018	2.08493	(AN4046.2) hypothetical protein
AN5752.2	0.018	2.46229	(AN5752.2) hypothetical protein
AN6127.2	0.018	2.49666	(AN6127.2) hypothetical protein
AN7101.2	0.018	-1.76541	(AN7101.2) hypothetical protein
AN7727.2	0.018	-1.93187	(AN7727.2) hypothetical protein
AN8829.2	0.018	-2.77022	(AN8829.2) hypothetical protein
AN0964.2	0.019	-2.08493	(AN0964.2) hypothetical protein
AN1716.2	0.019	-2.34567	(AN1716.2) hypothetical protein
AN3121.2	0.019	-4.22807	(AN3121.2) hypothetical protein
AN3730.2	0.019	-2.73208	(AN3730.2) hypothetical protein
AN3772.2	0.019	1.64718	(AN3772.2) hypothetical protein
AN3876.2	0.019	1.77769	(AN3876.2) hypothetical protein
AN4268.2	0.019	1.54756	(AN4268.2) hypothetical protein
AN5175.2	0.019	2.21914	(AN5175.2) hypothetical protein
AN6105.2	0.019	1.15669	(AN6105.2) predicted protein
AN6348.2	0.019	1.76541	(AN6348.2) hypothetical protein
AN7224.2	0.019	2.75108	(AN7224.2) hypothetical protein
AN8102.2	0.019	2.42839	(AN8102.2) hypothetical protein
AN0904.2	0.02	-2.71321	(AN0904.2) hypothetical protein
AN1115.2	0.02	2.20381	(AN1115.2) hypothetical protein	Purine nucleosidase (3.2.2.1)
AN1920.2	0.02	-2.73208	(AN1920.2) hypothetical protein
AN3304.2	0.02	-3.24901	(AN3304.2) hypothetical protein
AN3832.2	0.02	2.44528	(AN3832.2) hypothetical protein
AN4334.2	0.02	1.38511	(AN4334.2) hypothetical protein
AN6838.2	0.02	-1.42405	(AN6838.2) TBB2_EMENI TUBULIN BETA-2 CHAIN
AN7365.2	0.02	1.25701	(AN7365.2) predicted protein
AN7395.2	0.02	-3.16017	(AN7395.2) hypothetical protein
AN7468.2	0.02	3.43426	(AN7468.2) hypothetical protein
AN8097.2	0.02	2.51403	(AN8097.2) hypothetical protein
AN8235.2	0.02	-1.61328	(AN8235.2) hypothetical protein
AN8972.2	0.02	1.3566	(AN8972.2) hypothetical protein
AN9093.2	0.02	1.8025	(AN9093.2) hypothetical protein
AN0997.2	0.021	1.7411	(AN0997.2) hypothetical protein
AN1683.2	0.021	-1.39474	(AN1683.2) hypothetical protein
AN1837.2	0.021	-8.51496	(AN1837.2) hypothetical protein
AN2471.2	0.021	-7.3615	(AN2471.2) hypothetical protein
AN2585.2	0.021	2.73208	(AN2585.2) hypothetical protein
AN3112.2	0.021	-1.68179	(AN3112.2) conserved hypothetical protein
AN4906.2	0.021	-2.21914	(AN4906.2) hypothetical protein
AN5028.2	0.021	-1.31039	(AN5028.2) hypothetical protein
AN8167.2	0.021	2.07053	(AN8167.2) hypothetical protein
AN2290.2	0.022	-1.67018	(AN2290.2) STEA_EMENI Transcription factor SteA
AN2937.2	0.022	-1.36604	(AN2937.2) predicted protein
AN2951.2	0.022	-2.37841	(AN2951.2) hypothetical protein	UDPglucose 4-epimerase (5.1.3.2)
AN5858.2	0.022	1.90528	(AN5858.2) hypothetical protein
AN6207.2	0.022	2.2974	(AN6207.2) hypothetical protein similar to related to pyruvate dehydrogenase kinase isoform 2, mitochondrial
AN0443.2	0.023	-1.60214	(AN0443.2) hypothetical protein
AN0747.2	0.023	1.52626	(AN0747.2) hypothetical protein	Ubiquinol-cytochrome c reductase (1.10.2.2)
AN1095.2	0.023	1.8025	(AN1095.2) hypothetical protein
AN1892.2	0.023	1.7411	(AN1892.2) IM17_NEUCR Mitochondrial import inner membrane translocase subunit TIM17
AN2009.2	0.023	-1.72907	(AN2009.2) hypothetical protein similar to AF467710_1 RfeB
AN4050.2	0.023	2.32947	(AN4050.2) hypothetical protein
AN4164.2	0.023	2.60268	(AN4164.2) hypothetical protein
AN4295.2	0.023	1.82766	(AN4295.2) hypothetical protein
AN4528.2	0.023	-1.77769	(AN4528.2) hypothetical protein
AN5753.2	0.023	1.34723	(AN5753.2) hypothetical protein
AN8188.2	0.023	1.54756	(AN8188.2) hypothetical protein similar to GTP cyclohydrolase I	GTP cyclohydrolase I (3.5.4.16)
AN8225.2	0.023	1.71713	(AN8225.2) hypothetical protein
AN9130.2	0.023	2.17347	(AN9130.2) hypothetical protein
AN1274.2	0.024	1.52626	(AN1274.2) hypothetical protein
AN2954.2	0.024	-1.86607	(AN2954.2) hypothetical protein
AN3147.2	0.024	-1.59107	(AN3147.2) hypothetical protein
AN4151.2	0.024	2.77022	(AN4151.2) hypothetical protein
AN4940.2	0.024	-2.25012	(AN4940.2) hypothetical protein
AN5172.2	0.024	-2.86791	(AN5172.2) predicted protein
AN5740.2	0.024	-1.25701	(AN5740.2) hypothetical protein similar to AF338871_1 rho GTPase; RhoA
AN6809.2	0.024	-1.64718	(AN6809.2) hypothetical protein
AN8278.2	0.024	1.84038	(AN8278.2) hypothetical protein
AN1534.2	0.025	1.24833	(AN1534.2) hypothetical protein	F1F0-ATPase complex (3.6.3.14)
AN2999.2	0.025	1.76541	(AN2999.2) IDHP_ASPNG ISOCITRATE DEHYDROGENASE [NADP], MITOCHONDRIAL PRECURSOR (OXALOSUCCINATE DECARBOXYLASE) (IDH) (NADP+-SPECIFIC ICDH) (IDP)	Isocitrate dehydrogenase (NADP+) (1.1.1.42)
AN3586.2	0.025	1.71713	(AN3586.2) hypothetical protein
AN4467.2	0.025	-1.60214	(AN4467.2) hypothetical protein similar to cyclophilin B; CYPB
AN8735.2	0.025	1.61328	(AN8735.2) hypothetical protein
AN9180.2	0.025	-2.60268	(AN9180.2) hypothetical protein
AN2043.2	0.026	-3.27161	(AN2043.2) hypothetical protein
AN2701.2	0.026	-1.39474	(AN2701.2) hypothetical protein
AN3843.2	0.026	1.70527	(AN3843.2) hypothetical protein
AN6039.2	0.026	1.97247	(AN6039.2) hypothetical protein
AN6718.2	0.026	-1.17283	(AN6718.2) hypothetical protein
AN6939.2	0.026	1.54756	(AN6939.2) hypothetical protein
AN7409.2	0.026	-1.82766	(AN7409.2) predicted protein
AN8994.2	0.026	1.42405	(AN8994.2) hypothetical protein
AN1601.2	0.027	-2.53151	(AN1601.2) hypothetical protein	O-Methylsterigmatocystin oxidoreductase (1.14.1.-)
AN1709.2	0.027	2	(AN1709.2) hypothetical protein
AN1744.2	0.027	1.45397	(AN1744.2) hypothetical protein
AN2057.2	0.027	1.67018	(AN2057.2) hypothetical protein
AN3431.2	0.027	2.39496	(AN3431.2) hypothetical protein
AN3469.2	0.027	-1.18099	(AN3469.2) H2B_EMENI Histone H2B
AN4049.2	0.027	1.53688	(AN4049.2) hypothetical protein
AN6237.2	0.027	1.64718	(AN6237.2) hypothetical protein
AN6693.2	0.027	-2.58471	(AN6693.2) hypothetical protein
AN7335.2	0.027	-1.68179	(AN7335.2) hypothetical protein
AN7469.2	0.027	2.51403	(AN7469.2) hypothetical protein
AN9095.2	0.027	1.72907	(AN9095.2) hypothetical protein
AN2949.2	0.028	1.82766	(AN2949.2) hypothetical protein
AN5037.2	0.028	-1.86607	(AN5037.2) hypothetical protein
AN6075.2	0.028	-1.84038	(AN6075.2) hypothetical protein
AN6499.2	0.028	1.45397	(AN6499.2) hypothetical protein	Malate dehydrogenase (1.1.1.37); L-Lactate dehydrogenase (1.1.1.27)
AN7795.2	0.028	1.45397	(AN7795.2) hypothetical protein
AN8095.2	0.028	1.86607	(AN8095.2) hypothetical protein
AN8661.2	0.028	-2.56685	(AN8661.2) hypothetical protein
AN0940.2	0.029	-4.75683	(AN0940.2) predicted protein
AN1459.2	0.029	-1.71713	(AN1459.2) hypothetical protein
AN1550.2	0.029	-2.36199	(AN1550.2) hypothetical protein
AN1631.2	0.029	1.7411	(AN1631.2) hypothetical protein
AN1671.2	0.029	1.53688	(AN1671.2) hypothetical protein	Diacylglycerol pyrophosphate phosphatase (3.1.3.-/3.1.3.4)
AN1677.2	0.029	-1.91853	(AN1677.2) hypothetical protein
AN2017.2	0.029	-2.12874	(AN2017.2) hypothetical protein similar to AF208225_2 alpha-glucosidase AgdA	alpha-Glucosidase (3.2.1.20)
AN2228.2	0.029	-4.99332	(AN2228.2) hypothetical protein
AN3783.2	0.029	-3.81055	(AN3783.2) hypothetical protein
AN4112.2	0.029	-1.43396	(AN4112.2) hypothetical protein
AN5131.2	0.029	-1.49485	(AN5131.2) hypothetical protein similar to IDI-7
AN5547.2	0.029	-1.82766	(AN5547.2) hypothetical protein
AN5763.2	0.029	-5.09824	(AN5763.2) hypothetical protein
AN8962.2	0.029	1.58008	(AN8962.2) hypothetical protein
AN2042.2	0.03	2.23457	(AN2042.2) hypothetical protein
AN2140.2	0.03	-1.28343	(AN2140.2) hypothetical protein
AN3030.2	0.03	2.04202	(AN3030.2) hypothetical protein
AN3396.2	0.03	1.93187	(AN3396.2) hypothetical protein
AN4592.2	0.03	1.7411	(AN4592.2) hypothetical protein
AN5790.2	0.03	1.42405	(AN5790.2) IDH1_AJECA Isocitrate dehydrogenase [NAD] subunit 1, mitochondrial precursor (Isocitric dehydrogenase) (NAD+-specific ICDH)	Isocitrate dehydrogenase (NAD+) (1.1.1.41)
AN5813.2	0.03	1.77769	(AN5813.2) hypothetical protein
AN6563.2	0.03	-1.18921	(AN6563.2) hypothetical protein
AN6564.2	0.03	1.50525	(AN6564.2) hypothetical protein
AN7165.2	0.03	1.98618	(AN7165.2) hypothetical protein
AN7284.2	0.03	1.6245	(AN7284.2) hypothetical protein
AN7632.2	0.03	1.43396	(AN7632.2) hypothetical protein similar to AF364077_2 formaldehyde dehydrogenase	Alcohol dehydrogenase (1.1.1.1); Formaldehyde dehydrogenase (glutathione) (1.2.1.1)
AN8567.2	0.03	-2.62079	(AN8567.2) hypothetical protein
AN9168.2	0.03	-1.30134	(AN9168.2) hypothetical protein
AN1425.2	0.031	1.23114	(AN1425.2) hypothetical protein
AN1805.2	0.031	-1.6245	(AN1805.2) hypothetical protein
AN4190.2	0.031	-1.23114	(AN4190.2) hypothetical protein
AN5012.2	0.031	-1.69349	(AN5012.2) hypothetical protein
AN5357.2	0.031	-1.32869	(AN5357.2) hypothetical protein
AN5442.2	0.031	-1.39474	(AN5442.2) conserved hypothetical protein
AN7011.2	0.031	2.39496	(AN7011.2) hypothetical protein
AN7258.2	0.031	-1.44393	(AN7258.2) hypothetical protein
AN8008.2	0.031	1.70527	(AN8008.2) predicted protein
AN9407.2	0.031	1.69349	(AN9407.2) FAS2_PENPA Fatty acid synthase subunit alpha	B-Ketoacyl-ACP synthase (6.4.1.2/6.3.4.1/2.3.1.85/1.1.1.100/2.3.1.41/4.2.1.61)
AN0122.2	0.032	1.89212	(AN0122.2) hypothetical protein
AN0884.2	0.032	2.18859	(AN0884.2) hypothetical protein
AN1151.2	0.032	-1.52626	(AN1151.2) hypothetical protein
AN1163.2	0.032	1.30134	(AN1163.2) hypothetical protein
AN1194.2	0.032	-1.37554	(AN1194.2) KAPS_EMENI Adenylylsulfate kinase (APS kinase) (Adenosine-5''phosphosulfate kinase) (ATP adenosine-5''-phosphosulfate 3''-phosphotransferase)	Adenylylsulfate kinase (2.7.1.25)
AN1278.2	0.032	2.20381	(AN1278.2) hypothetical protein
AN1331.2	0.032	1.65864	(AN1331.2) hypothetical protein
AN1378.2	0.032	-2.05623	(AN1378.2) hypothetical protein
AN2306.2	0.032	1.31039	(AN2306.2) hypothetical protein	Ubiquinol-cytochrome c reductase (1.10.2.2)
AN4102.2	0.032	-2.12874	(AN4102.2) hypothetical protein
AN5318.2	0.032	1.8025	(AN5318.2) hypothetical protein
AN5821.2	0.032	-1.68179	(AN5821.2) hypothetical protein
AN5909.2	0.032	1.76541	(AN5909.2) hypothetical protein similar to S72324 orotate reductase (NADH2) (EC 1.3.1.14) - Emericella nidulans	Orotate reductase (1.3.1.14/1.3.3.1)
AN5945.2	0.032	2.28153	(AN5945.2) hypothetical protein
AN6010.2	0.032	1.37554	(AN6010.2) hypothetical protein similar to 70 kDa heat shock protein
AN8770.2	0.032	1.33793	(AN8770.2) hypothetical protein	Acetylglutamate kinase (2.7.2.8); N-Acetyl-gamma-glutamyl-phosphate reductase and acetylglutamate kinase (1.2.1.38)
AN8969.2	0.032	-1.97247	(AN8969.2) hypothetical protein
AN9408.2	0.032	1.51572	(AN9408.2) hypothetical protein similar to fatty acid synthase, beta subunit	Fatty-acyl-CoA synthase (4.2.1.61/1.3.1.9/2.3.1.38/2.3.1.39/3.1.2.14/2.3.1.86); 3-Hydroxypalmitoyl-[acyl-carrier-protein] dehydratase (4.2.1.61)
AN1103.2	0.033	1.94531	(AN1103.2) hypothetical protein
AN1743.2	0.033	2.08493	(AN1743.2) hypothetical protein	HNRNP arginine N-methyltransferase (2.1.1.-)
AN3087.2	0.033	1.6245	(AN3087.2) hypothetical protein
AN4559.2	0.033	1.47427	(AN4559.2) hypothetical protein
AN4784.2	0.033	-1.89212	(AN4784.2) hypothetical protein
AN5693.2	0.033	1.85318	(AN5693.2) hypothetical protein
AN5824.2	0.033	1.79005	(AN5824.2) hypothetical protein
AN5878.2	0.033	1.43396	(AN5878.2) conserved hypothetical protein
AN5978.2	0.033	1.18099	(AN5978.2) hypothetical protein
AN6689.2	0.033	-1.33793	(AN6689.2) hypothetical protein
AN8074.2	0.033	-1.79005	(AN8074.2) hypothetical protein
AN8605.2	0.033	-1.23971	(AN8605.2) hypothetical protein
AN8810.2	0.033	-1.40444	(AN8810.2) hypothetical protein
AN0174.2	0.034	2.02792	(AN0174.2) hypothetical protein
AN0180.2	0.034	1.38511	(AN0180.2) hypothetical protein
AN0213.2	0.034	-1.76541	(AN0213.2) hypothetical protein
AN1074.2	0.034	2.18859	(AN1074.2) hypothetical protein
AN3432.2	0.034	-1.42405	(AN3432.2) hypothetical protein	Aldose 1-epimerase (5.1.3.3); UDPglucose 4-epimerase (5.1.3.2)
AN3769.2	0.034	-1.09429	(AN3769.2) hypothetical protein
AN3973.2	0.034	1.31951	(AN3973.2) hypothetical protein
AN4843.2	0.034	-2.75108	(AN4843.2) hypothetical protein	alpha-Glucosidase (3.2.1.20)
AN4875.2	0.034	1.69349	(AN4875.2) hypothetical protein
AN5353.2	0.034	-2.18859	(AN5353.2) hypothetical protein
AN5583.2	0.034	-1.86607	(AN5583.2) hypothetical protein
AN6255.2	0.034	1.24833	(AN6255.2) hypothetical protein	Cytochrome c oxidase (1.9.3.1)
AN7451.2	0.034	-1.8025	(AN7451.2) hypothetical protein	Glutamate dehydrogenase (1.4.1.4)
AN8233.2	0.034	-2.11404	(AN8233.2) hypothetical protein
AN8489.2	0.034	1.52626	(AN8489.2) hypothetical protein similar to T30567 ATP-binding cassette multidrug transport protein - Emericella nidulans
AN8627.2	0.034	-1.90528	(AN8627.2) hypothetical protein
AN0316.2	0.035	-1.23114	(AN0316.2) TBA1_EMENI TUBULIN ALPHA-1 CHAIN
AN0686.2	0.035	1.53688	(AN0686.2) conserved hypothetical protein
AN3073.2	0.035	1.71713	(AN3073.2) hypothetical protein	Asn-tRNA synthetase (6.1.1.22)
AN4633.2	0.035	1.85318	(AN4633.2) hypothetical protein
AN4842.2	0.035	2.23457	(AN4842.2) hypothetical protein
AN5200.2	0.035	1.33793	(AN5200.2) hypothetical protein	Kynurenine 3-monooxygenase (1.14.13.9)
AN5674.2	0.035	-1.50525	(AN5674.2) hypothetical protein
AN6287.2	0.035	1.50525	(AN6287.2) hypothetical protein	F1F0-ATPase complex (3.6.3.14)
AN6592.2	0.035	-1.76541	(AN6592.2) hypothetical protein
AN6631.2	0.035	1.34723	(AN6631.2) hypothetical protein	F1F0-ATPase complex (3.6.3.14)
AN7497.2	0.035	1.40444	(AN7497.2) hypothetical protein
AN8262.2	0.035	-2.65737	(AN8262.2) hypothetical protein
AN9064.2	0.035	-1.51572	(AN9064.2) hypothetical protein similar to xylitol dehydrogenase	D-Xylulose reductase (1.1.1.9); L-Iditol 2-dehydrogenase (1.1.1.14)
AN0257.2	0.036	2.71321	(AN0257.2) hypothetical protein
AN2052.2	0.036	1.68179	(AN2052.2) hypothetical protein
AN2545.2	0.036	-1.77769	(AN2545.2) hypothetical protein
AN2936.2	0.036	-1.75321	(AN2936.2) hypothetical protein similar to T30525 alpha-mannosidase (EC 3.2.1.24) - Emericella nidulans	alpha-Mannosidase (3.2.1.24)
AN3184.2	0.036	-1.79005	(AN3184.2) hypothetical protein	Aldose 1-epimerase (5.1.3.3)
AN6126.2	0.036	1.81504	(AN6126.2) hypothetical protein similar to T30568 acetyl-CoA carboxylase (EC 6.4.1.2) - Emericella nidulans	Acetyl-CoA carboxylase / Biotin carboxylase (6.4.1.2/6.3.4.14)
AN6306.2	0.036	1.98618	(AN6306.2) hypothetical protein
AN6701.2	0.036	1.69349	(AN6701.2) hypothetical protein
AN6900.2	0.036	1.29235	(AN6900.2) TPIS_EMENI TRIOSEPHOSPHATE ISOMERASE (TIM)	Triosephosphate isomerase (5.3.1.1)
AN7166.2	0.036	1.41421	(AN7166.2) hypothetical protein
AN9274.2	0.036	1.58008	(AN9274.2) hypothetical protein
AN0275.2	0.037	-1.58008	(AN0275.2) hypothetical protein
AN1394.2	0.037	-1.30134	(AN1394.2) hypothetical protein similar to septin
AN2001.2	0.037	-1.60214	(AN2001.2) hypothetical protein
AN2313.2	0.037	1.71713	(AN2313.2) hypothetical protein
AN2532.2	0.037	1.64718	(AN2532.2) AMO1_ASPNG Copper amine oxidase 1
AN2876.2	0.037	-1.34723	(AN2876.2) hypothetical protein
AN4641.2	0.037	-2.28153	(AN4641.2) hypothetical protein
AN5563.2	0.037	1.30134	(AN5563.2) hypothetical protein similar to reductase-like protein	Glycerol dehydrogenase (1.1.1.72); D-Arabinose 1-dehydrogenase [NAD(P)+] (1.1.1.117)
AN6423.2	0.037	-2.28153	(AN6423.2) hypothetical protein
AN7329.2	0.037	1.64718	(AN7329.2) hypothetical protein
AN7426.2	0.037	-1.60214	(AN7426.2) hypothetical protein
AN7476.2	0.037	-1.90528	(AN7476.2) hypothetical protein
AN8256.2	0.037	1.6358	(AN8256.2) hypothetical protein
AN8943.2	0.037	1.02811	(AN8943.2) hypothetical protein
AN0559.2	0.038	1.38511	(AN0559.2) hypothetical protein
AN0924.2	0.038	-1.39474	(AN0924.2) hypothetical protein
AN2154.2	0.038	1.37554	(AN2154.2) hypothetical protein	Phosphatidylethanolamine N-methyltransferase (2.1.1.17)
AN3808.2	0.038	1.56917	(AN3808.2) hypothetical protein
AN4196.2	0.038	-1.95884	(AN4196.2) hypothetical protein
AN4622.2	0.038	-1.6245	(AN4622.2) hypothetical protein
AN5897.2	0.038	1.40444	(AN5897.2) hypothetical protein
AN6460.2	0.038	-2.65737	(AN6460.2) hypothetical protein
AN0787.2	0.039	-2.26577	(AN0787.2) hypothetical protein similar to AF129496_1 class I alpha-mannosidase 1B	Mannosyl-oligosaccharide 1,2-alpha-mannosidase (3.2.1.113); alpha-Mannosidase (3.2.1.24)
AN1066.2	0.039	1.75321	(AN1066.2) hypothetical protein
AN1126.2	0.039	-1.17283	(AN1126.2) ARF_AJECA ADP-RIBOSYLATION FACTOR
AN2016.2	0.039	-1.71713	(AN2016.2) hypothetical protein similar to amyR
AN2859.2	0.039	-1.70527	(AN2859.2) hypothetical protein
AN3027.2	0.039	1.84038	(AN3027.2) hypothetical protein
AN3635.2	0.039	1.7411	(AN3635.2) hypothetical protein
AN5209.2	0.039	-1.53688	(AN5209.2) hypothetical protein
AN6489.2	0.039	1.50525	(AN6489.2) hypothetical protein
AN6521.2	0.039	2.05623	(AN6521.2) LYS4_EMENI Homoaconitase, mitochondrial precursor (Homoaconitate hydratase)	Homoaconitate hydratase (4.2.1.36)
AN0271.2	0.04	-1.76541	(AN0271.2) hypothetical protein	dUTP pyrophosphatase (3.6.1.23)
AN1745.2	0.04	1.7411	(AN1745.2) hypothetical protein
AN4695.2	0.04	-1.22264	(AN4695.2) HEX1_EMENI Woronin body major protein
AN6172.2	0.04	-1.85318	(AN6172.2) hypothetical protein
AN6344.2	0.04	1.94531	(AN6344.2) hypothetical protein
AN7686.2	0.04	-1.7411	(AN7686.2) hypothetical protein
AN7725.2	0.04	1.61328	(AN7725.2) hypothetical protein similar to T46647 pyridoxine biosynthesis protein pyroA [validated] - Emericella nidulans
AN8580.2	0.04	-1.58008	(AN8580.2) predicted protein
AN0282.2	0.041	-2.75108	(AN0282.2) predicted protein
AN0423.2	0.041	-1.71713	(AN0423.2) hypothetical protein similar to AF219625_1 D-xylose reductase	D-Lactaldehyde dehydrogenase (1.1.1.78); Aldehyde reductase (NADP+) (1.1.1.21)
AN0961.2	0.041	1.37554	(AN0961.2) hypothetical protein similar to ORF
AN1299.2	0.041	1.21419	(AN1299.2) hypothetical protein
AN1393.2	0.041	1.55833	(AN1393.2) hypothetical protein
AN1608.2	0.041	1.68179	(AN1608.2) hypothetical protein
AN1725.2	0.041	-1.95884	(AN1725.2) hypothetical protein
AN2316.2	0.041	1.44393	(AN2316.2) COX5_ASPNG Cytochrome c oxidase polypeptide V, mitochondrial precursor	Cytochrome c oxidase (1.9.3.1)
AN2760.2	0.041	-1.46409	(AN2760.2) hypothetical protein
AN3173.2	0.041	1.68179	(AN3173.2) hypothetical protein
AN3350.2	0.041	-1.42405	(AN3350.2) hypothetical protein
AN3387.2	0.041	1.86607	(AN3387.2) hypothetical protein
AN3491.2	0.041	-1.81504	(AN3491.2) hypothetical protein
AN3616.2	0.041	-1.52626	(AN3616.2) predicted protein
AN5597.2	0.041	1.61328	(AN5597.2) hypothetical protein	Ubiquinol-cytochrome c reductase (1.10.2.2)
AN5701.2	0.041	1.32869	(AN5701.2) hypothetical protein similar to AF283008_1 tyr-inhibited DAHP synthase	3-Deoxy-D-arabino-heptulosonate 7-phosphate (2.5.1.54)
AN7102.2	0.041	-2.15846	(AN7102.2) hypothetical protein
AN8900.2	0.041	1.24833	(AN8900.2) hypothetical protein
AN0132.2	0.042	1.68179	(AN0132.2) predicted protein
AN0205.2	0.042	1.79005	(AN0205.2) hypothetical protein	Pantoate-B-alanine ligase (6.3.2.1)
AN0471.2	0.042	-2.01391	(AN0471.2) hypothetical protein
AN1281.2	0.042	1.70527	(AN1281.2) hypothetical protein
AN4261.2	0.042	1.89212	(AN4261.2) predicted protein
AN4388.2	0.042	1.48452	(AN4388.2) hypothetical protein	Ubiquinol-cytochrome c reductase (1.10.2.2)
AN4402.2	0.042	1.23114	(AN4402.2) hypothetical protein
AN4745.2	0.042	1.68179	(AN4745.2) hypothetical protein
AN5828.2	0.042	1.84038	(AN5828.2) hypothetical protein
AN7254.2	0.042	-1.41421	(AN7254.2) hypothetical protein similar to Cdc48p
AN9373.2	0.042	1.90528	(AN9373.2) hypothetical protein
AN1050.2	0.043	1.79005	(AN1050.2) hypothetical protein	3-Ketoacyl-CoA thiolase (2.3.1.16)
AN1472.2	0.043	2.34567	(AN1472.2) hypothetical protein
AN2044.2	0.043	-6.49802	(AN2044.2) hypothetical protein
AN2762.2	0.043	-1.45397	(AN2762.2) hypothetical protein
AN3636.2	0.043	1.95884	(AN3636.2) hypothetical protein
AN4988.2	0.043	-1.7411	(AN4988.2) hypothetical protein
AN6111.2	0.043	1.33793	(AN6111.2) hypothetical protein
AN6215.2	0.043	1.70527	(AN6215.2) hypothetical protein
AN6990.2	0.043	1.46409	(AN6990.2) hypothetical protein
AN7625.2	0.043	-1.23114	(AN7625.2) hypothetical protein	Myo-inositol-1-phosphate synthase (5.5.1.4)
AN8811.2	0.043	1.85318	(AN8811.2) hypothetical protein
AN1409.2	0.044	-1.61328	(AN1409.2) hypothetical protein	Acetyl-CoA C-acetyltransferase (2.3.1.9)
AN2062.2	0.044	-1.49485	(AN2062.2) GR78_NEUCR 78 KDA GLUCOSE-REGULATED PROTEIN HOMOLOG PRECURSOR (GRP 78) (IMMUNOGLOBULIN HEAVY CHAIN BINDING PROTEIN HOMOLOG) (BIP)
AN3846.2	0.044	-1.29235	(AN3846.2) hypothetical protein	Ornithine decarboxylase (4.1.1.17)
AN3928.2	0.044	-1.20581	(AN3928.2) THI4_ASPOR Thiazole biosynthetic enzyme, mitochondrial precursor
AN4082.2	0.044	-1.77769	(AN4082.2) hypothetical protein
AN4500.2	0.044	-1.61328	(AN4500.2) hypothetical protein
AN4938.2	0.044	-1.84038	(AN4938.2) hypothetical protein
AN5400.2	0.044	-1.64718	(AN5400.2) hypothetical protein
AN5457.2	0.044	-1.44393	(AN5457.2) hypothetical protein similar to NADPH oxidase	NADPH oxidase (1.6.3.1); NADPH dehydrogenase (quinone) (1.6.99.6)
AN5482.2	0.044	-1.17283	(AN5482.2) RAN_BRUMA GTP-binding nuclear protein RAN/TC4
AN5977.2	0.044	-2.15846	(AN5977.2) hypothetical protein
AN6572.2	0.044	1.46409	(AN6572.2) hypothetical protein
AN9288.2	0.044	-1.37554	(AN9288.2) hypothetical protein
AN9401.2	0.044	1.85318	(AN9401.2) hypothetical protein
AN0771.2	0.045	1.1487	(AN0771.2) hypothetical protein similar to ABC transporter protein
AN1199.2	0.045	1.69349	(AN1199.2) hypothetical protein
AN1370.2	0.045	-1.33793	(AN1370.2) hypothetical protein
AN2314.2	0.045	-2.39496	(AN2314.2) hypothetical protein similar to branching enzyme	1,4-alpha-Glucan branching enzyme (2.4.1.18)
AN6688.2	0.045	-1.33793	(AN6688.2) hypothetical protein similar to septin B
AN8421.2	0.045	-2.36199	(AN8421.2) hypothetical protein
AN3059.2	0.046	1.26576	(AN3059.2) hypothetical protein similar to phosphoglyceromutase	Phosphoglycerate mutase (5.4.2.1)
AN3648.2	0.046	-1.60214	(AN3648.2) CG21_EMENI G2/mitotic-specific cyclin B
AN3996.2	0.046	-1.65864	(AN3996.2) hypothetical protein
AN4085.2	0.046	-1.27456	(AN4085.2) hypothetical protein
AN4830.2	0.046	1.6245	(AN4830.2) hypothetical protein
AN6694.2	0.046	1.40444	(AN6694.2) hypothetical protein
AN7588.2	0.046	-1.77769	(AN7588.2) hypothetical protein	Ribulose-phosphate 3-epimerase (5.1.3.1)
AN8918.2	0.046	1.31039	(AN8918.2) hypothetical protein
AN0315.2	0.047	-1.48452	(AN0315.2) hypothetical protein
AN2277.2	0.047	-2.18859	(AN2277.2) hypothetical protein
AN2765.2	0.047	-1.91853	(AN2765.2) H1_EMENI Histone H1
AN2879.2	0.047	1.68179	(AN2879.2) hypothetical protein similar to AF349513_1 general amidase-B
AN4238.2	0.047	1.48452	(AN4238.2) hypothetical protein similar to cAMP-dependent protein kinase-like
AN4680.2	0.047	-1.51572	(AN4680.2) hypothetical protein similar to AF467715_1 RfeG
AN5003.2	0.047	-1.41421	(AN5003.2) hypothetical protein
AN6077.2	0.047	1.23971	(AN6077.2) hypothetical protein	NADH dehydrogenase (ubiquinone) (1.6.5.3)
AN6159.2	0.047	-1.7411	(AN6159.2) hypothetical protein	1-acylglycerol-3-phosphate acyltransferase (2.3.1.20)
AN7449.2	0.047	1.55833	(AN7449.2) hypothetical protein
AN9058.2	0.047	-1.98618	(AN9058.2) hypothetical protein
AN9094.2	0.047	-1.43396	(AN9094.2) hypothetical protein	UDP-N-acetylglucosamine pyrophosphorylase (2.7.7.23)
AN1405.2	0.048	1.68179	(AN1405.2) predicted protein
AN1523.2	0.048	1.15669	(AN1523.2) ATPA_NEUCR ATP synthase alpha chain, mitochondrial precursor	F1F0-ATPase complex (3.6.3.14)
AN1673.2	0.048	-2.2974	(AN1673.2) hypothetical protein
AN3744.2	0.048	1.91853	(AN3744.2) hypothetical protein
AN4255.2	0.048	1.89212	(AN4255.2) hypothetical protein
AN5552.2	0.048	-1.38511	(AN5552.2) hypothetical protein
AN5746.2	0.048	1.17283	(AN5746.2) ENO_ASPOR Enolase (2-phosphoglycerate dehydratase) (2-phospho-D-glycerate hydro-lyase)	Phosphopyruvate hydratase (4.2.1.11)
AN7619.2	0.048	-1.89212	(AN7619.2) hypothetical protein
AN7699.2	0.048	1.48452	(AN7699.2) hypothetical protein
AN9289.2	0.048	-1.55833	(AN9289.2) hypothetical protein
AN0578.2	0.049	-1.61328	(AN0578.2) hypothetical protein
AN1288.2	0.049	1.52626	(AN1288.2) hypothetical protein
AN2648.2	0.049	1.40444	(AN2648.2) hypothetical protein
AN5741.2	0.049	1.6358	(AN5741.2) hypothetical protein
AN5810.2	0.049	-1.33793	(AN5810.2) hypothetical protein similar to prolidase
AN7331.2	0.049	1.72907	(AN7331.2) hypothetical protein
AN7687.2	0.049	1.49485	(AN7687.2) hypothetical protein
AN8553.2	0.049	-2.42839	(AN8553.2) hypothetical protein	Catalase (1.11.1.6)
AN8702.2	0.049	1.50525	(AN8702.2) hypothetical protein
AN1306.2	0.05	1.72907	(AN1306.2) hypothetical protein
AN2414.2	0.05	1.30134	(AN2414.2) hypothetical protein similar to NUCM protein	NADH dehydrogenase (ubiquinone) (1.6.5.3)
AN3348.2	0.05	1.44393	(AN3348.2) hypothetical protein
AN4251.2	0.05	1.6245	(AN4251.2) hypothetical protein
AN4273.2	0.05	1.85318	(AN4273.2) hypothetical protein
AN4372.2	0.05	1.43396	(AN4372.2) hypothetical protein similar to endo-polygalacturonase B	Polygalacturonase (3.2.1.15)
AN4598.2	0.05	1.58008	(AN4598.2) hypothetical protein
AN5008.2	0.05	2.39496	(AN5008.2) hypothetical protein
AN5130.2	0.05	1.49485	(AN5130.2) hypothetical protein
AN6690.2	0.05	1.89212	(AN6690.2) hypothetical protein
AN7372.2	0.05	-1.24833	(AN7372.2) hypothetical protein
AN8204.2	0.05	1.37554	(AN8204.2) hypothetical protein
AN0299.2	0.051	-1.79005	(AN0299.2) hypothetical protein
AN1088.2	0.051	-1.42405	(AN1088.2) hypothetical protein
AN1189.2	0.051	-1.70527	(AN1189.2) hypothetical protein	Potassium-transporting ATPase (3.6.3.10)
AN3481.2	0.051	1.65864	(AN3481.2) hypothetical protein
AN4250.2	0.051	1.23114	(AN4250.2) hypothetical protein
AN4762.2	0.051	1.19748	(AN4762.2) hypothetical protein
AN5895.2	0.051	-1.3566	(AN5895.2) hypothetical protein
AN6737.2	0.051	1.82766	(AN6737.2) hypothetical protein
AN0950.2	0.052	-1.27456	(AN0950.2) hypothetical protein
AN1201.2	0.052	1.7411	(AN1201.2) hypothetical protein
AN1882.2	0.052	-1.8025	(AN1882.2) hypothetical protein
AN1954.2	0.052	1.41421	(AN1954.2) hypothetical protein
AN2993.2	0.052	-2.04202	(AN2993.2) hypothetical protein
AN3703.2	0.052	-2.12874	(AN3703.2) hypothetical protein
AN3787.2	0.052	-2.12874	(AN3787.2) hypothetical protein
AN6169.2	0.052	-1.59107	(AN6169.2) hypothetical protein
AN6322.2	0.052	1.72907	(AN6322.2) hypothetical protein
AN9105.2	0.052	1.55833	(AN9105.2) hypothetical protein
AN0269.2	0.053	-1.55833	(AN0269.2) hypothetical protein
AN1606.2	0.053	-1.31951	(AN1606.2) hypothetical protein
AN3207.2	0.053	1.69349	(AN3207.2) hypothetical protein
AN3458.2	0.053	1.48452	(AN3458.2) hypothetical protein
AN6526.2	0.053	1.28343	(AN6526.2) hypothetical protein
AN7620.2	0.053	-1.45397	(AN7620.2) hypothetical protein
AN8116.2	0.053	-1.42405	(AN8116.2) hypothetical protein
AN2903.2	0.054	-1.31039	(AN2903.2) hypothetical protein similar to pepsinogen
AN3596.2	0.054	1.40444	(AN3596.2) hypothetical protein
AN4490.2	0.054	1.71713	(AN4490.2) hypothetical protein
AN4569.2	0.054	1.70527	(AN4569.2) hypothetical protein
AN4873.2	0.054	-2	(AN4873.2) hypothetical protein
AN4891.2	0.054	-1.52626	(AN4891.2) hypothetical protein
AN5480.2	0.054	-1.15669	(AN5480.2) hypothetical protein
AN5580.2	0.054	1.20581	(AN5580.2) hypothetical protein
AN7654.2	0.054	-1.77769	(AN7654.2) hypothetical protein
AN8532.2	0.054	1.68179	(AN8532.2) hypothetical protein
AN0495.2	0.055	-1.6358	(AN0495.2) hypothetical protein
AN1220.2	0.055	-1.82766	(AN1220.2) hypothetical protein
AN1500.2	0.055	1.58008	(AN1500.2) hypothetical protein
AN1742.2	0.055	-2.11404	(AN1742.2) hypothetical protein
AN2265.2	0.055	-1.55833	(AN2265.2) hypothetical protein
AN3220.2	0.055	1.89212	(AN3220.2) hypothetical protein
AN3294.2	0.055	1.55833	(AN3294.2) hypothetical protein
AN6146.2	0.055	1.77769	(AN6146.2) hypothetical protein
AN6369.2	0.055	-1.28343	(AN6369.2) hypothetical protein
AN6862.2	0.055	-1.6358	(AN6862.2) hypothetical protein
AN8047.2	0.055	-1.72907	(AN8047.2) hypothetical protein
AN8709.2	0.055	1.39474	(AN8709.2) hypothetical protein	Aspartate transaminase (2.6.1.1)
AN0129.2	0.056	-2.63902	(AN0129.2) hypothetical protein
AN0736.2	0.056	-1.24833	(AN0736.2) hypothetical protein
AN1800.2	0.056	-2.15846	(AN1800.2) conserved hypothetical protein
AN2688.2	0.056	1.19748	(AN2688.2) hypothetical protein	Glucose-6-phosphatase (3.1.3.9); Sphingosine-1-phosphate phosphatase 1 (3.1.3.-)
AN3366.2	0.056	-1.32869	(AN3366.2) hypothetical protein
AN4019.2	0.056	-1.18099	(AN4019.2) hypothetical protein
AN6963.2	0.056	-4.11246	(AN6963.2) hypothetical protein
AN8080.2	0.056	-1.60214	(AN8080.2) hypothetical protein
AN8118.2	0.056	1.54756	(AN8118.2) hypothetical protein	Cytochrome c oxidase (1.9.3.1)
AN8274.2	0.056	1.31951	(AN8274.2) hypothetical protein
AN8664.2	0.056	-1.7411	(AN8664.2) hypothetical protein
AN9488.2	0.056	1.76541	(AN9488.2) hypothetical protein
AN9489.2	0.056	-1.51572	(AN9489.2) hypothetical protein
AN1449.2	0.057	1.32869	(AN1449.2) hypothetical protein
AN3685.2	0.057	1.36604	(AN3685.2) hypothetical protein
AN4474.2	0.057	1.23114	(AN4474.2) hypothetical protein
AN4574.2	0.057	-1.46409	(AN4574.2) hypothetical protein
AN5522.2	0.057	1.58008	(AN5522.2) hypothetical protein
AN6245.2	0.057	2.20381	(AN6245.2) hypothetical protein
AN6842.2	0.057	1.53688	(AN6842.2) hypothetical protein
AN8899.2	0.057	2.01391	(AN8899.2) hypothetical protein
AN0116.2	0.058	1.58008	(AN0116.2) hypothetical protein
AN0657.2	0.058	1.12506	(AN0657.2) hypothetical protein
AN1196.2	0.058	1.48452	(AN1196.2) hypothetical protein
AN2022.2	0.058	1.41421	(AN2022.2) hypothetical protein
AN4308.2	0.058	1.90528	(AN4308.2) hypothetical protein
AN5231.2	0.058	1.46409	(AN5231.2) hypothetical protein
AN7001.2	0.058	1.97247	(AN7001.2) hypothetical protein
AN8057.2	0.058	1.60214	(AN8057.2) CYSK_EMENI Cysteine synthase (O-acetylserine sulfhydrylase) (O-acetylserine (Thiol)-lyase) (CSase)	Cysteine synthase (2.5.1.47); Cystathionine beta-synthase (4.2.1.22)
AN8333.2	0.058	-1.58008	(AN8333.2) hypothetical protein similar to PhiA protein
AN0716.2	0.059	1.61328	(AN0716.2) hypothetical protein
AN1444.2	0.059	1.31951	(AN1444.2) hypothetical protein
AN2774.2	0.059	1.30134	(AN2774.2) hypothetical protein
AN2989.2	0.059	-1.28343	(AN2989.2) hypothetical protein
AN4508.2	0.059	1.43396	(AN4508.2) hypothetical protein
AN4977.2	0.059	1.85318	(AN4977.2) hypothetical protein
AN5458.2	0.059	-1.48452	(AN5458.2) hypothetical protein
AN6302.2	0.059	1.43396	(AN6302.2) hypothetical protein
AN7324.2	0.059	1.31039	(AN7324.2) hypothetical protein
AN0034.2	0.06	-2.31338	(AN0034.2) hypothetical protein	Glycerone kinase (2.7.1.29)
AN0833.2	0.06	1.8025	(AN0833.2) hypothetical protein
AN0894.2	0.06	1.60214	(AN0894.2) conserved hypothetical protein
AN1334.2	0.06	1.31951	(AN1334.2) conserved hypothetical protein
AN1599.2	0.06	-1.43396	(AN1599.2) hypothetical protein
AN1770.2	0.06	1.50525	(AN1770.2) hypothetical protein
AN2305.2	0.06	-1.48452	(AN2305.2) hypothetical protein
AN3595.2	0.06	1.86607	(AN3595.2) hypothetical protein
AN4309.2	0.06	1.7411	(AN4309.2) hypothetical protein
AN4836.2	0.06	-1.39474	(AN4836.2) hypothetical protein
AN5168.2	0.06	-1.47427	(AN5168.2) hypothetical protein
AN1968.2	0.061	-1.25701	(AN1968.2) hypothetical protein
AN4077.2	0.061	-1.12506	(AN4077.2) hypothetical protein
AN5372.2	0.061	1.68179	(AN5372.2) predicted protein
AN5387.2	0.061	1.98618	(AN5387.2) hypothetical protein
AN7987.2	0.061	-1.25701	(AN7987.2) hypothetical protein
AN8802.2	0.061	-2.36199	(AN8802.2) hypothetical protein
AN8850.2	0.061	-1.37554	(AN8850.2) hypothetical protein
AN9444.2	0.061	-2.25012	(AN9444.2) hypothetical protein
AN0779.2	0.062	-1.47427	(AN0779.2) hypothetical protein	Glucan 1,3-beta-glucosidase (3.2.1.58)
AN1864.2	0.062	-1.6245	(AN1864.2) hypothetical protein
AN2239.2	0.062	1.8025	(AN2239.2) hypothetical protein
AN2412.2	0.062	1.1487	(AN2412.2) KCC1_EMENI Calcium/calmodulin-dependent protein kinase (CMPK)
AN4586.2	0.062	1.54756	(AN4586.2) hypothetical protein
AN5447.2	0.062	-1.58008	(AN5447.2) hypothetical protein similar to glutamic acid decarboxylase	Glutamate decarboxylase (4.1.1.15)
AN5577.2	0.062	1.23971	(AN5577.2) hypothetical protein similar to AF062654_1 manganese superoxide dismutase
AN5806.2	0.062	-1.39474	(AN5806.2) hypothetical protein
AN8794.2	0.062	1.75321	(AN8794.2) hypothetical protein
AN9402.2	0.062	-1.91853	(AN9402.2) hypothetical protein
AN0664.2	0.063	1.72907	(AN0664.2) hypothetical protein	1-Phosphatidylinositol-4,5-bisphosphate phosphodiesterase (3.1.4.11)
AN3649.2	0.063	1.97247	(AN3649.2) hypothetical protein
AN3948.2	0.063	-1.53688	(AN3948.2) hypothetical protein
AN4415.2	0.063	1.76541	(AN4415.2) hypothetical protein
AN5373.2	0.063	-1.51572	(AN5373.2) hypothetical protein
AN5606.2	0.063	-1.23971	(AN5606.2) hypothetical protein
AN8690.2	0.063	1.71713	(AN8690.2) hypothetical protein
AN8722.2	0.063	-1.25701	(AN8722.2) hypothetical protein
AN1540.2	0.064	1.48452	(AN1540.2) hypothetical protein
AN1710.2	0.064	1.42405	(AN1710.2) hypothetical protein
AN5629.2	0.064	1.42405	(AN5629.2) NUBM_ASPNG NADH-ubiquinone oxidoreductase 51 kDa subunit, mitochondrial precursor (Complex I-51KD) (CI-51KD)	NADH dehydrogenase (ubiquinone) (1.6.5.3)
AN5716.2	0.064	1.45397	(AN5716.2) hypothetical protein	Inosine-5'-monophosphate dehydrogenase (1.1.1.205)
AN5969.2	0.064	1.29235	(AN5969.2) hypothetical protein
AN6541.2	0.064	1.42405	(AN6541.2) hypothetical protein	Phosphoribosylamine-glycine ligase (6.3.4.13); Phosphoribosylformylglycinamide cyclo-ligase (6.3.3.1)
AN7460.2	0.064	-1.90528	(AN7460.2) predicted protein
AN2488.2	0.065	-1.86607	(AN2488.2) hypothetical protein
AN4440.2	0.065	1.72907	(AN4440.2) hypothetical protein
AN6046.2	0.065	-2.78949	(AN6046.2) hypothetical protein
AN6413.2	0.065	-1.6245	(AN6413.2) hypothetical protein
AN7621.2	0.065	1.26576	(AN7621.2) hypothetical protein
AN0311.2	0.066	-1.41421	(AN0311.2) hypothetical protein
AN1217.2	0.066	-1.55833	(AN1217.2) hypothetical protein
AN2846.2	0.066	1.46409	(AN2846.2) hypothetical protein	Glutathione peroxidase (1.11.1.9)
AN5412.2	0.066	1.33793	(AN5412.2) hypothetical protein
AN7144.2	0.066	2.01391	(AN7144.2) hypothetical protein
AN7649.2	0.066	1.41421	(AN7649.2) IM09_EMENI Mitochondrial import inner membrane translocase subunit TIM9
AN8351.2	0.066	1.52626	(AN8351.2) hypothetical protein
AN8638.2	0.066	-2.15846	(AN8638.2) hypothetical protein
AN0340.2	0.067	-1.65864	(AN0340.2) hypothetical protein
AN0981.2	0.067	1.43396	(AN0981.2) hypothetical protein
AN2385.2	0.067	-1.82766	(AN2385.2) hypothetical protein
AN3130.2	0.067	-1.31951	(AN3130.2) hypothetical protein
AN3624.2	0.067	-1.04972	(AN3624.2) hypothetical protein
AN6730.2	0.067	1.44393	(AN6730.2) UAPC_EMENI PURINE PERMEASE
AN8534.2	0.067	1.45397	(AN8534.2) hypothetical protein
AN1541.2	0.068	1.55833	(AN1541.2) hypothetical protein
AN1917.2	0.068	1.36604	(AN1917.2) hypothetical protein
AN3312.2	0.068	-2.15846	(AN3312.2) hypothetical protein
AN5086.2	0.068	-1.42405	(AN5086.2) SC1D_EMENI CONIDIUM-SPECIFIC PROTEIN
AN5975.2	0.068	-1.65864	(AN5975.2) hypothetical protein	Mannitol-1-phosphate 5-dehydrogenase (1.1.1.17)
AN6225.2	0.068	1.25701	(AN6225.2) hypothetical protein
AN6593.2	0.068	2	(AN6593.2) hypothetical protein
AN8269.2	0.068	-1.18921	(AN8269.2) HS90_PODAN HEAT SHOCK PROTEIN 90 HOMOLOG (SUPPRESSOR OF VEGETATIVE INCOMPATIBILITY MOD-E)
AN8755.2	0.068	1.64718	(AN8755.2) hypothetical protein	Isocitrate lyase (4.1.3.1)
AN0476.2	0.069	1.7411	(AN0476.2) hypothetical protein
AN0677.2	0.069	-1.70527	(AN0677.2) hypothetical protein
AN0789.2	0.069	1.47427	(AN0789.2) hypothetical protein
AN3428.2	0.069	-1.54756	(AN3428.2) hypothetical protein
AN3805.2	0.069	1.38511	(AN3805.2) hypothetical protein	Oxalacetase (3.7.1.1)
AN4076.2	0.069	-1.33793	(AN4076.2) hypothetical protein
AN4755.2	0.069	1.67018	(AN4755.2) hypothetical protein
AN6053.2	0.069	-1.49485	(AN6053.2) hypothetical protein
AN6378.2	0.069	1.7411	(AN6378.2) predicted protein
AN7992.2	0.069	-1.82766	(AN7992.2) hypothetical protein
AN8298.2	0.069	-1.11729	(AN8298.2) hypothetical protein
AN9073.2	0.069	1.37554	(AN9073.2) hypothetical protein
AN0121.2	0.07	1.64718	(AN0121.2) hypothetical protein
AN4083.2	0.07	-1.55833	(AN4083.2) hypothetical protein
AN7175.2	0.07	1.52626	(AN7175.2) hypothetical protein
AN7502.2	0.07	1.40444	(AN7502.2) hypothetical protein	Uridine kinase (2.7.1.48)
AN0791.2	0.071	1.36604	(AN0791.2) hypothetical protein
AN3600.2	0.071	1.34723	(AN3600.2) hypothetical protein
AN5203.2	0.071	1.44393	(AN5203.2) hypothetical protein
AN7286.2	0.071	1.02811	(AN7286.2) hypothetical protein
AN8667.2	0.071	1.54756	(AN8667.2) AREA_EMENI Nitrogen regulatory protein areA
AN0453.2	0.072	-1.27456	(AN0453.2) hypothetical protein similar to cyclin
AN2260.2	0.072	1.18099	(AN2260.2) hypothetical protein
AN3758.2	0.072	1.67018	(AN3758.2) hypothetical protein
AN4234.2	0.072	-1.19748	(AN4234.2) hypothetical protein	Phosphoacetylglucosamine mutase (5.4.2.3)
AN4895.2	0.072	-1.36604	(AN4895.2) hypothetical protein
AN7907.2	0.072	1.6245	(AN7907.2) hypothetical protein
AN9069.2	0.072	-1.41421	(AN9069.2) hypothetical protein
AN1003.2	0.073	1.19748	(AN1003.2) hypothetical protein similar to AF439265_1 isocitrate dehydrogenase	Isocitrate dehydrogenase (NAD+) (1.1.1.41)
AN7532.2	0.073	-3.38698	(AN7532.2) hypothetical protein
AN8368.2	0.073	-1.18099	(AN8368.2) hypothetical protein
AN0354.2	0.074	-1.46409	(AN0354.2) hypothetical protein similar to AF283009_1 phe-inhibited DAHP synthase	3-Deoxy-D-arabino-heptulosonate 7-phosphate (2.5.1.54)
AN2280.2	0.074	-1.45397	(AN2280.2) hypothetical protein
AN4557.2	0.074	1.27456	(AN4557.2) hypothetical protein
AN5068.2	0.074	1.14076	(AN5068.2) hypothetical protein
AN5918.2	0.074	-1.43396	(AN5918.2) hypothetical protein similar to AF316033_1 catalase C	Catalase (1.11.1.6)
AN6073.2	0.074	1.41421	(AN6073.2) hypothetical protein
AN6171.2	0.074	1.28343	(AN6171.2) hypothetical protein
AN6942.2	0.074	1.45397	(AN6942.2) hypothetical protein
AN8492.2	0.074	-1.54756	(AN8492.2) hypothetical protein
AN1561.2	0.075	1.3566	(AN1561.2) hypothetical protein
AN2185.2	0.075	1.59107	(AN2185.2) hypothetical protein
AN5780.2	0.075	-1.70527	(AN5780.2) hypothetical protein
AN6253.2	0.075	1.95884	(AN6253.2) hypothetical protein similar to phenylalanyl-tRNA synthetase alpha subunit-like protein
AN6986.2	0.075	-1.31951	(AN6986.2) hypothetical protein
AN7722.2	0.075	1.46409	(AN7722.2) hypothetical protein	Amino-acid N-acetyltransferase (2.3.1.1); Glutamate N-acetyltransferase (2.3.1.35)
AN0876.2	0.076	1.54756	(AN0876.2) hypothetical protein
AN2427.2	0.076	1.54756	(AN2427.2) hypothetical protein
AN2500.2	0.076	1.58008	(AN2500.2) hypothetical protein
AN4011.2	0.076	1.59107	(AN4011.2) hypothetical protein	5'-Phosphoribosyl-4-(N-succinocarboxamide)-5-aminoimidazole lyase (4.3.2.2)
AN4535.2	0.076	-1.52626	(AN4535.2) hypothetical protein
AN4652.2	0.076	1.64718	(AN4652.2) hypothetical protein
AN4848.2	0.076	-1.68179	(AN4848.2) hypothetical protein
AN5633.2	0.076	1.50525	(AN5633.2) hypothetical protein
AN6330.2	0.076	-1.10957	(AN6330.2) EF2_NEUCR Elongation factor 2 (EF-2) (Colonial temperature-sensitive 3)
AN7701.2	0.076	1.52626	(AN7701.2) hypothetical protein
AN8637.2	0.076	-1.28343	(AN8637.2) CATA_EMENI Catalase A (Spore-specific catalase)	Catalase (1.11.1.6)
AN0438.2	0.077	-1.60214	(AN0438.2) hypothetical protein
AN2592.2	0.077	-1.55833	(AN2592.2) hypothetical protein
AN3053.2	0.077	-1.29235	(AN3053.2) hypothetical protein
AN4182.2	0.077	-1.30134	(AN4182.2) CDC2_EMENI Cell division control protein 2 (Cyclin-dependent protein kinase)
AN4935.2	0.077	-1.52626	(AN4935.2) hypothetical protein
AN5801.2	0.077	1.3566	(AN5801.2) hypothetical protein
AN6269.2	0.077	-1.43396	(AN6269.2) hypothetical protein
AN6904.2	0.077	1.53688	(AN6904.2) hypothetical protein
AN7629.2	0.077	1.20581	(AN7629.2) hypothetical protein
AN2594.2	0.078	-1.31951	(AN2594.2) hypothetical protein
AN4544.2	0.078	-1.46409	(AN4544.2) hypothetical protein
AN5888.2	0.078	-1.39474	(AN5888.2) hypothetical protein
AN0730.2	0.079	-1.21419	(AN0730.2) hypothetical protein
AN2085.2	0.079	-1.37554	(AN2085.2) hypothetical protein
AN4578.2	0.079	1.52626	(AN4578.2) hypothetical protein similar to AF274009_1 transmembrane protein UsgS
AN6983.2	0.079	1.40444	(AN6983.2) predicted protein
AN7484.2	0.079	-1.67018	(AN7484.2) hypothetical protein
AN9255.2	0.079	1.72907	(AN9255.2) hypothetical protein
AN0170.2	0.08	1.14076	(AN0170.2) THIO_EMENI Thioredoxin
AN2522.2	0.08	-1.76541	(AN2522.2) hypothetical protein
AN4386.2	0.08	1.87905	(AN4386.2) hypothetical protein
AN4774.2	0.08	1.20581	(AN4774.2) hypothetical protein
AN5301.2	0.08	-1.41421	(AN5301.2) hypothetical protein
AN5516.2	0.08	-2.20381	(AN5516.2) hypothetical protein
AN5886.2	0.08	1.3566	(AN5886.2) hypothetical protein	Isopropylmalate isomerase (4.2.1.33)
AN7508.2	0.08	1.7411	(AN7508.2) hypothetical protein
AN9386.2	0.08	-1.39474	(AN9386.2) predicted protein
AN2404.2	0.081	-1.3566	(AN2404.2) hypothetical protein
AN4516.2	0.081	-1.39474	(AN4516.2) hypothetical protein	Alkaline phosphatase (3.1.3.1)
AN6472.2	0.081	-1.38511	(AN6472.2) hypothetical protein
AN7388.2	0.081	-1.31951	(AN7388.2) hypothetical protein similar to catalase-peroxidase	Catalase (1.11.1.6)
AN8812.2	0.081	1.59107	(AN8812.2) hypothetical protein
AN1376.2	0.082	-1.23114	(AN1376.2) hypothetical protein	Methylene-fatty-acyl-phospholipid synthase. (2.1.1.16)
AN2209.2	0.082	1.31039	(AN2209.2) hypothetical protein
AN2597.2	0.082	-1.38511	(AN2597.2) hypothetical protein
AN2601.2	0.082	-1.16473	(AN2601.2) hypothetical protein
AN2885.2	0.082	-1.45397	(AN2885.2) hypothetical protein
AN3789.2	0.082	-1.72907	(AN3789.2) hypothetical protein
AN4384.2	0.082	1.71713	(AN4384.2) hypothetical protein	Tetrahydrofolylpolyglutamate synthase (6.3.2.17)
AN4525.2	0.082	1.10191	(AN4525.2) hypothetical protein	Cytochrome c oxidase (1.9.3.1)
AN4769.2	0.082	1.19748	(AN4769.2) MET3_EMENI Sulfate adenylyltransferase (Sulfate adenylate transferase) (SAT) (ATP-sulfurylase)	ATP sulfurylase (2.7.7.4)
AN6844.2	0.082	1.48452	(AN6844.2) hypothetical protein
AN8344.2	0.082	1.8025	(AN8344.2) hypothetical protein
AN8782.2	0.082	1.41421	(AN8782.2) hypothetical protein	S-Formylglutathione hydrolase (3.1.2.12)
AN1403.2	0.083	1.51572	(AN1403.2) conserved hypothetical protein
AN1948.2	0.083	-1.91853	(AN1948.2) hypothetical protein
AN4401.2	0.083	1.36604	(AN4401.2) hypothetical protein	Asparagine synthetase (6.3.5.4)
AN4978.2	0.083	-1.30134	(AN4978.2) hypothetical protein
AN5687.2	0.083	-1.54756	(AN5687.2) hypothetical protein
AN6317.2	0.083	-1.61328	(AN6317.2) hypothetical protein similar to AF429307_1 chitin synthase	Chitin synthase (2.4.1.16)
AN7716.2	0.083	-1.33793	(AN7716.2) hypothetical protein
AN2023.2	0.084	1.95884	(AN2023.2) hypothetical protein
AN2225.2	0.084	-1.64718	(AN2225.2) hypothetical protein
AN3034.2	0.084	1.18921	(AN3034.2) hypothetical protein similar to SUAPRGA1
AN4603.2	0.084	1.25701	(AN4603.2) hypothetical protein	Allantoinase (3.5.2.5)
AN4950.2	0.084	-1.79005	(AN4950.2) hypothetical protein
AN5330.2	0.084	-1.75321	(AN5330.2) hypothetical protein
AN6843.2	0.084	1.84038	(AN6843.2) hypothetical protein
AN6849.2	0.084	-1.60214	(AN6849.2) hypothetical protein
AN9205.2	0.084	-1.60214	(AN9205.2) hypothetical protein
AN3723.2	0.085	1.19748	(AN3723.2) hypothetical protein
AN3858.2	0.085	-1.38511	(AN3858.2) hypothetical protein
AN4524.2	0.085	-1.72907	(AN4524.2) hypothetical protein
AN5232.2	0.085	1.76541	(AN5232.2) hypothetical protein
AN5645.2	0.085	1.46409	(AN5645.2) hypothetical protein
AN5712.2	0.085	1.29235	(AN5712.2) hypothetical protein similar to metacaspase
AN5927.2	0.085	1.39474	(AN5927.2) hypothetical protein
AN7432.2	0.085	-1.3566	(AN7432.2) hypothetical protein similar to AF291577_1 ornithine decarboxylase antizyme
AN7569.2	0.085	1.71713	(AN7569.2) hypothetical protein
AN7906.2	0.085	1.3566	(AN7906.2) hypothetical protein
AN9242.2	0.085	1.13288	(AN9242.2) hypothetical protein
AN1624.2	0.086	1.12506	(AN1624.2) ATP9_EMENI ATP synthase protein 9, mitochondrial precursor (Lipid-binding protein)	F1F0-ATPase complex (3.6.3.14)
AN4201.2	0.086	1.86607	(AN4201.2) hypothetical protein
AN7832.2	0.086	1.86607	(AN7832.2) hypothetical protein
AN1387.2	0.087	1.52626	(AN1387.2) hypothetical protein
AN2637.2	0.087	1.46409	(AN2637.2) predicted protein
AN4840.2	0.087	-1.60214	(AN4840.2) hypothetical protein
AN5312.2	0.087	-1.6245	(AN5312.2) hypothetical protein
AN7623.2	0.087	-1.37554	(AN7623.2) hypothetical protein
AN8455.2	0.087	-1.45397	(AN8455.2) hypothetical protein
AN8790.2	0.087	-2.23457	(AN8790.2) hypothetical protein similar to D-xylulose kinase	Xylulokinase (2.7.1.17)
AN1754.2	0.088	-1.55833	(AN1754.2) hypothetical protein
AN1860.2	0.088	1.40444	(AN1860.2) hypothetical protein
AN1933.2	0.088	-1.48452	(AN1933.2) hypothetical protein
AN3100.2	0.088	-1.44393	(AN3100.2) hypothetical protein
AN6299.2	0.088	-1.48452	(AN6299.2) hypothetical protein
AN7033.2	0.088	-1.37554	(AN7033.2) hypothetical protein
AN7138.2	0.088	-1.81504	(AN7138.2) hypothetical protein
AN0411.2	0.089	-1.16473	(AN0411.2) SARA_ASPNG GTP-binding protein SARA
AN1198.2	0.089	3.09513	(AN1198.2) hypothetical protein	Aminomethyltransferase (2.1.2.10)
AN3714.2	0.089	1.32869	(AN3714.2) hypothetical protein
AN4930.2	0.089	1.46409	(AN4930.2) hypothetical protein
AN5526.2	0.089	2.37841	(AN5526.2) hypothetical protein
AN5744.2	0.089	-1.31039	(AN5744.2) hypothetical protein similar to 14-3-3-like protein
AN7457.2	0.089	-1.25701	(AN7457.2) hypothetical protein
AN7589.2	0.089	1.1487	(AN7589.2) hypothetical protein
AN0585.2	0.09	-1.69349	(AN0585.2) hypothetical protein
AN0731.2	0.09	1.86607	(AN0731.2) hypothetical protein
AN1118.2	0.09	-1.3566	(AN1118.2) hypothetical protein
AN1780.2	0.09	1.6245	(AN1780.2) hypothetical protein
AN4770.2	0.09	1.41421	(AN4770.2) MT16_EMENI Phosphoadenosine phosphosulfate reductase (PAPS reductase, thioredoxin dependent) (PAdoPS reductase) (3''-phosphoadenylylsulfate reductase)	PAPS reductase (1.8.4.8)
AN5822.2	0.09	-2.17347	(AN5822.2) conserved hypothetical protein
AN6318.2	0.09	-1.61328	(AN6318.2) hypothetical protein similar to JC5546 chitin synthase (EC 2.4.1.16) asmA - Emericella nidulans	Chitin synthase (2.4.1.16)
AN3200.2	0.091	1.25701	(AN3200.2) hypothetical protein
AN4211.2	0.091	1.09429	(AN4211.2) hypothetical protein
AN5568.2	0.091	-1.30134	(AN5568.2) hypothetical protein
AN9002.2	0.091	-1.37554	(AN9002.2) hypothetical protein
AN1149.2	0.092	1.23114	(AN1149.2) hypothetical protein
AN1159.2	0.092	1.04972	(AN1159.2) hypothetical protein
AN2649.2	0.092	1.70527	(AN2649.2) hypothetical protein
AN3188.2	0.092	1.47427	(AN3188.2) hypothetical protein	Phosphatidylserine decarboxylase (4.1.1.65)
AN3738.2	0.092	1.43396	(AN3738.2) hypothetical protein
AN4667.2	0.092	-1.36604	(AN4667.2) hypothetical protein similar to septin
AN5818.2	0.092	-1.26576	(AN5818.2) predicted protein
AN6405.2	0.092	1.16473	(AN6405.2) hypothetical protein
AN2013.2	0.093	-1.44393	(AN2013.2) hypothetical protein
AN6005.2	0.093	-2.20381	(AN6005.2) hypothetical protein
AN6314.2	0.093	1.38511	(AN6314.2) hypothetical protein
AN6703.2	0.093	-1.43396	(AN6703.2) hypothetical protein
AN7690.2	0.093	-1.36604	(AN7690.2) predicted protein
AN8284.2	0.093	1.3566	(AN8284.2) hypothetical protein
AN8523.2	0.093	1.33793	(AN8523.2) hypothetical protein
AN9492.2	0.093	-1.53688	(AN9492.2) hypothetical protein similar to T18303 DNA binding regulatory protein - Emericella nidulans
AN1083.2	0.094	1.6245	(AN1083.2) hypothetical protein
AN1636.2	0.094	1.40444	(AN1636.2) hypothetical protein
AN4714.2	0.094	1.3566	(AN4714.2) hypothetical protein
AN4753.2	0.094	1.64718	(AN4753.2) hypothetical protein
AN5019.2	0.094	1.53688	(AN5019.2) hypothetical protein
AN5315.2	0.094	1.36604	(AN5315.2) predicted protein
AN5523.2	0.094	-1.30134	(AN5523.2) TPS1_EMENI Alpha,alpha-trehalose-phosphate synthase [UDP-forming] (Trehalose-6-phosphate synthase) (UDP-glucose-glucosephosphate glucosyltransferase)	alpha,alpha-Trehalose-phosphate synthase (UDP-forming) (2.4.1.15)
AN5667.2	0.094	1.31039	(AN5667.2) hypothetical protein
AN6349.2	0.094	1.40444	(AN6349.2) hypothetical protein
AN0836.2	0.095	1.46409	(AN0836.2) hypothetical protein
AN1610.2	0.095	1.46409	(AN1610.2) hypothetical protein
AN2386.2	0.095	1.10957	(AN2386.2) hypothetical protein
AN2526.2	0.095	1.16473	(AN2526.2) hypothetical protein	Ketol-acid reductoisomerase (1.1.1.86)
AN5497.2	0.095	2.20381	(AN5497.2) hypothetical protein
AN8568.2	0.095	-2.12874	(AN8568.2) predicted protein
AN0610.2	0.096	-1.50525	(AN0610.2) hypothetical protein
AN2120.2	0.096	1.47427	(AN2120.2) hypothetical protein
AN2133.2	0.096	-1.97247	(AN2133.2) hypothetical protein
AN4359.2	0.096	-1.22264	(AN4359.2) hypothetical protein
AN4413.2	0.096	1.39474	(AN4413.2) hypothetical protein
AN4901.2	0.096	-1.54756	(AN4901.2) hypothetical protein	Glutaminase A (3.5.1.2)
AN5144.2	0.096	-1.54756	(AN5144.2) hypothetical protein	6-Phosphofructo-2-kinase (2.7.1.105)
AN5566.2	0.096	1.07923	(AN5566.2) hypothetical protein	GMP synthase (glutamine-hydrolysing) (6.3.5.2)
AN6118.2	0.096	-1.09429	(AN6118.2) hypothetical protein
AN8495.2	0.096	-1.41421	(AN8495.2) hypothetical protein
AN8566.2	0.096	-1.84038	(AN8566.2) hypothetical protein
AN9354.2	0.096	-1.14076	(AN9354.2) hypothetical protein
AN0193.2	0.097	1.60214	(AN0193.2) hypothetical protein
AN0385.2	0.097	-1.91853	(AN0385.2) hypothetical protein
AN0400.2	0.097	-1.40444	(AN0400.2) hypothetical protein
AN3933.2	0.097	1.49485	(AN3933.2) hypothetical protein
AN5152.2	0.097	-1.26576	(AN5152.2) hypothetical protein
AN6004.2	0.097	-1.42405	(AN6004.2) hypothetical protein
AN6193.2	0.097	1.49485	(AN6193.2) hypothetical protein
AN0887.2	0.098	-1.07177	(AN0887.2) hypothetical protein	Urea carboxylase (6.3.4.6); Allophanate hydrolase (3.5.1.54)
AN1794.2	0.098	-1.58008	(AN1794.2) hypothetical protein
AN6495.2	0.098	1.59107	(AN6495.2) hypothetical protein
AN7191.2	0.098	1.55833	(AN7191.2) hypothetical protein
AN8277.2	0.098	1.23114	(AN8277.2) CYSD_EMENI O-ACETYLHOMOSERINE (THIOL)-LYASE (O-ACETYLHOMOSERINE SULFHYDRYLASE) (OAH SULFHYDRYLASE) (HOMOCYSTEINE SYNTHASE)	O-Acetylhomoserine (thiol)-lyase (4.2.99.10); Cysteine synthase (2.5.1.47)
AN9000.2	0.098	1.01396	(AN9000.2) hypothetical protein
AN0356.2	0.099	1.30134	(AN0356.2) hypothetical protein
AN6700.2	0.099	-1.20581	(AN6700.2) hypothetical protein
AN8216.2	0.099	-1.12506	(AN8216.2) NDK_EMENI Nucleoside diphosphate kinase (NDK) (NDP kinase) (AnNDK)	Nucleoside-diphosphate kinase (2.7.4.6)
AN8311.2	0.099	-1.64718	(AN8311.2) hypothetical protein
AN8711.2	0.099	1.70527	(AN8711.2) predicted protein
AN0085.2	0.1	-1.56917	(AN0085.2) hypothetical protein
AN0123.2	0.1	1.69349	(AN0123.2) hypothetical protein
AN0142.2	0.1	1.43396	(AN0142.2) hypothetical protein
AN0865.2	0.1	-1.6245	(AN0865.2) hypothetical protein
AN1025.2	0.1	-1.53688	(AN1025.2) hypothetical protein
AN1101.2	0.1	-1.32869	(AN1101.2) hypothetical protein
AN1104.2	0.1	1.50525	(AN1104.2) hypothetical protein
AN1348.2	0.1	1.70527	(AN1348.2) hypothetical protein
AN1675.2	0.1	1.33793	(AN1675.2) hypothetical protein
AN1752.2	0.1	1.29235	(AN1752.2) hypothetical protein	Sulfite reductase (1.8.7.1)
AN1862.2	0.1	-1.27456	(AN1862.2) predicted protein
AN2249.2	0.1	-1.33793	(AN2249.2) hypothetical protein
AN2923.2	0.1	-2.07053	(AN2923.2) hypothetical protein
AN2998.2	0.1	1.34723	(AN2998.2) hypothetical protein similar to C1 tetrahydrofolate synthase C1-THFS	Methylenetetrahydrofolate dehydrogenase (NADP+) (1.5.1.5); Methenyltetrahydrofolate cyclohydrolase (3.5.4.9)
AN3131.2	0.1	1.6245	(AN3131.2) hypothetical protein
AN3417.2	0.1	1.37554	(AN3417.2) hypothetical protein
AN3638.2	0.1	-1.31951	(AN3638.2) hypothetical protein	C-4 sterol methyl oxidase (1.3.3.2)
AN3687.2	0.1	-1.36604	(AN3687.2) hypothetical protein
AN3747.2	0.1	1.41421	(AN3747.2) hypothetical protein
AN4122.2	0.1	-1.37554	(AN4122.2) hypothetical protein
AN4321.2	0.1	-1.27456	(AN4321.2) hypothetical protein
AN4375.2	0.1	1.27456	(AN4375.2) hypothetical protein
AN4553.2	0.1	1.45397	(AN4553.2) hypothetical protein
AN4563.2	0.1	-1.31951	(AN4563.2) conserved hypothetical protein
AN4976.2	0.1	-1.36604	(AN4976.2) TF22_MAIZE Transcription initiation factor TFIID-2 (TATA-box factor 2) (TATA sequence-binding protein 2) (TBP-2)
AN5164.2	0.1	1.19748	(AN5164.2) hypothetical protein
AN5423.2	0.1	-1.28343	(AN5423.2) hypothetical protein
AN5495.2	0.1	-1.31039	(AN5495.2) hypothetical protein
AN6156.2	0.1	1.52626	(AN6156.2) hypothetical protein
AN6178.2	0.1	-1.31951	(AN6178.2) hypothetical protein
AN6386.2	0.1	1.60214	(AN6386.2) hypothetical protein
AN6686.2	0.1	-1.51572	(AN6686.2) hypothetical protein
AN6752.2	0.1	1.29235	(AN6752.2) hypothetical protein	Fatty acid degradation (1.3.3.6/4.2.1.17/1.1.1.-/2.3.1.16)
AN6913.2	0.1	1.34723	(AN6913.2) hypothetical protein
AN6976.2	0.1	1.16473	(AN6976.2) hypothetical protein
AN7199.2	0.1	1.58008	(AN7199.2) hypothetical protein
AN7636.2	0.1	1.37554	(AN7636.2) hypothetical protein
AN7766.2	0.1	1.27456	(AN7766.2) hypothetical protein
AN7996.2	0.1	-1.59107	(AN7996.2) hypothetical protein
AN8049.2	0.1	1.22264	(AN8049.2) hypothetical protein
AN8138.2	0.1	-1.71713	(AN8138.2) AGLC_ASPNG Alpha-galactosidase C precursor (Melibiase)	alpha-Galactosidase (3.2.1.22)
AN8345.2	0.1	1.29235	(AN8345.2) predicted protein
AN8490.2	0.1	-1.34723	(AN8490.2) predicted protein
AN8750.2	0.1	1.53688	(AN8750.2) hypothetical protein
AN8821.2	0.1	1.25701	(AN8821.2) hypothetical protein
AN8946.2	0.1	-1.71713	(AN8946.2) hypothetical protein
AN9151.2	0.1	1.32869	(AN9151.2) hypothetical protein
AN9330.2	0.1	1.69349	(AN9330.2) hypothetical protein
AN0386.2	0.11	-1.27456	(AN0386.2) hypothetical protein
AN0404.2	0.11	-1.30134	(AN0404.2) hypothetical protein
AN0600.2	0.11	1.42405	(AN0600.2) hypothetical protein
AN0620.2	0.11	1.31951	(AN0620.2) predicted protein
AN0653.2	0.11	1.45397	(AN0653.2) hypothetical protein
AN0659.2	0.11	1.68179	(AN0659.2) hypothetical protein
AN0825.2	0.11	1.56917	(AN0825.2) hypothetical protein
AN1089.2	0.11	-1.53688	(AN1089.2) hypothetical protein
AN1162.2	0.11	-1.18099	(AN1162.2) hypothetical protein
AN1166.2	0.11	-1.09429	(AN1166.2) hypothetical protein
AN1503.2	0.11	-1.28343	(AN1503.2) hypothetical protein
AN1525.2	0.11	-1.30134	(AN1525.2) hypothetical protein
AN1667.2	0.11	1.52626	(AN1667.2) hypothetical protein
AN1714.2	0.11	-1.65864	(AN1714.2) predicted protein
AN1722.2	0.11	-1.45397	(AN1722.2) hypothetical protein
AN1999.2	0.11	1.44393	(AN1999.2) hypothetical protein
AN2059.2	0.11	-1.58008	(AN2059.2) hypothetical protein
AN2221.2	0.11	-1.40444	(AN2221.2) hypothetical protein
AN2236.2	0.11	-1.26576	(AN2236.2) hypothetical protein
AN2317.2	0.11	-1.16473	(AN2317.2) hypothetical protein
AN2318.2	0.11	-1.58008	(AN2318.2) hypothetical protein
AN2424.2	0.11	-1.60214	(AN2424.2) hypothetical protein
AN2508.2	0.11	1.25701	(AN2508.2) hypothetical protein
AN2567.2	0.11	1.30134	(AN2567.2) hypothetical protein
AN2587.2	0.11	1.53688	(AN2587.2) hypothetical protein
AN2614.2	0.11	-1.23114	(AN2614.2) hypothetical protein
AN2623.2	0.11	1.85318	(AN2623.2) AAAA_EMENI Acyl-coenzyme A:6-aminopenicillanic-acid-acyltransferase precursor (Isopenicillin N acyltransferase)	Isopenicillin-N N-acyltransferase (2.3.1.164)
AN2824.2	0.11	1.37554	(AN2824.2) hypothetical protein
AN2901.2	0.11	1.38511	(AN2901.2) ARGI_EMENI Arginase	Arginase (3.5.3.1)
AN2924.2	0.11	-1.00696	(AN2924.2) hypothetical protein
AN2930.2	0.11	1.20581	(AN2930.2) hypothetical protein
AN2939.2	0.11	1.31951	(AN2939.2) hypothetical protein
AN2979.2	0.11	-1.51572	(AN2979.2) hypothetical protein
AN3036.2	0.11	-1.3566	(AN3036.2) hypothetical protein
AN3042.2	0.11	-1.26576	(AN3042.2) hypothetical protein
AN3106.2	0.11	1.25701	(AN3106.2) hypothetical protein
AN3153.2	0.11	-1.58008	(AN3153.2) hypothetical protein
AN4064.2	0.11	1.08673	(AN4064.2) ADT_NEUCR ADP,ATP CARRIER PROTEIN (ADP/ATP TRANSLOCASE) (ADENINE NUCLEOTIDE TRANSLOCATOR) (ANT)	ADP/ATP carrier protein
AN4081.2	0.11	-1.41421	(AN4081.2) hypothetical protein
AN4233.2	0.11	1.42405	(AN4233.2) hypothetical protein
AN4262.2	0.11	1.27456	(AN4262.2) hypothetical protein	alpha,alpha-Trehalose-phosphate synthase (UDP-forming) (2.4.1.15); Trehalose-phosphatase (3.1.3.12)
AN4329.2	0.11	1.07177	(AN4329.2) hypothetical protein
AN4422.2	0.11	-1.41421	(AN4422.2) hypothetical protein
AN4446.2	0.11	-1.26576	(AN4446.2) hypothetical protein
AN4464.2	0.11	1.14076	(AN4464.2) hypothetical protein	5-Aminoimidazole-4-carboxamide ribonucleotide (AICAR) transformylase (2.1.2.3); IMP cyclohydrolase (3.5.4.10)
AN4495.2	0.11	1.30134	(AN4495.2) hypothetical protein
AN4546.2	0.11	-1.31951	(AN4546.2) hypothetical protein
AN4699.2	0.11	-1.82766	(AN4699.2) hypothetical protein
AN4888.2	0.11	-2.18859	(AN4888.2) DCPY_EMENI Pyruvate decarboxylase	Pyruvate decarboxylase (4.1.1.1); Phenylpyruvate decarboxylase (4.1.1.43)
AN4897.2	0.11	-1.07177	(AN4897.2) hypothetical protein
AN4954.2	0.11	1.54756	(AN4954.2) hypothetical protein
AN5166.2	0.11	-1.37554	(AN5166.2) hypothetical protein	CDP-diacylglycerol synthetase (2.7.7.41)
AN5215.2	0.11	1.31951	(AN5215.2) hypothetical protein
AN5268.2	0.11	-1.46409	(AN5268.2) hypothetical protein
AN5324.2	0.11	-1.40444	(AN5324.2) hypothetical protein
AN5352.2	0.11	-1.27456	(AN5352.2) hypothetical protein
AN5455.2	0.11	1.33793	(AN5455.2) hypothetical protein
AN5704.2	0.11	1.40444	(AN5704.2) hypothetical protein	Type II fatty acid synthase (1.6.5.3/-/-/1.1.1.100)
AN5738.2	0.11	1.3566	(AN5738.2) hypothetical protein
AN5773.2	0.11	-1.39474	(AN5773.2) hypothetical protein
AN5775.2	0.11	-1.50525	(AN5775.2) hypothetical protein
AN5879.2	0.11	-1.38511	(AN5879.2) hypothetical protein
AN5893.2	0.11	1.67018	(AN5893.2) FLBA_EMENI Developmental regulator flbA
AN5919.2	0.11	-1.61328	(AN5919.2) hypothetical protein
AN6006.2	0.11	1.39474	(AN6006.2) hypothetical protein
AN6088.2	0.11	-1.38511	(AN6088.2) hypothetical protein
AN6149.2	0.11	1.37554	(AN6149.2) hypothetical protein
AN6327.2	0.11	-1.30134	(AN6327.2) hypothetical protein
AN6601.2	0.11	-1.27456	(AN6601.2) hypothetical protein
AN6729.2	0.11	1.3566	(AN6729.2) hypothetical protein
AN6780.2	0.11	1.42405	(AN6780.2) hypothetical protein
AN6888.2	0.11	1.33793	(AN6888.2) conserved hypothetical protein
AN7000.2	0.11	-1.17283	(AN7000.2) hypothetical protein	Succinate CoA ligase (GDP forming) (6.2.1.4); Succinate-CoA ligase (ADP-forming) (6.2.1.5)
AN7111.2	0.11	1.49485	(AN7111.2) hypothetical protein	3-Hydroxyacyl-CoA dehydrogenase (1.1.1.-)
AN7231.2	0.11	1.50525	(AN7231.2) hypothetical protein
AN7298.2	0.11	-1.79005	(AN7298.2) hypothetical protein
AN7361.2	0.11	1.24833	(AN7361.2) hypothetical protein
AN7610.2	0.11	1.56917	(AN7610.2) conserved hypothetical protein
AN7661.2	0.11	1.20581	(AN7661.2) hypothetical protein
AN8062.2	0.11	1.46409	(AN8062.2) hypothetical protein
AN8063.2	0.11	-1.49485	(AN8063.2) hypothetical protein
AN8200.2	0.11	1.55833	(AN8200.2) hypothetical protein
AN8238.2	0.11	1.41421	(AN8238.2) hypothetical protein
AN8267.2	0.11	-1.53688	(AN8267.2) hypothetical protein
AN8390.2	0.11	1.75321	(AN8390.2) hypothetical protein
AN8444.2	0.11	-1.6245	(AN8444.2) hypothetical protein
AN8546.2	0.11	1.09429	(AN8546.2) hypothetical protein
AN8643.2	0.11	-1.37554	(AN8643.2) hypothetical protein
AN8852.2	0.11	-1.40444	(AN8852.2) hypothetical protein
AN8858.2	0.11	-1.42405	(AN8858.2) hypothetical protein
AN9308.2	0.11	1.42405	(AN9308.2) hypothetical protein
AN9316.2	0.11	1.43396	(AN9316.2) hypothetical protein
AN9340.2	0.11	1.44393	(AN9340.2) TREA_EMENI Acid trehalase precursor (Alpha,alpha-trehalase) (Alpha,alpha-trehalose glucohydrolase)	alpha,alpha-Trehalase (3.2.1.28)
AN9453.2	0.11	2.04202	(AN9453.2) hypothetical protein
AN0045.2	0.12	-1.23114	(AN0045.2) hypothetical protein
AN0171.2	0.12	-1.16473	(AN0171.2) hypothetical protein
AN0206.2	0.12	1.21419	(AN0206.2) hypothetical protein
AN0247.2	0.12	1.24833	(AN0247.2) hypothetical protein
AN0310.2	0.12	1.48452	(AN0310.2) hypothetical protein
AN0429.2	0.12	1.25701	(AN0429.2) IM10_EMENI Mitochondrial import inner membrane translocase subunit TIM10
AN0617.2	0.12	1.39474	(AN0617.2) hypothetical protein
AN0627.2	0.12	1.14076	(AN0627.2) hypothetical protein
AN0635.2	0.12	-1.61328	(AN0635.2) hypothetical protein
AN0868.2	0.12	1.36604	(AN0868.2) hypothetical protein
AN0946.2	0.12	1.26576	(AN0946.2) hypothetical protein
AN0986.2	0.12	-1.45397	(AN0986.2) hypothetical protein
AN1263.2	0.12	-1.09429	(AN1263.2) conserved hypothetical protein	Adenosylhomocysteinase (3.3.1.1)
AN1343.2	0.12	1.22264	(AN1343.2) hypothetical protein
AN1502.2	0.12	-1.39474	(AN1502.2) hypothetical protein similar to N-acetylglucosaminidase	N-Acetyl-beta-glucosaminidase (3.2.1.52)
AN1657.2	0.12	1.02811	(AN1657.2) hypothetical protein	Aldose 1-epimerase (5.1.3.3)
AN1766.2	0.12	-1.10191	(AN1766.2) hypothetical protein
AN1852.2	0.12	1.15669	(AN1852.2) hypothetical protein
AN2021.2	0.12	1.1487	(AN2021.2) hypothetical protein
AN2145.2	0.12	1.28343	(AN2145.2) hypothetical protein
AN2146.2	0.12	1.33793	(AN2146.2) hypothetical protein
AN2430.2	0.12	-1.02811	(AN2430.2) hypothetical protein
AN2609.2	0.12	1.03526	(AN2609.2) hypothetical protein
AN2733.2	0.12	1.38511	(AN2733.2) hypothetical protein
AN2942.2	0.12	1.44393	(AN2942.2) hypothetical protein
AN3021.2	0.12	-1.12506	(AN3021.2) predicted protein
AN3132.2	0.12	1.15669	(AN3132.2) hypothetical protein
AN3679.2	0.12	-1.42405	(AN3679.2) hypothetical protein
AN3690.2	0.12	1.30134	(AN3690.2) hypothetical protein
AN3715.2	0.12	-1.40444	(AN3715.2) hypothetical protein
AN3888.2	0.12	1.33793	(AN3888.2) hypothetical protein
AN4354.2	0.12	-1.64718	(AN4354.2) hypothetical protein
AN4757.2	0.12	1.11729	(AN4757.2) hypothetical protein
AN4768.2	0.12	1.23114	(AN4768.2) hypothetical protein
AN4964.2	0.12	1.41421	(AN4964.2) hypothetical protein
AN5245.2	0.12	1.7411	(AN5245.2) predicted protein
AN5493.2	0.12	1.18921	(AN5493.2) hypothetical protein
AN5664.2	0.12	1.06437	(AN5664.2) hypothetical protein
AN5703.2	0.12	1.23971	(AN5703.2) hypothetical protein similar to electron-transferring-flavoprotein dehydrogenase subunit	Electron-transferring-flavoprotein dehydrogenase (1.5.5.1)
AN5782.2	0.12	1.24833	(AN5782.2) hypothetical protein
AN5944.2	0.12	1.50525	(AN5944.2) hypothetical protein
AN5946.2	0.12	1.58008	(AN5946.2) hypothetical protein
AN5999.2	0.12	1.18099	(AN5999.2) conserved hypothetical protein	Aspartate-carbamoyltransferase (2.1.3.2)
AN6015.2	0.12	-1.54756	(AN6015.2) hypothetical protein
AN6052.2	0.12	-1.52626	(AN6052.2) hypothetical protein
AN6084.2	0.12	-1.23114	(AN6084.2) hypothetical protein
AN6231.2	0.12	-1.31951	(AN6231.2) hypothetical protein similar to AF207903_2 bifunctional tryptophan synthase TRPB	Tryptophan synthetase (4.2.1.20)
AN6272.2	0.12	1.15669	(AN6272.2) hypothetical protein
AN6334.2	0.12	1.61328	(AN6334.2) hypothetical protein
AN6430.2	0.12	1.23114	(AN6430.2) hypothetical protein
AN6496.2	0.12	-1.23971	(AN6496.2) hypothetical protein
AN6550.2	0.12	1.38511	(AN6550.2) hypothetical protein
AN6599.2	0.12	1.29235	(AN6599.2) hypothetical protein
AN6897.2	0.12	1.13288	(AN6897.2) hypothetical protein
AN7104.2	0.12	-1.29235	(AN7104.2) hypothetical protein
AN7542.2	0.12	1.50525	(AN7542.2) hypothetical protein
AN7600.2	0.12	1.29235	(AN7600.2) hypothetical protein
AN8026.2	0.12	1.29235	(AN8026.2) hypothetical protein
AN8043.2	0.12	-1.23114	(AN8043.2) hypothetical protein
AN8054.2	0.12	-1.27456	(AN8054.2) conserved hypothetical protein
AN8089.2	0.12	1.36604	(AN8089.2) hypothetical protein
AN8165.2	0.12	1.21419	(AN8165.2) hypothetical protein
AN8261.2	0.12	-1.37554	(AN8261.2) hypothetical protein similar to cyclin-dependent protein kinase PHOA(M1)
AN8312.2	0.12	-1.02101	(AN8312.2) hypothetical protein
AN8356.2	0.12	1.69349	(AN8356.2) hypothetical protein
AN8591.2	0.12	-1.05702	(AN8591.2) hypothetical protein
AN8624.2	0.12	-1.3566	(AN8624.2) predicted protein
AN8636.2	0.12	-1.18921	(AN8636.2) hypothetical protein
AN8706.2	0.12	-1.71713	(AN8706.2) hypothetical protein
AN8718.2	0.12	-1.37554	(AN8718.2) hypothetical protein
AN8903.2	0.12	1.22264	(AN8903.2) hypothetical protein
AN9028.2	0.12	-1.6245	(AN9028.2) hypothetical protein
AN0048.2	0.13	-1.31039	(AN0048.2) hypothetical protein
AN0260.2	0.13	-1.51572	(AN0260.2) hypothetical protein
AN0279.2	0.13	-1.40444	(AN0279.2) hypothetical protein similar to FlbD
AN0628.2	0.13	-1.07177	(AN0628.2) hypothetical protein
AN0697.2	0.13	1.21419	(AN0697.2) hypothetical protein
AN0744.2	0.13	1.89212	(AN0744.2) hypothetical protein
AN0895.2	0.13	1.36604	(AN0895.2) hypothetical protein
AN0910.2	0.13	1.21419	(AN0910.2) hypothetical protein	Phosphatidylserine decarboxylase (4.1.1.65)
AN1019.2	0.13	-1.30134	(AN1019.2) conserved hypothetical protein
AN1121.2	0.13	1.48452	(AN1121.2) hypothetical protein
AN1158.2	0.13	-1.32869	(AN1158.2) hypothetical protein
AN1366.2	0.13	1.3566	(AN1366.2) hypothetical protein
AN1555.2	0.13	-1.3566	(AN1555.2) CHSD_EMENI Chitin synthase D (Chitin-UDP acetyl-glucosaminyl transferase D) (Class-V chitin synthase D)	Chitin synthase (2.4.1.16)
AN1762.2	0.13	-1.31951	(AN1762.2) hypothetical protein
AN1763.2	0.13	-1.60214	(AN1763.2) hypothetical protein
AN1809.2	0.13	-1.49485	(AN1809.2) hypothetical protein
AN1840.2	0.13	1.23971	(AN1840.2) hypothetical protein
AN1896.2	0.13	-1.25701	(AN1896.2) hypothetical protein similar to fumarylacetoacetate hydrolase	Fumarylacetoacetase (3.7.1.2)
AN1965.2	0.13	1.20581	(AN1965.2) hypothetical protein	Ribose-phosphate pyrophosphokinase (2.7.6.1)
AN2103.2	0.13	1.51572	(AN2103.2) hypothetical protein
AN2284.2	0.13	1.28343	(AN2284.2) HEM1_EMENI 5-AMINOLEVULINIC ACID SYNTHASE, MITOCHONDRIAL PRECURSOR (DELTA-AMINOLEVULINATE SYNTHASE) (DELTA-ALA SYNTHETASE)
AN2461.2	0.13	-1.33793	(AN2461.2) hypothetical protein
AN2468.2	0.13	1.38511	(AN2468.2) hypothetical protein
AN2968.2	0.13	1.10957	(AN2968.2) conserved hypothetical protein	Inorganic diphosphatase (3.6.1.1)
AN3455.2	0.13	1.41421	(AN3455.2) hypothetical protein
AN3461.2	0.13	1.89212	(AN3461.2) hypothetical protein
AN3489.2	0.13	-1.6358	(AN3489.2) hypothetical protein
AN3655.2	0.13	1.24833	(AN3655.2) hypothetical protein
AN3659.2	0.13	-1.41421	(AN3659.2) hypothetical protein
AN3773.2	0.13	1.47427	(AN3773.2) hypothetical protein
AN3793.2	0.13	-1.29235	(AN3793.2) hypothetical protein
AN4038.2	0.13	1.1487	(AN4038.2) hypothetical protein
AN4197.2	0.13	-1.38511	(AN4197.2) hypothetical protein
AN4206.2	0.13	-1.33793	(AN4206.2) hypothetical protein
AN4281.2	0.13	-1.28343	(AN4281.2) YPT1_NEUCR GTP-binding protein ypt1
AN4287.2	0.13	-1.31039	(AN4287.2) hypothetical protein
AN4346.2	0.13	1.26576	(AN4346.2) hypothetical protein
AN4457.2	0.13	-1.25701	(AN4457.2) hypothetical protein
AN4626.2	0.13	1.01396	(AN4626.2) hypothetical protein
AN4632.2	0.13	-1.14076	(AN4632.2) hypothetical protein
AN4800.2	0.13	-1.3566	(AN4800.2) hypothetical protein
AN4953.2	0.13	-1.23114	(AN4953.2) conserved hypothetical protein
AN5033.2	0.13	1.05702	(AN5033.2) hypothetical protein
AN5101.2	0.13	-1.21419	(AN5101.2) hypothetical protein
AN5600.2	0.13	1.44393	(AN5600.2) hypothetical protein
AN5705.2	0.13	-1.31039	(AN5705.2) hypothetical protein
AN5719.2	0.13	-1.08673	(AN5719.2) hypothetical protein similar to AF268869_1 acidic ribosomal protein P1
AN5728.2	0.13	-1.28343	(AN5728.2) hypothetical protein
AN5749.2	0.13	1.43396	(AN5749.2) hypothetical protein
AN5948.2	0.13	1.32869	(AN5948.2) predicted protein
AN6009.2	0.13	-1.08673	(AN6009.2) hypothetical protein
AN6196.2	0.13	1.48452	(AN6196.2) hypothetical protein
AN6286.2	0.13	-1.43396	(AN6286.2) hypothetical protein
AN6372.2	0.13	-1.48452	(AN6372.2) hypothetical protein
AN6376.2	0.13	1.77769	(AN6376.2) hypothetical protein
AN6487.2	0.13	-1.41421	(AN6487.2) hypothetical protein
AN6510.2	0.13	1.24833	(AN6510.2) hypothetical protein
AN6520.2	0.13	1.45397	(AN6520.2) hypothetical protein
AN6617.2	0.13	-1.37554	(AN6617.2) hypothetical protein
AN6621.2	0.13	1.34723	(AN6621.2) hypothetical protein
AN6651.2	0.13	1.21419	(AN6651.2) hypothetical protein
AN6710.2	0.13	1.31951	(AN6710.2) hypothetical protein
AN7304.2	0.13	1.33793	(AN7304.2) hypothetical protein
AN7307.2	0.13	-1.42405	(AN7307.2) hypothetical protein
AN7328.2	0.13	-1.39474	(AN7328.2) hypothetical protein
AN7458.2	0.13	1.33793	(AN7458.2) hypothetical protein
AN7677.2	0.13	-1.22264	(AN7677.2) hypothetical protein
AN7827.2	0.13	1.09429	(AN7827.2) predicted protein
AN8098.2	0.13	1.39474	(AN8098.2) hypothetical protein
AN8730.2	0.13	1.3566	(AN8730.2) hypothetical protein
AN8817.2	0.13	1.47427	(AN8817.2) hypothetical protein
AN8933.2	0.13	1.31039	(AN8933.2) hypothetical protein
AN8959.2	0.13	-1.05702	(AN8959.2) hypothetical protein
AN8992.2	0.13	1.17283	(AN8992.2) predicted protein
AN9118.2	0.13	1.1487	(AN9118.2) hypothetical protein
AN9144.2	0.13	1.26576	(AN9144.2) hypothetical protein
AN9455.2	0.13	1.55833	(AN9455.2) ATP8_EMENI ATP synthase protein 8 (ATPase subunit 8) (A6L)	F1F0-ATPase complex (3.6.3.14)
AN0351.2	0.14	1.28343	(AN0351.2) hypothetical protein similar to AF228340_1 glycerol 3-phosphate dehydrogenase (NAD+)	Glycerol 3-phosphate dehydrogenase (NAD+ dependent) (1.1.1.8)
AN0724.2	0.14	-1.02811	(AN0724.2) hypothetical protein
AN0751.2	0.14	1.18099	(AN0751.2) hypothetical protein
AN0859.2	0.14	-1.38511	(AN0859.2) hypothetical protein
AN0996.2	0.14	-1.24833	(AN0996.2) hypothetical protein
AN1222.2	0.14	-1.12506	(AN1222.2) METK_NEUCR S-adenosylmethionine synthetase (Methionine adenosyltransferase) (AdoMet synthetase)	S-Adenosylmethionine synthetase (2.5.1.6)
AN1230.2	0.14	1.34723	(AN1230.2) hypothetical protein
AN1289.2	0.14	1.56917	(AN1289.2) hypothetical protein
AN1438.2	0.14	-1.7411	(AN1438.2) hypothetical protein
AN1445.2	0.14	1.51572	(AN1445.2) hypothetical protein
AN1478.2	0.14	-1.46409	(AN1478.2) hypothetical protein
AN1495.2	0.14	1.44393	(AN1495.2) hypothetical protein
AN1551.2	0.14	-1.15669	(AN1551.2) hypothetical protein
AN2137.2	0.14	-1.36604	(AN2137.2) hypothetical protein
AN2315.2	0.14	1.12506	(AN2315.2) ATPB_NEUCR ATP synthase beta chain, mitochondrial precursor	F1F0-ATPase complex (3.6.3.14)
AN2327.2	0.14	1.31951	(AN2327.2) hypothetical protein similar to molybdenum cofactor biosynthetic protein
AN2333.2	0.14	1.40444	(AN2333.2) hypothetical protein
AN2480.2	0.14	1.46409	(AN2480.2) hypothetical protein
AN2669.2	0.14	1.3566	(AN2669.2) hypothetical protein
AN2967.2	0.14	1.08673	(AN2967.2) hypothetical protein
AN3093.2	0.14	-1.32869	(AN3093.2) hypothetical protein
AN3175.2	0.14	1.3566	(AN3175.2) hypothetical protein
AN3415.2	0.14	1.16473	(AN3415.2) hypothetical protein
AN3452.2	0.14	-1.79005	(AN3452.2) hypothetical protein
AN3526.2	0.14	-1.68179	(AN3526.2) predicted protein
AN3671.2	0.14	-1.3566	(AN3671.2) hypothetical protein
AN3735.2	0.14	1.21419	(AN3735.2) hypothetical protein
AN4042.2	0.14	-1.27456	(AN4042.2) hypothetical protein	C-22 sterol desaturase (1.14.14.-)
AN4192.2	0.14	1.23971	(AN4192.2) hypothetical protein
AN4304.2	0.14	1.17283	(AN4304.2) hypothetical protein
AN4556.2	0.14	-1.39474	(AN4556.2) hypothetical protein
AN4581.2	0.14	-1.40444	(AN4581.2) hypothetical protein
AN4651.2	0.14	-1.31951	(AN4651.2) hypothetical protein
AN4723.2	0.14	1.13288	(AN4723.2) hypothetical protein
AN4730.2	0.14	1.50525	(AN4730.2) hypothetical protein
AN4737.2	0.14	1.15669	(AN4737.2) hypothetical protein	Cytochrome c oxidase (1.9.3.1)
AN4881.2	0.14	-1.23114	(AN4881.2) hypothetical protein
AN4960.2	0.14	-1.18099	(AN4960.2) hypothetical protein
AN4974.2	0.14	1.34723	(AN4974.2) hypothetical protein
AN5053.2	0.14	1.36604	(AN5053.2) predicted protein
AN5199.2	0.14	1.44393	(AN5199.2) hypothetical protein
AN5406.2	0.14	-1.31039	(AN5406.2) hypothetical protein similar to T30516 type II DNA topoisomerase - Emericella nidulans
AN5601.2	0.14	-1.13288	(AN5601.2) hypothetical protein similar to saccharopine reductase	Saccharopine dehydrogenase (NADP+, L-glutamate forming) (1.5.1.10)
AN5731.2	0.14	1.18099	(AN5731.2) hypothetical protein	Chorismate synthase (4.6.1.4)
AN5820.2	0.14	-1.24833	(AN5820.2) hypothetical protein	Cysteine synthase (2.5.1.47); Cystathionine beta-synthase (4.2.1.22)
AN5850.2	0.14	-1.22264	(AN5850.2) hypothetical protein
AN5872.2	0.14	-1.32869	(AN5872.2) conserved hypothetical protein
AN6141.2	0.14	1.38511	(AN6141.2) hypothetical protein similar to AF363613_1 pyridoxine
AN6243.2	0.14	1.25701	(AN6243.2) hypothetical protein
AN6518.2	0.14	-1.23971	(AN6518.2) hypothetical protein
AN6558.2	0.14	1.37554	(AN6558.2) hypothetical protein
AN6616.2	0.14	-1.32869	(AN6616.2) hypothetical protein similar to AF340030_1 NUV101
AN6770.2	0.14	-1.32869	(AN6770.2) hypothetical protein
AN6899.2	0.14	1.37554	(AN6899.2) hypothetical protein
AN6908.2	0.14	1.22264	(AN6908.2) hypothetical protein
AN6943.2	0.14	1.3566	(AN6943.2) hypothetical protein	Glycerate kinase (2.7.1.31)
AN7038.2	0.14	-1.19748	(AN7038.2) hypothetical protein
AN7143.2	0.14	1.30134	(AN7143.2) hypothetical protein
AN7263.2	0.14	-1.17283	(AN7263.2) predicted protein
AN7434.2	0.14	-1.31951	(AN7434.2) hypothetical protein
AN7477.2	0.14	-1.6245	(AN7477.2) predicted protein
AN7480.2	0.14	-1.22264	(AN7480.2) hypothetical protein
AN7507.2	0.14	-1.3566	(AN7507.2) hypothetical protein
AN7539.2	0.14	-1.8025	(AN7539.2) hypothetical protein
AN7712.2	0.14	-1.46409	(AN7712.2) hypothetical protein
AN7780.2	0.14	-1.24833	(AN7780.2) hypothetical protein
AN8014.2	0.14	-1.21419	(AN8014.2) hypothetical protein
AN8059.2	0.14	1.29235	(AN8059.2) hypothetical protein
AN8478.2	0.14	1.42405	(AN8478.2) hypothetical protein
AN8559.2	0.14	-1.14076	(AN8559.2) hypothetical protein
AN8565.2	0.14	1.32869	(AN8565.2) conserved hypothetical protein	Serine O-acetyltransferase (2.3.1.30)
AN8610.2	0.14	1.07177	(AN8610.2) hypothetical protein
AN8641.2	0.14	-1.42405	(AN8641.2) hypothetical protein
AN8688.2	0.14	-1.44393	(AN8688.2) predicted protein
AN8763.2	0.14	1.19748	(AN8763.2) hypothetical protein
AN8787.2	0.14	1.38511	(AN8787.2) hypothetical protein
AN8815.2	0.14	1.31951	(AN8815.2) hypothetical protein
AN9062.2	0.14	1.49485	(AN9062.2) hypothetical protein
AN9065.2	0.14	1.54756	(AN9065.2) hypothetical protein
AN9449.2	0.14	1.34723	(AN9449.2) hypothetical protein
AN0003.2	0.15	1.19748	(AN0003.2) hypothetical protein
AN0250.2	0.15	-1.04972	(AN0250.2) hypothetical protein
AN0417.2	0.15	-1.19748	(AN0417.2) hypothetical protein
AN0455.2	0.15	-1.41421	(AN0455.2) hypothetical protein
AN0470.2	0.15	1.30134	(AN0470.2) hypothetical protein
AN0485.2	0.15	-1.33793	(AN0485.2) hypothetical protein
AN0487.2	0.15	1.23114	(AN0487.2) hypothetical protein
AN0624.2	0.15	-1.18921	(AN0624.2) hypothetical protein
AN0948.2	0.15	-1.23971	(AN0948.2) hypothetical protein
AN1001.2	0.15	-1.08673	(AN1001.2) hypothetical protein
AN1063.2	0.15	1.25701	(AN1063.2) hypothetical protein similar to possible NADH-ubiquinone oxidoreductase	NADH dehydrogenase (ubiquinone) (1.6.5.3)
AN1145.2	0.15	-1.1487	(AN1145.2) hypothetical protein
AN1181.2	0.15	-1.06437	(AN1181.2) hypothetical protein similar to ammonium permease MEPA	Ammonium transporter
AN1418.2	0.15	1.33793	(AN1418.2) hypothetical protein
AN1427.2	0.15	1.32869	(AN1427.2) hypothetical protein
AN1801.2	0.15	1.7411	(AN1801.2) hypothetical protein
AN1947.2	0.15	-1.27456	(AN1947.2) hypothetical protein
AN1970.2	0.15	1.45397	(AN1970.2) hypothetical protein
AN1983.2	0.15	1.23114	(AN1983.2) hypothetical protein
AN2055.2	0.15	1.40444	(AN2055.2) hypothetical protein
AN2331.2	0.15	1.1487	(AN2331.2) hypothetical protein
AN2596.2	0.15	1.26576	(AN2596.2) hypothetical protein
AN2933.2	0.15	1.30134	(AN2933.2) hypothetical protein
AN2938.2	0.15	1.09429	(AN2938.2) hypothetical protein
AN3089.2	0.15	1.23114	(AN3089.2) hypothetical protein
AN3095.2	0.15	-1.40444	(AN3095.2) HYMA_EMENI Conidiophore development protein hymA
AN3145.2	0.15	-1.27456	(AN3145.2) hypothetical protein
AN3334.2	0.15	-1.54756	(AN3334.2) hypothetical protein
AN3406.2	0.15	-1.18099	(AN3406.2) predicted protein
AN3559.2	0.15	1.44393	(AN3559.2) hypothetical protein
AN3582.2	0.15	-1.6245	(AN3582.2) hypothetical protein
AN3674.2	0.15	1.26576	(AN3674.2) hypothetical protein
AN3709.2	0.15	1.39474	(AN3709.2) hypothetical protein
AN3794.2	0.15	1.38511	(AN3794.2) hypothetical protein
AN3865.2	0.15	1.13288	(AN3865.2) hypothetical protein
AN3897.2	0.15	-1.41421	(AN3897.2) hypothetical protein
AN3978.2	0.15	-1.39474	(AN3978.2) hypothetical protein
AN4035.2	0.15	-1.30134	(AN4035.2) AMDR_EMENI ACETAMIDASE REGULATORY PROTEIN
AN4168.2	0.15	-1.31039	(AN4168.2) hypothetical protein
AN4257.2	0.15	1.31039	(AN4257.2) hypothetical protein
AN4462.2	0.15	1.24833	(AN4462.2) hypothetical protein similar to pyruvate carboxylase	Pyruvate carboxylase (6.4.1.1); Glutathione synthetase (6.3.2.3)
AN4534.2	0.15	1.1487	(AN4534.2) hypothetical protein
AN4560.2	0.15	1.25701	(AN4560.2) hypothetical protein
AN4653.2	0.15	1.54756	(AN4653.2) hypothetical protein
AN4708.2	0.15	1.18921	(AN4708.2) hypothetical protein
AN4814.2	0.15	-1.26576	(AN4814.2) hypothetical protein
AN4820.2	0.15	-1.43396	(AN4820.2) hypothetical protein	Succinate-semialdehyde dehydrogenase (NAD(P)+) (1.2.1.16)
AN5010.2	0.15	1.18099	(AN5010.2) hypothetical protein
AN5100.2	0.15	-1.46409	(AN5100.2) hypothetical protein
AN5416.2	0.15	1.38511	(AN5416.2) hypothetical protein
AN5537.2	0.15	1.21419	(AN5537.2) hypothetical protein
AN5670.2	0.15	1.1487	(AN5670.2) hypothetical protein
AN5816.2	0.15	1.64718	(AN5816.2) hypothetical protein
AN5940.2	0.15	1.18099	(AN5940.2) hypothetical protein
AN6082.2	0.15	-1.06437	(AN6082.2) conserved hypothetical protein
AN6093.2	0.15	1.40444	(AN6093.2) hypothetical protein
AN6288.2	0.15	-1.27456	(AN6288.2) MOB1_NEUCR Probable maintenance of ploidy protein mob1
AN6419.2	0.15	-1.41421	(AN6419.2) hypothetical protein
AN6508.2	0.15	-1.21419	(AN6508.2) conserved hypothetical protein
AN6537.2	0.15	1.47427	(AN6537.2) hypothetical protein
AN6561.2	0.15	1.17283	(AN6561.2) hypothetical protein
AN6578.2	0.15	-1.55833	(AN6578.2) hypothetical protein
AN6626.2	0.15	-1.43396	(AN6626.2) hypothetical protein
AN6647.2	0.15	1.31951	(AN6647.2) hypothetical protein
AN6857.2	0.15	1.32869	(AN6857.2) hypothetical protein
AN6890.2	0.15	1.23971	(AN6890.2) hypothetical protein
AN6906.2	0.15	1.24833	(AN6906.2) hypothetical protein
AN6938.2	0.15	1.69349	(AN6938.2) hypothetical protein
AN7525.2	0.15	1.37554	(AN7525.2) hypothetical protein
AN7528.2	0.15	-1.76541	(AN7528.2) hypothetical protein
AN7541.2	0.15	1.28343	(AN7541.2) hypothetical protein
AN7561.2	0.15	1.44393	(AN7561.2) hypothetical protein
AN7567.2	0.15	1.26576	(AN7567.2) hypothetical protein
AN7586.2	0.15	-1.30134	(AN7586.2) hypothetical protein
AN7622.2	0.15	1.19748	(AN7622.2) hypothetical protein
AN7711.2	0.15	-1.82766	(AN7711.2) hypothetical protein
AN7860.2	0.15	-1.52626	(AN7860.2) hypothetical protein
AN7954.2	0.15	-1.16473	(AN7954.2) hypothetical protein
AN8129.2	0.15	-1.52626	(AN8129.2) hypothetical protein
AN8148.2	0.15	1.18921	(AN8148.2) predicted protein
AN8218.2	0.15	1.17283	(AN8218.2) hypothetical protein
AN8369.2	0.15	-1.46409	(AN8369.2) hypothetical protein
AN8542.2	0.15	-1.07177	(AN8542.2) hypothetical protein
AN8674.2	0.15	-1.16473	(AN8674.2) hypothetical protein
AN8831.2	0.15	1.31039	(AN8831.2) conserved hypothetical protein
AN8855.2	0.15	1.1487	(AN8855.2) hypothetical protein
AN9454.2	0.15	2	(AN9454.2) predicted protein
AN9460.2	0.15	-1.23971	(AN9460.2) hypothetical protein
AN9469.2	0.15	1.58008	(AN9469.2) hypothetical protein
AN0229.2	0.16	-1.18099	(AN0229.2) hypothetical protein
AN0238.2	0.16	-1.36604	(AN0238.2) hypothetical protein
AN0325.2	0.16	1.33793	(AN0325.2) hypothetical protein
AN0346.2	0.16	1.46409	(AN0346.2) hypothetical protein
AN0561.2	0.16	1.54756	(AN0561.2) hypothetical protein
AN0565.2	0.16	1.23114	(AN0565.2) hypothetical protein similar to PyrABCN	Carbamoyl-phophate synthetase (6.3.5.5); Aspartate-carbamoyltransferase (2.1.3.2)
AN0693.2	0.16	-1.08673	(AN0693.2) hypothetical protein
AN0815.2	0.16	-1.19748	(AN0815.2) hypothetical protein
AN0841.2	0.16	-1.76541	(AN0841.2) predicted protein
AN0963.2	0.16	1.15669	(AN0963.2) hypothetical protein similar to ORF
AN0977.2	0.16	-1.36604	(AN0977.2) hypothetical protein
AN1030.2	0.16	2.15846	(AN1030.2) hypothetical protein
AN1096.2	0.16	-1.23114	(AN1096.2) hypothetical protein
AN1175.2	0.16	1.10191	(AN1175.2) hypothetical protein
AN1185.2	0.16	1.15669	(AN1185.2) hypothetical protein
AN1193.2	0.16	1.48452	(AN1193.2) hypothetical protein
AN1611.2	0.16	-1.7411	(AN1611.2) hypothetical protein
AN1879.2	0.16	-1.31951	(AN1879.2) hypothetical protein
AN2112.2	0.16	-1.31951	(AN2112.2) hypothetical protein
AN2233.2	0.16	-1.18099	(AN2233.2) hypothetical protein
AN2375.2	0.16	-1.12506	(AN2375.2) hypothetical protein
AN2665.2	0.16	1.06437	(AN2665.2) hypothetical protein
AN2779.2	0.16	1.44393	(AN2779.2) hypothetical protein
AN3119.2	0.16	1.08673	(AN3119.2) hypothetical protein
AN3128.2	0.16	1.39474	(AN3128.2) hypothetical protein
AN3505.2	0.16	1.28343	(AN3505.2) hypothetical protein
AN3753.2	0.16	-1.16473	(AN3753.2) hypothetical protein
AN3791.2	0.16	-1.3566	(AN3791.2) predicted protein
AN3998.2	0.16	1.54756	(AN3998.2) hypothetical protein
AN4039.2	0.16	1.3566	(AN4039.2) hypothetical protein
AN4193.2	0.16	-1.43396	(AN4193.2) hypothetical protein
AN4216.2	0.16	1.54756	(AN4216.2) hypothetical protein
AN4300.2	0.16	1.08673	(AN4300.2) hypothetical protein
AN4330.2	0.16	1.39474	(AN4330.2) hypothetical protein
AN4412.2	0.16	1.09429	(AN4412.2) hypothetical protein
AN4430.2	0.16	1.06437	(AN4430.2) hypothetical protein	Acetolactate synthase (4.1.3.18)
AN4443.2	0.16	-1.11729	(AN4443.2) hypothetical protein similar to AF275676_1 cobalamin-independent methionine synthase	Vitamin B12-(cobalamin)-independent methionine synthase (2.1.1.14); Methionine synthase (2.1.1.13)
AN4519.2	0.16	-1.15669	(AN4519.2) hypothetical protein
AN4529.2	0.16	-1.52626	(AN4529.2) predicted protein
AN4542.2	0.16	-1.33793	(AN4542.2) hypothetical protein
AN4739.2	0.16	1.37554	(AN4739.2) hypothetical protein	Phosphoribosyl amino imidazolesuccinocarbozamide synthetase (6.3.2.6)
AN4778.2	0.16	1.19748	(AN4778.2) hypothetical protein	Diacylglycerol cholinephosphotransferase (2.7.8.2); Ethanolaminephosphotransferase. (2.7.8.1)
AN4837.2	0.16	-1.34723	(AN4837.2) hypothetical protein
AN4863.2	0.16	1.29235	(AN4863.2) hypothetical protein
AN5186.2	0.16	1.21419	(AN5186.2) hypothetical protein
AN5340.2	0.16	1.15669	(AN5340.2) hypothetical protein
AN5518.2	0.16	-1.18099	(AN5518.2) hypothetical protein
AN5575.2	0.16	-1.08673	(AN5575.2) hypothetical protein
AN5616.2	0.16	1.24833	(AN5616.2) hypothetical protein
AN5619.2	0.16	1.23114	(AN5619.2) hypothetical protein
AN5849.2	0.16	1.44393	(AN5849.2) hypothetical protein
AN5884.2	0.16	1.31039	(AN5884.2) hypothetical protein	Orotate phosphoribosyltransferase 1 (2.4.2.10)
AN6017.2	0.16	1.09429	(AN6017.2) hypothetical protein
AN6059.2	0.16	1.21419	(AN6059.2) hypothetical protein
AN6223.2	0.16	-1.50525	(AN6223.2) hypothetical protein
AN6394.2	0.16	1.36604	(AN6394.2) hypothetical protein
AN6556.2	0.16	1.32869	(AN6556.2) hypothetical protein
AN6699.2	0.16	1.36604	(AN6699.2) conserved hypothetical protein
AN6763.2	0.16	-1.32869	(AN6763.2) hypothetical protein
AN6931.2	0.16	1.26576	(AN6931.2) hypothetical protein
AN7450.2	0.16	1.29235	(AN7450.2) hypothetical protein
AN7482.2	0.16	-1.28343	(AN7482.2) hypothetical protein
AN7580.2	0.16	1.1487	(AN7580.2) hypothetical protein
AN7747.2	0.16	1.47427	(AN7747.2) hypothetical protein
AN7960.2	0.16	1.10191	(AN7960.2) hypothetical protein
AN8172.2	0.16	1.11729	(AN8172.2) hypothetical protein
AN8183.2	0.16	1.04972	(AN8183.2) hypothetical protein
AN8280.2	0.16	-1.18099	(AN8280.2) hypothetical protein	Long-chain-fatty-acid--CoA ligase (6.2.1.3)
AN8500.2	0.16	1.31039	(AN8500.2) hypothetical protein
AN8780.2	0.16	1.30134	(AN8780.2) hypothetical protein
AN9017.2	0.16	-1.40444	(AN9017.2) hypothetical protein
AN9173.2	0.16	1.44393	(AN9173.2) hypothetical protein
AN9194.2	0.16	-1.18921	(AN9194.2) hypothetical protein
AN9333.2	0.16	-1.55833	(AN9333.2) hypothetical protein
AN9486.2	0.16	1.45397	(AN9486.2) hypothetical protein
AN9506.2	0.16	-1.34723	(AN9506.2) hypothetical protein
AN0092.2	0.17	1.40444	(AN0092.2) hypothetical protein	HNRNP arginine N-methyltransferase (2.1.1.-)
AN0095.2	0.17	-1.17283	(AN0095.2) hypothetical protein
AN0141.2	0.17	1.1487	(AN0141.2) hypothetical protein
AN0199.2	0.17	1.31951	(AN0199.2) hypothetical protein
AN0246.2	0.17	-1.40444	(AN0246.2) hypothetical protein
AN0309.2	0.17	1.43396	(AN0309.2) hypothetical protein
AN0519.2	0.17	-1.08673	(AN0519.2) hypothetical protein
AN0757.2	0.17	1.26576	(AN0757.2) hypothetical protein
AN0783.2	0.17	1.09429	(AN0783.2) hypothetical protein
AN0807.2	0.17	-1.05702	(AN0807.2) hypothetical protein
AN1141.2	0.17	1.20581	(AN1141.2) hypothetical protein	Ethanolamine kinase (2.7.1.82)
AN1150.2	0.17	1.41421	(AN1150.2) hypothetical protein	Acetylornithine aminotransferase (2.6.1.11); Ornithine transaminase (2.6.1.13)
AN1431.2	0.17	1.47427	(AN1431.2) hypothetical protein
AN1688.2	0.17	1.06437	(AN1688.2) hypothetical protein
AN1992.2	0.17	1.54756	(AN1992.2) hypothetical protein
AN2041.2	0.17	1.56917	(AN2041.2) predicted protein
AN2047.2	0.17	-1.14076	(AN2047.2) CALM_EMENI Calmodulin (CaM)
AN2147.2	0.17	1.3566	(AN2147.2) hypothetical protein
AN2407.2	0.17	-3.31728	(AN2407.2) hypothetical protein
AN2415.2	0.17	1.28343	(AN2415.2) hypothetical protein
AN2486.2	0.17	-1.23114	(AN2486.2) predicted protein
AN2702.2	0.17	1.18099	(AN2702.2) hypothetical protein
AN2704.2	0.17	1.30134	(AN2704.2) hypothetical protein
AN2794.2	0.17	1.30134	(AN2794.2) hypothetical protein
AN2798.2	0.17	1.24833	(AN2798.2) hypothetical protein
AN3142.2	0.17	-1.51572	(AN3142.2) hypothetical protein
AN3226.2	0.17	-1.34723	(AN3226.2) hypothetical protein
AN3259.2	0.17	-1.41421	(AN3259.2) hypothetical protein
AN3362.2	0.17	1.08673	(AN3362.2) hypothetical protein
AN3509.2	0.17	1.45397	(AN3509.2) hypothetical protein
AN3598.2	0.17	-1.10191	(AN3598.2) hypothetical protein
AN3673.2	0.17	1.50525	(AN3673.2) hypothetical protein
AN3681.2	0.17	1.44393	(AN3681.2) hypothetical protein
AN3814.2	0.17	1.10957	(AN3814.2) hypothetical protein similar to PPIase
AN4159.2	0.17	1.1487	(AN4159.2) hypothetical protein similar to glutamine synthetase	Glutamate-ammonia ligase (6.3.1.2)
AN4198.2	0.17	-1.55833	(AN4198.2) hypothetical protein
AN4218.2	0.17	-1.06437	(AN4218.2) EF1A_ASPOR Elongation factor 1-alpha (EF-1-alpha)
AN4224.2	0.17	-1.30134	(AN4224.2) hypothetical protein
AN4225.2	0.17	1.01396	(AN4225.2) hypothetical protein
AN4241.2	0.17	1.18099	(AN4241.2) hypothetical protein
AN4253.2	0.17	1.25701	(AN4253.2) hypothetical protein
AN4316.2	0.17	-1.37554	(AN4316.2) hypothetical protein
AN4471.2	0.17	1.47427	(AN4471.2) hypothetical protein
AN4743.2	0.17	-1.28343	(AN4743.2) hypothetical protein similar to CDC42-like protein CflB
AN4795.2	0.17	-1.50525	(AN4795.2) predicted protein
AN5379.2	0.17	1.31039	(AN5379.2) hypothetical protein	Acylglycerone-phosphate reductase (1.1.1.101)
AN5404.2	0.17	-1.31951	(AN5404.2) hypothetical protein
AN5745.2	0.17	1.3566	(AN5745.2) hypothetical protein
AN6354.2	0.17	1.11729	(AN6354.2) hypothetical protein
AN6437.2	0.17	1.31951	(AN6437.2) hypothetical protein
AN6698.2	0.17	1.55833	(AN6698.2) hypothetical protein
AN6787.2	0.17	-1.14076	(AN6787.2) hypothetical protein
AN6996.2	0.17	1.39474	(AN6996.2) hypothetical protein
AN7115.2	0.17	1.28343	(AN7115.2) hypothetical protein
AN7149.2	0.17	1.06437	(AN7149.2) hypothetical protein
AN7552.2	0.17	-1.23971	(AN7552.2) hypothetical protein
AN7597.2	0.17	1.23114	(AN7597.2) hypothetical protein
AN7776.2	0.17	-1.11729	(AN7776.2) hypothetical protein
AN7877.2	0.17	1.37554	(AN7877.2) hypothetical protein
AN7990.2	0.17	-1.37554	(AN7990.2) hypothetical protein
AN8134.2	0.17	1.44393	(AN8134.2) hypothetical protein
AN8231.2	0.17	1.09429	(AN8231.2) hypothetical protein similar to AF153765_1 S-adenosylmethionine decarboxylase	S-Adenosylmethionine decarboxylase (4.1.1.50)
AN8494.2	0.17	1.21419	(AN8494.2) hypothetical protein
AN8544.2	0.17	1.18921	(AN8544.2) hypothetical protein
AN8575.2	0.17	1.23971	(AN8575.2) hypothetical protein
AN8608.2	0.17	1.26576	(AN8608.2) hypothetical protein
AN8830.2	0.17	-1.14076	(AN8830.2) hypothetical protein
AN9078.2	0.17	1.13288	(AN9078.2) hypothetical protein
AN9160.2	0.17	-1.22264	(AN9160.2) hypothetical protein
AN9392.2	0.17	-3.05252	(AN9392.2) hypothetical protein
AN0078.2	0.18	-1.24833	(AN0078.2) hypothetical protein similar to SamB protein
AN0409.2	0.18	-1.32869	(AN0409.2) hypothetical protein
AN0419.2	0.18	1.14076	(AN0419.2) hypothetical protein
AN0457.2	0.18	-1.27456	(AN0457.2) hypothetical protein
AN0638.2	0.18	1.04972	(AN0638.2) hypothetical protein
AN0660.2	0.18	1.03526	(AN0660.2) hypothetical protein
AN0879.2	0.18	1.21419	(AN0879.2) hypothetical protein
AN0956.2	0.18	1.48452	(AN0956.2) hypothetical protein
AN0979.2	0.18	-1.24833	(AN0979.2) hypothetical protein
AN1200.2	0.18	1.91853	(AN1200.2) hypothetical protein
AN1235.2	0.18	1.21419	(AN1235.2) hypothetical protein
AN1254.2	0.18	-1.16473	(AN1254.2) hypothetical protein
AN1989.2	0.18	1.39474	(AN1989.2) hypothetical protein	Dihydrosphingosine-1-phosphate lyase (Unknown)
AN2002.2	0.18	-1.49485	(AN2002.2) hypothetical protein
AN2190.2	0.18	1.25701	(AN2190.2) hypothetical protein
AN2737.2	0.18	1.29235	(AN2737.2) hypothetical protein
AN2828.2	0.18	1.02101	(AN2828.2) hypothetical protein
AN2866.2	0.18	1.23971	(AN2866.2) hypothetical protein
AN2919.2	0.18	1.10957	(AN2919.2) conserved hypothetical protein
AN2922.2	0.18	-1.27456	(AN2922.2) hypothetical protein
AN3020.2	0.18	-1.40444	(AN3020.2) hypothetical protein
AN3286.2	0.18	1.37554	(AN3286.2) hypothetical protein
AN3321.2	0.18	1.26576	(AN3321.2) hypothetical protein
AN3375.2	0.18	1.23971	(AN3375.2) hypothetical protein
AN3704.2	0.18	-1.11729	(AN3704.2) hypothetical protein
AN3781.2	0.18	-1.37554	(AN3781.2) hypothetical protein
AN3830.2	0.18	1.41421	(AN3830.2) hypothetical protein	L-Serine dehydratase (4.2.1.16)
AN3931.2	0.18	1.03526	(AN3931.2) hypothetical protein
AN4071.2	0.18	-1.29235	(AN4071.2) hypothetical protein
AN4162.2	0.18	1.31951	(AN4162.2) hypothetical protein
AN4280.2	0.18	1.37554	(AN4280.2) hypothetical protein
AN4437.2	0.18	1.25701	(AN4437.2) hypothetical protein
AN4456.2	0.18	1.09429	(AN4456.2) hypothetical protein
AN4638.2	0.18	-1.61328	(AN4638.2) hypothetical protein
AN5015.2	0.18	-1.18921	(AN5015.2) CONX_NEUCR CONIDIATION-SPECIFIC PROTEIN 10
AN5079.2	0.18	-1.08673	(AN5079.2) predicted protein
AN5399.2	0.18	1.16473	(AN5399.2) hypothetical protein
AN5508.2	0.18	-1.28343	(AN5508.2) hypothetical protein
AN5737.2	0.18	-1.49485	(AN5737.2) hypothetical protein
AN5861.2	0.18	-1.13288	(AN5861.2) hypothetical protein
AN5965.2	0.18	1.08673	(AN5965.2) hypothetical protein
AN6060.2	0.18	1.23114	(AN6060.2) hypothetical protein
AN6087.2	0.18	1.49485	(AN6087.2) hypothetical protein
AN6249.2	0.18	1.21419	(AN6249.2) hypothetical protein
AN6305.2	0.18	-1.29235	(AN6305.2) hypothetical protein similar to AF262987_1 cAMP-dependent protein kinase PKAC catalytic subunit
AN6400.2	0.18	-1.34723	(AN6400.2) hypothetical protein
AN6512.2	0.18	1.21419	(AN6512.2) hypothetical protein
AN6587.2	0.18	-1.49485	(AN6587.2) hypothetical protein
AN6839.2	0.18	-1.06437	(AN6839.2) predicted protein
AN7062.2	0.18	1.23971	(AN7062.2) hypothetical protein
AN7536.2	0.18	-1.3566	(AN7536.2) hypothetical protein
AN7676.2	0.18	-1.19748	(AN7676.2) hypothetical protein
AN7752.2	0.18	1.29235	(AN7752.2) hypothetical protein
AN7998.2	0.18	-1.23971	(AN7998.2) hypothetical protein
AN8170.2	0.18	-1.20581	(AN8170.2) hypothetical protein
AN8453.2	0.18	1.15669	(AN8453.2) hypothetical protein
AN8501.2	0.18	-1.01396	(AN8501.2) hypothetical protein
AN8611.2	0.18	-1.41421	(AN8611.2) hypothetical protein
AN9018.2	0.18	-1.25701	(AN9018.2) predicted protein
AN9253.2	0.18	1.51572	(AN9253.2) hypothetical protein
AN9278.2	0.18	1.04972	(AN9278.2) hypothetical protein
AN0036.2	0.19	1.13288	(AN0036.2) hypothetical protein
AN0051.2	0.19	-1.23114	(AN0051.2) hypothetical protein
AN0173.2	0.19	1.16473	(AN0173.2) predicted protein
AN0227.2	0.19	-1.61328	(AN0227.2) predicted protein
AN0305.2	0.19	1.18099	(AN0305.2) hypothetical protein
AN0389.2	0.19	-1.47427	(AN0389.2) predicted protein
AN0447.2	0.19	1.29235	(AN0447.2) hypothetical protein
AN0834.2	0.19	-1.19748	(AN0834.2) hypothetical protein
AN0857.2	0.19	1.12506	(AN0857.2) hypothetical protein
AN0953.2	0.19	-1.17283	(AN0953.2) hypothetical protein
AN1058.2	0.19	-1.56917	(AN1058.2) hypothetical protein
AN1097.2	0.19	1.30134	(AN1097.2) hypothetical protein
AN1234.2	0.19	1.54756	(AN1234.2) predicted protein
AN1287.2	0.19	1.36604	(AN1287.2) hypothetical protein
AN1524.2	0.19	1.54756	(AN1524.2) hypothetical protein	Methylenetetrahydrofolate dehydrogenase (NAD+) (1.5.1.15); Methylenetetrahydrofolate dehydrogenase (NADP+) (1.5.1.5)
AN1658.2	0.19	-1.32869	(AN1658.2) hypothetical protein
AN1662.2	0.19	1.07177	(AN1662.2) hypothetical protein
AN1696.2	0.19	-1.38511	(AN1696.2) hypothetical protein
AN1808.2	0.19	1.20581	(AN1808.2) hypothetical protein
AN1825.2	0.19	-1.10191	(AN1825.2) hypothetical protein
AN1850.2	0.19	1.47427	(AN1850.2) hypothetical protein
AN1981.2	0.19	1.31951	(AN1981.2) hypothetical protein
AN2026.2	0.19	1.30134	(AN2026.2) hypothetical protein
AN2173.2	0.19	1.34723	(AN2173.2) hypothetical protein
AN2261.2	0.19	1.40444	(AN2261.2) hypothetical protein	Phosphatidylserine synthase (2.7.8.8)
AN2409.2	0.19	1.29235	(AN2409.2) hypothetical protein	Phosphoserine transaminase (2.6.1.52)
AN2479.2	0.19	1.31951	(AN2479.2) hypothetical protein
AN2494.2	0.19	1.13288	(AN2494.2) hypothetical protein
AN2505.2	0.19	-1.50525	(AN2505.2) hypothetical protein
AN2542.2	0.19	1.22264	(AN2542.2) hypothetical protein
AN2672.2	0.19	1.34723	(AN2672.2) hypothetical protein
AN2797.2	0.19	1.39474	(AN2797.2) hypothetical protein
AN3222.2	0.19	-1.16473	(AN3222.2) hypothetical protein
AN3347.2	0.19	1.23114	(AN3347.2) hypothetical protein
AN3427.2	0.19	1.18099	(AN3427.2) hypothetical protein
AN3462.2	0.19	1.31951	(AN3462.2) hypothetical protein
AN3524.2	0.19	-1.32869	(AN3524.2) hypothetical protein	Galactose 1-dehydrogenase (1.1.1.48)
AN3547.2	0.19	1.67018	(AN3547.2) hypothetical protein
AN3702.2	0.19	1.18099	(AN3702.2) hypothetical protein
AN3822.2	0.19	-1.28343	(AN3822.2) hypothetical protein
AN3938.2	0.19	1.20581	(AN3938.2) hypothetical protein
AN4026.2	0.19	-1.33793	(AN4026.2) predicted protein
AN4069.2	0.19	1.55833	(AN4069.2) hypothetical protein
AN4097.2	0.19	-1.10191	(AN4097.2) hypothetical protein
AN4199.2	0.19	-1.12506	(AN4199.2) hypothetical protein
AN4215.2	0.19	1.07177	(AN4215.2) hypothetical protein
AN4691.2	0.19	-1.59107	(AN4691.2) hypothetical protein
AN4979.2	0.19	1.3566	(AN4979.2) hypothetical protein
AN5084.2	0.19	-1.3566	(AN5084.2) hypothetical protein
AN5162.2	0.19	-1.17283	(AN5162.2) hypothetical protein	Pyruvate dehydrogenase (lipoamide) (1.2.4.1)
AN5193.2	0.19	1.18921	(AN5193.2) hypothetical protein
AN5519.2	0.19	-1.41421	(AN5519.2) hypothetical protein
AN5792.2	0.19	-1.18099	(AN5792.2) hypothetical protein
AN5815.2	0.19	-1.24833	(AN5815.2) hypothetical protein
AN5971.2	0.19	1.33793	(AN5971.2) hypothetical protein
AN5979.2	0.19	1.00696	(AN5979.2) RS17_NEUCR 40S ribosomal protein S17 (CRP3)
AN6244.2	0.19	1.19748	(AN6244.2) hypothetical protein
AN6409.2	0.19	1.27456	(AN6409.2) hypothetical protein
AN6459.2	0.19	1.18921	(AN6459.2) hypothetical protein
AN6636.2	0.19	1.28343	(AN6636.2) hypothetical protein
AN6812.2	0.19	-1.18921	(AN6812.2) hypothetical protein
AN6898.2	0.19	1.13288	(AN6898.2) hypothetical protein
AN7357.2	0.19	-1.20581	(AN7357.2) hypothetical protein
AN8121.2	0.19	1.21419	(AN8121.2) hypothetical protein	5'-Phosphoribosylformyl glycinamidine synthetase (6.3.5.3)
AN8247.2	0.19	1.17283	(AN8247.2) hypothetical protein
AN8540.2	0.19	1.03526	(AN8540.2) hypothetical protein similar to major facilitator MIRB
AN8677.2	0.19	-1.23971	(AN8677.2) hypothetical protein
AN8765.2	0.19	-1.18921	(AN8765.2) hypothetical protein
AN8857.2	0.19	-1.23114	(AN8857.2) hypothetical protein
AN8902.2	0.19	1.11729	(AN8902.2) hypothetical protein
AN8971.2	0.19	-1.23114	(AN8971.2) hypothetical protein
AN9090.2	0.19	-1.14076	(AN9090.2) hypothetical protein
AN9400.2	0.19	1.40444	(AN9400.2) hypothetical protein	Amidase (3.5.1.4)
AN0019.2	0.2	1.30134	(AN0019.2) hypothetical protein
AN0052.2	0.2	-1.40444	(AN0052.2) hypothetical protein
AN0287.2	0.2	-1.89212	(AN0287.2) hypothetical protein
AN0430.2	0.2	1.3566	(AN0430.2) hypothetical protein
AN0595.2	0.2	1.14076	(AN0595.2) NCPR_ASPNG NADPH-cytochrome P450 reductase (CPR) (P450R)	NADPH-cytochrome p-450 reductase (1.6.2.4)
AN0680.2	0.2	-1.31951	(AN0680.2) hypothetical protein
AN0828.2	0.2	1.29235	(AN0828.2) hypothetical protein
AN0893.2	0.2	1.18099	(AN0893.2) hypothetical protein similar to AF123461_1 adenylosuccinate synthetase	Adenylosuccinate synthetase (6.3.4.4)
AN0931.2	0.2	-1.10957	(AN0931.2) hypothetical protein
AN1133.2	0.2	-1.30134	(AN1133.2) conserved hypothetical protein
AN1147.2	0.2	-1.55833	(AN1147.2) hypothetical protein
AN1291.2	0.2	-1.47427	(AN1291.2) hypothetical protein
AN1578.2	0.2	-1.21419	(AN1578.2) hypothetical protein
AN1715.2	0.2	-1.3566	(AN1715.2) hypothetical protein	Mannose-6-phosphate isomerase (5.3.1.8)
AN2072.2	0.2	1.19748	(AN2072.2) hypothetical protein
AN2295.2	0.2	1.07923	(AN2295.2) conserved hypothetical protein	Succinate CoA ligase (GDP forming) (6.2.1.4); Succinate-CoA ligase (ADP-forming) (6.2.1.5)
AN2510.2	0.2	1.39474	(AN2510.2) hypothetical protein
AN2525.2	0.2	1.40444	(AN2525.2) hypothetical protein	L-Serine dehydratase (4.2.1.16)
AN2581.2	0.2	-1.20581	(AN2581.2) hypothetical protein
AN2622.2	0.2	1.1487	(AN2622.2) IPNS_EMENI Isopenicillin N synthetase (IPNS) (Isopenicillin N synthase)	Isopenicillin-N synthase (1.21.3.1)
AN2707.2	0.2	1.18099	(AN2707.2) hypothetical protein
AN2896.2	0.2	1.20581	(AN2896.2) hypothetical protein
AN3025.2	0.2	-1.32869	(AN3025.2) predicted protein
AN3156.2	0.2	1.11729	(AN3156.2) hypothetical protein
AN3165.2	0.2	-1.51572	(AN3165.2) predicted protein
AN3191.2	0.2	1.39474	(AN3191.2) hypothetical protein
AN3303.2	0.2	-1.36604	(AN3303.2) predicted protein
AN3313.2	0.2	1.31039	(AN3313.2) hypothetical protein	HNRNP arginine N-methyltransferase (2.1.1.-)
AN3719.2	0.2	-1.39474	(AN3719.2) hypothetical protein similar to T51943 mitogen-activated protein kinase [imported] - Aspergillus nidulellus
AN3746.2	0.2	-1.19748	(AN3746.2) hypothetical protein
AN3936.2	0.2	1.04972	(AN3936.2) hypothetical protein
AN3990.2	0.2	1.19748	(AN3990.2) hypothetical protein
AN4017.2	0.2	-1.45397	(AN4017.2) hypothetical protein
AN4469.2	0.2	1.20581	(AN4469.2) hypothetical protein
AN4470.2	0.2	1.04247	(AN4470.2) hypothetical protein
AN4663.2	0.2	1.24833	(AN4663.2) hypothetical protein
AN4771.2	0.2	1.20581	(AN4771.2) hypothetical protein
AN4779.2	0.2	-1.29235	(AN4779.2) hypothetical protein
AN4913.2	0.2	1.01396	(AN4913.2) hypothetical protein	Phosphoketolase (4.1.2.9)
AN5669.2	0.2	-1.18921	(AN5669.2) hypothetical protein
AN5694.2	0.2	1.1487	(AN5694.2) hypothetical protein
AN5812.2	0.2	-1.15669	(AN5812.2) hypothetical protein
AN5852.2	0.2	-1.40444	(AN5852.2) hypothetical protein
AN5901.2	0.2	1.31951	(AN5901.2) hypothetical protein
AN6040.2	0.2	1.31951	(AN6040.2) hypothetical protein
AN6157.2	0.2	1.39474	(AN6157.2) PYRF_EMENI Orotidine 5''-phosphate decarboxylase (OMP decarboxylase) (OMPDCase) (OMPdecase) (Uridine 5''-monophosphate synthase) (UMP synthase)	Orotidine-5'-phosphate decarboxylase (4.1.1.23)
AN6158.2	0.2	1.08673	(AN6158.2) hypothetical protein
AN6209.2	0.2	1.18099	(AN6209.2) hypothetical protein	5'-Phosphoribosyl-4-(N-succinocarboxamide)-5-aminoimidazole lyase (4.3.2.2)
AN6490.2	0.2	1.36604	(AN6490.2) hypothetical protein	Thymidine (deoxyuridine) phosphorylase (2.4.2.4); Purine nucleotide phosphorylase (2.4.2.1)
AN6493.2	0.2	-1.31951	(AN6493.2) hypothetical protein
AN6577.2	0.2	1.20581	(AN6577.2) hypothetical protein
AN6654.2	0.2	-1.20581	(AN6654.2) hypothetical protein
AN6769.2	0.2	-1.26576	(AN6769.2) hypothetical protein
AN6793.2	0.2	1.28343	(AN6793.2) hypothetical protein
AN6815.2	0.2	-1.49485	(AN6815.2) hypothetical protein
AN6821.2	0.2	1.22264	(AN6821.2) hypothetical protein
AN7035.2	0.2	-1.28343	(AN7035.2) hypothetical protein
AN7081.2	0.2	-1.37554	(AN7081.2) hypothetical protein
AN7160.2	0.2	1.36604	(AN7160.2) predicted protein
AN7327.2	0.2	1.24833	(AN7327.2) hypothetical protein
AN7490.2	0.2	-1.12506	(AN7490.2) hypothetical protein
AN7520.2	0.2	1.09429	(AN7520.2) predicted protein
AN7635.2	0.2	-2.28153	(AN7635.2) conserved hypothetical protein
AN7681.2	0.2	-1.42405	(AN7681.2) hypothetical protein
AN7770.2	0.2	1.34723	(AN7770.2) hypothetical protein
AN7822.2	0.2	1.04972	(AN7822.2) predicted protein
AN7983.2	0.2	-1.46409	(AN7983.2) predicted protein
AN8366.2	0.2	-1.47427	(AN8366.2) hypothetical protein
AN8462.2	0.2	1.31951	(AN8462.2) predicted protein
AN8652.2	0.2	-1.03526	(AN8652.2) predicted protein
AN8799.2	0.2	1.30134	(AN8799.2) hypothetical protein
AN8924.2	0.2	1.04247	(AN8924.2) hypothetical protein
AN9137.2	0.2	-1.48452	(AN9137.2) predicted protein
AN0094.2	0.21	-1.09429	(AN0094.2) hypothetical protein
AN0259.2	0.21	-1.30134	(AN0259.2) hypothetical protein	Adenylate kinase (2.7.4.3)
AN0421.2	0.21	1.31039	(AN0421.2) hypothetical protein
AN0433.2	0.21	-1.06437	(AN0433.2) hypothetical protein
AN0720.2	0.21	1.21419	(AN0720.2) hypothetical protein	Diphthine synthase (2.1.1.98)
AN0768.2	0.21	-1.47427	(AN0768.2) hypothetical protein
AN0897.2	0.21	1.45397	(AN0897.2) hypothetical protein
AN1098.2	0.21	1.09429	(AN1098.2) predicted protein
AN1167.2	0.21	-1.32869	(AN1167.2) hypothetical protein
AN1327.2	0.21	1.33793	(AN1327.2) hypothetical protein
AN1429.2	0.21	1.19748	(AN1429.2) hypothetical protein
AN1436.2	0.21	1.05702	(AN1436.2) hypothetical protein
AN1474.2	0.21	1.31951	(AN1474.2) hypothetical protein
AN1620.2	0.21	1.15669	(AN1620.2) hypothetical protein
AN1633.2	0.21	-1.27456	(AN1633.2) hypothetical protein
AN1656.2	0.21	1.20581	(AN1656.2) predicted protein
AN1664.2	0.21	-1.45397	(AN1664.2) hypothetical protein
AN1986.2	0.21	1.23971	(AN1986.2) hypothetical protein
AN2083.2	0.21	-1.24833	(AN2083.2) hypothetical protein
AN2118.2	0.21	1.31951	(AN2118.2) hypothetical protein
AN2294.2	0.21	1.24833	(AN2294.2) conserved hypothetical protein
AN2300.2	0.21	-1.47427	(AN2300.2) hypothetical protein similar to AF071411_1 multidrug resistance protein MDR
AN2304.2	0.21	-1.18099	(AN2304.2) hypothetical protein
AN2328.2	0.21	-1.10957	(AN2328.2) predicted protein
AN2366.2	0.21	1.07177	(AN2366.2) hypothetical protein
AN2509.2	0.21	1.6245	(AN2509.2) hypothetical protein	Tryptophan 2,3-dioxygenase (1.13.11.11)
AN2572.2	0.21	1.17283	(AN2572.2) hypothetical protein
AN2966.2	0.21	-1.29235	(AN2966.2) hypothetical protein
AN3072.2	0.21	1.50525	(AN3072.2) hypothetical protein
AN3167.2	0.21	1.17283	(AN3167.2) hypothetical protein
AN3552.2	0.21	-1.22264	(AN3552.2) hypothetical protein
AN3817.2	0.21	1.22264	(AN3817.2) hypothetical protein similar to AF479817_1 HMG-CoA reductase	3-Hydroxy-3-methylglutaryl-coenzyme A (HMG-CoA) reductase isozyme (1.1.1.34)
AN4232.2	0.21	1.27456	(AN4232.2) hypothetical protein
AN4531.2	0.21	-1.28343	(AN4531.2) hypothetical protein
AN4676.2	0.21	-1.50525	(AN4676.2) hypothetical protein
AN4733.2	0.21	1.10957	(AN4733.2) hypothetical protein
AN4777.2	0.21	-1.07923	(AN4777.2) RS27_XENLA 40S ribosomal protein S27
AN4994.2	0.21	1.1487	(AN4994.2) hypothetical protein
AN5695.2	0.21	1.13288	(AN5695.2) hypothetical protein
AN5771.2	0.21	-1.36604	(AN5771.2) hypothetical protein
AN5871.2	0.21	1.42405	(AN5871.2) hypothetical protein
AN5955.2	0.21	-1.42405	(AN5955.2) hypothetical protein
AN6049.2	0.21	1.12506	(AN6049.2) hypothetical protein
AN6107.2	0.21	1.30134	(AN6107.2) hypothetical protein similar to CLC channel
AN6200.2	0.21	1.08673	(AN6200.2) hypothetical protein
AN6712.2	0.21	1.03526	(AN6712.2) hypothetical protein similar to phospholipase D
AN6861.2	0.21	2.42839	(AN6861.2) hypothetical protein
AN6989.2	0.21	-1.28343	(AN6989.2) hypothetical protein
AN7140.2	0.21	-1.41421	(AN7140.2) hypothetical protein
AN7248.2	0.21	1.14076	(AN7248.2) hypothetical protein
AN7462.2	0.21	-1.08673	(AN7462.2) hypothetical protein
AN7672.2	0.21	-1.20581	(AN7672.2) hypothetical protein
AN7873.2	0.21	1.23114	(AN7873.2) hypothetical protein	Fatty-acyl-CoA synthase (4.2.1.61/1.3.1.9/2.3.1.38/2.3.1.39/3.1.2.14/2.3.1.86); 3-Hydroxypalmitoyl-[acyl-carrier-protein] dehydratase (4.2.1.61)
AN8012.2	0.21	1.06437	(AN8012.2) hypothetical protein	Prenyltransferase (2.5.1.1); Farnesyl diphosphate synthetase (2.5.1.10)
AN8099.2	0.21	1.26576	(AN8099.2) hypothetical protein	Oxalate decarboxylase (4.1.1.2)
AN8128.2	0.21	1.1487	(AN8128.2) predicted protein
AN8192.2	0.21	1.04247	(AN8192.2) hypothetical protein
AN8227.2	0.21	-1.45397	(AN8227.2) predicted protein
AN8230.2	0.21	1.18099	(AN8230.2) hypothetical protein
AN8246.2	0.21	1.10957	(AN8246.2) SR54_ASPNG SIGNAL RECOGNITION PARTICLE 54 KD PROTEIN HOMOLOG
AN8583.2	0.21	1.21419	(AN8583.2) hypothetical protein
AN8625.2	0.21	-1.11729	(AN8625.2) hypothetical protein
AN8640.2	0.21	-1.31951	(AN8640.2) hypothetical protein
AN8642.2	0.21	-1.28343	(AN8642.2) hypothetical protein
AN8874.2	0.21	1.31951	(AN8874.2) hypothetical protein
AN8887.2	0.21	-1.10957	(AN8887.2) hypothetical protein
AN8995.2	0.21	1.01396	(AN8995.2) hypothetical protein
AN9087.2	0.21	-1.30134	(AN9087.2) hypothetical protein
AN0050.2	0.22	-1.19748	(AN0050.2) hypothetical protein
AN0086.2	0.22	-1.21419	(AN0086.2) hypothetical protein
AN0096.2	0.22	1.19748	(AN0096.2) hypothetical protein
AN0255.2	0.22	1.08673	(AN0255.2) hypothetical protein
AN0335.2	0.22	1.13288	(AN0335.2) conserved hypothetical protein
AN0428.2	0.22	1.27456	(AN0428.2) hypothetical protein	Lysyl-tRNA synthetase (6.1.1.6)
AN0647.2	0.22	1.25701	(AN0647.2) conserved hypothetical protein
AN0655.2	0.22	-1.25701	(AN0655.2) hypothetical protein
AN0711.2	0.22	-1.25701	(AN0711.2) hypothetical protein
AN0725.2	0.22	1.04972	(AN0725.2) hypothetical protein
AN0795.2	0.22	1.58008	(AN0795.2) hypothetical protein
AN1099.2	0.22	-1.26576	(AN1099.2) hypothetical protein
AN1265.2	0.22	-1.01396	(AN1265.2) hypothetical protein
AN1361.2	0.22	-1.14076	(AN1361.2) hypothetical protein
AN1455.2	0.22	-1.25701	(AN1455.2) hypothetical protein
AN1484.2	0.22	1.33793	(AN1484.2) hypothetical protein
AN1559.2	0.22	1.1487	(AN1559.2) hypothetical protein
AN1708.2	0.22	-1.46409	(AN1708.2) hypothetical protein
AN1735.2	0.22	1.24833	(AN1735.2) hypothetical protein	Phosphogluconate dehydrogenase (decarboxylating) (1.1.1.44)
AN1751.2	0.22	1.10957	(AN1751.2) hypothetical protein
AN1817.2	0.22	-1.39474	(AN1817.2) hypothetical protein
AN2177.2	0.22	1.02811	(AN2177.2) hypothetical protein
AN2183.2	0.22	-1.24833	(AN2183.2) predicted protein
AN2511.2	0.22	-1.45397	(AN2511.2) hypothetical protein
AN2682.2	0.22	1.26576	(AN2682.2) hypothetical protein
AN2692.2	0.22	-1.24833	(AN2692.2) hypothetical protein
AN2770.2	0.22	-1.07177	(AN2770.2) hypothetical protein
AN2777.2	0.22	-1.27456	(AN2777.2) hypothetical protein
AN2880.2	0.22	-1.31951	(AN2880.2) hypothetical protein
AN2882.2	0.22	-1.00696	(AN2882.2) hypothetical protein	Homoserine dehydrogenase I (1.1.1.3)
AN2926.2	0.22	1.22264	(AN2926.2) hypothetical protein
AN3069.2	0.22	-1.42405	(AN3069.2) hypothetical protein
AN3250.2	0.22	1.12506	(AN3250.2) hypothetical protein
AN3449.2	0.22	1.22264	(AN3449.2) hypothetical protein
AN3637.2	0.22	1.07177	(AN3637.2) hypothetical protein
AN3647.2	0.22	-1.1487	(AN3647.2) hypothetical protein
AN3751.2	0.22	1.23114	(AN3751.2) hypothetical protein
AN4369.2	0.22	-1.25701	(AN4369.2) hypothetical protein
AN4395.2	0.22	-1.30134	(AN4395.2) hypothetical protein
AN4537.2	0.22	-1.20581	(AN4537.2) hypothetical protein
AN4732.2	0.22	-1.20581	(AN4732.2) hypothetical protein
AN4740.2	0.22	1.31951	(AN4740.2) hypothetical protein
AN4868.2	0.22	1.11729	(AN4868.2) hypothetical protein
AN4880.2	0.22	-1.52626	(AN4880.2) hypothetical protein
AN4910.2	0.22	1.30134	(AN4910.2) hypothetical protein
AN5011.2	0.22	1.13288	(AN5011.2) hypothetical protein
AN5057.2	0.22	-1.31951	(AN5057.2) hypothetical protein
[truncated: 7,373 more rows]

## Sheet: Table S8
Table S8 - Differentially expressed genes between the replicated experiments on glucose and glycerol, revealed by the logit-t method. The genes are sorted according to ascending p value from the statistical analysis. The average fold change of expression between glycerol and glucose is also presented (a fold change equal to 2 (-2) indicates a 2-fold up (down) regulation in glycerol relative to gl…
ORF	P-value	Fold change	Gene description according to Aspergillus nidulans Database (Broad Institute, release 3.1)	Gene description according to metabolic reconstruction for Aspergillus nidulans
AN8953.2	0.00049	-21.1121	(AN8953.2) hypothetical protein similar to alpha-glucosidase B	alpha-Glucosidase (3.2.1.20)
AN6804.2	0.00053	5.27803	(AN6804.2) hypothetical protein
AN1396.2	0.00093	2.51403	(AN1396.2) hypothetical protein	Glycerol 3-phosphate dehydrogenase (FAD dependent) (1.1.99.5)
AN2000.2	0.0011	2.73208	(AN2000.2) hypothetical protein similar to UBI4 locus contains five-six tandem, in-frame copies of ubiquitin protein coding sequence (depending on strain background)(PMID:6095120, 3038523)transcription of UBI4 is induced in response to several stress conditions; Ubi4p [Saccharomyces cerevisi
AN5860.2	0.0011	-9.12611	(AN5860.2) hypothetical protein similar to monosaccharide transporter
AN4722.2	0.0012	4.34694	(AN4722.2) hypothetical protein
AN8890.2	0.0012	11.9588	(AN8890.2) hypothetical protein
AN1160.2	0.0013	3.94493	(AN1160.2) hypothetical protein
AN3079.2	0.0013	7.56846	(AN3079.2) hypothetical protein
AN6473.2	0.0016	-6.19026	(AN6473.2) predicted protein
AN7436.2	0.0016	1.34723	(AN7436.2) hypothetical protein
AN8803.2	0.0016	18.7654	(AN8803.2) RODL_EMENI RODLET PROTEIN PRECURSOR
AN0493.2	0.0019	6.36429	(AN0493.2) hypothetical protein
AN9121.2	0.0019	2.46229	(AN9121.2) hypothetical protein similar to ESDC
AN5564.2	0.002	-4.16986	(AN5564.2) hypothetical protein
AN5907.2	0.0023	3.03143	(AN5907.2) hypothetical protein
AN9168.2	0.0023	1.89212	(AN9168.2) hypothetical protein
AN2941.2	0.0024	4.46915	(AN2941.2) hypothetical protein
AN5604.2	0.0025	4.22807	(AN5604.2) hypothetical protein similar to AF525021_1 fructose-1,6-bisphosphatase	Fructose-bisphosphatase (3.1.3.11)
AN1918.2	0.003	3.43426	(AN1918.2) hypothetical protein similar to phosphoenolpyruvate carboxykinase	Phosphoenolpyruvate carboxykinase (ATP) (4.1.1.49); Phosphoenolpyruvate carboxykinase (GTP) (4.1.1.32)
AN1847.2	0.0032	2.54912	(AN1847.2) hypothetical protein
AN0443.2	0.0037	2.49666	(AN0443.2) hypothetical protein
AN0554.2	0.0038	2.28153	(AN0554.2) DHAL_EMENI Aldehyde dehydrogenase (ALDDH)	Aldehyde dehydrogenase (NAD+) (1.2.1.3); Lactaldehyde dehydrogenase (1.2.1.22)
AN0230.2	0.004	2.49666	(AN0230.2) hypothetical protein
AN5442.2	0.004	1.8025	(AN5442.2) conserved hypothetical protein
AN2815.2	0.0041	1.89212	(AN2815.2) hypothetical protein	Mannitol 2-dehydrogenase (1.1.1.67)
AN5589.2	0.0041	2.92817	(AN5589.2) hypothetical protein	Glycerol kinase (2.7.1.30)
AN0301.2	0.0042	4.02782	(AN0301.2) hypothetical protein
AN5762.2	0.0046	11.6318	(AN5762.2) hypothetical protein
AN7657.2	0.0051	1.43396	(AN7657.2) hypothetical protein
AN2762.2	0.0053	2.17347	(AN2762.2) hypothetical protein
AN2903.2	0.0054	1.55833	(AN2903.2) hypothetical protein similar to pepsinogen
AN4575.2	0.0054	1.23114	(AN4575.2) hypothetical protein
AN5352.2	0.0054	1.52626	(AN5352.2) hypothetical protein
AN5131.2	0.0055	1.70527	(AN5131.2) hypothetical protein similar to IDI-7
AN7937.2	0.0055	2.08493	(AN7937.2) hypothetical protein similar to CipC protein
AN9285.2	0.0055	4.02782	(AN9285.2) hypothetical protein
AN2425.2	0.0056	3.20428	(AN2425.2) hypothetical protein
AN7950.2	0.0057	1.54756	(AN7950.2) hypothetical protein
AN8007.2	0.0057	7.67411	(AN8007.2) hypothetical protein	Arabinan endo-1,5-alpha-L-arabinosidase (3.2.1.99)
AN1155.2	0.0058	1.43396	(AN1155.2) hypothetical protein	Glucan 1,3-beta-glucosidase (3.2.1.58)
AN2426.2	0.0058	1.47427	(AN2426.2) H42_EMENI Histone H4.2
AN8602.2	0.0058	1.76541	(AN8602.2) hypothetical protein
AN9295.2	0.0058	1.97247	(AN9295.2) hypothetical protein
AN1631.2	0.0059	-2.75108	(AN1631.2) hypothetical protein
AN5331.2	0.0063	2.12874	(AN5331.2) hypothetical protein
AN3796.2	0.0069	1.18099	(AN3796.2) hypothetical protein
AN7414.2	0.0069	4.46915	(AN7414.2) predicted protein
AN2844.2	0.007	-6.58873	(AN2844.2) predicted protein
AN6089.2	0.007	-1.55833	(AN6089.2) HS60_PARBR Heat shock protein 60, mitochondrial precursor (60 kDa chaperonin) (Protein Cpn60)
AN8130.2	0.007	3.18215	(AN8130.2) hypothetical protein
AN3481.2	0.0072	-2.02792	(AN3481.2) hypothetical protein
AN1015.2	0.0074	2.46229	(AN1015.2) hypothetical protein similar to glycogen phosphorylase 1; possible glycogen phosphorylase	Phosphorylase (2.4.1.1)
AN4812.2	0.0075	3.13834	(AN4812.2) hypothetical protein
AN8242.2	0.0075	4.37717	(AN8242.2) hypothetical protein
AN6644.2	0.0076	-2.62079	(AN6644.2) hypothetical protein
AN0933.2	0.0077	1.72907	(AN0933.2) hypothetical protein
AN2045.2	0.0081	2.49666	(AN2045.2) hypothetical protein
AN5993.2	0.0082	3.38698	(AN5993.2) hypothetical protein
AN1670.2	0.0083	5.65685	(AN1670.2) hypothetical protein
AN3804.2	0.0084	1.43396	(AN3804.2) hypothetical protein
AN6645.2	0.0084	-2.14355	(AN6645.2) hypothetical protein	8-Amino-7-oxononanoate synthase (2.3.1.47)
AN4299.2	0.0085	2.21914	(AN4299.2) hypothetical protein
AN5129.2	0.0087	-1.29235	(AN5129.2) HS70_TRIRU Heat shock 70 kDa protein
AN9450.2	0.0087	1.6245	(AN9450.2) hypothetical protein
AN6660.2	0.009	5.89708	(AN6660.2) predicted protein
AN8943.2	0.009	-1.36604	(AN8943.2) hypothetical protein
AN7204.2	0.0096	-4.28709	(AN7204.2) hypothetical protein
AN0941.2	0.0098	-3.31728	(AN0941.2) hypothetical protein	alpha-Glucosidase (3.2.1.20)
AN8664.2	0.0098	2.41162	(AN8664.2) hypothetical protein
AN7074.2	0.0099	2.18859	(AN7074.2) hypothetical protein
AN0973.2	0.01	4.25748	(AN0973.2) BRLA_EMENI Regulatory protein brlA (Bristle A protein)
AN5210.2	0.01	-1.28343	(AN5210.2) KPYK_EMENI Pyruvate kinase (PK)	Pyruvate kinase (2.7.1.40)
AN1848.2	0.011	2.07053	(AN1848.2) hypothetical protein
AN2471.2	0.011	7.94474	(AN2471.2) hypothetical protein
AN3203.2	0.011	2.63902	(AN3203.2) hypothetical protein
AN6643.2	0.011	-1.72907	(AN6643.2) hypothetical protein	Biotin synthase (2.8.1.6)
AN6650.2	0.011	1.55833	(AN6650.2) hypothetical protein similar to methylcitrate synthase	Citrate synthase (4.1.3.7); 2-Methylcitrate synthase (4.1.3.31)
AN3058.2	0.012	-1.45397	(AN3058.2) conserved hypothetical protein	Glycine hydroxymethyltransferase (2.1.2.1)
AN4170.2	0.012	-2.80889	(AN4170.2) hypothetical protein
AN4394.2	0.012	2.39496	(AN4394.2) predicted protein
AN7148.2	0.012	4.46915	(AN7148.2) hypothetical protein
AN8121.2	0.012	-1.65864	(AN8121.2) hypothetical protein	5'-Phosphoribosylformyl glycinamidine synthetase (6.3.5.3)
AN8928.2	0.012	-2.41162	(AN8928.2) hypothetical protein similar to T30566 ATP-binding cassette multidrug transport protein - Emericella nidulans
AN9403.2	0.012	-1.32869	(AN9403.2) hypothetical protein	Pyruvate dehydrogenase (lipoamide) (1.2.4.1)
AN0179.2	0.013	1.48452	(AN0179.2) hypothetical protein
AN0210.2	0.013	1.58008	(AN0210.2) hypothetical protein
AN1505.2	0.013	-2.53151	(AN1505.2) hypothetical protein
AN4292.2	0.013	2	(AN4292.2) hypothetical protein
AN7476.2	0.013	3.20428	(AN7476.2) hypothetical protein
AN8492.2	0.013	2.28153	(AN8492.2) hypothetical protein
AN9340.2	0.013	-3.05252	(AN9340.2) TREA_EMENI Acid trehalase precursor (Alpha,alpha-trehalase) (Alpha,alpha-trehalose glucohydrolase)	alpha,alpha-Trehalase (3.2.1.28)
AN2343.2	0.014	-1.60214	(AN2343.2) hypothetical protein
AN2466.2	0.014	2.15846	(AN2466.2) hypothetical protein
AN7785.2	0.014	2.08493	(AN7785.2) hypothetical protein
AN2526.2	0.015	-1.30134	(AN2526.2) hypothetical protein	Ketol-acid reductoisomerase (1.1.1.86)
AN3428.2	0.015	2.18859	(AN3428.2) hypothetical protein
AN4264.2	0.015	1.97247	(AN4264.2) hypothetical protein
AN4528.2	0.015	2.04202	(AN4528.2) hypothetical protein
AN6234.2	0.015	1.86607	(AN6234.2) hypothetical protein
AN6718.2	0.015	3.41054	(AN6718.2) hypothetical protein
AN2319.2	0.016	-2.75108	(AN2319.2) hypothetical protein
AN3179.2	0.016	1.46409	(AN3179.2) hypothetical protein
AN3627.2	0.016	4.46915	(AN3627.2) hypothetical protein
AN9148.2	0.016	1.44393	(AN9148.2) conserved hypothetical protein	UTP-glucose-1-phosphate uridylyltransferase (2.7.7.9)
AN2243.2	0.017	-1.45397	(AN2243.2) hypothetical protein	Aspartate-carbamoyltransferase (2.1.3.2)
AN4430.2	0.017	-1.31951	(AN4430.2) hypothetical protein	Acetolactate synthase (4.1.3.18)
AN5046.2	0.017	1.89212	(AN5046.2) hypothetical protein
AN5660.2	0.017	1.39474	(AN5660.2) hypothetical protein
AN5836.2	0.017	1.86607	(AN5836.2) STUA_EMENI CELL PATTERN FORMATION-ASSOCIATED PROTEIN
AN6050.2	0.017	1.6245	(AN6050.2) hypothetical protein
AN6985.2	0.017	3.03143	(AN6985.2) hypothetical protein	Ribulokinase (2.7.1.47)
AN7193.2	0.017	1.72907	(AN7193.2) hypothetical protein	Glycerol dehydrogenase (1.1.1.72); Aldehyde reductase (NADP+) (1.1.1.21)
AN8175.2	0.017	2.17347	(AN8175.2) hypothetical protein
AN8829.2	0.017	2.69447	(AN8829.2) hypothetical protein
AN9397.2	0.017	1.30134	(AN9397.2) hypothetical protein similar to transcription factor
AN1151.2	0.018	1.87905	(AN1151.2) hypothetical protein
AN1274.2	0.018	1.51572	(AN1274.2) hypothetical protein
AN1361.2	0.018	1.30134	(AN1361.2) hypothetical protein
AN2981.2	0.018	-1.34723	(AN2981.2) G6PD_EMENI Glucose-6-phosphate 1-dehydrogenase (G6PD)	Glucose 6-phosphate 1-dehydrogenase (1.1.1.49)
AN3147.2	0.018	1.51572	(AN3147.2) hypothetical protein
AN4148.2	0.018	-1.89212	(AN4148.2) hypothetical protein
AN5669.2	0.018	1.55833	(AN5669.2) hypothetical protein
AN6168.2	0.018	1.71713	(AN6168.2) hypothetical protein similar to NADP-dependent malic enzyme	Malate dehydrogenase (malic enzyme) (oxaloacetate-decarboxylating, NADP+) (1.1.1.40); Malate dehydrogenase (oxaloacetate-decarboxylating) (NAD-malic enzyme) (1.1.1.38)
AN6541.2	0.018	-1.79005	(AN6541.2) hypothetical protein	Phosphoribosylamine-glycine ligase (6.3.4.13); Phosphoribosylformylglycinamide cyclo-ligase (6.3.3.1)
AN6624.2	0.018	1.44393	(AN6624.2) hypothetical protein
AN7600.2	0.018	-1.58008	(AN7600.2) hypothetical protein
AN9380.2	0.018	3.75809	(AN9380.2) hypothetical protein
AN0369.2	0.019	-1.70527	(AN0369.2) hypothetical protein
AN1677.2	0.019	1.98618	(AN1677.2) hypothetical protein
AN3925.2	0.019	1.91853	(AN3925.2) hypothetical protein
AN5111.2	0.019	-1.30134	(AN5111.2) hypothetical protein
AN5490.2	0.019	2.09943	(AN5490.2) hypothetical protein
AN6993.2	0.019	-1.54756	(AN6993.2) hypothetical protein	Xanthine-guanine phosphoribosyltransferase (2.4.2.22); Hypoxanthine phosphoribosyltransferase (2.4.2.8)
AN8188.2	0.019	-1.54756	(AN8188.2) hypothetical protein similar to GTP cyclohydrolase I	GTP cyclohydrolase I (3.5.4.16)
AN9407.2	0.019	-2.01391	(AN9407.2) FAS2_PENPA Fatty acid synthase subunit alpha	B-Ketoacyl-ACP synthase (6.4.1.2/6.3.4.1/2.3.1.85/1.1.1.100/2.3.1.41/4.2.1.61)
AN0904.2	0.02	1.58008	(AN0904.2) hypothetical protein
AN2168.2	0.02	2.31338	(AN2168.2) hypothetical protein
AN4839.2	0.02	2.46229	(AN4839.2) hypothetical protein
AN6116.2	0.02	2.20381	(AN6116.2) hypothetical protein
AN7590.2	0.02	4.53154	(AN7590.2) hypothetical protein similar to AF387300_1 NADP-dependent mannitol dehydrogenase	L-Xylulose reductase (1.1.1.10); Mannitol 2-dehydrogenase (NADP+) (1.1.1.138)
AN0723.2	0.021	2.12874	(AN0723.2) hypothetical protein
AN1837.2	0.021	6.32033	(AN1837.2) hypothetical protein
AN2435.2	0.021	-1.22264	(AN2435.2) conserved hypothetical protein	ATP:citrate oxaloacetate-lyase ((pro-3S)-CH2COO- ->acetyl-CoA) (ATP-dephosphorylating) (4.1.3.8)
AN3304.2	0.021	3.34035	(AN3304.2) hypothetical protein
AN6184.2	0.021	1.86607	(AN6184.2) hypothetical protein
AN1338.2	0.022	3.38698	(AN1338.2) hypothetical protein
AN1509.2	0.022	2.8481	(AN1509.2) hypothetical protein
AN1543.2	0.022	2.34567	(AN1543.2) hypothetical protein	Succinate dehydrogenase (1.3.99.1)
AN1812.2	0.022	1.75321	(AN1812.2) hypothetical protein similar to AF361222_1 JUN-like bZIP transcription factor
AN2387.2	0.022	-2.49666	(AN2387.2) hypothetical protein
AN4102.2	0.022	2.53151	(AN4102.2) hypothetical protein
AN4233.2	0.022	-2.12874	(AN4233.2) hypothetical protein
AN4474.2	0.022	1.28343	(AN4474.2) hypothetical protein
AN5999.2	0.022	-1.50525	(AN5999.2) conserved hypothetical protein	Aspartate-carbamoyltransferase (2.1.3.2)
AN6254.2	0.022	-1.40444	(AN6254.2) hypothetical protein
AN6346.2	0.022	-1.47427	(AN6346.2) hypothetical protein	Dihydroxy acid dehydratase (4.2.1.9)
AN6708.2	0.022	-1.31951	(AN6708.2) hypothetical protein	Dihydrolipoamide S-acetyltransferase (2.3.1.12)
AN0310.2	0.023	-2.12874	(AN0310.2) hypothetical protein
AN0964.2	0.023	1.94531	(AN0964.2) hypothetical protein
AN1604.2	0.023	2.82843	(AN1604.2) hypothetical protein
AN2120.2	0.023	-2.01391	(AN2120.2) hypothetical protein
AN3258.2	0.023	-1.84038	(AN3258.2) hypothetical protein
AN4929.2	0.023	1.60214	(AN4929.2) hypothetical protein
AN5148.2	0.023	-1.51572	(AN5148.2) hypothetical protein
AN5446.2	0.023	-1.39474	(AN5446.2) hypothetical protein
AN6535.2	0.023	1.89212	(AN6535.2) hypothetical protein
AN7258.2	0.023	1.39474	(AN7258.2) hypothetical protein
AN7451.2	0.023	2	(AN7451.2) hypothetical protein	Glutamate dehydrogenase (1.4.1.4)
AN8390.2	0.023	5.1337	(AN8390.2) hypothetical protein
AN9408.2	0.023	-1.70527	(AN9408.2) hypothetical protein similar to fatty acid synthase, beta subunit	Fatty-acyl-CoA synthase (4.2.1.61/1.3.1.9/2.3.1.38/2.3.1.39/3.1.2.14/2.3.1.86); 3-Hydroxypalmitoyl-[acyl-carrier-protein] dehydratase (4.2.1.61)
AN0565.2	0.024	-1.93187	(AN0565.2) hypothetical protein similar to PyrABCN	Carbamoyl-phophate synthetase (6.3.5.5); Aspartate-carbamoyltransferase (2.1.3.2)
AN1169.2	0.024	2.60268	(AN1169.2) predicted protein
AN3468.2	0.024	1.1487	(AN3468.2) H2A_EMENI Histone H2A
AN5162.2	0.024	-1.24833	(AN5162.2) hypothetical protein	Pyruvate dehydrogenase (lipoamide) (1.2.4.1)
AN5169.2	0.024	1.82766	(AN5169.2) hypothetical protein
AN5806.2	0.024	1.61328	(AN5806.2) hypothetical protein
AN5954.2	0.024	-1.38511	(AN5954.2) hypothetical protein
AN6006.2	0.024	-1.64718	(AN6006.2) hypothetical protein
AN9093.2	0.024	-1.6358	(AN9093.2) hypothetical protein
AN0034.2	0.025	2.86791	(AN0034.2) hypothetical protein	Glycerone kinase (2.7.1.29)
AN0684.2	0.025	1.3566	(AN0684.2) hypothetical protein
AN1319.2	0.025	-1.36604	(AN1319.2) hypothetical protein
AN3059.2	0.025	-1.36604	(AN3059.2) hypothetical protein similar to phosphoglyceromutase	Phosphoglycerate mutase (5.4.2.1)
AN4615.2	0.025	1.26576	(AN4615.2) hypothetical protein
AN5373.2	0.025	1.50525	(AN5373.2) hypothetical protein
AN6209.2	0.025	-1.42405	(AN6209.2) hypothetical protein	5'-Phosphoribosyl-4-(N-succinocarboxamide)-5-aminoimidazole lyase (4.3.2.2)
AN7570.2	0.025	1.22264	(AN7570.2) TBA2_EMENI TUBULIN ALPHA-2 CHAIN
AN7798.2	0.025	-2.92817	(AN7798.2) predicted protein
AN2936.2	0.026	1.89212	(AN2936.2) hypothetical protein similar to T30525 alpha-mannosidase (EC 3.2.1.24) - Emericella nidulans	alpha-Mannosidase (3.2.1.24)
AN3307.2	0.026	-2.08493	(AN3307.2) hypothetical protein
AN4000.2	0.026	-1.38511	(AN4000.2) conserved hypothetical protein
AN4865.2	0.026	-1.90528	(AN4865.2) hypothetical protein
AN5563.2	0.026	-1.27456	(AN5563.2) hypothetical protein similar to reductase-like protein	Glycerol dehydrogenase (1.1.1.72); D-Arabinose 1-dehydrogenase [NAD(P)+] (1.1.1.117)
AN5665.2	0.026	1.3566	(AN5665.2) hypothetical protein
AN6126.2	0.026	-2.05623	(AN6126.2) hypothetical protein similar to T30568 acetyl-CoA carboxylase (EC 6.4.1.2) - Emericella nidulans	Acetyl-CoA carboxylase / Biotin carboxylase (6.4.1.2/6.3.4.14)
AN8689.2	0.026	-2.08493	(AN8689.2) HXKG_ASPNG GLUCOKINASE (GLUCOSE KINASE) (GLK)	Hexokinase (2.7.1.1); Glucokinase (2.7.1.2)
AN0247.2	0.027	-1.59107	(AN0247.2) hypothetical protein
AN0601.2	0.027	-2.44528	(AN0601.2) hypothetical protein
AN0745.2	0.027	-1.44393	(AN0745.2) hypothetical protein
AN0950.2	0.027	1.24833	(AN0950.2) hypothetical protein
AN2761.2	0.027	1.12506	(AN2761.2) UBC1_COLGL Ubiquitin-conjugating enzyme E2-16 kDa (Ubiquitin-protein ligase) (Ubiquitin carrier protein) (Colletotrichum hard-surface-induced protein 1)
AN3184.2	0.027	2.02792	(AN3184.2) hypothetical protein	Aldose 1-epimerase (5.1.3.3)
AN3585.2	0.027	2.46229	(AN3585.2) predicted protein
AN7683.2	0.027	1.64718	(AN7683.2) hypothetical protein
AN1045.2	0.028	-1.41421	(AN1045.2) hypothetical protein
AN3031.2	0.028	-1.61328	(AN3031.2) hypothetical protein	Threonine synthase (4.2.99.2)
AN3180.2	0.028	1.48452	(AN3180.2) hypothetical protein
AN5033.2	0.028	-1.19748	(AN5033.2) hypothetical protein
AN5682.2	0.028	1.60214	(AN5682.2) hypothetical protein
AN6697.2	0.028	1.18921	(AN6697.2) hypothetical protein
AN7102.2	0.028	2.69447	(AN7102.2) hypothetical protein
AN8010.2	0.028	1.54756	(AN8010.2) GYS_NEUCR Glycogen [starch] synthase	Glycogen (starch) synthase (2.4.1.11)
AN1752.2	0.029	-1.56917	(AN1752.2) hypothetical protein	Sulfite reductase (1.8.7.1)
AN1920.2	0.029	2.36199	(AN1920.2) hypothetical protein
AN3075.2	0.029	1.94531	(AN3075.2) hypothetical protein
AN5132.2	0.029	-1.59107	(AN5132.2) hypothetical protein
AN6525.2	0.029	2.96905	(AN6525.2) FDH_EMENI Probable formate dehydrogenase (NAD-dependent formate dehydrogenase) (FDH)	Formate dehydrogenase (1.2.1.2)
AN7008.2	0.029	1.60214	(AN7008.2) hypothetical protein
AN9306.2	0.029	1.53688	(AN9306.2) hypothetical protein
AN0199.2	0.03	-1.77769	(AN0199.2) hypothetical protein
AN0940.2	0.03	3.83706	(AN0940.2) predicted protein
AN1376.2	0.03	1.25701	(AN1376.2) hypothetical protein	Methylene-fatty-acyl-phospholipid synthase. (2.1.1.16)
AN1797.2	0.03	-1.64718	(AN1797.2) hypothetical protein
AN2879.2	0.03	1.32869	(AN2879.2) hypothetical protein similar to AF349513_1 general amidase-B
AN3182.2	0.03	2.23457	(AN3182.2) predicted protein
AN6378.2	0.03	-2.44528	(AN6378.2) predicted protein
AN6487.2	0.03	1.59107	(AN6487.2) hypothetical protein
AN8461.2	0.03	1.37554	(AN8461.2) hypothetical protein
AN1084.2	0.031	-1.31039	(AN1084.2) conserved hypothetical protein
AN1215.2	0.031	-1.75321	(AN1215.2) hypothetical protein
AN1726.2	0.031	1.49485	(AN1726.2) hypothetical protein
AN2685.2	0.031	1.71713	(AN2685.2) hypothetical protein
AN3783.2	0.031	4.56305	(AN3783.2) hypothetical protein
AN3954.2	0.031	-1.19748	(AN3954.2) hypothetical protein similar to 6-phosphogluconate dehydrogenase	Phosphogluconate dehydrogenase (decarboxylating) (1.1.1.44)
AN4049.2	0.031	-1.61328	(AN4049.2) hypothetical protein
AN5763.2	0.031	6.27667	(AN5763.2) hypothetical protein
AN6470.2	0.031	1.82766	(AN6470.2) hypothetical protein
AN6731.2	0.031	-1.49485	(AN6731.2) hypothetical protein similar to AF510861_1 stearic acid desaturase
AN8577.2	0.031	-1.61328	(AN8577.2) hypothetical protein
AN9180.2	0.031	1.69349	(AN9180.2) hypothetical protein
AN0133.2	0.032	-1.55833	(AN0133.2) hypothetical protein
AN0695.2	0.032	-1.41421	(AN0695.2) hypothetical protein
AN4025.2	0.032	-2.46229	(AN4025.2) hypothetical protein
AN4641.2	0.032	2.67586	(AN4641.2) hypothetical protein
AN5423.2	0.032	1.30134	(AN5423.2) hypothetical protein
AN8012.2	0.032	-1.32869	(AN8012.2) hypothetical protein	Prenyltransferase (2.5.1.1); Farnesyl diphosphate synthetase (2.5.1.10)
AN2968.2	0.033	1.22264	(AN2968.2) conserved hypothetical protein	Inorganic diphosphatase (3.6.1.1)
AN3491.2	0.033	1.85318	(AN3491.2) hypothetical protein
AN3933.2	0.033	-1.89212	(AN3933.2) hypothetical protein
AN4695.2	0.033	1.22264	(AN4695.2) HEX1_EMENI Woronin body major protein
AN4771.2	0.033	-1.82766	(AN4771.2) hypothetical protein
AN5674.2	0.033	1.53688	(AN5674.2) hypothetical protein
AN6588.2	0.033	1.41421	(AN6588.2) hypothetical protein
AN8661.2	0.033	1.82766	(AN8661.2) hypothetical protein
AN0250.2	0.034	1.44393	(AN0250.2) hypothetical protein
AN0275.2	0.034	1.64718	(AN0275.2) hypothetical protein
AN4844.2	0.034	1.7411	(AN4844.2) hypothetical protein
AN5865.2	0.034	-1.95884	(AN5865.2) hypothetical protein
AN6401.2	0.034	5.42642	(AN6401.2) predicted protein
AN6550.2	0.034	-1.68179	(AN6550.2) hypothetical protein
AN8421.2	0.034	2.26577	(AN8421.2) hypothetical protein
AN0946.2	0.035	-1.58008	(AN0946.2) hypothetical protein
AN1262.2	0.035	1.23971	(AN1262.2) hypothetical protein
AN1288.2	0.035	-1.59107	(AN1288.2) hypothetical protein
AN2907.2	0.035	-1.41421	(AN2907.2) hypothetical protein
AN4769.2	0.035	-1.24833	(AN4769.2) MET3_EMENI Sulfate adenylyltransferase (Sulfate adenylate transferase) (SAT) (ATP-sulfurylase)	ATP sulfurylase (2.7.7.4)
AN5659.2	0.035	1.41421	(AN5659.2) hypothetical protein
AN8553.2	0.035	2.67586	(AN8553.2) hypothetical protein	Catalase (1.11.1.6)
AN8781.2	0.035	1.51572	(AN8781.2) hypothetical protein
AN8824.2	0.035	-1.44393	(AN8824.2) hypothetical protein similar to A Chain A, Crystal Structure Of S.Cerevisiae Eif6
AN9138.2	0.035	1.82766	(AN9138.2) hypothetical protein
AN0500.2	0.036	2.60268	(AN0500.2) hypothetical protein
AN0894.2	0.036	-1.84038	(AN0894.2) conserved hypothetical protein
AN0942.2	0.036	1.76541	(AN0942.2) hypothetical protein	L-Arabinitol 4-dehydrogenase (1.1.1.12)
AN1256.2	0.036	-1.37554	(AN1256.2) conserved hypothetical protein
AN2932.2	0.036	-1.27456	(AN2932.2) hypothetical protein similar to EUKARYOTIC INITIATION FACTOR 4A (EIF-4A) (EIF4A)
AN5350.2	0.036	-2.31338	(AN5350.2) hypothetical protein
AN6171.2	0.036	-1.38511	(AN6171.2) hypothetical protein
AN1540.2	0.037	-1.76541	(AN1540.2) hypothetical protein
AN2228.2	0.037	5.24157	(AN2228.2) hypothetical protein
AN3167.2	0.037	-1.47427	(AN3167.2) hypothetical protein
AN3458.2	0.037	-1.49485	(AN3458.2) hypothetical protein
AN4830.2	0.037	-1.36604	(AN4830.2) hypothetical protein
AN6703.2	0.037	1.53688	(AN6703.2) hypothetical protein
AN7540.2	0.037	-1.46409	(AN7540.2) hypothetical protein
AN9288.2	0.037	1.47427	(AN9288.2) hypothetical protein
AN1281.2	0.038	-1.45397	(AN1281.2) hypothetical protein
AN2015.2	0.038	1.55833	(AN2015.2) hypothetical protein
AN3524.2	0.038	-1.51572	(AN3524.2) hypothetical protein	Galactose 1-dehydrogenase (1.1.1.48)
AN4390.2	0.038	1.21419	(AN4390.2) hypothetical protein
AN4401.2	0.038	-1.46409	(AN4401.2) hypothetical protein	Asparagine synthetase (6.3.5.4)
AN4779.2	0.038	1.7411	(AN4779.2) hypothetical protein
AN7722.2	0.038	-1.43396	(AN7722.2) hypothetical protein	Amino-acid N-acetyltransferase (2.3.1.1); Glutamate N-acetyltransferase (2.3.1.35)
AN8851.2	0.038	-1.61328	(AN8851.2) CBF5_EMENI Centromere/microtubule binding protein CBF5 (Centromere-binding factor 5) (Nucleolar protein CBF5)
AN0231.2	0.039	7.06162	(AN0231.2) hypothetical protein
AN1941.2	0.039	6.72717	(AN1941.2) hypothetical protein
AN2157.2	0.039	2.39496	(AN2157.2) hypothetical protein
AN3591.2	0.039	2.21914	(AN3591.2) hypothetical protein
AN4462.2	0.039	-1.58008	(AN4462.2) hypothetical protein similar to pyruvate carboxylase	Pyruvate carboxylase (6.4.1.1); Glutathione synthetase (6.3.2.3)
AN4702.2	0.039	1.54756	(AN4702.2) hypothetical protein
AN6499.2	0.039	1.30134	(AN6499.2) hypothetical protein	Malate dehydrogenase (1.1.1.37); L-Lactate dehydrogenase (1.1.1.27)
AN1683.2	0.04	1.31951	(AN1683.2) hypothetical protein
AN3334.2	0.04	1.87905	(AN3334.2) hypothetical protein
AN3624.2	0.04	1.44393	(AN3624.2) hypothetical protein
AN4346.2	0.04	-1.95884	(AN4346.2) hypothetical protein
AN4940.2	0.04	1.76541	(AN4940.2) hypothetical protein
AN5566.2	0.04	-1.29235	(AN5566.2) hypothetical protein	GMP synthase (glutamine-hydrolysing) (6.3.5.2)
AN6248.2	0.04	-1.56917	(AN6248.2) hypothetical protein
AN6564.2	0.04	-1.3566	(AN6564.2) hypothetical protein
AN7205.2	0.04	-1.76541	(AN7205.2) hypothetical protein
AN8346.2	0.04	-1.65864	(AN8346.2) hypothetical protein
AN1290.2	0.041	1.44393	(AN1290.2) hypothetical protein
AN2859.2	0.041	1.77769	(AN2859.2) hypothetical protein
AN3055.2	0.041	-1.48452	(AN3055.2) hypothetical protein
AN3708.2	0.041	1.56917	(AN3708.2) hypothetical protein
AN3832.2	0.041	-1.8025	(AN3832.2) hypothetical protein
AN4535.2	0.041	1.47427	(AN4535.2) hypothetical protein
AN4616.2	0.041	-1.47427	(AN4616.2) hypothetical protein
AN5410.2	0.041	-1.25701	(AN5410.2) predicted protein
AN5509.2	0.041	1.67018	(AN5509.2) hypothetical protein
AN5664.2	0.041	2.26577	(AN5664.2) hypothetical protein
AN8274.2	0.041	-1.37554	(AN8274.2) hypothetical protein
AN2876.2	0.042	1.33793	(AN2876.2) hypothetical protein
AN4469.2	0.042	-1.71713	(AN4469.2) hypothetical protein
AN4688.2	0.042	2.60268	(AN4688.2) hypothetical protein
AN6075.2	0.042	-1.40444	(AN6075.2) hypothetical protein
AN6680.2	0.042	-1.36604	(AN6680.2) hypothetical protein
AN6698.2	0.042	-2.15846	(AN6698.2) hypothetical protein
AN6859.2	0.042	-1.6245	(AN6859.2) hypothetical protein
AN7105.2	0.042	-1.28343	(AN7105.2) hypothetical protein
AN0473.2	0.043	-1.13288	(AN0473.2) hypothetical protein
AN1541.2	0.043	-1.54756	(AN1541.2) hypothetical protein
AN1666.2	0.043	-1.87905	(AN1666.2) hypothetical protein
AN2317.2	0.043	1.16473	(AN2317.2) hypothetical protein
AN2648.2	0.043	-1.1487	(AN2648.2) hypothetical protein
AN5696.2	0.043	1.38511	(AN5696.2) hypothetical protein
AN5885.2	0.043	3.18215	(AN5885.2) hypothetical protein
AN6017.2	0.043	-1.36604	(AN6017.2) hypothetical protein
AN6060.2	0.043	-1.46409	(AN6060.2) hypothetical protein
AN6119.2	0.043	1.50525	(AN6119.2) hypothetical protein
AN6651.2	0.043	-1.6245	(AN6651.2) hypothetical protein
AN8544.2	0.043	-1.32869	(AN8544.2) hypothetical protein
AN0132.2	0.044	-1.59107	(AN0132.2) predicted protein
AN0451.2	0.044	-1.67018	(AN0451.2) hypothetical protein	C-8 sterol isomerase (Unknown)
AN3001.2	0.044	-1.59107	(AN3001.2) hypothetical protein
AN3141.2	0.044	1.86607	(AN3141.2) hypothetical protein
AN3794.2	0.044	-1.68179	(AN3794.2) hypothetical protein
AN4087.2	0.044	-1.07923	(AN4087.2) hypothetical protein similar to 40S RIBOSOMAL PROTEIN S3
AN5437.2	0.044	1.97247	(AN5437.2) hypothetical protein
AN6561.2	0.044	-1.32869	(AN6561.2) hypothetical protein
AN8235.2	0.044	1.46409	(AN8235.2) hypothetical protein
AN8262.2	0.044	2.08493	(AN8262.2) hypothetical protein
AN8946.2	0.044	2.15846	(AN8946.2) hypothetical protein
AN9028.2	0.044	1.93187	(AN9028.2) hypothetical protein
AN0461.2	0.045	-1.87905	(AN0461.2) hypothetical protein
AN1964.2	0.045	-1.10957	(AN1964.2) hypothetical protein
AN3357.2	0.045	-1.79005	(AN3357.2) hypothetical protein
AN3687.2	0.045	1.51572	(AN3687.2) hypothetical protein
AN4379.2	0.045	1.16473	(AN4379.2) hypothetical protein
AN5886.2	0.045	-1.41421	(AN5886.2) hypothetical protein	Isopropylmalate isomerase (4.2.1.33)
AN6159.2	0.045	1.93187	(AN6159.2) hypothetical protein	1-acylglycerol-3-phosphate acyltransferase (2.3.1.20)
AN6780.2	0.045	-1.65864	(AN6780.2) hypothetical protein
AN7409.2	0.045	1.77769	(AN7409.2) predicted protein
AN1087.2	0.046	1.55833	(AN1087.2) hypothetical protein
AN1235.2	0.046	-1.64718	(AN1235.2) hypothetical protein
AN1472.2	0.046	-2.12874	(AN1472.2) hypothetical protein
AN3938.2	0.046	-1.54756	(AN3938.2) hypothetical protein
AN5931.2	0.046	-1.47427	(AN5931.2) hypothetical protein
AN6010.2	0.046	-1.27456	(AN6010.2) hypothetical protein similar to 70 kDa heat shock protein
AN6334.2	0.046	-2.11404	(AN6334.2) hypothetical protein
AN8063.2	0.046	1.46409	(AN8063.2) hypothetical protein
AN9485.2	0.046	1.58008	(AN9485.2) hypothetical protein
AN0733.2	0.047	1.08673	(AN0733.2) H3_EMENI Histone H3
AN0820.2	0.047	-1.52626	(AN0820.2) predicted protein
AN1003.2	0.047	-1.18099	(AN1003.2) hypothetical protein similar to AF439265_1 isocitrate dehydrogenase	Isocitrate dehydrogenase (NAD+) (1.1.1.41)
AN1370.2	0.047	1.19748	(AN1370.2) hypothetical protein
AN3321.2	0.047	-1.7411	(AN3321.2) hypothetical protein
AN3348.2	0.047	-1.46409	(AN3348.2) hypothetical protein
AN4413.2	0.047	-1.6358	(AN4413.2) hypothetical protein
AN4908.2	0.047	-1.61328	(AN4908.2) hypothetical protein
AN5455.2	0.047	-1.58008	(AN5455.2) hypothetical protein
AN5828.2	0.047	1.91853	(AN5828.2) hypothetical protein
AN5977.2	0.047	1.94531	(AN5977.2) hypothetical protein
AN8605.2	0.047	1.18921	(AN8605.2) hypothetical protein
AN0092.2	0.048	-1.89212	(AN0092.2) hypothetical protein	HNRNP arginine N-methyltransferase (2.1.1.-)
AN2867.2	0.048	1.19748	(AN2867.2) PGMU_EMENI Phosphoglucomutase (Glucose phosphomutase) (PGM)	Phosphoglucomutase (5.4.2.2)
AN3068.2	0.048	-1.64718	(AN3068.2) hypothetical protein
AN5731.2	0.048	-1.3566	(AN5731.2) hypothetical protein	Chorismate synthase (4.6.1.4)
AN7372.2	0.048	1.34723	(AN7372.2) hypothetical protein
AN8183.2	0.048	-1.26576	(AN8183.2) hypothetical protein
AN8229.2	0.048	-1.72907	(AN8229.2) hypothetical protein
AN8491.2	0.048	-2.21914	(AN8491.2) hypothetical protein
AN1709.2	0.049	-1.67018	(AN1709.2) hypothetical protein
AN3156.2	0.049	-1.3566	(AN3156.2) hypothetical protein
AN4516.2	0.049	1.40444	(AN4516.2) hypothetical protein	Alkaline phosphatase (3.1.3.1)
AN5274.2	0.049	1.84038	(AN5274.2) hypothetical protein
AN5702.2	0.049	-1.22264	(AN5702.2) hypothetical protein
AN5737.2	0.049	2.39496	(AN5737.2) hypothetical protein
AN6722.2	0.049	-1.69349	(AN6722.2) hypothetical protein
AN7458.2	0.049	-1.97247	(AN7458.2) hypothetical protein
AN8135.2	0.049	-1.85318	(AN8135.2) hypothetical protein
AN8644.2	0.049	1.65864	(AN8644.2) hypothetical protein
AN9433.2	0.049	-1.77769	(AN9433.2) predicted protein
AN3113.2	0.05	1.19748	(AN3113.2) hypothetical protein
AN3674.2	0.05	-1.58008	(AN3674.2) hypothetical protein
AN3996.2	0.05	1.81504	(AN3996.2) hypothetical protein
AN4534.2	0.05	-1.49485	(AN4534.2) hypothetical protein
AN4905.2	0.05	1.84038	(AN4905.2) hypothetical protein similar to AF425746_1 theta class glutathione S-transferase
AN5693.2	0.05	-1.45397	(AN5693.2) hypothetical protein
AN5740.2	0.05	1.1487	(AN5740.2) hypothetical protein similar to AF338871_1 rho GTPase; RhoA
AN6809.2	0.05	1.60214	(AN6809.2) hypothetical protein
AN7350.2	0.05	-1.47427	(AN7350.2) hypothetical protein
AN7716.2	0.05	1.41421	(AN7716.2) hypothetical protein
AN0085.2	0.051	1.65864	(AN0085.2) hypothetical protein
AN3229.2	0.051	-1.68179	(AN3229.2) hypothetical protein
AN3894.2	0.051	-1.67018	(AN3894.2) hypothetical protein	Aconitate hydratase (4.2.1.3)
AN4038.2	0.051	-1.31951	(AN4038.2) hypothetical protein
AN4500.2	0.051	1.70527	(AN4500.2) hypothetical protein
AN5810.2	0.051	1.46409	(AN5810.2) hypothetical protein similar to prolidase
AN8275.2	0.051	-1.16473	(AN8275.2) CISY_EMENI Citrate synthase, mitochondrial precursor	Citrate synthase (4.1.3.7)
AN8627.2	0.051	1.67018	(AN8627.2) hypothetical protein
AN8799.2	0.051	-1.70527	(AN8799.2) hypothetical protein
AN0779.2	0.052	1.48452	(AN0779.2) hypothetical protein	Glucan 1,3-beta-glucosidase (3.2.1.58)
AN0787.2	0.052	2	(AN0787.2) hypothetical protein similar to AF129496_1 class I alpha-mannosidase 1B	Mannosyl-oligosaccharide 1,2-alpha-mannosidase (3.2.1.113); alpha-Mannosidase (3.2.1.24)
AN2385.2	0.052	-1.55833	(AN2385.2) hypothetical protein
AN4843.2	0.052	2.28153	(AN4843.2) hypothetical protein	alpha-Glucosidase (3.2.1.20)
AN7335.2	0.052	1.46409	(AN7335.2) hypothetical protein
AN8247.2	0.052	-1.6358	(AN8247.2) hypothetical protein
AN0487.2	0.053	-1.41421	(AN0487.2) hypothetical protein
AN0559.2	0.053	-1.32869	(AN0559.2) hypothetical protein
AN2185.2	0.053	-1.76541	(AN2185.2) hypothetical protein
AN2594.2	0.053	1.53688	(AN2594.2) hypothetical protein
AN3566.2	0.053	-1.97247	(AN3566.2) hypothetical protein similar to AF233287_1 alpha-mannosidase IC	alpha-Mannosidase (3.2.1.24)
AN4912.2	0.053	-1.6245	(AN4912.2) hypothetical protein
AN5324.2	0.053	1.47427	(AN5324.2) hypothetical protein
AN5577.2	0.053	1.26576	(AN5577.2) hypothetical protein similar to AF062654_1 manganese superoxide dismutase
AN6066.2	0.053	1.89212	(AN6066.2) hypothetical protein
AN6195.2	0.053	1.47427	(AN6195.2) CREA_EMENI DNA-binding protein creA (Carbon catabolite repressor)
AN1561.2	0.054	-1.42405	(AN1561.2) hypothetical protein
AN2147.2	0.054	-1.71713	(AN2147.2) hypothetical protein
AN3455.2	0.054	-1.58008	(AN3455.2) hypothetical protein
AN3635.2	0.054	-1.51572	(AN3635.2) hypothetical protein
AN4820.2	0.054	2.07053	(AN4820.2) hypothetical protein	Succinate-semialdehyde dehydrogenase (NAD(P)+) (1.2.1.16)
AN5014.2	0.054	-1.12506	(AN5014.2) hypothetical protein
AN7143.2	0.054	-1.60214	(AN7143.2) hypothetical protein
AN7526.2	0.054	-1.3566	(AN7526.2) hypothetical protein
AN8782.2	0.054	1.94531	(AN8782.2) hypothetical protein	S-Formylglutathione hydrolase (3.1.2.12)
AN0490.2	0.055	-1.72907	(AN0490.2) hypothetical protein	CTP synthase (6.3.4.2)
AN1429.2	0.055	-1.39474	(AN1429.2) hypothetical protein
AN2964.2	0.055	-1.36604	(AN2964.2) hypothetical protein
AN3606.2	0.055	1.48452	(AN3606.2) hypothetical protein
AN3730.2	0.055	1.68179	(AN3730.2) hypothetical protein
AN4464.2	0.055	-1.20581	(AN4464.2) hypothetical protein	5-Aminoimidazole-4-carboxamide ribonucleotide (AICAR) transformylase (2.1.2.3); IMP cyclohydrolase (3.5.4.10)
AN4774.2	0.055	-1.23971	(AN4774.2) hypothetical protein
AN4859.2	0.055	1.14076	(AN4859.2) hypothetical protein similar to plasma membrane H(+)ATPase	Plasma membrane ATPase 1 (3.6.3.6)
AN5213.2	0.055	1.42405	(AN5213.2) hypothetical protein
AN5340.2	0.055	-1.32869	(AN5340.2) hypothetical protein
AN6349.2	0.055	-1.61328	(AN6349.2) hypothetical protein
AN6374.2	0.055	-1.40444	(AN6374.2) hypothetical protein
AN6690.2	0.055	-1.77769	(AN6690.2) hypothetical protein
AN1502.2	0.056	1.46409	(AN1502.2) hypothetical protein similar to N-acetylglucosaminidase	N-Acetyl-beta-glucosaminidase (3.2.1.52)
AN1750.2	0.056	-1.29235	(AN1750.2) hypothetical protein
AN2001.2	0.056	1.3566	(AN2001.2) hypothetical protein
AN2179.2	0.056	1.64718	(AN2179.2) hypothetical protein
AN2574.2	0.056	-1.59107	(AN2574.2) hypothetical protein
AN2933.2	0.056	-1.61328	(AN2933.2) hypothetical protein
AN5979.2	0.056	-1.11729	(AN5979.2) RS17_NEUCR 40S ribosomal protein S17 (CRP3)
AN0224.2	0.057	2.01391	(AN0224.2) hypothetical protein
AN0593.2	0.057	1.95884	(AN0593.2) hypothetical protein
AN1094.2	0.057	-1.58008	(AN1094.2) hypothetical protein	NADH dehydrogenase (ubiquinone) (1.6.5.3)
AN1794.2	0.057	-1.40444	(AN1794.2) hypothetical protein
AN1856.2	0.057	-1.47427	(AN1856.2) hypothetical protein
AN2133.2	0.057	2.14355	(AN2133.2) hypothetical protein
AN4316.2	0.057	1.71713	(AN4316.2) hypothetical protein
AN4470.2	0.057	-1.23114	(AN4470.2) hypothetical protein
AN5438.2	0.057	-1.71713	(AN5438.2) hypothetical protein
AN7992.2	0.057	2.02792	(AN7992.2) hypothetical protein
AN9076.2	0.057	-1.31951	(AN9076.2) predicted protein
AN9205.2	0.057	1.95884	(AN9205.2) hypothetical protein
AN0783.2	0.058	1.27456	(AN0783.2) hypothetical protein
AN1983.2	0.058	-1.85318	(AN1983.2) hypothetical protein
AN2173.2	0.058	-1.69349	(AN2173.2) hypothetical protein
AN2210.2	0.058	-1.26576	(AN2210.2) conserved hypothetical protein
AN2538.2	0.058	-1.67018	(AN2538.2) predicted protein
AN3427.2	0.058	-1.52626	(AN3427.2) hypothetical protein
AN3739.2	0.058	1.15669	(AN3739.2) hypothetical protein
AN4748.2	0.058	-2.26577	(AN4748.2) hypothetical protein
AN5812.2	0.058	1.29235	(AN5812.2) hypothetical protein
AN6655.2	0.058	1.40444	(AN6655.2) conserved hypothetical protein
AN6669.2	0.058	-1.37554	(AN6669.2) hypothetical protein similar to MSTA protein
AN6963.2	0.058	4.16986	(AN6963.2) hypothetical protein
AN0502.2	0.059	-1.23114	(AN0502.2) hypothetical protein
AN2140.2	0.059	1.20581	(AN2140.2) hypothetical protein
AN3056.2	0.059	-1.59107	(AN3056.2) hypothetical protein
AN3312.2	0.059	2.07053	(AN3312.2) hypothetical protein
AN4372.2	0.059	-1.60214	(AN4372.2) hypothetical protein similar to endo-polygalacturonase B	Polygalacturonase (3.2.1.15)
AN8748.2	0.059	1.19748	(AN8748.2) hypothetical protein
AN8810.2	0.059	1.31951	(AN8810.2) hypothetical protein
AN8817.2	0.059	1.05702	(AN8817.2) hypothetical protein
AN9392.2	0.059	2.51403	(AN9392.2) hypothetical protein
AN0453.2	0.06	1.08673	(AN0453.2) hypothetical protein similar to cyclin
AN1367.2	0.06	-1.54756	(AN1367.2) hypothetical protein
AN1868.2	0.06	1.3566	(AN1868.2) hypothetical protein	Glycerol dehydrogenase (1.1.1.6)
AN3432.2	0.06	1.52626	(AN3432.2) hypothetical protein	Aldose 1-epimerase (5.1.3.3); UDPglucose 4-epimerase (5.1.3.2)
AN4280.2	0.06	1.59107	(AN4280.2) hypothetical protein
AN4460.2	0.06	-1.51572	(AN4460.2) hypothetical protein
AN5790.2	0.06	-1.25701	(AN5790.2) IDH1_AJECA Isocitrate dehydrogenase [NAD] subunit 1, mitochondrial precursor (Isocitric dehydrogenase) (NAD+-specific ICDH)	Isocitrate dehydrogenase (NAD+) (1.1.1.41)
AN8643.2	0.06	1.28343	(AN8643.2) hypothetical protein
AN2436.2	0.061	-1.16473	(AN2436.2) ACL1_NEUCR Probable ATP-citrate synthase subunit 1 (ATP-citrate (pro-S-)-lyase 1) (Citrate cleavage enzyme subunit 1)	ATP:citrate oxaloacetate-lyase ((pro-3S)-CH2COO- ->acetyl-CoA) (ATP-dephosphorylating) (4.1.3.8)
AN3888.2	0.061	-1.58008	(AN3888.2) hypothetical protein
AN4560.2	0.061	-1.64718	(AN4560.2) hypothetical protein
AN5086.2	0.061	1.31039	(AN5086.2) SC1D_EMENI CONIDIUM-SPECIFIC PROTEIN
AN5602.2	0.061	-1.46409	(AN5602.2) hypothetical protein
AN6589.2	0.061	-1.29235	(AN6589.2) hypothetical protein
AN7502.2	0.061	-1.40444	(AN7502.2) hypothetical protein	Uridine kinase (2.7.1.48)
AN7699.2	0.061	-1.40444	(AN7699.2) hypothetical protein
AN8167.2	0.061	-1.40444	(AN8167.2) hypothetical protein
AN3313.2	0.062	-1.79005	(AN3313.2) hypothetical protein	HNRNP arginine N-methyltransferase (2.1.1.-)
AN4313.2	0.062	-1.27456	(AN4313.2) hypothetical protein
AN4330.2	0.062	-1.79005	(AN4330.2) hypothetical protein
AN4901.2	0.062	1.82766	(AN4901.2) hypothetical protein	Glutaminase A (3.5.1.2)
AN5222.2	0.062	-1.10191	(AN5222.2) conserved hypothetical protein
AN5717.2	0.062	-1.42405	(AN5717.2) hypothetical protein
AN6244.2	0.062	-1.43396	(AN6244.2) hypothetical protein
AN6693.2	0.062	1.93187	(AN6693.2) hypothetical protein
AN8333.2	0.062	-1.01396	(AN8333.2) hypothetical protein similar to PhiA protein
AN8787.2	0.062	-1.60214	(AN8787.2) hypothetical protein
AN8811.2	0.062	-1.60214	(AN8811.2) hypothetical protein
AN8978.2	0.062	1.95884	(AN8978.2) ALCR_EMENI Regulatory protein alcR
AN1795.2	0.063	-1.59107	(AN1795.2) hypothetical protein
AN2057.2	0.063	-1.41421	(AN2057.2) hypothetical protein
AN3223.2	0.063	-1.47427	(AN3223.2) K6PF_ASPNG 6-phosphofructokinase (Phosphofructokinase) (Phosphohexokinase) (6PF-1-K)	6-Phosphofructokinase (2.7.1.11)
AN5493.2	0.063	-1.36604	(AN5493.2) hypothetical protein
AN5906.2	0.063	-1.39474	(AN5906.2) hypothetical protein
AN6902.2	0.063	-1.53688	(AN6902.2) hypothetical protein
AN8534.2	0.063	-1.47427	(AN8534.2) hypothetical protein
AN8730.2	0.063	-1.45397	(AN8730.2) hypothetical protein
AN0647.2	0.064	-1.55833	(AN0647.2) conserved hypothetical protein
AN1474.2	0.064	-1.54756	(AN1474.2) hypothetical protein
AN2760.2	0.064	1.50525	(AN2760.2) hypothetical protein
AN3417.2	0.064	-1.22264	(AN3417.2) hypothetical protein
AN3772.2	0.064	-1.30134	(AN3772.2) hypothetical protein
AN3789.2	0.064	1.53688	(AN3789.2) hypothetical protein
AN6849.2	0.064	1.72907	(AN6849.2) hypothetical protein
AN6862.2	0.064	1.3566	(AN6862.2) hypothetical protein
AN8075.2	0.064	-1.68179	(AN8075.2) hypothetical protein	Deoxyhypusine synthase (1.5.99.6)
AN8638.2	0.064	2.15846	(AN8638.2) hypothetical protein
AN0346.2	0.065	-1.58008	(AN0346.2) hypothetical protein
AN1524.2	0.065	-2.21914	(AN1524.2) hypothetical protein	Methylenetetrahydrofolate dehydrogenase (NAD+) (1.5.1.15); Methylenetetrahydrofolate dehydrogenase (NADP+) (1.5.1.5)
AN1921.2	0.065	1.48452	(AN1921.2) hypothetical protein
AN5100.2	0.065	1.51572	(AN5100.2) hypothetical protein
AN5194.2	0.065	1.51572	(AN5194.2) hypothetical protein
AN5301.2	0.065	1.36604	(AN5301.2) hypothetical protein
AN7617.2	0.065	-1.70527	(AN7617.2) hypothetical protein
AN7987.2	0.065	1.34723	(AN7987.2) hypothetical protein
AN8610.2	0.065	-1.01396	(AN8610.2) hypothetical protein
AN9173.2	0.065	1.3566	(AN9173.2) hypothetical protein
AN0074.2	0.066	-2.14355	(AN0074.2) hypothetical protein
AN0400.2	0.066	1.48452	(AN0400.2) hypothetical protein
AN0419.2	0.066	1.46409	(AN0419.2) hypothetical protein
AN1446.2	0.066	-1.17283	(AN1446.2) hypothetical protein	Cystathionine gamma-lyase (4.4.1.1)
AN3100.2	0.066	1.53688	(AN3100.2) hypothetical protein
AN4123.2	0.066	1.30134	(AN4123.2) hypothetical protein
AN5134.2	0.066	-1.75321	(AN5134.2) hypothetical protein	Glutamate synthase (NADH) (1.4.1.14)
AN5840.2	0.066	-1.13288	(AN5840.2) hypothetical protein
AN6039.2	0.066	-1.53688	(AN6039.2) hypothetical protein
AN6497.2	0.066	-1.53688	(AN6497.2) hypothetical protein
AN6904.2	0.066	-1.55833	(AN6904.2) hypothetical protein
AN8066.2	0.066	-1.71713	(AN8066.2) hypothetical protein
AN8224.2	0.066	-1.22264	(AN8224.2) hypothetical protein
AN8637.2	0.066	1.49485	(AN8637.2) CATA_EMENI Catalase A (Spore-specific catalase)	Catalase (1.11.1.6)
AN8833.2	0.066	-1.41421	(AN8833.2) hypothetical protein
AN9398.2	0.066	-1.51572	(AN9398.2) hypothetical protein
AN0833.2	0.067	-1.95884	(AN0833.2) hypothetical protein
AN2264.2	0.067	1.41421	(AN2264.2) hypothetical protein
AN2500.2	0.067	-1.81504	(AN2500.2) hypothetical protein
AN2509.2	0.067	-1.23971	(AN2509.2) hypothetical protein	Tryptophan 2,3-dioxygenase (1.13.11.11)
AN3176.2	0.067	-2.08493	(AN3176.2) hypothetical protein
AN3702.2	0.067	-1.37554	(AN3702.2) hypothetical protein
AN4334.2	0.067	-1.41421	(AN4334.2) hypothetical protein
AN4388.2	0.067	-1.20581	(AN4388.2) hypothetical protein	Ubiquinol-cytochrome c reductase (1.10.2.2)
AN4746.2	0.067	-1.10191	(AN4746.2) predicted protein
AN4848.2	0.067	1.55833	(AN4848.2) hypothetical protein
AN5257.2	0.067	-1.40444	(AN5257.2) hypothetical protein
AN7038.2	0.067	1.16473	(AN7038.2) hypothetical protein
AN7597.2	0.067	1.04972	(AN7597.2) hypothetical protein
AN8138.2	0.067	2.26577	(AN8138.2) AGLC_ASPNG Alpha-galactosidase C precursor (Melibiase)	alpha-Galactosidase (3.2.1.22)
AN0047.2	0.068	1.53688	(AN0047.2) hypothetical protein
AN0981.2	0.068	-1.59107	(AN0981.2) hypothetical protein
AN1366.2	0.068	-1.48452	(AN1366.2) hypothetical protein
AN2497.2	0.068	1.64718	(AN2497.2) hypothetical protein
AN4800.2	0.068	1.6245	(AN4800.2) hypothetical protein
AN7190.2	0.068	1.40444	(AN7190.2) hypothetical protein
AN8500.2	0.068	-1.55833	(AN8500.2) hypothetical protein
AN8967.2	0.068	-1.31951	(AN8967.2) hypothetical protein
AN9453.2	0.068	-1.85318	(AN9453.2) hypothetical protein
AN0475.2	0.069	-1.60214	(AN0475.2) hypothetical protein
AN1095.2	0.069	-1.32869	(AN1095.2) hypothetical protein
AN2268.2	0.069	-1.40444	(AN2268.2) hypothetical protein
AN3121.2	0.069	2.54912	(AN3121.2) hypothetical protein
AN3411.2	0.069	-1.38511	(AN3411.2) hypothetical protein
AN4053.2	0.069	-1.32869	(AN4053.2) hypothetical protein
AN6282.2	0.069	1.61328	(AN6282.2) hypothetical protein
AN6842.2	0.069	-1.44393	(AN6842.2) hypothetical protein
AN7528.2	0.069	2.02792	(AN7528.2) hypothetical protein
AN7620.2	0.069	1.47427	(AN7620.2) hypothetical protein
AN0483.2	0.07	1.25701	(AN0483.2) predicted protein
AN1115.2	0.07	-1.23971	(AN1115.2) hypothetical protein	Purine nucleosidase (3.2.2.1)
AN1291.2	0.07	2.32947	(AN1291.2) hypothetical protein
AN1449.2	0.07	-1.26576	(AN1449.2) hypothetical protein
AN2079.2	0.07	-1.31039	(AN2079.2) hypothetical protein
AN2190.2	0.07	-1.46409	(AN2190.2) hypothetical protein
AN3350.2	0.07	1.60214	(AN3350.2) hypothetical protein
AN3830.2	0.07	-1.68179	(AN3830.2) hypothetical protein	L-Serine dehydratase (4.2.1.16)
AN5037.2	0.07	1.71713	(AN5037.2) hypothetical protein
AN5155.2	0.07	-1.33793	(AN5155.2) hypothetical protein
AN6363.2	0.07	-1.52626	(AN6363.2) hypothetical protein similar to extragenic suppressor of the bimD6 mutation
AN6973.2	0.07	-1.34723	(AN6973.2) hypothetical protein	C-4 sterol methyl oxidase (1.14.13.72)
AN7199.2	0.07	-1.46409	(AN7199.2) hypothetical protein
AN7687.2	0.07	-1.38511	(AN7687.2) hypothetical protein
AN0323.2	0.071	1.58008	(AN0323.2) hypothetical protein
AN1164.2	0.071	-1.50525	(AN1164.2) hypothetical protein
AN1175.2	0.071	-1.28343	(AN1175.2) hypothetical protein
AN1354.2	0.071	-1.49485	(AN1354.2) hypothetical protein
AN1904.2	0.071	-1.33793	(AN1904.2) conserved hypothetical protein
AN1915.2	0.071	-1.38511	(AN1915.2) hypothetical protein
AN1949.2	0.071	-1.69349	(AN1949.2) hypothetical protein
AN2146.2	0.071	-1.52626	(AN2146.2) hypothetical protein
AN2530.2	0.071	1.3566	(AN2530.2) HS30_EMENI 30 KD HEAT SHOCK PROTEIN
AN3221.2	0.071	2.46229	(AN3221.2) hypothetical protein
AN4622.2	0.071	1.42405	(AN4622.2) hypothetical protein
AN6204.2	0.071	1.55833	(AN6204.2) hypothetical protein
AN6510.2	0.071	-1.39474	(AN6510.2) hypothetical protein
AN7175.2	0.071	-1.58008	(AN7175.2) hypothetical protein
AN8752.2	0.071	1.42405	(AN8752.2) hypothetical protein
AN9386.2	0.071	1.46409	(AN9386.2) predicted protein
AN0753.2	0.072	-1.26576	(AN0753.2) hypothetical protein
AN1751.2	0.072	-1.39474	(AN1751.2) hypothetical protein
AN3592.2	0.072	1.23971	(AN3592.2) hypothetical protein similar to calnexin
AN3922.2	0.072	-1.12506	(AN3922.2) hypothetical protein
AN4456.2	0.072	-1.27456	(AN4456.2) hypothetical protein
AN4923.2	0.072	-1.37554	(AN4923.2) hypothetical protein	3-Hydroxy-3-methylglutaryl coenzyme A synthase (4.1.3.5)
AN6169.2	0.072	1.64718	(AN6169.2) hypothetical protein
AN8702.2	0.072	-1.42405	(AN8702.2) hypothetical protein
AN1152.2	0.073	1.47427	(AN1152.2) hypothetical protein
AN3205.2	0.073	1.90528	(AN3205.2) hypothetical protein
AN4751.2	0.073	-1.87905	(AN4751.2) hypothetical protein
AN4868.2	0.073	-1.36604	(AN4868.2) hypothetical protein
AN5990.2	0.073	1.43396	(AN5990.2) hypothetical protein	Long-chain-fatty-acid--CoA ligase (6.2.1.3)
AN8312.2	0.073	1.05702	(AN8312.2) hypothetical protein
AN8802.2	0.073	2.09943	(AN8802.2) hypothetical protein
AN9125.2	0.073	-1.41421	(AN9125.2) hypothetical protein
AN0359.2	0.074	-1.34723	(AN0359.2) hypothetical protein
AN1246.2	0.074	-1.15669	(AN1246.2) PGK_EMENI Phosphoglycerate kinase	Phosphoglycerate kinase (2.7.2.3)
AN2265.2	0.074	1.53688	(AN2265.2) hypothetical protein
AN4135.2	0.074	-3.18215	(AN4135.2) hypothetical protein
AN4232.2	0.074	-1.64718	(AN4232.2) hypothetical protein
AN5186.2	0.074	-1.43396	(AN5186.2) hypothetical protein
AN9064.2	0.074	1.31951	(AN9064.2) hypothetical protein similar to xylitol dehydrogenase	D-Xylulose reductase (1.1.1.9); L-Iditol 2-dehydrogenase (1.1.1.14)
AN9409.2	0.074	-1.68179	(AN9409.2) hypothetical protein
AN9512.2	0.074	-1.10957	(AN9512.2) hypothetical protein
AN0066.2	0.075	-1.03526	(AN0066.2) hypothetical protein
AN0357.2	0.075	-1.18099	(AN0357.2) hypothetical protein	Ubiquinol-cytochrome c reductase (1.10.2.2)
AN1228.2	0.075	-1.03526	(AN1228.2) conserved hypothetical protein
AN1747.2	0.075	-1.51572	(AN1747.2) hypothetical protein
AN1766.2	0.075	1.33793	(AN1766.2) hypothetical protein
AN1896.2	0.075	1.43396	(AN1896.2) hypothetical protein similar to fumarylacetoacetate hydrolase	Fumarylacetoacetase (3.7.1.2)
AN2314.2	0.075	1.79005	(AN2314.2) hypothetical protein similar to branching enzyme	1,4-alpha-Glucan branching enzyme (2.4.1.18)
AN2682.2	0.075	-1.27456	(AN2682.2) hypothetical protein
AN3717.2	0.075	-1.55833	(AN3717.2) hypothetical protein
AN5745.2	0.075	-1.6358	(AN5745.2) hypothetical protein
AN7307.2	0.075	1.81504	(AN7307.2) hypothetical protein
AN0052.2	0.076	1.94531	(AN0052.2) hypothetical protein
AN0688.2	0.076	-1.08673	(AN0688.2) hypothetical protein similar to transketolase	Transketolase (2.2.1.1); Dihydroxyacetone synthase (2.2.1.3)
AN1742.2	0.076	2	(AN1742.2) hypothetical protein
AN5610.2	0.076	-1.38511	(AN5610.2) hypothetical protein similar to alpha-aminoadipate reductase large subunit	L-Aminoadipate-semialdehyde dehydrogenase (1.2.1.31)
AN5685.2	0.076	-1.58008	(AN5685.2) hypothetical protein
AN5701.2	0.076	-1.25701	(AN5701.2) hypothetical protein similar to AF283008_1 tyr-inhibited DAHP synthase	3-Deoxy-D-arabino-heptulosonate 7-phosphate (2.5.1.54)
AN6082.2	0.076	-1.02101	(AN6082.2) conserved hypothetical protein
AN6165.2	0.076	-1.48452	(AN6165.2) hypothetical protein	Pseudouridine synthase (4.2.1.70)
AN7284.2	0.076	-1.42405	(AN7284.2) hypothetical protein
AN8225.2	0.076	-1.41421	(AN8225.2) hypothetical protein
AN0818.2	0.077	-1.45397	(AN0818.2) hypothetical protein
AN1037.2	0.077	-1.33793	(AN1037.2) hypothetical protein similar to AF262955_1 oleate delta-12 desaturase
AN2142.2	0.077	-1.19748	(AN2142.2) hypothetical protein similar to AF465210_1 karyopherin alpha
AN3087.2	0.077	-1.51572	(AN3087.2) hypothetical protein
AN3745.2	0.077	-1.64718	(AN3745.2) hypothetical protein
AN3918.2	0.077	1.37554	(AN3918.2) hypothetical protein
AN4192.2	0.077	-1.45397	(AN4192.2) hypothetical protein
AN4199.2	0.077	1.61328	(AN4199.2) hypothetical protein
AN4276.2	0.077	1.46409	(AN4276.2) hypothetical protein
AN5927.2	0.077	-1.04972	(AN5927.2) hypothetical protein
AN5966.2	0.077	-1.31951	(AN5966.2) hypothetical protein similar to AF467711_1 RfeC
AN7224.2	0.077	-1.60214	(AN7224.2) hypothetical protein
AN0812.2	0.078	-1.27456	(AN0812.2) hypothetical protein
AN1800.2	0.078	2.02792	(AN1800.2) conserved hypothetical protein
AN3978.2	0.078	1.58008	(AN3978.2) hypothetical protein
AN5516.2	0.078	1.82766	(AN5516.2) hypothetical protein
AN6200.2	0.078	-1.43396	(AN6200.2) hypothetical protein
AN6246.2	0.078	-1.24833	(AN6246.2) hypothetical protein
AN7621.2	0.078	-1.08673	(AN7621.2) hypothetical protein
AN8709.2	0.078	-1.31951	(AN8709.2) hypothetical protein	Aspartate transaminase (2.6.1.1)
AN1624.2	0.079	1.05702	(AN1624.2) ATP9_EMENI ATP synthase protein 9, mitochondrial precursor (Lipid-binding protein)	F1F0-ATPase complex (3.6.3.14)
AN5833.2	0.079	1.89212	(AN5833.2) hypothetical protein	Acetyl-CoA synthase (6.2.1.1)
AN6348.2	0.079	-1.31039	(AN6348.2) hypothetical protein
AN6556.2	0.079	-1.42405	(AN6556.2) hypothetical protein
AN7388.2	0.079	1.36604	(AN7388.2) hypothetical protein similar to catalase-peroxidase	Catalase (1.11.1.6)
AN7780.2	0.079	1.26576	(AN7780.2) hypothetical protein
AN8856.2	0.079	1	(AN8856.2) hypothetical protein
AN0445.2	0.08	-1.08673	(AN0445.2) RL15_ASPNG 60S RIBOSOMAL PROTEIN L15
AN0659.2	0.08	-1.69349	(AN0659.2) hypothetical protein
AN1733.2	0.08	1.32869	(AN1733.2) PUT2_EMENI Delta-1-pyrroline-5-carboxylate dehydrogenase, mitochondrial precursor (P5C dehydrogenase)	delta-1-Pyrroline-5-carboxylate dehydrogenase (1.5.1.12)
AN1882.2	0.08	1.8025	(AN1882.2) hypothetical protein
AN2349.2	0.08	-2.05623	(AN2349.2) hypothetical protein similar to AF071410_1 ATP-binding cassette multidrug transport protein ATRC
AN5130.2	0.08	-2.12874	(AN5130.2) hypothetical protein
AN6823.2	0.08	2.20381	(AN6823.2) hypothetical protein
AN8559.2	0.08	1.18099	(AN8559.2) hypothetical protein
AN0421.2	0.081	-1.58008	(AN0421.2) hypothetical protein
AN0476.2	0.081	-1.59107	(AN0476.2) hypothetical protein
AN2937.2	0.081	1.47427	(AN2937.2) predicted protein
AN2949.2	0.081	-1.45397	(AN2949.2) hypothetical protein
AN4414.2	0.081	-1.21419	(AN4414.2) hypothetical protein	Diphosphomevalonate decarboxylase (4.1.1.33)
AN5945.2	0.081	-1.76541	(AN5945.2) hypothetical protein
AN5984.2	0.081	1.85318	(AN5984.2) hypothetical protein
AN6912.2	0.081	-1.28343	(AN6912.2) hypothetical protein
AN0744.2	0.082	-1.93187	(AN0744.2) hypothetical protein
AN0997.2	0.082	-1.41421	(AN0997.2) hypothetical protein
AN1270.2	0.082	-1.50525	(AN1270.2) hypothetical protein
AN1787.2	0.082	-1.44393	(AN1787.2) hypothetical protein
AN1864.2	0.082	1.47427	(AN1864.2) hypothetical protein
AN2090.2	0.082	-1.6358	(AN2090.2) hypothetical protein
AN4471.2	0.082	-1.85318	(AN4471.2) hypothetical protein
AN5447.2	0.082	1.45397	(AN5447.2) hypothetical protein similar to glutamic acid decarboxylase	Glutamate decarboxylase (4.1.1.15)
AN5908.2	0.082	1.37554	(AN5908.2) hypothetical protein
AN6824.2	0.082	1.47427	(AN6824.2) hypothetical protein
AN8630.2	0.082	1.43396	(AN8630.2) hypothetical protein
AN9206.2	0.082	1.75321	(AN9206.2) hypothetical protein
AN0653.2	0.083	-1.41421	(AN0653.2) hypothetical protein
AN2085.2	0.083	1.31951	(AN2085.2) hypothetical protein
AN3296.2	0.083	-1.53688	(AN3296.2) hypothetical protein
AN4163.2	0.083	-1.08673	(AN4163.2) GBLP_NEUCR Guanine nucleotide-binding protein beta subunit-like protein (Cross-pathway control WD-repeat protein cpc-2)
AN5650.2	0.083	2.12874	(AN5650.2) hypothetical protein
AN0238.2	0.084	1.39474	(AN0238.2) hypothetical protein
AN0308.2	0.084	-2.01391	(AN0308.2) hypothetical protein
AN1495.2	0.084	-1.46409	(AN1495.2) hypothetical protein
AN2149.2	0.084	-1.31039	(AN2149.2) conserved hypothetical protein
AN2993.2	0.084	1.81504	(AN2993.2) hypothetical protein
AN3600.2	0.084	-1.21419	(AN3600.2) hypothetical protein
AN3943.2	0.084	1.77769	(AN3943.2) hypothetical protein
AN4251.2	0.084	-1.48452	(AN4251.2) hypothetical protein
AN1662.2	0.085	-1.31039	(AN1662.2) hypothetical protein
AN1710.2	0.085	-1.33793	(AN1710.2) hypothetical protein
AN3030.2	0.085	-1.48452	(AN3030.2) hypothetical protein
AN3088.2	0.085	1.04972	(AN3088.2) VATL_NEUCR Vacuolar ATP synthase 16 kDa proteolipid subunit	F1F0-ATPase complex (3.6.3.14)
AN3132.2	0.085	-1.26576	(AN3132.2) hypothetical protein
AN3169.2	0.085	-1.25701	(AN3169.2) hypothetical protein	Ribose-phosphate pyrophosphokinase (2.7.6.1)
AN3310.2	0.085	-1.30134	(AN3310.2) hypothetical protein
AN3858.2	0.085	1.36604	(AN3858.2) hypothetical protein
AN5922.2	0.085	-1.38511	(AN5922.2) hypothetical protein	Glycinamide ribotide transformylase (2.1.2.2)
AN6266.2	0.085	-1.6358	(AN6266.2) hypothetical protein
AN6714.2	0.085	-1.67018	(AN6714.2) hypothetical protein
AN7170.2	0.085	-2.05623	(AN7170.2) hypothetical protein
AN0776.2	0.086	-1.05702	(AN0776.2) hypothetical protein
AN0815.2	0.086	1.65864	(AN0815.2) hypothetical protein
AN2926.2	0.086	-1.36604	(AN2926.2) hypothetical protein
AN4404.2	0.086	-1.33793	(AN4404.2) hypothetical protein
AN4862.2	0.086	-1.42405	(AN4862.2) hypothetical protein
AN4903.2	0.086	-1.41421	(AN4903.2) hypothetical protein
AN8489.2	0.086	-1.24833	(AN8489.2) hypothetical protein similar to T30567 ATP-binding cassette multidrug transport protein - Emericella nidulans
AN8910.2	0.086	-2.39496	(AN8910.2) hypothetical protein
AN2236.2	0.087	1.58008	(AN2236.2) hypothetical protein
AN3172.2	0.087	-1.05702	(AN3172.2) hypothetical protein
AN3173.2	0.087	-1.45397	(AN3173.2) hypothetical protein
AN5960.2	0.087	-1.02811	(AN5960.2) RS14_NEUCR 40S ribosomal protein S14 (CRP2)
AN5978.2	0.087	-1.02811	(AN5978.2) hypothetical protein
AN6512.2	0.087	-1.39474	(AN6512.2) hypothetical protein
AN7860.2	0.087	-1.49485	(AN7860.2) hypothetical protein
AN8609.2	0.087	-1.47427	(AN8609.2) hypothetical protein
AN0638.2	0.088	-1.09429	(AN0638.2) hypothetical protein
AN3865.2	0.088	-1.23971	(AN3865.2) hypothetical protein
AN4065.2	0.088	-1.54756	(AN4065.2) hypothetical protein
AN4795.2	0.088	1.84038	(AN4795.2) predicted protein
AN5741.2	0.088	-1.48452	(AN5741.2) hypothetical protein
AN6368.2	0.088	-1.31039	(AN6368.2) hypothetical protein	Arginyl-tRNA synthetase (6.1.1.19)
AN8116.2	0.088	1.31039	(AN8116.2) hypothetical protein
AN8311.2	0.088	1.46409	(AN8311.2) hypothetical protein
AN1066.2	0.089	-1.40444	(AN1066.2) hypothetical protein
AN1965.2	0.089	-1.26576	(AN1965.2) hypothetical protein	Ribose-phosphate pyrophosphokinase (2.7.6.1)
AN3294.2	0.089	-1.13288	(AN3294.2) hypothetical protein
AN5957.2	0.089	-1.43396	(AN5957.2) hypothetical protein	Branched chain amino acid aminotransferase (2.6.1.42)
AN6612.2	0.089	-1.84038	(AN6612.2) hypothetical protein
AN0485.2	0.09	1.33793	(AN0485.2) hypothetical protein
AN0724.2	0.09	1.07177	(AN0724.2) hypothetical protein
AN1871.2	0.09	1.33793	(AN1871.2) hypothetical protein
AN2377.2	0.09	-1.26576	(AN2377.2) hypothetical protein
AN3124.2	0.09	-1.33793	(AN3124.2) hypothetical protein
AN3134.2	0.09	-1.31039	(AN3134.2) conserved hypothetical protein
AN4648.2	0.09	-1.7411	(AN4648.2) hypothetical protein
AN5875.2	0.09	-1.75321	(AN5875.2) hypothetical protein
AN6891.2	0.09	-1.23114	(AN6891.2) hypothetical protein
AN7331.2	0.09	1.60214	(AN7331.2) hypothetical protein
AN8256.2	0.09	-1.36604	(AN8256.2) hypothetical protein
AN8624.2	0.09	1.36604	(AN8624.2) predicted protein
AN0048.2	0.091	1.51572	(AN0048.2) hypothetical protein
AN0757.2	0.091	-1.52626	(AN0757.2) hypothetical protein
AN2283.2	0.091	-1.42405	(AN2283.2) hypothetical protein
AN3881.2	0.091	1.09429	(AN3881.2) hypothetical protein
AN4287.2	0.091	1.24833	(AN4287.2) hypothetical protein
AN5278.2	0.091	-1.32869	(AN5278.2) hypothetical protein
AN1484.2	0.092	-1.97247	(AN1484.2) hypothetical protein
AN1718.2	0.092	1.53688	(AN1718.2) predicted protein
AN3207.2	0.092	-1.49485	(AN3207.2) hypothetical protein
AN3744.2	0.092	-1.55833	(AN3744.2) hypothetical protein
AN5871.2	0.092	-1.70527	(AN5871.2) hypothetical protein
AN6591.2	0.092	-1.25701	(AN6591.2) hypothetical protein
AN1205.2	0.093	-1.55833	(AN1205.2) hypothetical protein
AN1452.2	0.093	-1.52626	(AN1452.2) hypothetical protein
AN2077.2	0.093	-1.17283	(AN2077.2) hypothetical protein
AN2205.2	0.093	-1.42405	(AN2205.2) hypothetical protein
AN2258.2	0.093	-1.46409	(AN2258.2) hypothetical protein
AN2777.2	0.093	1.41421	(AN2777.2) hypothetical protein
AN2983.2	0.093	1.3566	(AN2983.2) hypothetical protein
AN3482.2	0.093	-1.86607	(AN3482.2) hypothetical protein
AN3822.2	0.093	1.48452	(AN3822.2) hypothetical protein
AN5429.2	0.093	-1.52626	(AN5429.2) hypothetical protein
AN6111.2	0.093	-1.33793	(AN6111.2) hypothetical protein
AN6558.2	0.093	-1.52626	(AN6558.2) hypothetical protein
AN7189.2	0.093	-1.13288	(AN7189.2) hypothetical protein
AN7686.2	0.093	1.49485	(AN7686.2) hypothetical protein
AN8169.2	0.093	-1.56917	(AN8169.2) hypothetical protein	Asparaginase (3.5.1.1)
AN8170.2	0.093	-1.29235	(AN8170.2) hypothetical protein
AN0128.2	0.094	-1.30134	(AN0128.2) hypothetical protein
AN0844.2	0.094	-1.38511	(AN0844.2) hypothetical protein
AN1954.2	0.094	-1.31951	(AN1954.2) hypothetical protein
AN2578.2	0.094	-1.30134	(AN2578.2) hypothetical protein
AN4581.2	0.094	-1.13288	(AN4581.2) hypothetical protein
AN5457.2	0.094	1.28343	(AN5457.2) hypothetical protein similar to NADPH oxidase	NADPH oxidase (1.6.3.1); NADPH dehydrogenase (quinone) (1.6.99.6)
AN8128.2	0.094	-1.40444	(AN8128.2) predicted protein
AN8248.2	0.094	-1.31039	(AN8248.2) hypothetical protein
AN0305.2	0.095	-1.42405	(AN0305.2) hypothetical protein
AN0906.2	0.095	-1.56917	(AN0906.2) hypothetical protein
AN0951.2	0.095	-1.30134	(AN0951.2) hypothetical protein
AN0984.2	0.095	-1.55833	(AN0984.2) hypothetical protein
AN1217.2	0.095	1.45397	(AN1217.2) hypothetical protein
AN1223.2	0.095	-1.47427	(AN1223.2) hypothetical protein
AN2432.2	0.095	-1.23971	(AN2432.2) conserved hypothetical protein
AN2997.2	0.095	-1.20581	(AN2997.2) hypothetical protein
AN3247.2	0.095	-1.77769	(AN3247.2) hypothetical protein
AN4226.2	0.095	-1.34723	(AN4226.2) hypothetical protein
AN7426.2	0.095	1.31951	(AN7426.2) hypothetical protein
AN8137.2	0.095	-1.54756	(AN8137.2) predicted protein
AN0589.2	0.096	-1.50525	(AN0589.2) hypothetical protein
AN1715.2	0.096	1.50525	(AN1715.2) hypothetical protein	Mannose-6-phosphate isomerase (5.3.1.8)
AN1802.2	0.096	-1.55833	(AN1802.2) hypothetical protein
AN2252.2	0.096	-1.23971	(AN2252.2) hypothetical protein
AN2279.2	0.096	1.14076	(AN2279.2) hypothetical protein
AN3413.2	0.096	-1.1487	(AN3413.2) conserved hypothetical protein
AN4198.2	0.096	-1.16473	(AN4198.2) hypothetical protein
AN6565.2	0.096	-1.44393	(AN6565.2) hypothetical protein
AN7449.2	0.096	-1.40444	(AN7449.2) hypothetical protein
AN9071.2	0.096	1.45397	(AN9071.2) hypothetical protein
AN1711.2	0.097	-1.33793	(AN1711.2) hypothetical protein
AN1770.2	0.097	-1.33793	(AN1770.2) hypothetical protein
AN4457.2	0.097	1.30134	(AN4457.2) hypothetical protein
AN5782.2	0.097	1.33793	(AN5782.2) hypothetical protein
AN7484.2	0.097	1.37554	(AN7484.2) hypothetical protein
AN7532.2	0.097	2.53151	(AN7532.2) hypothetical protein
AN8794.2	0.097	-1.53688	(AN8794.2) hypothetical protein
AN0736.2	0.098	1.26576	(AN0736.2) hypothetical protein
AN1434.2	0.098	-1.34723	(AN1434.2) hypothetical protein
AN2767.2	0.098	-1.24833	(AN2767.2) hypothetical protein
AN4723.2	0.098	1.04972	(AN4723.2) hypothetical protein
AN6031.2	0.098	1.76541	(AN6031.2) hypothetical protein
AN6861.2	0.098	-2.8481	(AN6861.2) hypothetical protein
AN7457.2	0.098	1.19748	(AN7457.2) hypothetical protein
AN7472.2	0.098	1.18099	(AN7472.2) hypothetical protein
AN0084.2	0.099	-1.21419	(AN0084.2) hypothetical protein
AN1141.2	0.099	-1.27456	(AN1141.2) hypothetical protein	Ethanolamine kinase (2.7.1.82)
AN2235.2	0.099	-1.32869	(AN2235.2) hypothetical protein
AN2294.2	0.099	-1.31951	(AN2294.2) conserved hypothetical protein
AN2302.2	0.099	1.17283	(AN2302.2) hypothetical protein similar to sconCp
AN2731.2	0.099	-1.26576	(AN2731.2) hypothetical protein
AN2746.2	0.099	-1.42405	(AN2746.2) hypothetical protein
AN2992.2	0.099	-1.26576	(AN2992.2) hypothetical protein
AN4895.2	0.099	1.3566	(AN4895.2) hypothetical protein
AN5010.2	0.099	-1.30134	(AN5010.2) hypothetical protein
AN5694.2	0.099	-1.1487	(AN5694.2) hypothetical protein
AN5789.2	0.099	-1.52626	(AN5789.2) hypothetical protein
AN7169.2	0.099	-1.23114	(AN7169.2) hypothetical protein
AN7619.2	0.099	1.55833	(AN7619.2) hypothetical protein
AN0003.2	0.1	-1.43396	(AN0003.2) hypothetical protein
AN0076.2	0.1	1.04247	(AN0076.2) hypothetical protein
AN0237.2	0.1	-1.46409	(AN0237.2) hypothetical protein
AN0288.2	0.1	-1.43396	(AN0288.2) hypothetical protein
AN0625.2	0.1	-1.48452	(AN0625.2) hypothetical protein
AN0641.2	0.1	-1.3566	(AN0641.2) hypothetical protein
AN0657.2	0.1	1	(AN0657.2) hypothetical protein
AN0961.2	0.1	-1.24833	(AN0961.2) hypothetical protein similar to ORF
AN1131.2	0.1	1.24833	(AN1131.2) hypothetical protein
AN1220.2	0.1	1.94531	(AN1220.2) hypothetical protein
AN1549.2	0.1	-2.92817	(AN1549.2) hypothetical protein
AN1743.2	0.1	-1.42405	(AN1743.2) hypothetical protein	HNRNP arginine N-methyltransferase (2.1.1.-)
AN1913.2	0.1	-1.30134	(AN1913.2) hypothetical protein	Lysyl-tRNA synthetase (6.1.1.6)
AN2737.2	0.1	-1.54756	(AN2737.2) hypothetical protein
AN3226.2	0.1	-1.38511	(AN3226.2) hypothetical protein
AN3639.2	0.1	1.27456	(AN3639.2) hypothetical protein
AN3882.2	0.1	-1.27456	(AN3882.2) hypothetical protein
AN3973.2	0.1	-1.16473	(AN3973.2) hypothetical protein
AN4122.2	0.1	1.58008	(AN4122.2) hypothetical protein
AN4440.2	0.1	-1.41421	(AN4440.2) hypothetical protein
AN4467.2	0.1	1.30134	(AN4467.2) hypothetical protein similar to cyclophilin B; CYPB
AN4522.2	0.1	-1.04247	(AN4522.2) hypothetical protein similar to ribosomal protein L34-like protein
AN4652.2	0.1	-1.50525	(AN4652.2) hypothetical protein
AN5053.2	0.1	-1.61328	(AN5053.2) predicted protein
AN5400.2	0.1	1.25701	(AN5400.2) hypothetical protein
AN5780.2	0.1	1.65864	(AN5780.2) hypothetical protein
AN5781.2	0.1	1.18921	(AN5781.2) hypothetical protein
AN6009.2	0.1	1.23114	(AN6009.2) hypothetical protein
AN6049.2	0.1	1.48452	(AN6049.2) hypothetical protein
AN6139.2	0.1	-1.33793	(AN6139.2) hypothetical protein similar to AF141864_1 AtaAp	1-Acylglycerol-3-phosphate acyltransferase (2.3.1.51)
AN6306.2	0.1	-1.38511	(AN6306.2) hypothetical protein
AN6310.2	0.1	-1.77769	(AN6310.2) hypothetical protein
AN6521.2	0.1	-1.51572	(AN6521.2) LYS4_EMENI Homoaconitase, mitochondrial precursor (Homoaconitate hydratase)	Homoaconitate hydratase (4.2.1.36)
AN6934.2	0.1	-1.56917	(AN6934.2) hypothetical protein
AN7144.2	0.1	-1.53688	(AN7144.2) hypothetical protein
AN7507.2	0.1	1.27456	(AN7507.2) hypothetical protein
AN7632.2	0.1	1.15669	(AN7632.2) hypothetical protein similar to AF364077_2 formaldehyde dehydrogenase	Alcohol dehydrogenase (1.1.1.1); Formaldehyde dehydrogenase (glutathione) (1.2.1.1)
AN8016.2	0.1	-1.31039	(AN8016.2) hypothetical protein similar to eukaryotic initiation factor 4a
AN8039.2	0.1	-1.29235	(AN8039.2) conserved hypothetical protein
AN8073.2	0.1	-1.43396	(AN8073.2) hypothetical protein
AN8269.2	0.1	-1.11729	(AN8269.2) HS90_PODAN HEAT SHOCK PROTEIN 90 HOMOLOG (SUPPRESSOR OF VEGETATIVE INCOMPATIBILITY MOD-E)
AN8347.2	0.1	1.26576	(AN8347.2) hypothetical protein
AN8548.2	0.1	-1.36604	(AN8548.2) hypothetical protein
AN9002.2	0.1	1.91853	(AN9002.2) hypothetical protein
AN9092.2	0.1	-1.50525	(AN9092.2) hypothetical protein
AN9187.2	0.1	-1.31951	(AN9187.2) hypothetical protein
AN9339.2	0.1	-1.33793	(AN9339.2) CATB_EMENI Catalase B	Catalase (1.11.1.6)
AN0018.2	0.11	1.15669	(AN0018.2) hypothetical protein
AN0105.2	0.11	-1.6245	(AN0105.2) hypothetical protein
AN0141.2	0.11	-1.52626	(AN0141.2) hypothetical protein
AN0240.2	0.11	-1.09429	(AN0240.2) conserved hypothetical protein	Transaldolase (2.2.1.2)
AN0241.2	0.11	1.12506	(AN0241.2) SODC_ASPFU Superoxide dismutase
AN0258.2	0.11	-1.12506	(AN0258.2) hypothetical protein
AN0433.2	0.11	-1.00696	(AN0433.2) hypothetical protein
AN0687.2	0.11	-1.08673	(AN0687.2) SPEE_NEUCR Spermidine synthase (Putrescine aminopropyltransferase) (SPDSY)	Putrescine aminopropyltransferase (2.5.1.16); Spermine synthase (2.5.1.22)
AN0726.2	0.11	-1.23971	(AN0726.2) hypothetical protein
AN0860.2	0.11	1.18921	(AN0860.2) hypothetical protein
AN0889.2	0.11	-1.34723	(AN0889.2) hypothetical protein
AN0907.2	0.11	-1.10957	(AN0907.2) RS22_KLUMA 40S RIBOSOMAL PROTEIN S22 (S15A) (YS24)
AN0926.2	0.11	-1.25701	(AN0926.2) hypothetical protein
AN0932.2	0.11	-1.37554	(AN0932.2) hypothetical protein	Glutathione oxidoreductase (1.6.4.2)
AN1047.2	0.11	-1.23114	(AN1047.2) hypothetical protein
AN1105.2	0.11	-1.29235	(AN1105.2) hypothetical protein
AN1118.2	0.11	1.31951	(AN1118.2) hypothetical protein
AN1467.2	0.11	-1.36604	(AN1467.2) hypothetical protein
AN1763.2	0.11	1.68179	(AN1763.2) hypothetical protein
AN1892.2	0.11	-1.31951	(AN1892.2) IM17_NEUCR Mitochondrial import inner membrane translocase subunit TIM17
AN1947.2	0.11	1.61328	(AN1947.2) hypothetical protein
AN1969.2	0.11	1.14076	(AN1969.2) hypothetical protein
AN2150.2	0.11	-1.23971	(AN2150.2) hypothetical protein
AN2263.2	0.11	-1.38511	(AN2263.2) hypothetical protein
AN2315.2	0.11	1.06437	(AN2315.2) ATPB_NEUCR ATP synthase beta chain, mitochondrial precursor	F1F0-ATPase complex (3.6.3.14)
AN2451.2	0.11	-1.47427	(AN2451.2) hypothetical protein
AN2601.2	0.11	1.04972	(AN2601.2) hypothetical protein
AN2862.2	0.11	-1.42405	(AN2862.2) hypothetical protein
AN2979.2	0.11	1.6358	(AN2979.2) hypothetical protein
AN3102.2	0.11	-1.31039	(AN3102.2) hypothetical protein
AN3626.2	0.11	-1.41421	(AN3626.2) hypothetical protein	Phosphoribosylamino-imidazole-carboxylase (4.1.1.21)
AN3685.2	0.11	-1.23114	(AN3685.2) hypothetical protein
AN3706.2	0.11	-1.04247	(AN3706.2) hypothetical protein
AN4019.2	0.11	1.02101	(AN4019.2) hypothetical protein
AN4179.2	0.11	1.17283	(AN4179.2) hypothetical protein	Acetyl-CoA C-acetyltransferase (2.3.1.9)
AN4201.2	0.11	1.95884	(AN4201.2) hypothetical protein
AN4308.2	0.11	-1.56917	(AN4308.2) hypothetical protein
AN4353.2	0.11	1.3566	(AN4353.2) hypothetical protein
AN4412.2	0.11	-1.31951	(AN4412.2) hypothetical protein
AN4475.2	0.11	-1.04972	(AN4475.2) hypothetical protein
AN4490.2	0.11	-1.44393	(AN4490.2) hypothetical protein
AN4525.2	0.11	1.06437	(AN4525.2) hypothetical protein	Cytochrome c oxidase (1.9.3.1)
AN4687.2	0.11	-1.10191	(AN4687.2) hypothetical protein
AN4975.2	0.11	-1.24833	(AN4975.2) hypothetical protein
AN5105.2	0.11	1.22264	(AN5105.2) hypothetical protein similar to dolichyl-phosphate-mannose:protein mannosyltransferase
AN5141.2	0.11	-1.03526	(AN5141.2) hypothetical protein
AN5164.2	0.11	-1.23971	(AN5164.2) hypothetical protein
AN5199.2	0.11	-1.42405	(AN5199.2) hypothetical protein
AN5206.2	0.11	-1.13288	(AN5206.2) hypothetical protein	Homoisocitrate dehydrogenase (1.1.1.155)
AN5215.2	0.11	-1.43396	(AN5215.2) hypothetical protein
AN5441.2	0.11	-1.03526	(AN5441.2) conserved hypothetical protein
AN5508.2	0.11	1.40444	(AN5508.2) hypothetical protein
AN5583.2	0.11	1.52626	(AN5583.2) hypothetical protein
AN5884.2	0.11	-1.41421	(AN5884.2) hypothetical protein	Orotate phosphoribosyltransferase 1 (2.4.2.10)
AN6118.2	0.11	1.56917	(AN6118.2) hypothetical protein
AN6405.2	0.11	-1.10191	(AN6405.2) hypothetical protein
AN6503.2	0.11	-1.3566	(AN6503.2) hypothetical protein
AN6572.2	0.11	-1.30134	(AN6572.2) hypothetical protein
AN6592.2	0.11	1.33793	(AN6592.2) hypothetical protein
AN6694.2	0.11	-1.3566	(AN6694.2) hypothetical protein
AN6740.2	0.11	1.21419	(AN6740.2) predicted protein
AN6865.2	0.11	-1.72907	(AN6865.2) hypothetical protein
AN6897.2	0.11	-1.20581	(AN6897.2) hypothetical protein
AN7033.2	0.11	1.46409	(AN7033.2) hypothetical protein
AN7101.2	0.11	1.31039	(AN7101.2) hypothetical protein
AN7214.2	0.11	-1.23114	(AN7214.2) hypothetical protein
AN7305.2	0.11	-1.67018	(AN7305.2) hypothetical protein
AN7355.2	0.11	-1.23971	(AN7355.2) hypothetical protein
AN7459.2	0.11	-1.19748	(AN7459.2) hypothetical protein similar to hexokinase	Hexokinase (2.7.1.1); Glucokinase (2.7.1.2)
AN7477.2	0.11	1.51572	(AN7477.2) predicted protein
AN7554.2	0.11	-1.7411	(AN7554.2) hypothetical protein
AN7588.2	0.11	-1.3566	(AN7588.2) hypothetical protein	Ribulose-phosphate 3-epimerase (5.1.3.1)
AN7589.2	0.11	1.36604	(AN7589.2) hypothetical protein
AN7594.2	0.11	1.05702	(AN7594.2) hypothetical protein
AN7631.2	0.11	1.3566	(AN7631.2) hypothetical protein
AN7725.2	0.11	-1.33793	(AN7725.2) hypothetical protein similar to T46647 pyridoxine biosynthesis protein pyroA [validated] - Emericella nidulans
AN7751.2	0.11	-1.07177	(AN7751.2) hypothetical protein	Squalene monooxygenase (1.14.99.7)
AN7996.2	0.11	1.69349	(AN7996.2) hypothetical protein
AN8043.2	0.11	1.33793	(AN8043.2) hypothetical protein
AN8136.2	0.11	-1.71713	(AN8136.2) predicted protein
AN8231.2	0.11	-1.13288	(AN8231.2) hypothetical protein similar to AF153765_1 S-adenosylmethionine decarboxylase	S-Adenosylmethionine decarboxylase (4.1.1.50)
AN8253.2	0.11	-1.33793	(AN8253.2) hypothetical protein
AN8284.2	0.11	-1.25701	(AN8284.2) hypothetical protein
AN8618.2	0.11	1.31951	(AN8618.2) hypothetical protein
AN8674.2	0.11	1.25701	(AN8674.2) hypothetical protein
AN8755.2	0.11	1.7411	(AN8755.2) hypothetical protein	Isocitrate lyase (4.1.3.1)
AN8780.2	0.11	-1.19748	(AN8780.2) hypothetical protein
AN8805.2	0.11	-1.32869	(AN8805.2) hypothetical protein
AN9116.2	0.11	-1.41421	(AN9116.2) hypothetical protein
AN9419.2	0.11	-1.21419	(AN9419.2) hypothetical protein
AN0129.2	0.12	1.82766	(AN0129.2) hypothetical protein
AN0178.2	0.12	-1.48452	(AN0178.2) hypothetical protein
AN0282.2	0.12	1.69349	(AN0282.2) predicted protein
AN0321.2	0.12	-1.40444	(AN0321.2) hypothetical protein
AN0720.2	0.12	-1.21419	(AN0720.2) hypothetical protein	Diphthine synthase (2.1.1.98)
AN0728.2	0.12	-1.46409	(AN0728.2) hypothetical protein
AN0752.2	0.12	-1.40444	(AN0752.2) hypothetical protein
AN0824.2	0.12	1.42405	(AN0824.2) conserved hypothetical protein
AN0929.2	0.12	-1.08673	(AN0929.2) hypothetical protein	Choline kinase (2.7.1.32)
AN1013.2	0.12	-1.10191	(AN1013.2) RL5_NEUCR 60S ribosomal protein L5 (CPR4)
AN1074.2	0.12	-1.46409	(AN1074.2) hypothetical protein
AN1104.2	0.12	-1.29235	(AN1104.2) hypothetical protein
AN1163.2	0.12	-1.18921	(AN1163.2) hypothetical protein
AN1421.2	0.12	-1.21419	(AN1421.2) hypothetical protein
AN1485.2	0.12	-1.32869	(AN1485.2) KC2A_NEUCR Casein kinase II, alpha chain (CK II alpha subunit)
AN1667.2	0.12	-1.51572	(AN1667.2) hypothetical protein
AN1675.2	0.12	1.33793	(AN1675.2) hypothetical protein
AN1716.2	0.12	1.42405	(AN1716.2) hypothetical protein
AN1744.2	0.12	-1.10191	(AN1744.2) hypothetical protein
AN2059.2	0.12	1.43396	(AN2059.2) hypothetical protein
AN2080.2	0.12	-1.20581	(AN2080.2) hypothetical protein
AN2208.2	0.12	-1.30134	(AN2208.2) hypothetical protein	Galactose 1-dehydrogenase (1.1.1.48)
AN2262.2	0.12	-1.04972	(AN2262.2) hypothetical protein
AN2284.2	0.12	-1.30134	(AN2284.2) HEM1_EMENI 5-AMINOLEVULINIC ACID SYNTHASE, MITOCHONDRIAL PRECURSOR (DELTA-AMINOLEVULINATE SYNTHASE) (DELTA-ALA SYNTHETASE)
AN2386.2	0.12	-1.08673	(AN2386.2) hypothetical protein
AN2548.2	0.12	1.21419	(AN2548.2) hypothetical protein
AN2587.2	0.12	-1.3566	(AN2587.2) hypothetical protein
AN2666.2	0.12	1.17283	(AN2666.2) hypothetical protein	D-Xylulose reductase (1.1.1.9); L-Iditol 2-dehydrogenase (1.1.1.14)
AN2779.2	0.12	1.48452	(AN2779.2) hypothetical protein
AN2913.2	0.12	-1.32869	(AN2913.2) hypothetical protein
AN3073.2	0.12	-1.22264	(AN3073.2) hypothetical protein	Asn-tRNA synthetase (6.1.1.22)
AN3166.2	0.12	-1.10957	(AN3166.2) predicted protein
AN3200.2	0.12	-1.33793	(AN3200.2) hypothetical protein
AN3228.2	0.12	-1.48452	(AN3228.2) hypothetical protein
AN3345.2	0.12	-1.18099	(AN3345.2) hypothetical protein
AN3473.2	0.12	-2.04202	(AN3473.2) hypothetical protein
AN3526.2	0.12	1.79005	(AN3526.2) predicted protein
AN3660.2	0.12	-1.72907	(AN3660.2) hypothetical protein
AN3675.2	0.12	1.15669	(AN3675.2) hypothetical protein similar to CPCA
AN3683.2	0.12	1.31951	(AN3683.2) hypothetical protein
AN3762.2	0.12	-1.40444	(AN3762.2) predicted protein
AN3869.2	0.12	-1.17283	(AN3869.2) hypothetical protein	Mevalonate kinase (2.7.1.36)
AN3944.2	0.12	-1.44393	(AN3944.2) hypothetical protein
AN3970.2	0.12	1.51572	(AN3970.2) hypothetical protein
AN4035.2	0.12	1.30134	(AN4035.2) AMDR_EMENI ACETAMIDASE REGULATORY PROTEIN
AN4077.2	0.12	-1.31951	(AN4077.2) hypothetical protein
AN4178.2	0.12	-1.56917	(AN4178.2) hypothetical protein
AN4298.2	0.12	-1.33793	(AN4298.2) hypothetical protein
AN4361.2	0.12	-1.18099	(AN4361.2) hypothetical protein similar to AF148535_1 positive sulphur transcription regulator METR
AN4415.2	0.12	-1.58008	(AN4415.2) hypothetical protein
AN4494.2	0.12	-1.08673	(AN4494.2) hypothetical protein
AN4600.2	0.12	-1.69349	(AN4600.2) hypothetical protein
AN4611.2	0.12	-1.23114	(AN4611.2) hypothetical protein
AN4755.2	0.12	-1.36604	(AN4755.2) hypothetical protein
AN4787.2	0.12	-1.03526	(AN4787.2) RL37_EMENI 60S ribosomal protein L37
AN4885.2	0.12	-1.07177	(AN4885.2) hypothetical protein
AN4997.2	0.12	-1.1487	(AN4997.2) hypothetical protein
AN5013.2	0.12	1.29235	(AN5013.2) hypothetical protein
AN5027.2	0.12	-1.3566	(AN5027.2) hypothetical protein
AN5175.2	0.12	-1.37554	(AN5175.2) hypothetical protein
AN5179.2	0.12	1.06437	(AN5179.2) hypothetical protein
AN5547.2	0.12	-1.31951	(AN5547.2) hypothetical protein
AN5662.2	0.12	-1.17283	(AN5662.2) hypothetical protein
AN5709.2	0.12	1.38511	(AN5709.2) hypothetical protein
AN5716.2	0.12	-1.32869	(AN5716.2) hypothetical protein	Inosine-5'-monophosphate dehydrogenase (1.1.1.205)
AN5813.2	0.12	-1.42405	(AN5813.2) hypothetical protein
AN5883.2	0.12	-1.49485	(AN5883.2) hypothetical protein	Methylenetetrahydrofolate reductase (NADPH) (1.5.1.20)
AN5919.2	0.12	1.76541	(AN5919.2) hypothetical protein
AN5929.2	0.12	-1.25701	(AN5929.2) hypothetical protein
AN6283.2	0.12	-1.11729	(AN6283.2) hypothetical protein
AN6489.2	0.12	-1.24833	(AN6489.2) hypothetical protein
AN6543.2	0.12	1.24833	(AN6543.2) hypothetical protein
AN6639.2	0.12	1.75321	(AN6639.2) hypothetical protein	2-Methylcitrate dehydratase (4.2.1.79)
AN6648.2	0.12	-1.37554	(AN6648.2) hypothetical protein
AN6717.2	0.12	1.11729	(AN6717.2) hypothetical protein	Malate dehydrogenase (1.1.1.37)
AN6734.2	0.12	-1.16473	(AN6734.2) hypothetical protein
AN7232.2	0.12	-1.01396	(AN7232.2) hypothetical protein
AN7345.2	0.12	-1.13288	(AN7345.2) hypothetical protein	alpha-Glucosidase (3.2.1.20)
AN7378.2	0.12	1.3566	(AN7378.2) hypothetical protein
AN7552.2	0.12	1.12506	(AN7552.2) hypothetical protein
AN8004.2	0.12	-1.31951	(AN8004.2) hypothetical protein
AN8080.2	0.12	1.39474	(AN8080.2) hypothetical protein
AN8134.2	0.12	-1.47427	(AN8134.2) hypothetical protein
AN8172.2	0.12	-1.01396	(AN8172.2) hypothetical protein
AN8293.2	0.12	-1.51572	(AN8293.2) hypothetical protein
AN8344.2	0.12	-1.56917	(AN8344.2) hypothetical protein
AN8542.2	0.12	1.02811	(AN8542.2) hypothetical protein
AN8575.2	0.12	-1.24833	(AN8575.2) hypothetical protein
AN8670.2	0.12	1.6245	(AN8670.2) hypothetical protein
AN8683.2	0.12	1.38511	(AN8683.2) hypothetical protein
AN8834.2	0.12	-1.60214	(AN8834.2) hypothetical protein
AN8850.2	0.12	1.36604	(AN8850.2) hypothetical protein
AN9102.2	0.12	1.00696	(AN9102.2) hypothetical protein
AN9333.2	0.12	1.18099	(AN9333.2) hypothetical protein
AN0055.2	0.13	-1.07177	(AN0055.2) hypothetical protein similar to TmpA
AN0167.2	0.13	-1.31039	(AN0167.2) hypothetical protein
AN0243.2	0.13	-1.24833	(AN0243.2) hypothetical protein
AN0610.2	0.13	1.33793	(AN0610.2) hypothetical protein
AN0628.2	0.13	1.26576	(AN0628.2) hypothetical protein
AN0677.2	0.13	1.45397	(AN0677.2) hypothetical protein
AN0805.2	0.13	-1.67018	(AN0805.2) hypothetical protein
AN0910.2	0.13	-1.23971	(AN0910.2) hypothetical protein	Phosphatidylserine decarboxylase (4.1.1.65)
AN0919.2	0.13	1.36604	(AN0919.2) hypothetical protein
AN1122.2	0.13	-1.07177	(AN1122.2) hypothetical protein
AN1393.2	0.13	-1.34723	(AN1393.2) hypothetical protein
AN1425.2	0.13	-1.00696	(AN1425.2) hypothetical protein
AN1436.2	0.13	-1.10957	(AN1436.2) hypothetical protein
AN1456.2	0.13	-1.58008	(AN1456.2) hypothetical protein
AN1573.2	0.13	1.38511	(AN1573.2) hypothetical protein
AN1636.2	0.13	-1.34723	(AN1636.2) hypothetical protein
AN1851.2	0.13	-1.18921	(AN1851.2) hypothetical protein
AN2415.2	0.13	-1.48452	(AN2415.2) hypothetical protein
AN2512.2	0.13	-1.39474	(AN2512.2) hypothetical protein
AN2522.2	0.13	1.39474	(AN2522.2) hypothetical protein
AN2846.2	0.13	-1.36604	(AN2846.2) hypothetical protein	Glutathione peroxidase (1.11.1.9)
AN2896.2	0.13	1.34723	(AN2896.2) hypothetical protein
AN2897.2	0.13	-1.34723	(AN2897.2) hypothetical protein
AN2999.2	0.13	-1.29235	(AN2999.2) IDHP_ASPNG ISOCITRATE DEHYDROGENASE [NADP], MITOCHONDRIAL PRECURSOR (OXALOSUCCINATE DECARBOXYLASE) (IDH) (NADP+-SPECIFIC ICDH) (IDP)	Isocitrate dehydrogenase (NADP+) (1.1.1.42)
AN3230.2	0.13	-1.3566	(AN3230.2) hypothetical protein
AN3347.2	0.13	-1.31951	(AN3347.2) hypothetical protein
AN3375.2	0.13	-1.3566	(AN3375.2) hypothetical protein
AN3391.2	0.13	1.10957	(AN3391.2) hypothetical protein
AN3464.2	0.13	1.15669	(AN3464.2) hypothetical protein
AN3760.2	0.13	-1.40444	(AN3760.2) hypothetical protein
AN3791.2	0.13	1.49485	(AN3791.2) predicted protein
AN4018.2	0.13	1.31039	(AN4018.2) hypothetical protein
AN4051.2	0.13	-2.32947	(AN4051.2) hypothetical protein
AN4222.2	0.13	-1.06437	(AN4222.2) hypothetical protein
AN4230.2	0.13	1.60214	(AN4230.2) hypothetical protein
AN4253.2	0.13	-1.36604	(AN4253.2) hypothetical protein
AN4408.2	0.13	1.70527	(AN4408.2) hypothetical protein
AN4431.2	0.13	-1.31951	(AN4431.2) hypothetical protein
AN4523.2	0.13	-1.28343	(AN4523.2) hypothetical protein
AN4549.2	0.13	-1.14076	(AN4549.2) hypothetical protein
AN4586.2	0.13	-1.30134	(AN4586.2) hypothetical protein
AN4594.2	0.13	-1.10191	(AN4594.2) hypothetical protein
AN4618.2	0.13	-1.09429	(AN4618.2) hypothetical protein
AN4690.2	0.13	1.38511	(AN4690.2) hypothetical protein	Pyruvate carboxylase (6.4.1.1); Acetyl-CoA carboxylase / Biotin carboxylase (6.4.1.2/6.3.4.14)
AN4708.2	0.13	-1.18099	(AN4708.2) hypothetical protein
AN4739.2	0.13	-1.41421	(AN4739.2) hypothetical protein	Phosphoribosyl amino imidazolesuccinocarbozamide synthetase (6.3.2.6)
AN4873.2	0.13	1.47427	(AN4873.2) hypothetical protein
AN4875.2	0.13	-1.33793	(AN4875.2) hypothetical protein
AN4916.2	0.13	-1.11729	(AN4916.2) RS7_NEUCR 40S ribosomal protein S7
AN4935.2	0.13	1.38511	(AN4935.2) hypothetical protein
AN5015.2	0.13	1.50525	(AN5015.2) CONX_NEUCR CONIDIATION-SPECIFIC PROTEIN 10
AN5051.2	0.13	1.49485	(AN5051.2) hypothetical protein
AN5084.2	0.13	1.24833	(AN5084.2) hypothetical protein
AN5353.2	0.13	-1.34723	(AN5353.2) hypothetical protein
AN5428.2	0.13	-1.30134	(AN5428.2) hypothetical protein
AN5558.2	0.13	-1.24833	(AN5558.2) hypothetical protein similar to alkaline protease
AN5568.2	0.13	1.45397	(AN5568.2) hypothetical protein
AN5590.2	0.13	-1.21419	(AN5590.2) hypothetical protein
AN5775.2	0.13	1.6245	(AN5775.2) hypothetical protein
AN5882.2	0.13	-1.32869	(AN5882.2) hypothetical protein
AN5933.2	0.13	1.18099	(AN5933.2) hypothetical protein
AN5972.2	0.13	-1.15669	(AN5972.2) hypothetical protein
AN5996.2	0.13	-1.03526	(AN5996.2) hypothetical protein similar to AF268870_1 acidic ribosomal protein P2
AN6095.2	0.13	1.8025	(AN6095.2) hypothetical protein
AN6146.2	0.13	-1.26576	(AN6146.2) hypothetical protein
AN6181.2	0.13	-1.10191	(AN6181.2) RL44_PICJA 60S RIBOSOMAL PROTEIN L44 (L41)
AN6243.2	0.13	-1.23971	(AN6243.2) hypothetical protein
AN6265.2	0.13	-1.29235	(AN6265.2) hypothetical protein
AN6324.2	0.13	1.54756	(AN6324.2) hypothetical protein
AN6700.2	0.13	-1.10191	(AN6700.2) hypothetical protein
AN6822.2	0.13	-1.21419	(AN6822.2) predicted protein
AN6853.2	0.13	-1.41421	(AN6853.2) hypothetical protein
AN7026.2	0.13	1.16473	(AN7026.2) hypothetical protein
AN7035.2	0.13	1.6358	(AN7035.2) hypothetical protein
AN7263.2	0.13	1.23114	(AN7263.2) predicted protein
AN7299.2	0.13	-1.17283	(AN7299.2) hypothetical protein
AN7503.2	0.13	-1.13288	(AN7503.2) hypothetical protein
AN7511.2	0.13	1.12506	(AN7511.2) hypothetical protein
AN8118.2	0.13	-1.16473	(AN8118.2) hypothetical protein	Cytochrome c oxidase (1.9.3.1)
AN8246.2	0.13	-1.24833	(AN8246.2) SR54_ASPNG SIGNAL RECOGNITION PARTICLE 54 KD PROTEIN HOMOLOG
AN8260.2	0.13	1.04972	(AN8260.2) hypothetical protein	2,3-Oxidosqualene-lanosterol cyclase (5.4.99.7)
AN8389.2	0.13	-1.34723	(AN8389.2) hypothetical protein
AN8414.2	0.13	1.14076	(AN8414.2) hypothetical protein
AN8455.2	0.13	1.49485	(AN8455.2) hypothetical protein
AN8830.2	0.13	1.22264	(AN8830.2) hypothetical protein
AN8962.2	0.13	-1.43396	(AN8962.2) hypothetical protein
AN0094.2	0.14	1.39474	(AN0094.2) hypothetical protein
AN0142.2	0.14	-1.3566	(AN0142.2) hypothetical protein
AN0204.2	0.14	-1.40444	(AN0204.2) hypothetical protein
AN0269.2	0.14	1.27456	(AN0269.2) hypothetical protein
AN0366.2	0.14	-1.18099	(AN0366.2) hypothetical protein
AN0629.2	0.14	-1.67018	(AN0629.2) hypothetical protein
AN0734.2	0.14	1.07177	(AN0734.2) H4_NEUCR Histone H4
AN0759.2	0.14	-1.34723	(AN0759.2) hypothetical protein
AN0857.2	0.14	-1.18921	(AN0857.2) hypothetical protein
AN0956.2	0.14	-1.70527	(AN0956.2) hypothetical protein
AN0978.2	0.14	-1.31951	(AN0978.2) hypothetical protein
AN0983.2	0.14	1.40444	(AN0983.2) hypothetical protein
AN1014.2	0.14	1.39474	(AN1014.2) conserved hypothetical protein
AN1086.2	0.14	-1.32869	(AN1086.2) hypothetical protein
AN1089.2	0.14	1.46409	(AN1089.2) hypothetical protein
AN1273.2	0.14	1.34723	(AN1273.2) hypothetical protein	Cellulose 1,4-beta-cellobiosidase (3.2.1.91)
AN1330.2	0.14	-1.12506	(AN1330.2) hypothetical protein
AN1331.2	0.14	-1.12506	(AN1331.2) hypothetical protein
AN1372.2	0.14	-1.37554	(AN1372.2) hypothetical protein
AN1380.2	0.14	-1.31039	(AN1380.2) hypothetical protein
AN1445.2	0.14	-1.43396	(AN1445.2) hypothetical protein
AN1611.2	0.14	1.89212	(AN1611.2) hypothetical protein
AN1664.2	0.14	1.81504	(AN1664.2) hypothetical protein
AN1703.2	0.14	1.04972	(AN1703.2) hypothetical protein
AN1855.2	0.14	1.36604	(AN1855.2) hypothetical protein
AN1875.2	0.14	-1.25701	(AN1875.2) hypothetical protein
AN1951.2	0.14	1.12506	(AN1951.2) hypothetical protein
AN2013.2	0.14	1.15669	(AN2013.2) hypothetical protein
AN2272.2	0.14	-1.11729	(AN2272.2) hypothetical protein	Ribokinase (2.7.1.15); Adenosine kinase (2.7.1.20)
AN2336.2	0.14	1.23114	(AN2336.2) hypothetical protein
AN2486.2	0.14	1.21419	(AN2486.2) predicted protein
AN2521.2	0.14	1.03526	(AN2521.2) hypothetical protein
AN2596.2	0.14	-1.18921	(AN2596.2) hypothetical protein
AN2649.2	0.14	-1.52626	(AN2649.2) hypothetical protein
AN2906.2	0.14	-1.19748	(AN2906.2) hypothetical protein
AN2930.2	0.14	1.28343	(AN2930.2) hypothetical protein
AN2967.2	0.14	-1.10191	(AN2967.2) hypothetical protein
AN3021.2	0.14	1.14076	(AN3021.2) predicted protein
AN3111.2	0.14	3.01049	(AN3111.2) hypothetical protein
AN3130.2	0.14	1.36604	(AN3130.2) hypothetical protein
AN3242.2	0.14	-1.18099	(AN3242.2) hypothetical protein
AN3586.2	0.14	-1.27456	(AN3586.2) hypothetical protein
AN3595.2	0.14	-1.51572	(AN3595.2) hypothetical protein
AN3657.2	0.14	-1.39474	(AN3657.2) hypothetical protein
AN3723.2	0.14	-1.30134	(AN3723.2) hypothetical protein
AN3765.2	0.14	-1.23971	(AN3765.2) hypothetical protein
AN3843.2	0.14	-1.26576	(AN3843.2) hypothetical protein
AN4146.2	0.14	-1.08673	(AN4146.2) hypothetical protein
AN4159.2	0.14	1.05702	(AN4159.2) hypothetical protein similar to glutamine synthetase	Glutamate-ammonia ligase (6.3.1.2)
AN4281.2	0.14	1.22264	(AN4281.2) YPT1_NEUCR GTP-binding protein ypt1
AN4290.2	0.14	-1.42405	(AN4290.2) hypothetical protein
AN4550.2	0.14	-1.23971	(AN4550.2) hypothetical protein	Asn-tRNA synthetase (6.1.1.22)
AN4557.2	0.14	-1.1487	(AN4557.2) hypothetical protein
AN4714.2	0.14	-1.28343	(AN4714.2) hypothetical protein
AN4770.2	0.14	-1.37554	(AN4770.2) MT16_EMENI Phosphoadenosine phosphosulfate reductase (PAPS reductase, thioredoxin dependent) (PAdoPS reductase) (3''-phosphoadenylylsulfate reductase)	PAPS reductase (1.8.4.8)
AN4784.2	0.14	1.31951	(AN4784.2) hypothetical protein
AN4793.2	0.14	-1.1487	(AN4793.2) hypothetical protein	Aspartate semialdehyde dehydrogenase (1.2.1.11)
AN4874.2	0.14	1.40444	(AN4874.2) hypothetical protein
AN4954.2	0.14	-1.41421	(AN4954.2) hypothetical protein
AN4990.2	0.14	1.52626	(AN4990.2) hypothetical protein
AN5101.2	0.14	1.39474	(AN5101.2) hypothetical protein
AN5371.2	0.14	-1.18921	(AN5371.2) hypothetical protein
AN5380.2	0.14	1.37554	(AN5380.2) hypothetical protein
AN5754.2	0.14	1.28343	(AN5754.2) hypothetical protein
AN5783.2	0.14	1.19748	(AN5783.2) hypothetical protein
AN5818.2	0.14	1.30134	(AN5818.2) predicted protein
AN5916.2	0.14	1.64718	(AN5916.2) hypothetical protein
AN6087.2	0.14	-1.56917	(AN6087.2) hypothetical protein
AN6178.2	0.14	1.43396	(AN6178.2) hypothetical protein
AN6236.2	0.14	1.32869	(AN6236.2) hypothetical protein
AN6263.2	0.14	-1.29235	(AN6263.2) hypothetical protein
AN6472.2	0.14	1.41421	(AN6472.2) hypothetical protein
AN6475.2	0.14	-2.65737	(AN6475.2) predicted protein
AN6502.2	0.14	-1.26576	(AN6502.2) hypothetical protein
AN6761.2	0.14	1.45397	(AN6761.2) hypothetical protein
AN6791.2	0.14	-1.20581	(AN6791.2) hypothetical protein
AN6796.2	0.14	1.24833	(AN6796.2) hypothetical protein
AN6908.2	0.14	-1.15669	(AN6908.2) hypothetical protein
AN7042.2	0.14	1.58008	(AN7042.2) hypothetical protein
AN7052.2	0.14	-1.20581	(AN7052.2) hypothetical protein
AN7100.2	0.14	-1.47427	(AN7100.2) hypothetical protein
AN7229.2	0.14	-1.43396	(AN7229.2) hypothetical protein
AN7260.2	0.14	-1.03526	(AN7260.2) hypothetical protein
AN7323.2	0.14	1.15669	(AN7323.2) hypothetical protein
AN7329.2	0.14	1.30134	(AN7329.2) hypothetical protein
AN7341.2	0.14	-1.07177	(AN7341.2) hypothetical protein
AN7395.2	0.14	1.46409	(AN7395.2) hypothetical protein
AN7430.2	0.14	-1.25701	(AN7430.2) HIS5_EMENI Imidazole glycerol phosphate synthase hisHF (IGP synthase) (ImGP synthase) (IGPS)	Glutamine amidotransferase (2.4.2.-)
AN7443.2	0.14	1.23971	(AN7443.2) hypothetical protein
AN7529.2	0.14	1.09429	(AN7529.2) hypothetical protein
AN7569.2	0.14	-1.61328	(AN7569.2) hypothetical protein
AN7581.2	0.14	1.55833	(AN7581.2) hypothetical protein
AN7792.2	0.14	-1.42405	(AN7792.2) hypothetical protein
AN8099.2	0.14	-1.05702	(AN8099.2) hypothetical protein	Oxalate decarboxylase (4.1.1.2)
AN8123.2	0.14	-1.67018	(AN8123.2) hypothetical protein similar to AF416568_1 fructosyl amino acid oxidase
AN8165.2	0.14	-1.34723	(AN8165.2) hypothetical protein
AN8252.2	0.14	1.48452	(AN8252.2) hypothetical protein
AN8502.2	0.14	1.04972	(AN8502.2) hypothetical protein
AN8555.2	0.14	-1.18099	(AN8555.2) hypothetical protein
AN8567.2	0.14	1.49485	(AN8567.2) hypothetical protein
AN8568.2	0.14	1.79005	(AN8568.2) predicted protein
AN8603.2	0.14	-1.32869	(AN8603.2) hypothetical protein
AN8800.2	0.14	-1.41421	(AN8800.2) hypothetical protein
AN8866.2	0.14	-1.21419	(AN8866.2) hypothetical protein	Phosphoglycerate dehydrogenase (1.1.1.95)
AN8902.2	0.14	-1.14076	(AN8902.2) hypothetical protein
AN9289.2	0.14	1.23114	(AN9289.2) hypothetical protein
AN9465.2	0.14	-1.10957	(AN9465.2) conserved hypothetical protein
AN9469.2	0.14	-1.30134	(AN9469.2) hypothetical protein
AN0051.2	0.15	1.27456	(AN0051.2) hypothetical protein
AN0118.2	0.15	-1.00696	(AN0118.2) DYHC_EMENI Dynein heavy chain, cytosolic (DYHC)
AN0162.2	0.15	-1.16473	(AN0162.2) hypothetical protein
AN0361.2	0.15	-1.32869	(AN0361.2) hypothetical protein
AN0623.2	0.15	1.85318	(AN0623.2) hypothetical protein
AN0731.2	0.15	-1.55833	(AN0731.2) hypothetical protein
AN0771.2	0.15	-1.11729	(AN0771.2) hypothetical protein similar to ABC transporter protein
AN0790.2	0.15	-1.37554	(AN0790.2) hypothetical protein
AN0924.2	0.15	1.27456	(AN0924.2) hypothetical protein
AN1000.2	0.15	-1.37554	(AN1000.2) hypothetical protein
AN1001.2	0.15	1.26576	(AN1001.2) hypothetical protein
AN1061.2	0.15	1.60214	(AN1061.2) conserved hypothetical protein
AN1069.2	0.15	1.18099	(AN1069.2) hypothetical protein
AN1126.2	0.15	1.05702	(AN1126.2) ARF_AJECA ADP-RIBOSYLATION FACTOR
AN1191.2	0.15	-1.11729	(AN1191.2) hypothetical protein
AN1523.2	0.15	1.06437	(AN1523.2) ATPA_NEUCR ATP synthase alpha chain, mitochondrial precursor	F1F0-ATPase complex (3.6.3.14)
AN1533.2	0.15	-1.32869	(AN1533.2) hypothetical protein
AN1534.2	0.15	1.03526	(AN1534.2) hypothetical protein	F1F0-ATPase complex (3.6.3.14)
AN1550.2	0.15	1.76541	(AN1550.2) hypothetical protein
AN1619.2	0.15	1.44393	(AN1619.2) hypothetical protein
AN1627.2	0.15	-1.40444	(AN1627.2) hypothetical protein
AN1721.2	0.15	-1.28343	(AN1721.2) hypothetical protein
AN1754.2	0.15	1.58008	(AN1754.2) hypothetical protein
AN1852.2	0.15	1.41421	(AN1852.2) hypothetical protein
AN2153.2	0.15	-1.27456	(AN2153.2) hypothetical protein
AN2275.2	0.15	-1.08673	(AN2275.2) hypothetical protein similar to AF440009_1 60S ribosomal protein L2
AN2479.2	0.15	-1.58008	(AN2479.2) hypothetical protein
AN2665.2	0.15	-1.03526	(AN2665.2) hypothetical protein
AN2748.2	0.15	-1.15669	(AN2748.2) hypothetical protein
AN2774.2	0.15	-1.24833	(AN2774.2) hypothetical protein
AN2775.2	0.15	-1.32869	(AN2775.2) hypothetical protein
AN2810.2	0.15	1.38511	(AN2810.2) hypothetical protein
AN2858.2	0.15	1.40444	(AN2858.2) hypothetical protein
AN2918.2	0.15	-1.16473	(AN2918.2) hypothetical protein
AN2948.2	0.15	1.48452	(AN2948.2) hypothetical protein
AN3020.2	0.15	1.40444	(AN3020.2) hypothetical protein
AN3063.2	0.15	-1.38511	(AN3063.2) hypothetical protein
AN3225.2	0.15	-1.33793	(AN3225.2) hypothetical protein
AN3385.2	0.15	-1.01396	(AN3385.2) hypothetical protein
AN3456.2	0.15	-1.13288	(AN3456.2) hypothetical protein	Cystathionine gamma-synthase (4.2.99.9)
AN3461.2	0.15	-1.76541	(AN3461.2) hypothetical protein
AN3558.2	0.15	1.3566	(AN3558.2) hypothetical protein
AN3581.2	0.15	-1.24833	(AN3581.2) TRXB_PENCH Thioredoxin reductase	Thioredoxin reductase (1.6.4.5)
AN3649.2	0.15	-1.50525	(AN3649.2) hypothetical protein
AN3672.2	0.15	1.30134	(AN3672.2) hypothetical protein
AN3748.2	0.15	-1.23971	(AN3748.2) hypothetical protein	ATP phosphoribosyltransferase (2.4.2.17)
AN3795.2	0.15	1.26576	(AN3795.2) hypothetical protein
AN3824.2	0.15	-1.18921	(AN3824.2) hypothetical protein
AN3857.2	0.15	-1.46409	(AN3857.2) hypothetical protein
AN4008.2	0.15	1.14076	(AN4008.2) hypothetical protein
AN4060.2	0.15	-1.05702	(AN4060.2) RS19_EMENI 40S RIBOSOMAL PROTEIN S19 (S16)
AN4211.2	0.15	-1.07177	(AN4211.2) hypothetical protein
AN4260.2	0.15	1.18921	(AN4260.2) hypothetical protein
AN4309.2	0.15	-1.41421	(AN4309.2) hypothetical protein
AN4453.2	0.15	-1.3566	(AN4453.2) hypothetical protein
AN4519.2	0.15	1.11729	(AN4519.2) hypothetical protein
AN4542.2	0.15	1.26576	(AN4542.2) hypothetical protein
AN4633.2	0.15	-1.14076	(AN4633.2) hypothetical protein
AN4727.2	0.15	1.20581	(AN4727.2) hypothetical protein	UDPglucose 4-epimerase (5.1.3.2)
AN5209.2	0.15	1.20581	(AN5209.2) hypothetical protein
AN5522.2	0.15	-1.24833	(AN5522.2) hypothetical protein
AN5645.2	0.15	1.28343	(AN5645.2) hypothetical protein
AN5715.2	0.15	-1.08673	(AN5715.2) RS26_NEUCR 40S ribosomal protein S26E (CRP5) (13.6 kDa ribosomal protein)
AN5773.2	0.15	1.31039	(AN5773.2) hypothetical protein
AN5866.2	0.15	-1.36604	(AN5866.2) hypothetical protein
AN5872.2	0.15	1.23971	(AN5872.2) conserved hypothetical protein
AN5873.2	0.15	-1.22264	(AN5873.2) hypothetical protein
AN5935.2	0.15	-1.26576	(AN5935.2) hypothetical protein
AN6585.2	0.15	-1.31039	(AN6585.2) hypothetical protein
AN6636.2	0.15	-1.30134	(AN6636.2) hypothetical protein
AN6692.2	0.15	-1.04972	(AN6692.2) predicted protein
AN6856.2	0.15	1.55833	(AN6856.2) hypothetical protein
AN6954.2	0.15	1.04972	(AN6954.2) predicted protein
AN7107.2	0.15	-1.04247	(AN7107.2) conserved hypothetical protein
AN7290.2	0.15	-1.11729	(AN7290.2) conserved hypothetical protein
AN7385.2	0.15	-1.23114	(AN7385.2) hypothetical protein	Phosphatidylserine decarboxylase (4.1.1.65)
AN7608.2	0.15	-1.58008	(AN7608.2) hypothetical protein
AN7630.2	0.15	-1.32869	(AN7630.2) hypothetical protein
AN7659.2	0.15	-1.18099	(AN7659.2) hypothetical protein
AN7668.2	0.15	-1.3566	(AN7668.2) hypothetical protein
AN7914.2	0.15	-1.13288	(AN7914.2) hypothetical protein
AN8026.2	0.15	-1.25701	(AN8026.2) hypothetical protein
AN8091.2	0.15	-1.05702	(AN8091.2) predicted protein
AN8214.2	0.15	-1.27456	(AN8214.2) hypothetical protein
AN8682.2	0.15	-1.47427	(AN8682.2) hypothetical protein
AN8690.2	0.15	-1.47427	(AN8690.2) hypothetical protein
AN8889.2	0.15	1.31951	(AN8889.2) hypothetical protein
AN8892.2	0.15	-1.38511	(AN8892.2) hypothetical protein
AN8977.2	0.15	1.59107	(AN8977.2) hypothetical protein	Gluconolactonase (3.1.1.17)
AN9253.2	0.15	1.41421	(AN9253.2) hypothetical protein
AN9492.2	0.15	1.3566	(AN9492.2) hypothetical protein similar to T18303 DNA binding regulatory protein - Emericella nidulans
AN9506.2	0.15	-1.18099	(AN9506.2) hypothetical protein
AN0062.2	0.16	-1.27456	(AN0062.2) hypothetical protein
AN0072.2	0.16	-1.23971	(AN0072.2) hypothetical protein	Pseudouridine synthase (4.2.1.70)
AN0116.2	0.16	-1.30134	(AN0116.2) hypothetical protein
AN0135.2	0.16	-1.17283	(AN0135.2) hypothetical protein
AN0272.2	0.16	1.26576	(AN0272.2) hypothetical protein
AN0356.2	0.16	-1.17283	(AN0356.2) hypothetical protein
AN0386.2	0.16	-1.22264	(AN0386.2) hypothetical protein
AN0635.2	0.16	1.59107	(AN0635.2) hypothetical protein
AN0664.2	0.16	-1.44393	(AN0664.2) hypothetical protein	1-Phosphatidylinositol-4,5-bisphosphate phosphodiesterase (3.1.4.11)
AN0756.2	0.16	1.02101	(AN0756.2) hypothetical protein	beta-Galactosidase (3.2.1.23)
AN0796.2	0.16	-1.11729	(AN0796.2) hypothetical protein
AN0797.2	0.16	-1.17283	(AN0797.2) hypothetical protein	Phosphoribosyl-ATP pyrophosphohydrolase (3.6.1.31); Histidinol dehydrogenase (3.5.4.19)
AN0893.2	0.16	-1.27456	(AN0893.2) hypothetical protein similar to AF123461_1 adenylosuccinate synthetase	Adenylosuccinate synthetase (6.3.4.4)
AN1098.2	0.16	1.12506	(AN1098.2) predicted protein
AN1150.2	0.16	-1.33793	(AN1150.2) hypothetical protein	Acetylornithine aminotransferase (2.6.1.11); Ornithine transaminase (2.6.1.13)
AN1333.2	0.16	-1.10957	(AN1333.2) hypothetical protein
AN1409.2	0.16	-1.10191	(AN1409.2) hypothetical protein	Acetyl-CoA C-acetyltransferase (2.3.1.9)
AN1431.2	0.16	-1.51572	(AN1431.2) hypothetical protein
AN1659.2	0.16	1.36604	(AN1659.2) hypothetical protein
AN1714.2	0.16	1.60214	(AN1714.2) predicted protein
AN1728.2	0.16	-1.42405	(AN1728.2) hypothetical protein	NADH dehydrogenase (ubiquinone) (1.6.5.3)
AN1735.2	0.16	-1.36604	(AN1735.2) hypothetical protein	Phosphogluconate dehydrogenase (decarboxylating) (1.1.1.44)
AN1769.2	0.16	-1.32869	(AN1769.2) hypothetical protein	3'-5' Bisphosphate nucleotidase (3.1.3.7)
AN1776.2	0.16	-1.3566	(AN1776.2) hypothetical protein
AN1901.2	0.16	-2.15846	(AN1901.2) hypothetical protein similar to cytochrome P450 sterol 14 alpha-demethylase	Sterol 14-demethylase (1.14.13.70)
AN2043.2	0.16	1.55833	(AN2043.2) hypothetical protein
AN2174.2	0.16	1.23971	(AN2174.2) hypothetical protein
AN2251.2	0.16	1.26576	(AN2251.2) hypothetical protein
AN2316.2	0.16	-1.16473	(AN2316.2) COX5_ASPNG Cytochrome c oxidase polypeptide V, mitochondrial precursor	Cytochrome c oxidase (1.9.3.1)
AN2369.2	0.16	-1.23971	(AN2369.2) hypothetical protein
AN2626.2	0.16	-1.22264	(AN2626.2) hypothetical protein
AN3010.2	0.16	-1.3566	(AN3010.2) hypothetical protein
AN3366.2	0.16	1.21419	(AN3366.2) hypothetical protein
AN3426.2	0.16	-1.37554	(AN3426.2) hypothetical protein
AN3509.2	0.16	-1.32869	(AN3509.2) hypothetical protein
AN3596.2	0.16	-1.17283	(AN3596.2) hypothetical protein
AN3812.2	0.16	-1.3566	(AN3812.2) hypothetical protein
AN4067.2	0.16	-1.07177	(AN4067.2) hypothetical protein
AN4086.2	0.16	-1.19748	(AN4086.2) hypothetical protein
AN4259.2	0.16	-1.41421	(AN4259.2) hypothetical protein
AN4838.2	0.16	1.12506	(AN4838.2) hypothetical protein
AN4888.2	0.16	-2.53151	(AN4888.2) DCPY_EMENI Pyruvate decarboxylase	Pyruvate decarboxylase (4.1.1.1); Phenylpyruvate decarboxylase (4.1.1.43)
AN4889.2	0.16	-1.33793	(AN4889.2) hypothetical protein
AN5171.2	0.16	1.08673	(AN5171.2) hypothetical protein
AN5200.2	0.16	-1.20581	(AN5200.2) hypothetical protein	Kynurenine 3-monooxygenase (1.14.13.9)
AN5626.2	0.16	1.26576	(AN5626.2) ACSA_EMENI Acetyl-coenzyme A synthetase (Acetate--CoA ligase) (Acyl-activating enzyme)	Acetyl-CoA synthase (6.2.1.1)
AN5704.2	0.16	-1.13288	(AN5704.2) hypothetical protein	Type II fatty acid synthase (1.6.5.3/-/-/1.1.1.100)
AN5713.2	0.16	-1.41421	(AN5713.2) conserved hypothetical protein
AN5834.2	0.16	1.10191	(AN5834.2) hypothetical protein
AN6037.2	0.16	1.13288	(AN6037.2) G6PI_ASPOR Glucose-6-phosphate isomerase (GPI) (Phosphoglucose isomerase) (PGI) (Phosphohexose isomerase) (PHI)	Glucose-6-phosphate isomerase (5.3.1.9)
AN6072.2	0.16	-1.45397	(AN6072.2) hypothetical protein
AN6143.2	0.16	-1.42405	(AN6143.2) hypothetical protein
AN6191.2	0.16	-1.18099	(AN6191.2) hypothetical protein
AN6208.2	0.16	-1.19748	(AN6208.2) predicted protein
AN6277.2	0.16	1.30134	(AN6277.2) hypothetical protein
AN6302.2	0.16	-1.16473	(AN6302.2) hypothetical protein
AN6330.2	0.16	-1.07923	(AN6330.2) EF2_NEUCR Elongation factor 2 (EF-2) (Colonial temperature-sensitive 3)
AN6455.2	0.16	1.23114	(AN6455.2) predicted protein
AN6491.2	0.16	-1.31951	(AN6491.2) hypothetical protein
AN6518.2	0.16	1.38511	(AN6518.2) hypothetical protein
AN6526.2	0.16	-1.16473	(AN6526.2) hypothetical protein
AN6593.2	0.16	-1.58008	(AN6593.2) hypothetical protein
AN6701.2	0.16	1.49485	(AN6701.2) hypothetical protein
AN6799.2	0.16	1.38511	(AN6799.2) hypothetical protein
AN7298.2	0.16	1.64718	(AN7298.2) hypothetical protein
AN7362.2	0.16	1.48452	(AN7362.2) hypothetical protein
AN7539.2	0.16	1.71713	(AN7539.2) hypothetical protein
AN7607.2	0.16	-1.12506	(AN7607.2) predicted protein
AN7774.2	0.16	-1.1487	(AN7774.2) hypothetical protein
AN8176.2	0.16	-1.05702	(AN8176.2) hypothetical protein
AN8268.2	0.16	-1.31039	(AN8268.2) hypothetical protein
AN8277.2	0.16	-1.18921	(AN8277.2) CYSD_EMENI O-ACETYLHOMOSERINE (THIOL)-LYASE (O-ACETYLHOMOSERINE SULFHYDRYLASE) (OAH SULFHYDRYLASE) (HOMOCYSTEINE SYNTHASE)	O-Acetylhomoserine (thiol)-lyase (4.2.99.10); Cysteine synthase (2.5.1.47)
AN8290.2	0.16	1.20581	(AN8290.2) hypothetical protein
AN8358.2	0.16	1.06437	(AN8358.2) hypothetical protein
AN8436.2	0.16	1.53688	(AN8436.2) predicted protein
AN8539.2	0.16	-1.13288	(AN8539.2) hypothetical protein
AN8642.2	0.16	1.41421	(AN8642.2) hypothetical protein
AN8668.2	0.16	-1.14076	(AN8668.2) hypothetical protein
AN8700.2	0.16	1.28343	(AN8700.2) hypothetical protein
AN8735.2	0.16	1.05702	(AN8735.2) hypothetical protein
AN8770.2	0.16	-1.17283	(AN8770.2) hypothetical protein	Acetylglutamate kinase (2.7.2.8); N-Acetyl-gamma-glutamyl-phosphate reductase and acetylglutamate kinase (1.2.1.38)
AN8797.2	0.16	-1.21419	(AN8797.2) hypothetical protein
AN8995.2	0.16	1.38511	(AN8995.2) hypothetical protein
AN9137.2	0.16	1.81504	(AN9137.2) predicted protein
AN9160.2	0.16	1.38511	(AN9160.2) hypothetical protein
AN9323.2	0.16	1.40444	(AN9323.2) predicted protein
AN9468.2	0.16	-1.07923	(AN9468.2) hypothetical protein
AN9534.2	0.16	-1.23114	(AN9534.2) hypothetical protein
AN0043.2	0.17	-1.38511	(AN0043.2) hypothetical protein
AN0058.2	0.17	1.18099	(AN0058.2) hypothetical protein
AN0299.2	0.17	1.30134	(AN0299.2) hypothetical protein
AN0351.2	0.17	-1.20581	(AN0351.2) hypothetical protein similar to AF228340_1 glycerol 3-phosphate dehydrogenase (NAD+)	Glycerol 3-phosphate dehydrogenase (NAD+ dependent) (1.1.1.8)
AN0398.2	0.17	-1.31039	(AN0398.2) hypothetical protein
AN0658.2	0.17	-1.31039	(AN0658.2) hypothetical protein
AN0680.2	0.17	1.29235	(AN0680.2) hypothetical protein
AN0708.2	0.17	-1.23114	(AN0708.2) hypothetical protein similar to A Chain A, Crystal Structure Of Dehydroquinate Synthase (Dhqs) Complexed With Carbaphosphonate, Nad+ And Zn2+	Pentafunctional aroM polypeptide (contains: 3-dehydroquinate synthase, 3-dehydroquinate dehydratase (3-dehydroquinase), shikimate 5-dehydrogenase, shikimate kinase, and EPSP synthase) (4.6.1.3); 3-Dehydroquinate dehydratase (4.2.1.10)
AN0747.2	0.17	-1.21419	(AN0747.2) hypothetical protein	Ubiquinol-cytochrome c reductase (1.10.2.2)
AN0768.2	0.17	1.53688	(AN0768.2) hypothetical protein
AN0952.2	0.17	1.04972	(AN0952.2) hypothetical protein
AN1030.2	0.17	-1.33793	(AN1030.2) hypothetical protein
AN1247.2	0.17	1.26576	(AN1247.2) hypothetical protein
AN1537.2	0.17	-1.1487	(AN1537.2) hypothetical protein
AN1630.2	0.17	-1.20581	(AN1630.2) hypothetical protein
AN1827.2	0.17	1.1487	(AN1827.2) hypothetical protein
AN1958.2	0.17	1.22264	(AN1958.2) predicted protein
AN1991.2	0.17	-1.30134	(AN1991.2) hypothetical protein
AN2303.2	0.17	1.07177	(AN2303.2) hypothetical protein
AN2357.2	0.17	-1.37554	(AN2357.2) hypothetical protein	Succinate dehydrogenase (1.3.99.1)
AN2405.2	0.17	1.64718	(AN2405.2) hypothetical protein
AN2535.2	0.17	1.68179	(AN2535.2) hypothetical protein
AN2735.2	0.17	-1.31951	(AN2735.2) hypothetical protein
AN2747.2	0.17	-1.24833	(AN2747.2) hypothetical protein
AN2845.2	0.17	-1.11729	(AN2845.2) hypothetical protein
AN2954.2	0.17	1.29235	(AN2954.2) hypothetical protein
AN2959.2	0.17	-1.31039	(AN2959.2) hypothetical protein
AN3089.2	0.17	-1.26576	(AN3089.2) hypothetical protein
AN3096.2	0.17	-1.41421	(AN3096.2) hypothetical protein	HNRNP arginine N-methyltransferase (2.1.1.-)
AN3160.2	0.17	-1.10957	(AN3160.2) hypothetical protein
AN3175.2	0.17	1.09429	(AN3175.2) hypothetical protein
AN3362.2	0.17	-1.08673	(AN3362.2) hypothetical protein
AN3388.2	0.17	-1.01396	(AN3388.2) hypothetical protein
AN3406.2	0.17	1.31951	(AN3406.2) predicted protein
AN3620.2	0.17	-1.26576	(AN3620.2) hypothetical protein
AN3628.2	0.17	-1.25701	(AN3628.2) hypothetical protein	Peptide alpha-N-acetyltransferase (2.3.1.88)
AN3681.2	0.17	-1.50525	(AN3681.2) hypothetical protein
AN3713.2	0.17	-1.17283	(AN3713.2) predicted protein
AN3787.2	0.17	1.49485	(AN3787.2) hypothetical protein
AN3961.2	0.17	1.6358	(AN3961.2) hypothetical protein
AN4082.2	0.17	1.26576	(AN4082.2) hypothetical protein
AN4256.2	0.17	1.97247	(AN4256.2) hypothetical protein
AN4294.2	0.17	1.39474	(AN4294.2) hypothetical protein
AN4375.2	0.17	-1.28343	(AN4375.2) hypothetical protein
AN4592.2	0.17	-1.25701	(AN4592.2) hypothetical protein
AN4637.2	0.17	1.25701	(AN4637.2) hypothetical protein
AN4869.2	0.17	-1.14076	(AN4869.2) conserved hypothetical protein
AN4941.2	0.17	1.33793	(AN4941.2) hypothetical protein
AN5003.2	0.17	1.33793	(AN5003.2) hypothetical protein
AN5203.2	0.17	-1.28343	(AN5203.2) hypothetical protein
AN5315.2	0.17	-1.29235	(AN5315.2) predicted protein
AN5372.2	0.17	-1.37554	(AN5372.2) predicted protein
AN5482.2	0.17	-1.01396	(AN5482.2) RAN_BRUMA GTP-binding nuclear protein RAN/TC4
AN5580.2	0.17	-1.06437	(AN5580.2) hypothetical protein
AN5585.2	0.17	-1.19748	(AN5585.2) hypothetical protein	C-3 sterol keto reductase (Unknown)
AN5772.2	0.17	1.10191	(AN5772.2) hypothetical protein	Phosphomannomutase (5.4.2.8)
AN5785.2	0.17	-1.50525	(AN5785.2) hypothetical protein
AN6019.2	0.17	-1.64718	(AN6019.2) hypothetical protein
AN6085.2	0.17	-1.37554	(AN6085.2) hypothetical protein
AN6235.2	0.17	1.24833	(AN6235.2) hypothetical protein
AN6522.2	0.17	1	(AN6522.2) hypothetical protein
AN6536.2	0.17	-1.19748	(AN6536.2) hypothetical protein similar to AF246264_1 imidazoleglycerol-phosphate dehydratase	Imidazoleglycerol-phosphate dehydratase (4.2.1.19)
AN6568.2	0.17	-1.36604	(AN6568.2) hypothetical protein
AN6783.2	0.17	-1.3566	(AN6783.2) hypothetical protein
AN6906.2	0.17	-1.24833	(AN6906.2) hypothetical protein
AN6939.2	0.17	1.17283	(AN6939.2) hypothetical protein
AN7165.2	0.17	-1.21419	(AN7165.2) hypothetical protein
AN7285.2	0.17	-1.11729	(AN7285.2) hypothetical protein
AN7334.2	0.17	-1.12506	(AN7334.2) hypothetical protein
AN7357.2	0.17	-1.43396	(AN7357.2) hypothetical protein
AN7434.2	0.17	1.33793	(AN7434.2) hypothetical protein
AN7661.2	0.17	-1.21419	(AN7661.2) hypothetical protein
AN7698.2	0.17	-1.24833	(AN7698.2) hypothetical protein
AN7876.2	0.17	-1.05702	(AN7876.2) hypothetical protein
AN7955.2	0.17	1.20581	(AN7955.2) hypothetical protein
AN8323.2	0.17	1.04972	(AN8323.2) hypothetical protein
AN8365.2	0.17	1.60214	(AN8365.2) hypothetical protein
AN8369.2	0.17	-1.31039	(AN8369.2) hypothetical protein
AN8417.2	0.17	-1.12506	(AN8417.2) hypothetical protein
AN8718.2	0.17	1.21419	(AN8718.2) hypothetical protein
AN8746.2	0.17	-1.09429	(AN8746.2) hypothetical protein
AN8832.2	0.17	-1.52626	(AN8832.2) hypothetical protein
AN8842.2	0.17	1.18099	(AN8842.2) hypothetical protein similar to calcium channel MID1
AN9022.2	0.17	1.08673	(AN9022.2) hypothetical protein
AN9151.2	0.17	-1.19748	(AN9151.2) hypothetical protein
AN9255.2	0.17	-1.16473	(AN9255.2) hypothetical protein
AN9363.2	0.17	1.21419	(AN9363.2) hypothetical protein
AN0028.2	0.18	1.22264	(AN0028.2) hypothetical protein
AN0039.2	0.18	1.16473	(AN0039.2) hypothetical protein
AN0091.2	0.18	-1.31951	(AN0091.2) hypothetical protein
AN0371.2	0.18	-1.15669	(AN0371.2) hypothetical protein
AN0432.2	0.18	1.19748	(AN0432.2) hypothetical protein
AN0548.2	0.18	-1.26576	(AN0548.2) predicted protein
AN0597.2	0.18	-1.19748	(AN0597.2) hypothetical protein
AN0667.2	0.18	-1.19748	(AN0667.2) MANA_EMENI Mannose-6-phosphate isomerase (Phosphomannose isomerase) (PMI) (Phosphohexomutase)	Mannose-6-phosphate isomerase (5.3.1.8)
AN0711.2	0.18	1.29235	(AN0711.2) hypothetical protein
AN0735.2	0.18	-1.11729	(AN0735.2) predicted protein
AN0804.2	0.18	-1.59107	(AN0804.2) hypothetical protein
AN0808.2	0.18	1.19748	(AN0808.2) hypothetical protein
AN0998.2	0.18	-1.28343	(AN0998.2) hypothetical protein
AN1048.2	0.18	-1.91853	(AN1048.2) hypothetical protein
AN1166.2	0.18	-1.05702	(AN1166.2) hypothetical protein
AN1306.2	0.18	-1.44393	(AN1306.2) hypothetical protein
AN1357.2	0.18	-1.29235	(AN1357.2) hypothetical protein
AN1529.2	0.18	-1.06437	(AN1529.2) predicted protein
AN1673.2	0.18	1.58008	(AN1673.2) hypothetical protein
AN1727.2	0.18	-1.21419	(AN1727.2) hypothetical protein
AN1764.2	0.18	-1.21419	(AN1764.2) hypothetical protein
AN1953.2	0.18	-1.18099	(AN1953.2) hypothetical protein similar to AF113908_1 actin-related protein
AN1999.2	0.18	-1.43396	(AN1999.2) hypothetical protein
AN2051.2	0.18	-1.13288	(AN2051.2) hypothetical protein
AN2112.2	0.18	1.37554	(AN2112.2) hypothetical protein
AN2177.2	0.18	-1.12506	(AN2177.2) hypothetical protein
AN2221.2	0.18	1.08673	(AN2221.2) hypothetical protein
AN2339.2	0.18	1.52626	(AN2339.2) predicted protein
AN2353.2	0.18	-1.43396	(AN2353.2) hypothetical protein
AN2366.2	0.18	1.31039	(AN2366.2) hypothetical protein
AN2424.2	0.18	1.49485	(AN2424.2) hypothetical protein
AN2595.2	0.18	-1.01396	(AN2595.2) predicted protein
AN2946.2	0.18	1.32869	(AN2946.2) hypothetical protein
AN2970.2	0.18	-1.15669	(AN2970.2) hypothetical protein
AN3014.2	0.18	1.10957	(AN3014.2) hypothetical protein
AN3038.2	0.18	-1.13288	(AN3038.2) hypothetical protein
AN3060.2	0.18	-1.37554	(AN3060.2) hypothetical protein
AN3152.2	0.18	-1.38511	(AN3152.2) hypothetical protein similar to NsdD
AN3244.2	0.18	1.15669	(AN3244.2) hypothetical protein
AN3305.2	0.18	1.28343	(AN3305.2) hypothetical protein
AN3336.2	0.18	1	(AN3336.2) hypothetical protein
AN3454.2	0.18	-1.18921	(AN3454.2) hypothetical protein
AN3475.2	0.18	-1.01396	(AN3475.2) hypothetical protein
AN3568.2	0.18	1.10191	(AN3568.2) predicted protein
AN3729.2	0.18	1.24833	(AN3729.2) hypothetical protein similar to 1,3-beta-D-glucan synthase catalytic subunit	1,3-beta-Glucan synthase (2.4.1.34)
AN3950.2	0.18	-1.12506	(AN3950.2) hypothetical protein
AN3955.2	0.18	-1.16473	(AN3955.2) hypothetical protein
AN4080.2	0.18	-1.21419	(AN4080.2) conserved hypothetical protein
AN4083.2	0.18	1.40444	(AN4083.2) hypothetical protein
AN4172.2	0.18	1.26576	(AN4172.2) hypothetical protein
AN4190.2	0.18	1.06437	(AN4190.2) hypothetical protein
AN4195.2	0.18	1.34723	(AN4195.2) hypothetical protein
AN4250.2	0.18	-1.10191	(AN4250.2) hypothetical protein
AN4295.2	0.18	-1.19748	(AN4295.2) hypothetical protein
AN4434.2	0.18	-1.23971	(AN4434.2) hypothetical protein
AN4502.2	0.18	-1.12506	(AN4502.2) hypothetical protein
AN4583.2	0.18	-1.19748	(AN4583.2) hypothetical protein
AN4658.2	0.18	-1.13288	(AN4658.2) predicted protein
AN4756.2	0.18	-1.23114	(AN4756.2) hypothetical protein
AN4927.2	0.18	1.05702	(AN4927.2) hypothetical protein	F1F0-ATPase complex (3.6.3.14)
AN4957.2	0.18	-1.18099	(AN4957.2) hypothetical protein	Galactokinase (2.7.1.6)
AN5080.2	0.18	1	(AN5080.2) hypothetical protein
AN5170.2	0.18	1.36604	(AN5170.2) hypothetical protein similar to repressor of sexual development
AN5312.2	0.18	1.34723	(AN5312.2) hypothetical protein
AN5314.2	0.18	1.19748	(AN5314.2) hypothetical protein
AN5526.2	0.18	-1.82766	(AN5526.2) hypothetical protein
AN5699.2	0.18	1.20581	(AN5699.2) predicted protein
AN5779.2	0.18	-1.18099	(AN5779.2) hypothetical protein
AN5914.2	0.18	1.43396	(AN5914.2) hypothetical protein
AN5975.2	0.18	1.52626	(AN5975.2) hypothetical protein	Mannitol-1-phosphate 5-dehydrogenase (1.1.1.17)
AN6046.2	0.18	1.76541	(AN6046.2) hypothetical protein
AN6253.2	0.18	-1.3566	(AN6253.2) hypothetical protein similar to phenylalanyl-tRNA synthetase alpha subunit-like protein
AN6296.2	0.18	-1.36604	(AN6296.2) hypothetical protein
AN6376.2	0.18	-1.72907	(AN6376.2) hypothetical protein
AN6423.2	0.18	1.43396	(AN6423.2) hypothetical protein
AN6551.2	0.18	1.31951	(AN6551.2) hypothetical protein
AN6678.2	0.18	1.31039	(AN6678.2) hypothetical protein
AN6726.2	0.18	1.25701	(AN6726.2) PSA2_NEUCR Probable proteasome subunit alpha type 2
AN6844.2	0.18	-1.28343	(AN6844.2) hypothetical protein
AN6864.2	0.18	1.04247	(AN6864.2) hypothetical protein
AN6947.2	0.18	1.11729	(AN6947.2) predicted protein
AN6990.2	0.18	-1.13288	(AN6990.2) hypothetical protein
AN7498.2	0.18	-1.38511	(AN7498.2) hypothetical protein
AN7536.2	0.18	1.64718	(AN7536.2) hypothetical protein
AN7622.2	0.18	1.07177	(AN7622.2) hypothetical protein
AN7701.2	0.18	-1.32869	(AN7701.2) hypothetical protein
AN7959.2	0.18	1.23114	(AN7959.2) hypothetical protein
AN8089.2	0.18	-1.26576	(AN8089.2) hypothetical protein
AN8163.2	0.18	1.22264	(AN8163.2) hypothetical protein
AN8254.2	0.18	-1.22264	(AN8254.2) hypothetical protein similar to Required for pre-rRNA pseudouridylation and processing at sites A1 and A2; Nop10p
AN8261.2	0.18	1.26576	(AN8261.2) hypothetical protein similar to cyclin-dependent protein kinase PHOA(M1)
AN8354.2	0.18	-1.28343	(AN8354.2) hypothetical protein
AN8591.2	0.18	1.17283	(AN8591.2) hypothetical protein
AN8711.2	0.18	-1.39474	(AN8711.2) predicted protein
AN8853.2	0.18	-1.31039	(AN8853.2) ERF1_PODAN Eukaryotic peptide chain release factor subunit 1 (eRF1) (Eukaryotic release factor 1)
AN8861.2	0.18	-1.3566	(AN8861.2) hypothetical protein
AN8933.2	0.18	-1.47427	(AN8933.2) hypothetical protein
AN8971.2	0.18	1.24833	(AN8971.2) hypothetical protein
AN9140.2	0.18	1.23114	(AN9140.2) hypothetical protein
AN9200.2	0.18	1.18921	(AN9200.2) hypothetical protein
AN9406.2	0.18	-1.37554	(AN9406.2) hypothetical protein
AN9449.2	0.18	-1.28343	(AN9449.2) hypothetical protein
AN9488.2	0.18	-1.39474	(AN9488.2) hypothetical protein
AN0256.2	0.19	1	(AN0256.2) hypothetical protein similar to PALB
AN0327.2	0.19	-1.25701	(AN0327.2) conserved hypothetical protein
AN0370.2	0.19	-1.08673	(AN0370.2) hypothetical protein
AN0416.2	0.19	1.37554	(AN0416.2) hypothetical protein
AN0439.2	0.19	1.15669	(AN0439.2) hypothetical protein
AN0707.2	0.19	-1.23114	(AN0707.2) hypothetical protein
AN0897.2	0.19	-1.47427	(AN0897.2) hypothetical protein
AN0953.2	0.19	1.21419	(AN0953.2) hypothetical protein
AN0963.2	0.19	-1.28343	(AN0963.2) hypothetical protein similar to ORF
AN1116.2	0.19	-1.13288	(AN1116.2) hypothetical protein
AN1145.2	0.19	-1.02811	(AN1145.2) hypothetical protein
AN1238.2	0.19	-1.15669	(AN1238.2) hypothetical protein
AN1296.2	0.19	-1.31951	(AN1296.2) hypothetical protein
AN1387.2	0.19	-1.34723	(AN1387.2) hypothetical protein
AN1625.2	0.19	-1.00696	(AN1625.2) hypothetical protein
AN1690.2	0.19	-1.21419	(AN1690.2) hypothetical protein
AN1957.2	0.19	-1.10957	(AN1957.2) hypothetical protein	HNRNP arginine N-methyltransferase (2.1.1.-)
AN1968.2	0.19	1.13288	(AN1968.2) hypothetical protein
AN2042.2	0.19	-1.56917	(AN2042.2) hypothetical protein
AN2044.2	0.19	2.08493	(AN2044.2) hypothetical protein
AN2290.2	0.19	1.23114	(AN2290.2) STEA_EMENI Transcription factor SteA
AN2555.2	0.19	-1.10191	(AN2555.2) hypothetical protein
AN2733.2	0.19	-1.29235	(AN2733.2) hypothetical protein
AN2743.2	0.19	-1.04972	(AN2743.2) hypothetical protein
AN2751.2	0.19	-1.20581	(AN2751.2) hypothetical protein
AN2880.2	0.19	1.13288	(AN2880.2) hypothetical protein
AN3013.2	0.19	1.64718	(AN3013.2) hypothetical protein
AN3070.2	0.19	-1.10957	(AN3070.2) conserved hypothetical protein
AN3103.2	0.19	-1.07177	(AN3103.2) predicted protein
AN3154.2	0.19	-1.21419	(AN3154.2) hypothetical protein
AN3170.2	0.19	-1.43396	(AN3170.2) hypothetical protein	Pseudouridine synthase (4.2.1.70)
AN3364.2	0.19	1.37554	(AN3364.2) hypothetical protein
AN3563.2	0.19	1.31951	(AN3563.2) hypothetical protein	Oxalate decarboxylase (4.1.1.2)
AN3622.2	0.19	-1.1487	(AN3622.2) hypothetical protein
AN3707.2	0.19	1.29235	(AN3707.2) hypothetical protein
AN3773.2	0.19	-1.32869	(AN3773.2) hypothetical protein
AN3817.2	0.19	-1.15669	(AN3817.2) hypothetical protein similar to AF479817_1 HMG-CoA reductase	3-Hydroxy-3-methylglutaryl-coenzyme A (HMG-CoA) reductase isozyme (1.1.1.34)
AN3946.2	0.19	-1.1487	(AN3946.2) hypothetical protein similar to T09224 spindle assembly checkpoint protein SLDA - Emericella nidulans
AN4094.2	0.19	-1.1487	(AN4094.2) hypothetical protein	C-14 sterol reductase (1.3.1.70)
AN4150.2	0.19	-1.10191	(AN4150.2) hypothetical protein
AN4164.2	0.19	-1.39474	(AN4164.2) hypothetical protein
AN4177.2	0.19	-1.07923	(AN4177.2) hypothetical protein
AN4275.2	0.19	1.01396	(AN4275.2) predicted protein
AN4352.2	0.19	-1.10191	(AN4352.2) hypothetical protein
AN4503.2	0.19	-1.16473	(AN4503.2) hypothetical protein
AN4631.2	0.19	-1.23114	(AN4631.2) predicted protein
AN4733.2	0.19	-1.18099	(AN4733.2) hypothetical protein
AN4742.2	0.19	-1.10191	(AN4742.2) hypothetical protein
AN4778.2	0.19	-1.1487	(AN4778.2) hypothetical protein	Diacylglycerol cholinephosphotransferase (2.7.8.2); Ethanolaminephosphotransferase. (2.7.8.1)
AN4937.2	0.19	-1.82766	(AN4937.2) hypothetical protein
AN4956.2	0.19	-1.13288	(AN4956.2) hypothetical protein	Acetolactate synthase (4.1.3.18)
AN4984.2	0.19	-1.17283	(AN4984.2) hypothetical protein
AN5088.2	0.19	-1.37554	(AN5088.2) hypothetical protein	Potassium-transporting ATPase (3.6.3.10)
AN5593.2	0.19	1.08673	(AN5593.2) hypothetical protein
AN5666.2	0.19	1.16473	(AN5666.2) hypothetical protein
AN5711.2	0.19	-1.14076	(AN5711.2) hypothetical protein
AN5720.2	0.19	-1.31039	(AN5720.2) hypothetical protein
AN5724.2	0.19	-1.31951	(AN5724.2) hypothetical protein
AN5901.2	0.19	-1.21419	(AN5901.2) hypothetical protein
AN5903.2	0.19	-1.45397	(AN5903.2) hypothetical protein
AN6074.2	0.19	-1.31039	(AN6074.2) hypothetical protein
AN6149.2	0.19	-1.26576	(AN6149.2) hypothetical protein
AN6279.2	0.19	1.26576	(AN6279.2) hypothetical protein	Carnitine O-acetyltransferase (2.3.1.7)
AN6285.2	0.19	-1.60214	(AN6285.2) hypothetical protein
AN6562.2	0.19	-1.18099	(AN6562.2) hypothetical protein
AN6788.2	0.19	-1.18099	(AN6788.2) hypothetical protein
AN7115.2	0.19	-1.06437	(AN7115.2) hypothetical protein
AN7233.2	0.19	-1.14076	(AN7233.2) hypothetical protein
AN7286.2	0.19	1.33793	(AN7286.2) hypothetical protein
AN7419.2	0.19	-1.11729	(AN7419.2) predicted protein
AN7520.2	0.19	-1.12506	(AN7520.2) predicted protein
AN7694.2	0.19	1.30134	(AN7694.2) predicted protein
AN7744.2	0.19	1.02101	(AN7744.2) hypothetical protein
AN7795.2	0.19	-1.08673	(AN7795.2) hypothetical protein
AN7990.2	0.19	1.54756	(AN7990.2) hypothetical protein
AN8074.2	0.19	1.42405	(AN8074.2) hypothetical protein
AN8085.2	0.19	-1.52626	(AN8085.2) hypothetical protein
AN8280.2	0.19	1.11729	(AN8280.2) hypothetical protein	Long-chain-fatty-acid--CoA ligase (6.2.1.3)
AN8396.2	0.19	1.22264	(AN8396.2) hypothetical protein	Pyruvate decarboxylase (4.1.1.1)
AN8475.2	0.19	-1.25701	(AN8475.2) hypothetical protein
AN8566.2	0.19	-1.18921	(AN8566.2) hypothetical protein
AN8712.2	0.19	-1.1487	(AN8712.2) hypothetical protein
AN8737.2	0.19	-1.31951	(AN8737.2) hypothetical protein similar to MSTA protein
AN8744.2	0.19	1.30134	(AN8744.2) hypothetical protein
AN8819.2	0.19	-1.28343	(AN8819.2) hypothetical protein	L-Xylulose reductase (1.1.1.10); Mannitol 2-dehydrogenase (NADP+) (1.1.1.138)
AN8857.2	0.19	1.02811	(AN8857.2) hypothetical protein
AN9019.2	0.19	-1.1487	(AN9019.2) predicted protein
AN9112.2	0.19	1.13288	(AN9112.2) hypothetical protein
AN9261.2	0.19	1.11729	(AN9261.2) predicted protein
AN9297.2	0.19	-1.21419	(AN9297.2) hypothetical protein
AN9359.2	0.19	-1.28343	(AN9359.2) hypothetical protein
AN9438.2	0.19	-1.22264	(AN9438.2) hypothetical protein
AN9458.2	0.19	-1.18099	(AN9458.2) hypothetical protein
AN0045.2	0.2	1.36604	(AN0045.2) hypothetical protein
AN0046.2	0.2	-1.18099	(AN0046.2) hypothetical protein	Arginyl-tRNA synthetase (6.1.1.21)
AN0067.2	0.2	1.17283	(AN0067.2) hypothetical protein similar to ribonucleotide reductase	Ribonucleoside-triphosphate reductase (1.17.4.2)
AN0137.2	0.2	-1.18921	(AN0137.2) hypothetical protein
AN0192.2	0.2	-1.24833	(AN0192.2) hypothetical protein
AN0285.2	0.2	-1.15669	(AN0285.2) hypothetical protein	6-Phosphogluconolactonase (3.1.1.31)
AN0311.2	0.2	1.21419	(AN0311.2) hypothetical protein
AN0391.2	0.2	1.44393	(AN0391.2) hypothetical protein
AN0465.2	0.2	-1.04972	(AN0465.2) conserved hypothetical protein
AN0567.2	0.2	-1.17283	(AN0567.2) hypothetical protein similar to AF329938_1 alcohol oxidase	Alcohol oxidase (1.1.3.13)
AN0836.2	0.2	-1.19748	(AN0836.2) hypothetical protein
AN0996.2	0.2	1.10957	(AN0996.2) hypothetical protein
AN1007.2	0.2	-1.24833	(AN1007.2) NIR_EMENI Nitrite reductase	Nitrite reductase (1.7.1.4)
AN1124.2	0.2	-1.1487	(AN1124.2) predicted protein
AN1277.2	0.2	1.27456	(AN1277.2) hypothetical protein
AN1336.2	0.2	-1.13288	(AN1336.2) predicted protein
AN1460.2	0.2	-1.31039	(AN1460.2) hypothetical protein
AN1522.2	0.2	1.31951	(AN1522.2) hypothetical protein
AN1528.2	0.2	-1.11729	(AN1528.2) hypothetical protein
AN1599.2	0.2	1.1487	(AN1599.2) hypothetical protein
AN1620.2	0.2	1.04972	(AN1620.2) hypothetical protein
AN1652.2	0.2	-1.33793	(AN1652.2) hypothetical protein
AN1738.2	0.2	-1.22264	(AN1738.2) hypothetical protein
AN1785.2	0.2	-1.03526	(AN1785.2) hypothetical protein
AN1803.2	0.2	-1.1487	(AN1803.2) hypothetical protein
AN1805.2	0.2	-1.16473	(AN1805.2) hypothetical protein
AN1840.2	0.2	-1.20581	(AN1840.2) hypothetical protein
AN1905.2	0.2	-1.68179	(AN1905.2) hypothetical protein
AN1917.2	0.2	-1.3566	(AN1917.2) hypothetical protein
AN1924.2	0.2	-1.07923	(AN1924.2) hypothetical protein
AN2135.2	0.2	-1.03526	(AN2135.2) hypothetical protein
AN2286.2	0.2	-1.47427	(AN2286.2) ADH3_EMENI Alcohol dehydrogenase III (ADH III)	Alcohol dehydrogenase (1.1.1.1)
AN2298.2	0.2	-1.06437	(AN2298.2) hypothetical protein
AN2445.2	0.2	-1.07923	(AN2445.2) hypothetical protein
AN2499.2	0.2	-1.10191	(AN2499.2) hypothetical protein
AN2794.2	0.2	-1.25701	(AN2794.2) hypothetical protein
AN3005.2	0.2	-1.20581	(AN3005.2) hypothetical protein
AN3012.2	0.2	-1.13288	(AN3012.2) hypothetical protein
AN3034.2	0.2	-1.08673	(AN3034.2) hypothetical protein similar to SUAPRGA1
AN3049.2	0.2	1.33793	(AN3049.2) hypothetical protein
AN3064.2	0.2	1.50525	(AN3064.2) hypothetical protein
AN3331.2	0.2	1.44393	(AN3331.2) hypothetical protein
AN3493.2	0.2	1.05702	(AN3493.2) hypothetical protein
AN3697.2	0.2	-1.43396	(AN3697.2) hypothetical protein
AN3793.2	0.2	1.10957	(AN3793.2) hypothetical protein
AN3974.2	0.2	-1.11729	(AN3974.2) predicted protein
AN4043.2	0.2	-1.22264	(AN4043.2) hypothetical protein
AN4119.2	0.2	-1.23971	(AN4119.2) hypothetical protein
AN4130.2	0.2	-1.16473	(AN4130.2) predicted protein
AN4134.2	0.2	1.18099	(AN4134.2) hypothetical protein
AN4202.2	0.2	-1.06437	(AN4202.2) RL16_NEUCR 60S ribosomal protein L16
AN4238.2	0.2	-1.28343	(AN4238.2) hypothetical protein similar to cAMP-dependent protein kinase-like
AN4359.2	0.2	1.09429	(AN4359.2) hypothetical protein
AN4392.2	0.2	-1.31951	(AN4392.2) predicted protein
AN4504.2	0.2	1.28343	(AN4504.2) hypothetical protein
AN4638.2	0.2	1.79005	(AN4638.2) hypothetical protein
AN4691.2	0.2	1.71713	(AN4691.2) hypothetical protein
AN4711.2	0.2	1.18921	(AN4711.2) hypothetical protein
AN4760.2	0.2	1.02811	(AN4760.2) hypothetical protein
AN4845.2	0.2	1.49485	(AN4845.2) hypothetical protein
AN4979.2	0.2	-1.27456	(AN4979.2) hypothetical protein
AN5122.2	0.2	-1.27456	(AN5122.2) hypothetical protein	Adenylate kinase (2.7.4.3)
AN5339.2	0.2	1.22264	(AN5339.2) hypothetical protein
AN5440.2	0.2	-1.27456	(AN5440.2) hypothetical protein
AN5524.2	0.2	1.38511	(AN5524.2) hypothetical protein
AN5597.2	0.2	-1.18921	(AN5597.2) hypothetical protein	Ubiquinol-cytochrome c reductase (1.10.2.2)
AN5629.2	0.2	-1.12506	(AN5629.2) NUBM_ASPNG NADH-ubiquinone oxidoreductase 51 kDa subunit, mitochondrial precursor (Complex I-51KD) (CI-51KD)	NADH dehydrogenase (ubiquinone) (1.6.5.3)
AN5642.2	0.2	-1.08673	(AN5642.2) hypothetical protein
AN5725.2	0.2	-1.02101	(AN5725.2) hypothetical protein
AN5802.2	0.2	-1.28343	(AN5802.2) hypothetical protein
AN5808.2	0.2	1.34723	(AN5808.2) hypothetical protein
AN5832.2	0.2	-1.02101	(AN5832.2) hypothetical protein
AN5847.2	0.2	-1.03526	(AN5847.2) hypothetical protein
AN6079.2	0.2	-1.3566	(AN6079.2) hypothetical protein
AN6247.2	0.2	1.09429	(AN6247.2) hypothetical protein
AN6274.2	0.2	-1.11729	(AN6274.2) hypothetical protein
AN6314.2	0.2	1	(AN6314.2) hypothetical protein
AN6379.2	0.2	1.23971	(AN6379.2) hypothetical protein
AN6400.2	0.2	-1.03526	(AN6400.2) hypothetical protein
AN6511.2	0.2	-1.47427	(AN6511.2) hypothetical protein	6-Phosphofructo-2-kinase (2.7.1.105); D-Fructose-2,6-bisphosphate 2-phosphohydrolase (3.1.3.46)
AN6647.2	0.2	-1.24833	(AN6647.2) hypothetical protein
AN6653.2	0.2	1.15669	(AN6653.2) MASY_EMENI Malate synthase, glyoxysomal	Malate synthase (4.1.3.2)
AN6687.2	0.2	-1.42405	(AN6687.2) hypothetical protein
AN6719.2	0.2	1.22264	(AN6719.2) predicted protein
AN6806.2	0.2	1.00696	(AN6806.2) predicted protein
AN6846.2	0.2	1	(AN6846.2) hypothetical protein
AN6922.2	0.2	-1.21419	(AN6922.2) hypothetical protein
AN7198.2	0.2	-1.20581	(AN7198.2) predicted protein
AN7364.2	0.2	-1.21419	(AN7364.2) hypothetical protein
AN7374.2	0.2	1.54756	(AN7374.2) hypothetical protein
AN7429.2	0.2	-1.14076	(AN7429.2) hypothetical protein
AN7431.2	0.2	-1.23971	(AN7431.2) hypothetical protein
AN7489.2	0.2	-1.48452	(AN7489.2) hypothetical protein	3-Oxoacyl-[acyl-carrier-protein] synthase (2.3.1.41)
AN7509.2	0.2	1.01396	(AN7509.2) predicted protein
AN7609.2	0.2	-1.14076	(AN7609.2) hypothetical protein
AN7775.2	0.2	-1.00696	(AN7775.2) hypothetical protein
AN7890.2	0.2	-1.22264	(AN7890.2) hypothetical protein	Glucose oxidase (1.1.3.4)
AN7958.2	0.2	-1.10191	(AN7958.2) hypothetical protein
AN8038.2	0.2	-1.1487	(AN8038.2) hypothetical protein
AN8040.2	0.2	1.03526	(AN8040.2) hypothetical protein
AN8055.2	0.2	-1.24833	(AN8055.2) hypothetical protein
AN8241.2	0.2	-1.31039	(AN8241.2) hypothetical protein similar to chitinase	Chitinase (Endochitinase) (3.2.1.14)
AN8243.2	0.2	1	(AN8243.2) hypothetical protein
AN8272.2	0.2	-1.50525	(AN8272.2) hypothetical protein
AN8345.2	0.2	-1.13288	(AN8345.2) predicted protein
AN8692.2	0.2	1.13288	(AN8692.2) PM20_ASPFU PROBABLE PEROXISOMAL MEMBRANE PROTEIN PMP20 (ALLERGEN ASP F 3)
AN8772.2	0.2	1.07923	(AN8772.2) hypothetical protein
AN8843.2	0.2	-1.16473	(AN8843.2) hypothetical protein	Homoserine kinase (2.7.1.39)
AN8855.2	0.2	-1.08673	(AN8855.2) hypothetical protein
AN8863.2	0.2	-1.13288	(AN8863.2) hypothetical protein
AN8887.2	0.2	1.16473	(AN8887.2) hypothetical protein
AN8931.2	0.2	1.45397	(AN8931.2) hypothetical protein
AN9142.2	0.2	1.38511	(AN9142.2) hypothetical protein
AN9203.2	0.2	-1.17283	(AN9203.2) hypothetical protein
AN0103.2	0.21	-1.10191	(AN0103.2) hypothetical protein
AN0123.2	0.21	-1.43396	(AN0123.2) hypothetical protein
AN0163.2	0.21	-1.02101	(AN0163.2) hypothetical protein
AN0174.2	0.21	-1.19748	(AN0174.2) hypothetical protein
AN0191.2	0.21	-1.33793	(AN0191.2) hypothetical protein
AN0350.2	0.21	-1.3566	(AN0350.2) hypothetical protein
AN0393.2	0.21	1.24833	(AN0393.2) hypothetical protein
AN0406.2	0.21	-1.29235	(AN0406.2) hypothetical protein
AN0600.2	0.21	-1.48452	(AN0600.2) hypothetical protein
AN0686.2	0.21	-1.12506	(AN0686.2) conserved hypothetical protein
AN0751.2	0.21	1.28343	(AN0751.2) hypothetical protein
AN0852.2	0.21	-1.07923	(AN0852.2) hypothetical protein
AN0944.2	0.21	-1.01396	(AN0944.2) hypothetical protein
AN1052.2	0.21	1.20581	(AN1052.2) hypothetical protein similar to velvet A
AN1156.2	0.21	-1.1487	(AN1156.2) hypothetical protein
AN1181.2	0.21	1.16473	(AN1181.2) hypothetical protein similar to ammonium permease MEPA	Ammonium transporter
AN1185.2	0.21	-1.10191	(AN1185.2) hypothetical protein
AN1315.2	0.21	-1.03526	(AN1315.2) predicted protein
AN1413.2	0.21	-1.05702	(AN1413.2) hypothetical protein
AN1414.2	0.21	1.22264	(AN1414.2) PHOG_EMENI Possible phosphate-non-repressible acid phosphatase precursor	Acid phosphatase (3.1.3.2)
AN1433.2	0.21	1.31039	(AN1433.2) hypothetical protein
AN1447.2	0.21	-1.22264	(AN1447.2) hypothetical protein
AN1451.2	0.21	1.34723	(AN1451.2) hypothetical protein
AN1490.2	0.21	1.26576	(AN1490.2) hypothetical protein
AN1515.2	0.21	-1.27456	(AN1515.2) hypothetical protein
AN1581.2	0.21	2.41162	(AN1581.2) hypothetical protein
AN1606.2	0.21	1.03526	(AN1606.2) hypothetical protein
AN1640.2	0.21	1.23971	(AN1640.2) predicted protein
AN1658.2	0.21	1.32869	(AN1658.2) hypothetical protein
AN1759.2	0.21	1	(AN1759.2) hypothetical protein
AN1799.2	0.21	1.27456	(AN1799.2) hypothetical protein
AN1826.2	0.21	1.39474	(AN1826.2) hypothetical protein
AN1973.2	0.21	-1.49485	(AN1973.2) hypothetical protein
AN1984.2	0.21	-1.23114	(AN1984.2) hypothetical protein
AN2277.2	0.21	1.47427	(AN2277.2) hypothetical protein
AN2293.2	0.21	-1.27456	(AN2293.2) hypothetical protein
AN2341.2	0.21	-1.22264	(AN2341.2) hypothetical protein
AN2370.2	0.21	-1.10957	(AN2370.2) hypothetical protein
AN2409.2	0.21	-1.26576	(AN2409.2) hypothetical protein	Phosphoserine transaminase (2.6.1.52)
AN2414.2	0.21	-1.13288	(AN2414.2) hypothetical protein similar to NUCM protein	NADH dehydrogenase (ubiquinone) (1.6.5.3)
AN2505.2	0.21	1.47427	(AN2505.2) hypothetical protein
AN2586.2	0.21	1.07177	(AN2586.2) hypothetical protein
AN2625.2	0.21	-1.07177	(AN2625.2) hypothetical protein
AN2734.2	0.21	-1.08673	(AN2734.2) RLA0_NEUCR 60S acidic ribosomal protein P0
AN2976.2	0.21	-1.33793	(AN2976.2) hypothetical protein
AN3053.2	0.21	1.13288	(AN3053.2) hypothetical protein
AN3161.2	0.21	-1.03526	(AN3161.2) hypothetical protein
AN3191.2	0.21	-1.11729	(AN3191.2) hypothetical protein
AN3236.2	0.21	1.17283	(AN3236.2) hypothetical protein
AN3303.2	0.21	1.24833	(AN3303.2) predicted protein
AN3377.2	0.21	-1.39474	(AN3377.2) hypothetical protein
AN3528.2	0.21	-1.10191	(AN3528.2) hypothetical protein
AN3547.2	0.21	-1.6245	(AN3547.2) hypothetical protein
AN3583.2	0.21	-1.04247	(AN3583.2) hypothetical protein similar to kexin like processing protease
AN3603.2	0.21	-1.21419	(AN3603.2) predicted protein
AN3636.2	0.21	-1.28343	(AN3636.2) hypothetical protein
AN3641.2	0.21	-1.04247	(AN3641.2) hypothetical protein
AN3715.2	0.21	1.37554	(AN3715.2) hypothetical protein
AN3719.2	0.21	1.23971	(AN3719.2) hypothetical protein similar to T51943 mitogen-activated protein kinase [imported] - Aspergillus nidulellus
AN3764.2	0.21	1.38511	(AN3764.2) hypothetical protein
AN3767.2	0.21	1.22264	(AN3767.2) hypothetical protein	gamma-Glutamyltranspeptidase (2.3.2.2)
AN3781.2	0.21	1.33793	(AN3781.2) hypothetical protein
AN3853.2	0.21	-1.22264	(AN3853.2) hypothetical protein
AN3953.2	0.21	-1.1487	(AN3953.2) hypothetical protein
AN3984.2	0.21	-1.18099	(AN3984.2) predicted protein
AN4219.2	0.21	-1.20581	(AN4219.2) hypothetical protein
AN4354.2	0.21	1.59107	(AN4354.2) hypothetical protein
AN4438.2	0.21	-1.13288	(AN4438.2) hypothetical protein
AN4643.2	0.21	-1.31951	(AN4643.2) hypothetical protein
AN4730.2	0.21	-1.37554	(AN4730.2) hypothetical protein
AN4786.2	0.21	-1.32869	(AN4786.2) hypothetical protein
AN4871.2	0.21	1.01396	(AN4871.2) hypothetical protein similar to chitinase	Chitinase (Endochitinase) (3.2.1.14)
AN4922.2	0.21	1.1487	(AN4922.2) hypothetical protein
AN4928.2	0.21	-1.07177	(AN4928.2) hypothetical protein
AN4964.2	0.21	-1.21419	(AN4964.2) hypothetical protein
AN5008.2	0.21	-1.33793	(AN5008.2) hypothetical protein
AN5028.2	0.21	-1.10191	(AN5028.2) hypothetical protein
AN5032.2	0.21	1.04972	(AN5032.2) hypothetical protein
AN5172.2	0.21	1.45397	(AN5172.2) predicted protein
AN5177.2	0.21	-1.20581	(AN5177.2) hypothetical protein
AN5237.2	0.21	-1.02101	(AN5237.2) hypothetical protein
AN5241.2	0.21	-2.04202	(AN5241.2) predicted protein
AN5368.2	0.21	-1.23114	(AN5368.2) hypothetical protein
AN5413.2	0.21	1.21419	(AN5413.2) predicted protein
AN5537.2	0.21	-1.29235	(AN5537.2) hypothetical protein
AN5596.2	0.21	1.11729	(AN5596.2) hypothetical protein
AN5719.2	0.21	-1.04247	(AN5719.2) hypothetical protein similar to AF268869_1 acidic ribosomal protein P1
AN5786.2	0.21	-1.31951	(AN5786.2) hypothetical protein
AN5824.2	0.21	-1.22264	(AN5824.2) hypothetical protein
AN5943.2	0.21	1.3566	(AN5943.2) hypothetical protein
AN6067.2	0.21	-1.14076	(AN6067.2) hypothetical protein
AN6137.2	0.21	-1.03526	(AN6137.2) hypothetical protein
AN6141.2	0.21	-1.17283	(AN6141.2) hypothetical protein similar to AF363613_1 pyridoxine
AN6293.2	0.21	-1.02811	(AN6293.2) hypothetical protein
AN6317.2	0.21	1.3566	(AN6317.2) hypothetical protein similar to AF429307_1 chitin synthase	Chitin synthase (2.4.1.16)
[truncated: 7,383 more rows]
