# Supplementary material for: Metabolic network driven analysis of genome-wide transcription data from Aspergillus nidulans
Source: Genome Biol. 2006 Nov 15;7(11):R108. doi: 10.1186/gb-2006-7-11-r108 (PMC1794588; doi:10.1186/gb-2006-7-11-r108)
Supplement: Additional data file 11 — Table S11 gives the normalized intensities considering all of the categories of replicated experiments (glucose, glycerol, and ethanol). Table S12 provides P values from the ANOVA test between all categories of replicated experiments (glucose, glycerol, and ethanol). The genes are sorted according to ascending P value. [file gb-2006-7-11-r108-S11.xls]

## Sheet: Table S11
Table S11 - Normalized intensities considering all the categories of replicated experiments (glucose, glycerol, and ethanol).
ORF	Glucose-1	Glucose-2	Glucose-3	Ethanol-1	Ethanol-2	Ethanol-3	Glycerol-1	Glycerol-2	Glycerol-3
AN2436.2	13633.4	13352.3	14683.5	747.974	606.77	659	11556.1	12677.3	11507.4
AN2435.2	12571.9	11438.1	12586.6	609.583	587.446	587.438	9556.61	10452.9	9938.88
AN8979.2	270.982	302.887	295.576	30579	28926.7	27079.1	363.663	286.448	242.491
AN1918.2	427.555	421.405	331.268	21437.5	21849.2	21561.7	1195.21	1466.21	1119.43
AN5634.2	434.639	398.995	376.831	15420.9	15862.7	14652.8	477.605	499.443	458.365
AN8981.2	87.4832	103.016	109.869	17425.3	17424.2	19625.4	136.508	114.376	59.6834
AN1160.2	3399.08	2951.27	2945.48	702.221	736.213	806.129	13025.4	14556.4	13205.7
AN0554.2	4004.3	4013.18	3659.67	32030.3	32019.5	32785.8	10143.4	8572.88	8854.45
AN7287.2	605.867	592.688	559.962	13479.2	14074.4	14032.7	628.053	505.572	736.082
AN5210.2	13550.6	13001.5	11986.6	1755.24	1962.52	1755.37	9146.02	9877.72	10871.7
AN5860.2	8493.94	7640.94	8306.29	784.184	677.5	790.824	803.134	890.103	825.395
AN6653.2	816.093	845.677	854.598	14960	15403.3	14621.9	996.94	975.119	1023.29
AN8980.2	799.71	914.543	783.376	12257.4	12944.3	12996.4	602.123	513.348	974.553
AN8953.2	13944.5	12009.1	12397.2	617.302	559.842	535.985	616.88	567.825	498.735
AN1059.2	719.184	652.303	610.856	8219.06	7747.37	7938.11	822.522	927.014	575.879
AN1547.2	516.006	577.658	541.173	5435.81	5673.76	5461.58	493.987	513.205	756.02
AN2319.2	2852.27	2879.36	2654.51	12116.4	11991.2	11985.7	1095.15	1162.82	975.562
AN0941.2	7878.27	6611.55	7373.7	306.328	282.496	318.003	2217.63	2530.76	1604.79
AN6279.2	823.667	705.415	714.523	7930.93	7494.56	6948.33	909.833	1061.6	849.92
AN5626.2	3985.96	3759.73	3662.28	20764.4	19291.4	19507.5	5132.74	5224.74	4133.66
AN7208.2	1289.39	1064.63	1157.75	9903.36	9727.32	10557.3	1221.99	1134.61	840.577
AN1921.2	1493.16	1516.69	1354.86	5765.62	6511.34	6726.14	2195.12	2222.95	2089.44
AN5226.2	6382.89	6265.86	5090.9	20624	20863.7	21054.7	5754.62	6029.32	5836.15
AN1396.2	2869.91	2617.7	2632.11	1422.8	1401.09	1401.22	6540.52	7677.11	6851.55
AN2981.2	8193.38	7691.75	7610.58	2567.23	2742.45	2549.84	5401.62	6152.53	5638.68
AN2815.2	2778.72	2784.18	2398.37	974.162	1054.9	1043.41	4665.24	5524.37	5212
AN0688.2	16093.4	16191.7	15610.3	8208.41	8052.02	8236.84	14734.5	14377.5	15025.9
AN5604.2	998.911	852.316	821.068	9519.5	9480.66	10404.3	4005.68	4435.38	3396.42
AN1797.2	3864.54	3665.1	3173.27	518.988	490.178	532.045	2417.87	2210.74	1787.37
AN3079.2	586.163	559.033	511.008	1151.81	1155.19	1241.42	4819.09	4647.25	3625.09
AN5525.2	11836.1	11294	10688.7	23339.8	22755.2	21362.7	9686.95	11063.6	10405.3
AN6473.2	2936.46	2485.08	2516.83	338.938	338.314	329.246	413.9	484.546	346.562
AN6277.2	2718.25	2493.05	1950.35	326.464	312.743	328.344	2674.07	3710.29	3131.47
AN5564.2	5230.06	4944.68	4783.75	5778.63	6163.08	5795.71	1303.81	1495.7	1154.87
AN1993.2	8201.99	7994.56	7618.43	20091.2	20298	21123.7	8986.41	10294.5	7907.11
AN8803.2	650.771	615.643	466.206	529.893	467.705	473.41	8677.68	13895.4	12169
AN9121.2	2421.7	2413.06	1920.63	983.034	974.576	993.043	5357.6	5947.07	5835.26
AN4722.2	1471.88	1215.05	1178.55	783.441	794.969	784.783	6201.29	6424.91	4938.05
AN6525.2	419.699	326.619	293.722	4897.03	5024.57	5324.97	932.462	1244.84	792.548
AN5286.2	226.145	250.94	229.829	2336.21	2430.62	2497.45	257.642	221.379	222.889
AN6168.2	2076.89	1720.71	1371.01	12008.6	12357.6	12392.6	2775.69	3521.81	2853.29
AN2867.2	8041.08	7414.72	7789.64	3708.11	3570.39	3508.18	10064.4	9542.61	8430.42
AN6660.2	982.211	988.392	1199.75	241.702	227.931	258.498	9321.53	7308.59	4946.67
AN5444.2	4903.52	4075.24	4506.74	485.745	403.668	432.362	6159.65	5212.14	3445.32
AN8978.2	214.741	208.773	196.737	2098.82	1965.31	1998.32	455.077	442.511	332.09
AN4394.2	2212.62	2374.72	1524.34	316.869	318.734	273.808	6164.84	5428.27	4417.59
AN4643.2	159.597	166.606	187.976	1007.2	1049.44	965.749	143.88	155.835	167.486
AN7204.2	2512.67	2132.33	2495.62	3705.34	3734.07	4005.07	635.38	580.772	406.895
AN4575.2	23711.6	23517.7	23545.9	15665.6	14382.4	15059.8	28099.2	28906.1	30092.5
AN7169.2	749.808	586.088	489.582	2762.82	3169.56	3214.75	365.988	416.532	587.084
AN7436.2	10404	9104.5	9453.76	5783.2	6079.55	5996.72	12921.9	13463.5	12868.2
AN2425.2	864.281	784.574	699.94	371.231	332.749	367.939	2235.25	2996.69	2598.5
AN7042.2	382.213	346.418	336.429	2665.1	2794.31	3114.25	646.379	688.232	486.285
AN3954.2	13114.6	13197.6	13225.7	5030.66	5109.52	4755.67	11521	11121.1	10385.9
AN5440.2	653.53	582.39	671.812	2665.93	2640.76	2647.75	585.032	549.726	354.875
AN0860.2	3384.53	3149.37	3077.68	804.763	824.885	813.939	3519.15	4391.8	3457.29
AN7148.2	987.07	964.359	942.678	414.484	427.928	444.918	4880.66	5209.78	3354.37
AN2916.2	3872.87	4035.1	3764.22	11068.3	10855.3	11464	3951.89	4239.29	3426.77
AN7317.2	533.453	569.465	533.947	2344.47	1974.79	2045.63	547.657	388.47	834.457
AN9380.2	4270.45	4168.85	1804.24	697.61	596.068	569.539	13390.2	13739.2	12672.5
AN9001.2	7631.4	8029.66	8274.06	3078.81	2995.17	2815.2	7914.2	8760.41	8873.8
AN2941.2	671.81	654.426	477.362	231.008	248.493	253.765	3005.19	3122.68	2154.11
AN2045.2	1354.45	967.466	1355.2	424.428	475.231	474.253	3202.33	3623.9	2581.96
AN8890.2	477.343	424.894	249.871	262.532	235.955	228.366	5035.66	5949.79	3560.65
AN9450.2	8385.65	8698.7	8674.2	6795.93	7279.81	7304.96	13468.3	14308	14198.9
AN6048.2	3363.33	2807.96	2815.45	9488.52	8921.77	8656.08	2331.5	3163.66	2360.88
AN6650.2	1055.48	1086.17	981.783	4497.69	4716.23	4572.25	2360.92	2433.65	2092.12
AN8406.2	296.792	286.548	285.436	2967.62	3025.32	3215.33	556.891	596.595	360.917
AN8602.2	2752.07	2799.61	3225.88	1516.26	1559.19	1418.23	5740.4	5411.22	4672.68
AN4642.2	621.196	549.511	643.964	4197.81	4217.48	4410.64	623.891	586.268	375.573
AN2844.2	9994.75	8855.44	9179.92	9072.12	8960.79	9094.93	2045.59	1165.53	832.23
AN6037.2	4926.15	5098.75	4958.84	2627.49	2756.22	2558.55	5646.04	6018.54	5411.82
AN4025.2	4494.32	4180.32	4682.22	403.573	368.962	339.937	1759.17	2322.42	1202.67
AN8275.2	12422.9	12187.6	12079.8	20546.6	20638.1	20993	9697.52	10392.4	10635.1
AN7710.2	5674.43	5380.63	5241.45	1768.94	1756.9	1652.33	4854.14	5842.01	4473.13
AN7008.2	1006.64	960.111	958.323	3181.2	3507.13	3882.54	1613.37	1680.6	1320.59
AN6804.2	790.538	662.419	540.765	1663.73	1997.39	2144.72	3779.79	3945.5	3157.3
AN5762.2	249.279	237.403	205.424	231.43	236.916	251.886	2788.18	3325.78	2268.69
AN5907.2	1721.71	1482.98	1384.52	4172.99	5221.88	5255.14	4827.41	4821.29	4764.94
AN8977.2	165.728	178.952	173.688	1017.44	1192.22	1066.86	216.51	209.707	312.047
AN5109.2	413.672	394.141	417.413	1904.52	1830.57	1729.18	546.328	464.095	437.757
AN9148.2	6144.75	6141.85	5812.47	3689.47	3999.17	4078.85	8767.79	9467.13	8333.16
AN5993.2	404.695	421.432	407.889	370.285	390.993	366.009	1592.36	1466.51	1102.28
AN6470.2	2303.57	2214.39	2539.61	722.324	741.861	682.8	4746.96	4874.86	3529.68
AN7657.2	11453.9	11105.6	12641	7897.15	8329.42	9022.46	16471.8	17192.7	16616.7
AN7950.2	7967.64	7551.18	8270.65	5491.09	5880.62	6242.1	11853.1	12988.8	12340.9
AN7316.2	190.728	193.286	192.662	2019.09	1680.63	1834.43	291.992	307.676	171.213
AN6293.2	1238.79	1031.68	1222.08	3765.42	3570.87	3909.25	1284.6	1312.37	925.508
AN5591.2	4726.21	4212.14	4592.96	1638.84	1728.74	1757.73	4373.48	5383.11	4546.57
AN6669.2	5474.97	4485.6	4153.35	1344.83	1211.17	1208.77	3441.93	3714.16	3001.26
AN3223.2	4158.36	3904.53	3699.95	1085.17	1128.7	1112.41	2644.27	2911.64	2368.87
AN0886.2	469.603	461.849	484.251	2806.47	2866.15	2717	699.926	686.446	452.389
AN4252.2	4321.06	4197.24	4437.35	11063.6	12443.3	11130.2	4828.28	5075.77	3638.89
AN6089.2	5017.94	5022.51	4875.71	7135.39	6964.69	6458.14	3128.77	3426.52	2857.36
AN0493.2	348.144	381.085	392.352	342.151	360.085	422.089	3146.59	3156.67	2251.18
AN0179.2	2223.97	2163.71	2377.96	5600.04	5771.39	5338.88	3421.23	3485.25	3274.59
AN5356.2	1726.74	1821.41	1777.91	4472.19	4285.97	4111.02	1773.94	1569.7	1463.58
AN0689.2	1254.1	1133.75	1188.83	4344.41	4156.07	4210.53	1600.86	1742.85	1203.13
AN2761.2	14513.4	13645.7	13840.7	11690.5	11780.4	12026.2	15961.4	15883.7	15272.3
AN3203.2	1688.62	1626.37	1648.83	1333.99	1406.73	1378.27	4958.18	4934.15	3618.67
AN1813.2	448.413	496.544	473.29	1144.41	1388.81	1283.1	539.879	440.35	622.845
AN0896.2	4078.58	4262.39	4281.68	11904.9	12079.9	13839.4	5618.03	5205.04	3962.17
AN0667.2	3872.26	3688.74	3612.69	1301.94	1400.95	1516.56	3328.61	3355.57	2624.59
AN2000.2	2815.03	2642.51	2380.49	2888.49	3355.27	3202.73	8360.71	8413.91	7459.48
AN3359.2	587.844	483.558	477.929	1769.9	1909.18	1894.09	691.476	753.989	538.162
AN5589.2	1517.05	1220.28	1326.16	1273.14	1276.1	1241.02	4128.96	4880.61	3834.27
AN6075.2	5768.19	5413.38	5327.58	2120.92	2110.95	2115.75	4491.05	4030.67	3212.21
AN9285.2	1187.69	915.051	800.31	715.118	742.449	769.609	4180.65	4416.96	3414.98
AN1015.2	1162.51	1141.65	1029.11	909.803	838.802	888.24	2966.23	2904.21	2337.99
AN0301.2	386.895	388.256	384.829	698.969	606.503	586.674	1529.57	1863.47	1311.76
AN7193.2	3037.76	2921.05	2649.38	1564.09	1678.35	1465.66	5629.66	5063.71	4545.38
AN7443.2	5148.24	4433.27	4895.81	2445.86	2401.19	2523.11	6133.52	6551.6	5450.38
AN2548.2	3689.93	3484.32	3934.28	1831.35	1603.09	1711.38	5170.05	4534.9	3844.14
AN8547.2	1770.97	1551.14	1580.85	4434.81	4362.17	4165.63	1376.22	1395.42	1084.98
AN1812.2	3250.43	3029.16	3394.45	2005.09	1999.06	1901.06	6283.64	6168.14	4852.87
AN3179.2	2446.78	2252.32	2358.81	1823.23	1747.23	1769.85	3444.62	3706.4	3317.65
AN7568.2	1121.14	1029.09	942.221	3742.69	3832.45	4179.34	1190.38	1292.89	900.131
AN7470.2	380.243	413.26	374.657	1179.94	1434.14	1421.79	360.014	388.831	378.382
AN1338.2	2585.93	2697.24	1220.56	630.028	634.345	617.689	8193.61	8135.17	6556.1
AN9168.2	5578.96	5295.39	4988.09	7701.17	8017.38	8023.3	10431.6	10793.5	9509.07
AN1847.2	892.033	822.254	714.425	513.492	595.549	558.924	2211.6	2331.14	1746.55
AN8007.2	582.315	687.294	239.96	255.205	266.008	282.514	4742.33	4304.67	3405.03
AN6050.2	1822.13	1613.67	1745.74	971.609	1002.68	1090.3	2878.88	3116.14	2528.82
AN5122.2	4547.1	4820.94	5060.1	10417.1	10550.4	8740.06	3398.97	4530.68	3289.21
AN6985.2	600.945	551.911	520.201	287.471	308.513	344.496	1763.41	2082.41	1311.4
AN9295.2	3592.16	3274.23	3070.54	2534.42	2226.26	2075.24	7137.17	6812.23	5568.39
AN8242.2	294.232	320.543	250.034	292.362	276.824	280.108	1189.29	1649.69	976.612
AN3804.2	13250.6	11664.3	13539.2	9698.48	10622.4	11489.2	18013.3	19114.1	17858
AN0240.2	16590.9	16860.2	16364.2	8814.73	9227.45	9839.31	15182.2	15191.4	15294.3
AN1814.2	1997.92	1661.31	1857.27	503.274	548.337	615.146	1606.55	1978.72	2053.25
AN0288.2	816.726	735.71	856.207	2664.03	2273.64	2317.94	460.01	578.671	510.86
AN0178.2	698.113	647.55	577.728	1539.5	1569.72	1471.23	385.562	352.098	361.029
AN1670.2	314.209	289.202	266.213	396.673	340.404	307.101	1845.68	2073.14	1094.7
AN2583.2	1005.73	1283.4	1185.14	1895.25	1799.54	1090.17	620.209	757.947	881.929
AN1094.2	4278.75	4139.36	4449.04	8011.99	8174.36	8283.81	2568.26	3212.94	2205.23
AN1923.2	3343.93	2974.02	2649.56	6674.21	6667.68	6869.82	2425.2	2929.25	2548.69
AN3567.2	715.464	739.296	801.999	1172.13	1233.22	1125.94	805.167	557.23	886.452
AN7074.2	1793.49	1701.32	1734.62	1593.9	1824.56	1731.37	3638.72	4265.44	3754.35
AN1631.2	1521.83	1433.98	1560.11	1034.82	959.56	844.869	544.064	542.003	476.271
AN2385.2	3541.35	3199.25	3674.12	1195.35	1147.48	1205.58	2345.18	2521.22	1720.95
AN8793.2	4825.93	4339.86	4876.96	10317.5	10530.4	10201.6	3937.57	4773.14	2980.93
AN7414.2	505.242	519.254	357.244	351.81	352.941	345.324	2503.35	2262.89	1527.6
AN1342.2	3717.54	3577.44	4079.39	8483.67	8565.07	7967.04	3836.32	3840.73	3098.92
AN8707.2	4538.07	4750.29	4701.31	8181.75	8557.95	8082.76	3943.67	4595.25	4324.64
AN7233.2	1242.26	1260.4	1159.73	3384.86	3543.5	3236.22	1121.22	862.346	902.65
AN2332.2	2612.93	2527.21	2681.34	6657.61	6929.1	7699.96	2625.08	2710.04	2415.45
AN6246.2	11179.7	10693	11634.1	18440.9	18285.6	17374	9341.54	9493.72	7747.76
AN8175.2	1255.53	1533.51	1288.14	1172.17	1189.01	1173.3	3543.5	2495.86	2828.73
AN0973.2	751.705	790.056	394.597	345.194	341.411	363.925	3082.37	3223.41	2113.73
AN1458.2	1098.04	1068.4	1068.83	1902.25	1976.87	2076.04	913.483	1042.81	978.54
AN2099.2	610.659	616.734	482.733	1383.05	1622.14	1828.9	428.373	415.541	438.961
AN2426.2	7028.69	7154.49	7377.96	6517.72	6587.5	6819.36	10994.6	10575.4	10664.8
AN7232.2	495.839	472.209	438.973	2209.87	2421.08	2356.45	353.865	298.134	285.87
AN7785.2	1774.35	1630.25	1739.88	1736.41	1962.23	1825.08	3552.78	3781.88	3593.04
AN2343.2	3289.96	3291.14	3680.58	4165.28	4537.22	4635.78	2182.14	2198.72	1928.51
AN1426.2	298.3	307.882	285.046	709.185	767.388	736.74	365.071	354.355	361.742
AN0443.2	1309.59	1210.67	1194.08	1850.54	2023.87	1982.07	3352.01	3475.29	2574.29
AN4812.2	657.994	689.671	509.588	462.461	486.53	579.571	2294.97	2044.86	1588.53
AN6644.2	4903.19	4219.93	4094.81	3830.97	3699.38	3779.9	1756.51	1793.81	1374.5
AN5490.2	530.553	580.692	423.832	308.624	338.465	351.949	1044.68	1173.83	1032.05
AN6401.2	4963.62	5008.34	632.698	606.263	531.904	536.87	19084.7	19783.2	19691.7
AN3206.2	2978.08	2524.59	3345.39	6785.3	6635.1	6821.83	2714.27	3026.9	2274.21
AN3795.2	3924.01	3605.2	3367.9	1945.75	2038.98	1953.31	4452.1	5165.26	4312
AN4170.2	1206.45	1167.36	1179.5	511.86	491.023	467.114	366.925	430.213	473.268
AN2015.2	2290.01	2134.48	2169.24	1346.72	1423.95	1454.58	3124.46	3756.43	3501.97
AN4908.2	4511.97	4186.74	4385.79	7004.1	6641.75	6711.23	2620.47	3119	2246.79
AN1274.2	2726.02	2615.37	2953.86	5693.9	6631.68	6947.17	4234.54	4593.17	3861.52
AN5571.2	4062.86	3681.51	3580.8	7044.02	6936.7	6729.52	3372.52	3833.17	3061.71
AN1941.2	2425.18	2773.33	637.441	530.827	551.993	620.158	14072.8	14506.2	12857.7
AN4264.2	1845.13	1810.18	1366.06	972.965	1078.68	1150.95	3084.78	3612.88	3432.14
AN5828.2	1462.64	1266.41	1441.36	4864.74	5067.98	4733.6	2751.39	3103.31	2147.63
AN0723.2	1219.12	1131.5	1244.04	865.436	898.924	876.347	2018.75	2944.99	2600.07
AN8777.2	248.582	237.58	240.237	886.421	855.269	904.864	361.936	284.935	279.192
AN7476.2	528.869	532.957	491.429	799.44	754.048	708.395	1245.55	1379.17	976.821
AN1505.2	1739.16	1822.77	1801.97	1846.9	1915.66	1868.21	859.392	857.184	808.393
AN2767.2	2136.11	2160.43	2138.98	3380.47	3410.42	3517.69	1701.03	1808.5	1623.63
AN6132.2	1261.58	1214.81	1292.34	2273.43	2267.97	2365.28	1197.7	1310.58	1215.38
AN4050.2	511.789	490.531	461.786	1379.46	1313.17	1390.36	636.593	534.388	530.587
AN7944.2	374.129	355.822	464.617	1097.73	1454.17	1598.1	299.742	364.415	273.888
AN8390.2	343.09	308.951	291.131	2794.15	2519.96	2620.92	2056.61	1375.83	1053.78
AN5437.2	1178.02	1196.05	764.649	395.573	378.38	383.677	2342.49	2219.72	1690.99
AN5836.2	1699.76	1503.34	1326.99	1271.05	1145.02	1111.65	2845.29	3046.9	2738.32
AN2387.2	3452.94	3147.59	3339.15	4631.22	4617.3	4319.24	1579.11	1391.58	925.856
AN7937.2	4654.16	4747.72	5619.52	10382.5	12553.4	12144.2	9463.85	10992.5	11450.8
AN0824.2	956.234	1007.21	1009.6	2830.08	3142.42	3045.08	1507.23	1537.88	1300.52
AN6697.2	15649.1	14329.5	15244.2	12152.1	12132.8	11442.8	17908.5	18358.3	17341.6
AN3075.2	1701.12	1567.01	1570.47	1336.17	1355.54	1475.18	3257.97	3675.84	2840.19
AN4397.2	439.029	412.063	464.148	1639.1	1678.63	1585.85	609.662	685.587	448.61
AN5859.2	559.968	554.677	528.886	1288.49	1399.06	1407.67	532.636	393.303	663.835
AN1915.2	1899.02	1554.34	1702.03	2813.4	3314.23	3287.15	1155.01	1333.31	1211.71
AN2017.2	2802.42	2466.26	2650.33	1099.03	1047.62	1090.47	2432.56	2588.82	2000.99
AN9130.2	424.621	486.33	480.653	954.395	1045.47	980.699	499.547	458.823	596.857
AN8130.2	543.24	468.029	448.37	551.803	577.568	537.492	1532.41	1857.04	1317.52
AN7632.2	3463.57	3379.63	3544.87	5676.42	5631.43	5890.21	4194.79	4097.74	3740.94
AN3627.2	329.606	279.469	251.402	210.556	248.826	273.201	1297.36	1615.64	959.048
AN0231.2	2553.18	2847.29	424.787	378.914	353.14	346.801	15118.3	14638.8	13231.1
AN1848.2	1318.24	1267.72	1020.28	805.192	782.242	792.531	2492.58	2848.39	2249.54
AN4276.2	1473.63	1424.76	1236.19	905.533	811.495	818.107	2047.81	2031.24	2042.05
AN4390.2	11843.3	10968.9	11882.9	9299.38	9149.36	9139.3	13508.4	14753.2	13935.2
AN8785.2	2147.93	2178.26	2035.03	4715.31	4488.27	4627.76	1755.02	2066.66	1612.44
AN1604.2	971.25	1017.34	682.566	577.698	574.188	606.621	2922.26	2825.28	1923.64
AN3566.2	536.456	477.812	692.101	1437.19	1529.63	1369.71	295.14	346.379	247.682
AN6718.2	354.634	316.148	301.983	306.045	345.086	337.795	1072.1	1456.92	806.478
AN2903.2	5360.05	4959.9	5420.41	6010.89	6649.27	6276.48	7878.24	8405.25	8510.5
AN2951.2	1679.78	1658.93	1820.51	648.587	583.67	588.629	1873.65	1818.54	1170.5
AN3466.2	8069.81	7869	8118.54	11710.4	12055.9	13237.3	8035.36	8452.18	7346.04
AN3925.2	3602.34	3177.61	4876.62	1791.04	1952.23	2356.37	6419.22	9208.69	7882
AN8982.2	249.631	265.997	248.702	569.01	563.89	576.111	303.676	235.903	428.986
AN5682.2	2099.48	1922.13	2061.34	1261.67	1478.07	1493.75	3106.18	3417.02	3422.2
AN8689.2	2944.92	2609.18	2819.36	1005.16	1028.19	955.572	1343.98	1516.58	1087.89
AN1425.2	1465.75	1874.59	1594.47	2107.27	2114.36	2037.37	1638.92	1563.4	1967.12
AN7590.2	384.118	340.823	367.472	340.437	346.934	355.998	2131.33	1832.37	1087.53
AN1837.2	316.905	329.231	277.654	252.721	251.846	266.099	1832.8	3323.06	1642.02
AN4299.2	1114.63	905.445	895.788	786.296	799.854	801.018	2150.11	2505.43	1913.19
AN7798.2	1271.64	1272.48	1112.98	1437.1	1466.1	1408.42	499.87	470.835	443.862
AN9306.2	769.03	907.144	686.347	670.112	587.268	655.471	1264.42	1228.73	1074.77
AN7315.2	798.556	901.684	877.743	1607.22	1317.22	1377.59	689.844	624.043	600.858
AN7365.2	857.711	970.896	961.833	1489.33	1614.98	1937.65	1079.7	808.6	1990.4
AN7468.2	838.373	686.76	783.89	2959.31	2819.4	3043.71	922.193	982.912	626.765
AN0942.2	961.23	924.088	868.942	563.254	604.256	536.992	1873.7	1921.06	1325.16
AN7331.2	490.61	467.84	489.225	1533.52	1683.84	1676.51	951.449	801.717	1047.39
AN7792.2	423.201	432.541	643.341	1313.99	1600.15	1553.79	265.676	256.977	384.615
AN3068.2	1188.87	1044.72	1263.54	1780.89	2003.43	1778.59	717.233	834.539	564.669
AN4023.2	624.213	568.861	655.235	1692.11	1614.14	1514.41	548.976	653.119	407.665
AN2549.2	5462.55	4798.73	6138.66	2828.88	2209.22	2437.61	7009.74	6611	5665.15
AN4859.2	20499.8	19432.8	20027.8	16468.4	15953	17352	22256.4	23388.8	22782.6
AN0230.2	1044.48	1286.19	1026.02	1019.19	1025.08	1203.77	2806.54	2776.5	2709.52
AN8943.2	3665.39	3892.88	3355.56	2820.58	2917.68	2428.91	2602.86	2509.47	2821.71
AN0870.2	15987	15179.4	16786.5	21908.7	21381.7	22937.2	14786.1	15195.9	13222.7
AN0733.2	20311.6	19522.1	19634	16043.6	17188.5	17672	21309.1	21622.8	21530.8
AN6499.2	11420.6	11307.9	11329.1	21009.8	21486.3	21402	15023.9	14664.7	14865.3
AN7594.2	24150.4	25325.5	25237.8	20771	21276.8	21917.2	26669	25740.6	26500.1
AN2157.2	664.2	554.588	601.788	348.865	384.06	393.288	1768.16	1610.36	1037.22
AN6940.2	265.056	277.339	325.869	692.932	721.221	698.012	268.556	232.432	268.097
AN2471.2	187.754	161.421	146.767	192.748	167.698	147.111	1454.4	1710.62	828.893
AN8670.2	473.744	445.119	469.708	213.263	219.421	214.219	793.198	917.525	557.721
AN5752.2	990.643	942.805	981.821	2097.84	2343.8	2125.87	946.665	988.54	680.485
AN4423.2	2485.42	2182.19	2258.92	5267.73	5583.53	5098.35	2672.16	3056.04	2146
AN0054.2	4752.33	4713.06	4542.11	2877.71	2747.25	2805.82	4196.3	4475.21	4112.01
AN4885.2	819.387	804.431	759.334	1549.91	1615.78	1762.63	534.136	553.302	850.548
AN5046.2	2819.05	3032.87	3323.62	3010.67	2832.79	2822.16	4944.73	6588.02	5777.27
AN3675.2	7576.57	7214.4	6866.45	5257.88	5303.15	5486.76	8096.61	8915.25	8275.65
AN0943.2	7043.74	7022.58	7095.27	8874.26	9325.77	9291.19	6701.13	6764.43	6149.69
AN5698.2	966.457	873.827	888.343	1797.64	1948.24	1835.06	976.283	955.766	801.849
AN0122.2	998.038	906.828	879.384	2198.09	2302.11	2155.24	1276.3	1351.6	1074.61
AN6588.2	6438.9	6223.1	6649.76	4602.49	5364.92	5376.82	8676.49	9274.36	9583.2
AN4046.2	1924.16	2135	2071.93	3157.11	3271.45	2987.46	1397.94	1580.7	1551.98
AN5331.2	374.828	421.912	403.009	666.994	718.943	694.604	775.115	840.334	706.395
AN4438.2	3441.12	2826.18	3599.23	1150.98	1264.17	1179.15	2591.4	3413.16	2516.01
AN8461.2	9171.38	8775.03	8075.73	7468.51	7313.69	7386.75	11953.8	12332.6	11534.1
AN6207.2	997.992	951.492	831.481	2061.12	2266.95	2433.48	1015.71	1030.78	859.439
AN2466.2	1043.33	972.588	954.225	2175.16	2127.96	2261.59	2052.58	2148.43	1601.06
AN5169.2	579.143	608.457	460.841	389.015	421.501	429.871	1023.45	1032.49	963.626
AN5335.2	554.45	469.282	430.277	1166.54	1353.93	1318.4	477.788	454.214	487.589
AN8755.2	1020.03	839.553	893.49	2801.52	2849.5	2794.5	1822.79	1862.48	1171.55
AN7334.2	2234.98	1969.88	2194.58	3049.33	3064.45	3166.65	2078.3	1962.15	1646.07
AN6701.2	913.738	895.538	846.349	2184.45	2411.51	2204.2	1457.02	1468.66	1044.34
AN5132.2	6701.47	6597.97	6927.65	8346.86	8415.42	8932.27	3821.29	4613.51	4008.07
AN0369.2	6159.97	5064.23	7047.95	8064.78	7834.49	7335.02	3538.06	3583.52	3162.15
AN5834.2	18308.3	17351.8	18246.1	14878.3	14923.6	13970.3	19608.2	20598.1	19219.5
AN7463.2	585.605	618.931	595.024	831.405	788.643	728.476	570.487	499.203	647.22
AN3402.2	298.069	333.884	304.418	887.856	954.091	925.742	269.577	263.236	438.24
AN1169.2	419.962	422.445	386.823	359.619	411.437	413.957	1081.84	1215.2	915.41
AN5129.2	14253	14213.4	14421	11107.5	11127.6	11407.6	10905.8	11420	10719.9
AN3729.2	7934.29	6534.23	7302.01	4955.7	4659.96	5480.9	8701.75	9967.93	8723.38
AN8829.2	624.627	626.547	509.418	595.025	546.743	548.989	1585.53	1774.25	1301.48
AN6717.2	12070.5	12446.7	12291.7	17076.4	17800.6	18015.3	12996.2	13740.3	14485.8
AN3304.2	299.183	323.363	266.896	267.84	271.054	342.184	874.721	1202.5	893.864
AN4292.2	1891.18	1761.92	1915.65	1768.33	1921.47	1942.09	3995.9	3997.68	3340.46
AN3180.2	1832.02	1568.18	1634.23	1284.65	1318.77	1171.6	2465.7	2799.63	2260.71
AN4361.2	3536.12	3656.79	3364.18	5323.17	5350.85	5448.37	3136.6	2927.68	2714.41
AN6366.2	4778.11	4166.7	4204.54	6136.32	6891.12	7022.73	4587.06	4622.04	4340.8
AN5206.2	8739.4	8698.56	8600.24	10635.3	11270.7	11364.2	7528.4	7961.93	7471.93
AN6643.2	7500.45	7693.04	6855.35	6540.83	6214.27	5947.83	4490.28	4256.66	3786.73
AN0210.2	1886.47	1628.41	1876.19	1102.39	1188.06	1257.76	2730.38	3118.11	2769.64
AN5442.2	3398.89	3191.07	3353.02	3633.73	4297.91	4403.7	5312.24	5929.78	5833.42
AN9403.2	13778.6	12840.8	13541.1	8946.08	9420.22	9612.68	9851.28	10448.2	9807.71
AN7459.2	4273.41	4514.24	4295.67	2198.12	2200.11	2073.84	3558.65	3841.69	3435.67
AN1155.2	4721.03	4730.65	4768.88	4290.39	4566.17	4985.27	7092.7	7063.57	6562.07
AN8781.2	6491.4	6359.45	4917.82	4428.42	4337.11	4464.61	8767.95	9513.63	8899.14
AN9340.2	3692.84	3017.28	3473.66	1654.48	1682.02	1450.23	875.516	1425.43	961.682
AN3431.2	1306.6	1210.66	1252.3	2858.67	3038.89	3250.48	1359.5	1507.25	907.022
AN2547.2	6847.89	5948.36	6488.81	3329.15	2173.49	2663.67	7613.8	6669.66	5587.67
AN5858.2	1203.27	1146.5	1185.41	2243.99	2240.23	2360.29	1299.87	1151.76	1093.49
AN1794.2	1103.72	1004.12	916.728	364.389	394.044	424.081	654.579	745.813	648.314
AN8664.2	1552.16	1424.95	1388.2	1949.48	2146.39	2091.99	3631.32	3701.17	3446.05
AN5111.2	9906.15	10057.3	9332.12	5920.24	6183.75	6393.44	6944.12	7687.15	6787.18
AN6116.2	384.959	402.566	319.98	250.019	263.228	277.18	711.587	973.211	758.192
AN8735.2	603.826	637.193	592.677	1128.5	1079.9	1097.35	748.849	709.804	595.819
AN4927.2	7884.64	7885.31	8280.59	10528.4	11442.1	10846.5	8830.52	8477.09	8209.44
AN6254.2	3635.6	3657.34	3593.34	3790.59	3853.4	3671.16	2114.36	2184.81	2915.32
AN7256.2	666.278	673.145	663.298	1286.06	1375.43	1221.04	528.103	536.604	586.14
AN4008.2	794.685	911.574	851.69	877.224	772.138	827.054	1022.78	859.232	993.725
AN7451.2	1195.43	1140.18	1111.86	1212.37	1268.03	1350.36	2267.38	2703.5	2006.2
AN3307.2	924.228	791.835	1058.54	420.893	361.069	330.299	477.268	494.865	354.944
AN7683.2	774.276	722.783	604.876	589.271	601.462	650.932	1168.47	1235.5	1025.99
AN5012.2	1747.88	1639.63	1475.06	822.722	824.683	677.874	1353.95	1560.34	1146.11
AN3783.2	341.046	381.934	357.603	418.039	391.746	508.917	2100.72	2366.03	1562.7
AN6105.2	974.394	1037.05	1096.24	1011.69	1019.08	1055.44	1081.2	876.79	928.682
AN3428.2	1631.65	1403.36	1420.7	2016.48	2095.46	2178.59	3449.71	3574.64	2944.42
AN5885.2	578.947	530.949	221.182	172.085	181.426	173.319	1588.92	1827.91	1091.78
AN0933.2	2034.5	2149.42	1852.69	3417.71	4010.98	3973.74	3584.66	3857.99	3190.95
AN0257.2	474.374	401.03	443.88	1541.47	1567.73	1575.96	594.902	731.968	337.659
AN5353.2	2979.36	3159.17	2034.42	788.285	871.335	882.638	2281.15	2003.65	1752.18
AN1543.2	1403.27	1149.34	1228.43	2725.9	2655.55	2947.99	3481.26	3215.92	2426.12
AN4654.2	1196.62	1064.19	1112.87	688.405	763.308	644.019	1386.76	1602.72	1116.08
AN4702.2	1012.04	1212.41	1015.96	1011.99	957.018	1019.36	1784.79	1681.78	1570.73
AN2762.2	1541.37	1317.91	1244.11	1984.27	2088.09	2156.58	3346.56	3166.41	2570.48
AN0964.2	798.641	810.793	707.824	766.552	689.229	691.135	1684.75	1382.26	1393.97
AN3832.2	3544.38	3097.61	3535.15	4691.54	4498.26	4403.45	1911.04	2334.88	1300.79
AN5131.2	3854.6	3514.9	3613.28	4086	4580.57	4257.49	6792.56	6653.85	5671.75
AN4148.2	2089.37	1829.35	1470.03	2075.26	2542.58	2313.28	831.81	1184.92	784.725
AN4674.2	1823.39	1706.92	1933.7	951.708	956.084	1003.16	2158.24	2964.05	2049.35
AN0734.2	19266.8	18900.8	19400.8	16398.5	17112.5	17181.1	20269	20829	20479.9
AN7469.2	594.344	514.885	578.372	1747.29	1700.14	1435.03	614.332	787.459	474.786
AN3853.2	1919.7	1693.36	1731.75	2978.4	2880.15	2997.59	1464.99	1621.3	1270.16
AN5906.2	924.634	904.9	871.54	1484.84	1662.42	1519.42	657.362	707.272	532.517
AN8097.2	332.876	367.022	384.515	876.579	924.813	765.87	349.258	294.173	358.229
AN7589.2	1172.19	1140.47	1160.83	1841.15	1799.95	1840.91	1517.88	1402.34	1870.6
AN6645.2	4043.1	3718.28	3374.57	1861.58	2081.28	2131.43	1539.58	1986.61	1564.09
AN2268.2	4479.41	4200.41	4600.44	5525.73	5605.68	6010.25	3315.99	3500.53	2544.58
AN2873.2	953.431	892.854	822.687	1739.16	1889	1950.65	924.944	963.375	822.888
AN9071.2	1179.69	1092.84	1308.47	779.613	797.112	779.362	1644.73	1984.66	1623.14
AN8548.2	1581.12	1398.58	1663.4	2867.69	3272.22	2569.92	1089.49	1290.51	969.812
AN7224.2	1393.28	1266.48	1347.87	2206.71	2183.3	2504.33	982.564	885.076	593.768
AN9093.2	6578.51	6247.92	6532.81	6729.2	6760.9	7407.73	4060.37	4398.84	3205.45
AN5577.2	4779.32	4680.66	5030.05	7490.1	7788.53	7659.65	6294.75	6636.48	5618.1
AN5753.2	2793.53	2864.2	2749.15	4547.53	4912.67	4444.47	3670.06	3336.43	3333.71
AN3730.2	746.143	687.922	752.984	459.082	444.726	409.754	1030.42	1580.77	1083.77
AN8928.2	1277.91	1050.03	937.487	699.285	626.466	582.475	504.821	542.555	499.189
AN1677.2	690.583	852.889	763.595	773.14	786.52	835.81	1414.64	1290.19	1700.4
AN3121.2	784.696	765.566	779.793	486.321	465.747	433.909	1992.17	2522.7	1511.96
AN5878.2	1090.42	1097.94	969.097	1761.27	1875.25	1858.88	1277.7	1285.42	1242.24
AN6248.2	3512.79	3495.92	3809.01	4414.7	4843.17	4258.87	2266.64	2668.98	1887.54
AN4151.2	842.734	693.117	873.208	1780.88	2000.6	2093.97	735.647	829.127	501.529
AN7727.2	1823.97	1659.54	1701.8	919.659	791.499	807.562	1790.37	1767.38	1291.47
AN3113.2	4829.57	4485.94	5189.7	2973.7	3495.28	3656.85	5498.49	6057.01	5902.85
AN3112.2	8129.93	7570.68	8262.95	4992.67	5211.05	5018.81	7605.01	8958.12	8789.47
AN3058.2	12898	14283.5	12847.5	9568.88	9807.38	10034.6	8751.3	9532.15	9075.82
AN7102.2	497.564	456.062	454.166	560.121	575.973	589.937	1422.61	1408.95	1014.36
AN1719.2	1039.03	1029.35	870.875	461.178	444.607	447.031	1469.16	1699.23	1155.46
AN1084.2	6370.28	6493.58	6314.65	8158.58	8522.96	8946.43	4857.7	5248.87	4356.67
AN1409.2	8213.01	7862.75	8320.75	4375.9	4577.12	4943.57	7822.89	7752.83	6512.89
AN8972.2	1033.2	1117.8	989.369	1470.08	1320.37	1330.83	1094.82	957.895	997.706
AN8967.2	1310.11	1365.92	1460.62	1606.33	1727.64	1650.77	1059.37	996.166	1062.39
AN4528.2	733.588	672.365	745.097	731.756	899.091	812.007	1423.81	1723.58	1294.56
AN3606.2	1228.6	1207.4	1001.8	749.859	671.608	840.206	1737.55	1699.63	1700.61
AN1330.2	1499.57	1437.8	1639.39	2305.33	2625.14	2303.47	1392.45	1415.08	1232.47
AN1446.2	2623.45	3100.35	3268.16	3534.37	3611.62	3602.38	2565.28	2312.31	2663.76
AN3258.2	1620.71	1510.39	1794.68	1656.28	1838.06	1751.02	820.861	1051.11	780.391
AN5763.2	202.77	195.528	164.836	191.888	200.429	202.969	1164.22	1306.11	751.646
AN6234.2	468.524	440.319	479.544	813.068	1005.82	918.715	740.543	899.473	988.514
AN9407.2	7757.49	7090.82	7353.53	6759.07	5477.64	5983.07	3531.77	4246.17	2980.58
AN5660.2	3255.29	3052.15	2986.74	2508.07	2899.7	2922.83	4061.51	4782.05	4275.67
AN4688.2	261.73	270.61	262.881	721.916	731.425	719.224	805.415	807.198	478.763
AN5547.2	768.048	640.529	825.126	263.739	283.235	287.462	577.635	645.893	460.81
AN2168.2	712.489	712.292	536.447	679.566	700.55	678.569	1563.23	1719.56	1301.98
AN0252.2	13621.4	12959.7	13782.1	17493.8	16877.6	16332.5	13399.1	13843.8	13772.5
AN3592.2	6039.49	5304.84	5567.62	4425.21	4661.53	4281.46	7360.66	7198.33	6593.46
AN5645.2	124.086	111.311	112.634	567.287	596.429	561.186	307.284	299.531	136.732
AN1920.2	260.357	253.384	225.941	192.884	222.317	218.101	510.458	694.829	455.934
AN7588.2	3211.4	2955.57	2950.02	1256.23	1279.22	1162.48	2317.6	2568.33	1773.22
AN3922.2	4249.45	4261.76	4820.18	5532.17	5716.29	5817.84	4216.07	4028.79	3439.9
AN0904.2	1048.47	1433.2	1074.78	1015.78	1018.18	954.363	1602.11	1626.17	1883.56
AN9408.2	9256.28	8703.36	8935.61	8216.24	7009.37	7827.42	4978.54	5989.78	4337.6
AN4434.2	2905.36	2746.09	3184.34	4057.94	4320.17	4556.5	2594.7	2554.14	1912.33
AN9446.2	1254.84	1092.76	1355.84	2115.65	2282.81	2591.98	1206.07	1280.06	931.339
AN8346.2	4015.83	3745.27	3992.49	4636.15	4679.78	4521.32	2360.14	2591.16	1984.53
AN8782.2	1247.59	1128.74	1217.62	3373.92	3297.46	3350.2	2728.75	2579.71	1791.97
AN1534.2	11400.1	11627.4	11979.3	14685.3	14968.3	15235.5	11747.1	12271.2	12136.8
AN2279.2	9103.35	8134.15	9033.09	6732.11	7263.21	7044.54	10151.1	10636.8	9313.49
AN0357.2	9463.21	8864.93	9753.97	11558.4	11288.8	10820	8309.17	8375.99	7050.65
AN6348.2	3409.53	3202.42	3700	4313.97	4452.11	5062.02	2715.83	2904.2	2188.98
AN4871.2	1290.11	1565.13	1568.94	2000.49	2207.43	2422.83	1479.56	1246.33	1751.09
AN8229.2	2631.78	2485.86	2682.33	3637.29	3514.67	3574.77	1489.3	1762.44	1186.96
AN5162.2	11206.5	11156.9	11163.1	7443.04	8070.35	7446.57	8413.25	9364.44	8908
AN1601.2	812.857	815.344	843.338	402.173	378.589	372.722	1178.45	1035.19	822.259
AN4844.2	1258.91	1086.55	1223.45	926.181	993.853	962.683	2096.55	2358.44	1838.19
AN4164.2	1428.32	1339.15	1457.23	2380.7	2666.57	2949.93	1114.56	1201.97	693.866
AN5665.2	657.347	956.429	651.092	906.397	927.319	1024.36	913.2	918.687	1043.22
AN1718.2	1027.69	1037.44	833.778	567.749	538.916	571.595	1277.9	1658.32	1736.85
AN0310.2	2173.85	2018.3	2160.26	1498.39	1460.25	1458.02	958.779	1165.41	813.233
AN5134.2	5097.99	3906.51	3693.41	6711.72	5876.7	5980.69	2741.04	2748.64	2178.77
AN8102.2	1642.08	1449.08	1818.8	3128.2	3359.56	3118.77	1350.21	1588.47	956.776
AN1709.2	2154.96	2046.14	2411.21	2614.66	2569.92	2696.3	1313.51	1463.01	1119.05
AN2937.2	1049.61	1559.04	1273.56	1213.48	1350.4	1652.89	1991.05	1687.49	2016.11
AN3739.2	6176.58	6100.36	5747.79	4717.19	4962.53	5424.2	6788.72	6913.74	7269.89
AN2243.2	7769.72	7536.01	7561.11	5389.28	5362.44	5259.28	5419.01	5508.89	4675.46
AN4938.2	2649.33	2374.88	2642.3	1349.08	1387.18	1203.38	2354.64	2874.19	2101.11
AN2859.2	389.391	389.948	402.748	363.162	381.28	471.552	821.782	716.18	544.444
AN1716.2	492.625	489.562	459.444	286.276	303.052	276.781	694.09	823.965	528.472
AN4929.2	2733.95	2414.95	2445.42	2337.06	1994.84	2037.94	4382.33	4596.36	3433.34
AN2120.2	3937.09	3680.99	3733.87	2950.63	2775.47	2497.93	1785.57	2210.42	1532.36
AN8188.2	4009.41	3939.68	4037.57	3856.6	4115.78	4146.21	2557.81	2803.72	2281.87
AN8273.2	6981.56	6787.64	7094.05	8729.16	9158.4	9127.4	6222.58	6657.24	6127.54
AN2999.2	3516.38	3108.84	3523.84	4555.66	4740.85	4425.63	2700.53	2973.88	2106.27
AN4641.2	353.215	372.775	346.613	403.863	379.266	358.819	692.55	1079.51	862.139
AN0034.2	414.476	407.018	365.076	492.78	486.848	453.604	1053.36	1426.33	935.451
AN0495.2	2426.78	2432.23	2640.3	1385.24	1317.78	1341.98	2438.9	2471.12	1797.23
AN3520.2	1306.6	1560.08	1578.42	1260.78	1180.07	1120.08	1340.48	1409.18	1658.35
AN4906.2	1405.01	1223.76	1223.27	803.696	772.827	802.551	2010.95	2052.66	1327.4
AN3184.2	867.736	864.972	887.324	1014.48	1014.02	927.34	1847.2	2018.32	1490.68
AN1509.2	385.553	418.224	240.212	255.323	300.002	337.817	1098.42	1160.04	1041.48
AN7284.2	2166.24	2141.69	2127.4	2404.19	2533.53	2427.32	1498.26	1658.08	1330.65
AN0601.2	952.624	786.792	1076.73	369.9	360.83	364.315	425.354	363.356	377.495
AN0500.2	472.799	479.386	296.806	314.411	304.244	302.712	1339.26	1126.68	800.952
AN4280.2	1054.2	885.071	934.388	1985.92	2273.01	2150.08	1634.03	1794.23	1185.08
AN4295.2	3081.66	2830.3	2911.25	4122.19	4481.25	4831.64	2501.07	2824.94	2005.64
AN6900.2	9177.77	8818.27	9285.68	12767.8	12815.3	12306.9	10090.8	10019.2	9241.53
AN6541.2	3427.15	3169.57	2793.6	2562.61	2415.14	2435.5	1802.15	1872.91	1487.01
AN8492.2	453.3	479.888	444.354	584.711	729.438	687.081	1106.68	1146.35	903.304
AN2685.2	975.328	1028.05	981.254	960.372	1003.49	986.975	1997.96	1685.4	1466.93
AN4102.2	1432.82	1205.45	1104.07	1626.21	1443.66	1507.55	3652.9	3581.03	2531.98
AN7460.2	555.988	485.714	490.207	192.009	212.834	185.039	392.039	484.23	281.676
AN1743.2	1945.46	1766.04	1920.67	2640.73	2798.34	2909.73	1412.59	1497.3	1012.69
AN2228.2	189.012	189.838	140.024	131.493	140.561	136.586	787.059	1282.19	680.665
AN7795.2	5419.95	5343.4	5135.03	7303.34	6868.6	6894.5	5221.17	5197.32	4198.06
AN6118.2	723.066	743.455	652.685	1546.61	1520.06	1464.94	1269.47	1137.8	994.415
AN0940.2	235.266	222.182	180.283	169.811	177.545	201.044	1023.36	1631.64	725.434
AN7570.2	5783.99	5541.99	5353.81	4303.3	4547.23	4769	6951.46	6883.33	6318.98
AN5037.2	516.567	555.966	504.383	496.772	451.901	503.178	1058.93	936.608	660.456
AN1215.2	1770.88	1674.6	1672.21	1209.44	1199.19	1185.51	1048.27	1135.03	1053.85
AN5028.2	9939.76	10390.5	9883.72	7342.91	6640.12	7010.69	9599.3	8472.54	9215.75
AN4611.2	4193.05	3970.18	4469.54	5398.21	5686.67	5563.04	3363.64	3756.62	3046.56
AN0684.2	2460.31	2158.75	2214.51	1970.22	1977.58	1949.14	2925.1	3192.15	2848.1
AN4746.2	2555.41	3011.77	2950.55	2786.48	3024.86	2977.99	2370.66	2234.39	3032.98
AN6891.2	2309.03	2211.3	2507.56	3202.22	3297.16	3409.19	2006.29	1991.85	1650.47
AN6423.2	3070.96	2787.01	3171.67	1933.61	1938.85	1860.94	4925.8	4640.88	3374.24
AN3141.2	643.035	657.923	564.055	408.702	461.389	500.133	1233.72	1103.68	1099.25
AN3876.2	894.255	885.81	866.554	1508.14	1468.6	1484.07	959.683	854.803	654.395
AN4839.2	248.567	266.577	231.697	198.73	212.175	229.856	543.157	751.734	546.724
AN7721.2	6633.54	6152.08	6479.69	4780.17	5078.16	5130.63	7671.01	7301.78	6707.79
AN2043.2	645.897	517.613	508.967	289.106	232.244	244.191	936.339	1111.27	564.93
AN1246.2	15834	15709.8	16012.3	18375.3	18362.1	18578	13951.4	14160	13042.7
AN1052.2	2497.13	2149.82	2215.09	1382.11	1406.77	1389.09	2727.67	3008.39	2603.44
AN5509.2	367.545	338.284	398.905	594.673	662.392	663.687	640.468	602.909	615.866
AN8567.2	1839.51	1608.9	1812.84	934.017	1031.39	1006.44	3190.32	2910.25	1861.96
AN1050.2	438.031	419.51	438.802	1190.21	1173.86	1231.77	606.395	690.218	408.195
AN7395.2	1051.45	834.884	698.216	420.469	402.633	426.851	1580.55	1590.98	940.565
AN3030.2	1417.97	1371.77	1615.12	1963.45	2019.69	2152.38	1147.07	1035.05	761.323
AN6624.2	1487.14	1372.85	1144.18	923.407	1008.77	698.608	2027.9	1995.93	1686.11
AN4402.2	12804.1	12207.9	12783.5	16810.9	17264.5	17239.5	14374	14746.4	12969.1
AN5172.2	628.985	561.421	560.671	288.5	301.953	277.101	985.663	995.611	561.36
AN0174.2	660.557	684.172	701.58	1119.19	1189.52	1142.73	559.187	560.33	543.847
AN5148.2	2358.46	2234.07	2502.97	2567.05	2804.79	2389.45	1540.75	1733.71	1364.97
AN2016.2	1205.82	1001.53	1027.22	544.319	545.834	568.048	1021.22	1046.96	894.983
AN7409.2	463.782	444.196	475.27	427.07	447.679	455.658	800.695	884.614	767.181
AN9512.2	4407.4	4192.1	4342.91	5165.98	5291.47	4845.52	3879.95	4031.55	3683.77
AN1281.2	2573.68	2461.21	2715.41	2871.21	3024.65	3166.27	1903.76	1999.13	1398.26
AN3481.2	8691.97	8392.31	10182.8	6496.11	7747.99	7467.82	4617.87	4904.57	3668.81
AN4500.2	4607.58	3704.79	4359.58	4355.45	4545.1	4920.76	7191.1	7823.24	7067.71
AN6939.2	1373.04	1327.85	1312.11	2282.8	2533.82	2532.58	1535.57	1783.34	1400.02
AN6460.2	1671.75	1336.56	1534.16	488.421	520.914	535.292	1626.78	1668.33	1181.56
AN0695.2	6813.54	6879.04	7168.23	5267.97	5238.99	5075.87	4661.53	5239.36	4612.86
AN0997.2	3288.04	3090.88	3512.63	3854.79	3950.2	4285.32	2448.13	2591.33	1882.67
AN4865.2	6378.74	6101.79	6887.91	4110.25	3940.19	4081.13	3189.06	4050.75	2729.56
AN6184.2	2063.14	1736.06	1785.81	2894.84	2937.44	3015.18	3359.63	3791.15	3080.58
AN8225.2	2719.98	2516.01	2926.91	3191.58	3334.91	3360.28	2067.75	2123.54	1528.73
AN3585.2	363.188	329.391	397.856	652.425	861.908	745.953	811.966	1151.64	734.876
AN9180.2	560.305	578.015	574.694	533.613	493.25	514.775	1012.56	920.016	900.901
AN2949.2	1737.65	1708.9	1724.01	2036.22	2222.45	2269.88	1006.88	1245.43	1283.58
AN8167.2	1254.03	1148.14	1138.07	1800.61	1818.83	1585.75	900.154	825.596	1228.45
AN1892.2	3015.02	2787.7	3251.33	3687.84	3892.23	4334.07	2395.93	2669.52	1765.36
AN6346.2	5927.08	5702.19	6020.2	4869.43	4738.14	4905.62	4086.93	4395.38	3671.09
AN7329.2	2029.87	2035.13	2253.61	3674.52	5016.7	4966.96	2641.62	3137.39	2522.16
AN1045.2	3997.87	4278.51	3980.66	2833.46	2936.66	3079.39	2775.76	3094.34	2709.65
AN4940.2	565.31	459.176	429.902	360.077	391.947	372.831	881.486	1042.4	670.377
AN7101.2	2261.11	2018.88	2264.16	1472.48	1629.08	1629.36	2755.6	3142.47	2571.39
AN5909.2	2209.08	2081.73	2132.94	3494.18	3392.4	3731.47	2103.02	2178.36	1680.54
AN4201.2	333.944	335.519	317.991	1233.96	1135.6	1129.69	756.583	767.666	475.039
AN2936.2	647.119	579.36	583.074	626.574	609.23	689.788	1112.02	1294.84	1022.13
AN1115.2	778.558	729.44	732.148	1061.24	1172.55	1205.23	522.315	559.448	429.986
AN5666.2	2395.09	2379.2	2218.1	1770.77	1849.52	1911.61	2795.05	2870.6	2511.58
AN8256.2	2551.42	2545.11	2601.22	2804.66	3114.17	3092.97	1839.34	2016.06	1626.35
AN0894.2	2072.43	2036.14	1881.29	1657.08	1764.89	1833.99	1043.16	1268.26	913.555
AN0132.2	1283.89	1165.12	1204.04	1322.39	1294.45	1300.34	755.991	868.358	661.249
AN8235.2	793.247	827.366	723.553	691.592	648.732	764.058	1189.86	1129.17	1128.88
AN3468.2	14750.9	15171.1	15157.7	12521.5	13499.4	12924.8	16452	17246.2	17888.2
AN5977.2	609.421	571.672	574.074	481.065	519.345	545.952	1277.59	1284.6	872.629
AN2582.2	6691.71	6051.82	7497.42	4346.14	4123.64	3915.24	7443.94	7744.18	6708.2
AN3901.2	778.776	873.676	829.691	1291.22	1386.19	1371.3	887.098	896.87	783.816
AN2432.2	4099.65	4199.18	4630.13	6099.14	6246.75	5733.06	3477.9	3482.4	3519.28
AN7166.2	5186.76	4720.07	5831.07	8391.09	9467.04	9497.32	5683.83	7119.81	6657.17
AN2057.2	4240.3	4422.43	4620.34	5050.19	5392.92	5065.59	3013.17	3272.47	3000.05
AN6127.2	317.037	355.534	355.358	841.109	1004.77	1007.59	384.69	307.317	432.667
AN6535.2	837.825	841.835	927.101	1397.24	1994.3	1994.12	1731.3	1707.06	1627.61
AN6690.2	1790.97	1663.36	1884.75	1784.98	1796.56	1909.09	1021.09	1107.92	857.286
AN6159.2	492.935	418.198	513.993	463.666	485.679	517.841	900.717	1104.5	772.103
AN9095.2	1424.77	1691.27	1566.59	2448.95	2357.76	2093.61	1231.48	1482.62	1258.48
AN4474.2	710.283	765.381	656.491	1160.35	1106.84	1413.4	1093.19	910.846	957.813
AN3591.2	621.76	572.421	521.529	1244.66	1220.37	1077.31	1433.64	1493.09	931.427
AN8012.2	6923.37	6855.22	6879.89	5321.24	5422.34	5669.74	5100.58	5430.94	4905.45
AN9288.2	537.389	563.902	535.123	591.062	515.595	635.728	849.156	615.967	883.332
AN5175.2	1120.22	1046.86	1119.59	1787.36	1877.82	1683.63	748.603	852.332	754.13
AN4843.2	1164.72	997.707	1101.11	883.389	876.063	961.066	2645.69	2857.06	2114.43
AN6708.2	13060.4	13132.8	13369.8	10003	10434.1	10089.5	9354.73	10312	10134.5
AN0271.2	2828.92	2369.65	2992.7	1708.03	1796.87	1584.26	3255.28	3411.11	2380.19
AN7508.2	367.628	357.882	380.848	893.188	789.025	843.201	580.62	456.958	386.845
AN3357.2	927.564	805.432	731.825	328.347	344.06	343.607	459.71	524.809	387.797
AN0555.2	251.494	262.271	255.883	647.074	592.299	513.022	267.193	248.23	320.277
AN1675.2	2479.58	2189.7	2621.16	4149.94	4456.86	4514.52	3530.86	3452	2821.16
AN8421.2	727.234	620.501	717.155	571.342	655.062	724.205	1481.82	1998.4	1256.88
AN3894.2	3823.28	3505.48	4032.47	4858.24	4178.99	4064.71	2278.19	2625.76	1814.48
AN8262.2	1393.73	1047.72	1183.53	933.724	959.948	938.307	2729.06	2991.76	1968.97
AN5105.2	5505.08	4777.26	5509.28	4054.94	4170.57	4528.91	6478.61	6850.42	6178.91
AN5813.2	1373.43	1319.22	1418.03	1699.85	1836.63	1674.34	951.381	1091.97	828.235
AN3220.2	256.512	255.094	231.654	528.583	491.729	489.833	281.747	286.759	215.676
AN5352.2	4838.81	4724.98	5137.95	5074.32	6119.45	6621.69	7534.49	7775.99	7585.23
AN7372.2	851.191	975.103	912.269	1040.62	932.877	952.722	1265.64	1250.26	1145.53
AN4334.2	575.243	658.694	660.011	634.823	635.558	589.735	447.252	483.47	398.619
AN3843.2	4117.55	3635.25	3877.26	5334.92	5135.28	4985.97	3111.01	3451.31	2536.22
AN5410.2	1060.41	1107.88	1296.33	861.467	862.363	791.593	935.798	848.469	1019.71
AN4233.2	2034.61	1885.48	1924.42	1367.73	1436.58	1324.74	878.489	1130.13	828.079
AN1095.2	2141.39	2073.43	2100.53	2684.81	2872.44	2854.98	1512.28	1587.74	1589.45
AN4784.2	1539.64	1426.4	1364.01	1010.78	1036.7	949.619	1804.49	2284.01	1670.13
AN2290.2	1637.86	1464.81	1544.53	1095.58	1083.12	958.095	1678.92	2189	1854.25
AN5674.2	1023.45	1041.28	1081.66	1093.47	1080.6	1012.64	1716.14	1689.21	1437.72
AN7258.2	5104.91	4582.83	4519.23	4173.55	4842.41	4973.13	6643.25	6747.75	6688.27
AN1288.2	3639.74	3612.21	3391.83	3274.02	3397.56	3454.16	2089.01	2521.76	2018.34
AN2930.2	2513.88	2438.77	2641.56	3578.73	4105.41	4201.29	3431.35	3372.53	3050.3
AN6993.2	4111.53	4270.07	4546.46	2724.47	3043.54	2770.2	2350.17	3023.62	2473.8
AN0047.2	1181.85	1050.97	1122.63	900.217	890.001	943.927	1598.32	1969.49	1619.63
AN1805.2	5453.25	5489.17	6175.7	3254.42	3027.84	2752.62	4572.11	5493.86	4545.7
AN0747.2	7299.63	7149.13	6919.75	9112.41	8947.56	8220.44	5705.49	6288.96	5390.7
AN3848.2	332.161	280.97	394.923	774.266	1063.4	990.655	372.633	447.81	403.579
AN5387.2	535.59	546.724	556.696	1219.19	1317.53	1405.39	662.691	745.756	521.937
AN4695.2	19347.6	17863.8	18541.1	18432.7	18782.2	19286.7	21785.4	22933.6	23372.9
AN7497.2	6394.56	5742.25	6026.87	8312.63	9119.24	9843.92	7231.59	6768.74	5603.25
AN0067.2	4369.02	4001.02	4341.69	3051.22	3277.76	3413.61	4725.1	5550.85	4787.76
AN4346.2	2798.63	2768.8	2774.14	1934.83	1941.91	1875.77	1520.33	1762.47	1223.93
AN0565.2	4702.14	4277.49	4692.83	3191.81	2619.25	2774.32	2202.05	2776.31	1959.12
AN3055.2	3561.17	3541.21	3307.45	2369.07	2452.3	2370.82	2216.8	2479.8	2238.04
AN2954.2	1570.51	1543.86	1531.77	1151.24	976.622	1050.38	2426.14	1908.55	1714.72
AN8553.2	250.894	253.765	281.245	275.89	278.136	282.983	721.061	848.52	489.791
AN4830.2	1243.08	1194.36	1197.81	1187.48	1273.72	1335.43	839.499	878.015	914.173
AN2538.2	3895.52	3631.6	4374.58	2179.41	2109.57	1916.49	2524.77	2706.66	1796.46
AN0205.2	1535.84	1372.18	1539.29	2176.07	2360.28	2305.66	1295.03	1495.99	970.575
AN5782.2	2053.55	1879.34	2008.66	3029.97	3453.6	3511.74	2814.74	2959.24	2237.2
AN4616.2	6203.87	6507.54	6301.58	4242.56	4226.59	4398.21	4102.45	4306.67	4268.45
AN4745.2	1432.82	1271.76	1570.82	2281.42	2455.12	2446.68	1409.28	1671.66	1127.78
AN0133.2	4051.26	3798.34	4206.74	2673.84	2633.96	2595.81	2507.61	2828.02	2281.59
AN8074.2	935.946	913.466	886.36	698.259	743.705	716.302	1415.41	1396.91	1115.86
AN8274.2	8159.89	8207.5	8049.91	7365.61	7737.02	7904.69	5503.17	6233.65	5803.82
AN8010.2	1085.06	1068.46	1021.29	780.845	782.909	829.736	1633.13	1807.29	1501.34
AN8489.2	696.963	619.587	731.178	875.713	802.251	846.564	543.441	495.744	593.796
AN3708.2	3964.99	3773.93	3830.26	4396.56	4909.12	4672.07	6004.37	5641.52	6108.98
AN2009.2	4011.15	3947.83	3510.04	2447.88	2602.4	2560.09	3827.09	4478.34	4802.53
AN4842.2	1274.52	1136.38	1257.43	1770.51	1911.53	1937.43	803.048	983.368	677.539
AN9397.2	4044.07	3803.56	4078.6	2953.15	3821.28	3385.36	5164.92	5508.85	5025.24
AN6049.2	579.746	616.328	524.207	905.702	980.348	917.28	805.847	864.072	822.131
AN1671.2	1728.2	1536.65	1926.54	2447.11	2847.64	2668.94	1714.28	1909.69	1521.55
AN1550.2	760.723	811.935	668.841	487.038	518.778	684.866	1101.72	968.92	1919.95
AN2239.2	1720.19	1630.6	1746.71	3300.38	3302.63	3337.39	2061.4	2088.79	1336.26
AN6859.2	2257.78	2034.96	2201.92	1327.03	1366.18	1315.57	1213.75	1593.58	1175.22
AN5999.2	6049.73	6111.39	5738.07	5055.86	4457.65	4399.93	3604.1	4423.27	3727.74
AN7722.2	4872.18	4781.29	4910.79	4478.95	4291.85	4578.48	3336.01	3707.29	3007.63
AN3491.2	549.481	552.299	607.506	571.684	536.277	606.795	970.47	1185.96	937.289
AN7011.2	647.298	719.185	687.129	1472.6	1356.81	1231.47	502.614	659.103	495.343
AN4268.2	600.079	727.606	692.86	955.062	1048.41	1023.58	844.703	682.235	764.817
AN6693.2	1461.98	1715.02	1747.26	1015.02	1218.31	1442.51	2441.35	3298.46	3938.51
AN6010.2	7779.8	8120.58	8169.85	8725.35	8578.63	8304.84	5663.46	6751.93	6277.17
AN1198.2	1538.03	1346.33	1808.21	3833.6	3835.65	3993.1	1427.77	1417.56	914.647
AN0876.2	1076.08	931.247	985.365	2134.8	2194.15	2024.32	1426.4	1651.84	996.741
AN5806.2	1435.18	1299.92	1462.44	1520.79	1669.93	1679.95	2398.94	2475.34	1990.93
AN3229.2	1069.51	875.227	625.471	360.323	398.447	417.158	439.356	428.519	672.446
AN3182.2	389.463	378.232	347.632	276.37	308.967	295.376	782.425	952.868	766.146
AN8811.2	2480.02	2269.98	2645.75	2807.67	2895	2831.06	1532.74	1789.04	1238.15
AN0461.2	2386.94	2398.83	2515.48	1654.07	1614.05	1619.39	1272.09	1474.28	1023.98
AN3524.2	705.797	672.471	755.22	304.749	346.403	352.293	411.176	523.546	463.399
AN5821.2	1312.24	1234.86	1225.75	853.996	833.134	911.055	1610.65	1629.41	1206.61
AN3001.2	1075.14	1007.23	1010.4	607.65	596.858	587.485	606.09	717.182	616.137
AN2545.2	2888.54	2364.07	3120.97	1517.74	1056.01	1165.98	2410.96	2493.55	1814.33
AN3147.2	5736.25	5441.11	5142.55	4843.03	5621.12	5542.4	8374.07	7869.1	8027.84
AN8790.2	2080.98	2001.08	1809.05	688.165	695.536	700.568	1781.06	1752.9	1256.39
AN1744.2	998.233	1033.72	994.917	1096.52	1140.14	1039.57	703.663	706.935	1022.88
AN9401.2	1711.01	1462.77	1683.04	3040.43	3291.95	3526.43	1957.36	2046.14	1266.87
AN3059.2	9509.03	9437.42	9891.53	8690.92	8690.25	9177.42	6759.55	7634.24	6550.85
AN7860.2	1039.12	1047.12	867.655	512.151	490.567	509.144	835.309	729.547	787.365
AN5357.2	18332.7	18173.6	19572.3	15177.8	15511.8	14483.8	20586.7	20599.6	18085.6
AN0386.2	859.127	828.294	796.913	396.545	435.597	413.249	590.693	627.757	539.868
AN3772.2	2087.38	2138.98	1938.32	2521.92	2728.65	2593.18	1564.61	1546.54	1595.6
AN1666.2	2269.07	2145.19	2142.67	1519.29	1406.64	1456.15	1084.75	1444.46	925.845
AN3396.2	510.653	577.126	577.231	826.076	856.758	891.192	475.319	459.245	550.058
AN5824.2	1729.28	1626.53	1934.93	2451.4	2542.44	2797.94	1476.71	1594.17	1238.58
AN0716.2	1323.57	1210.82	1245.63	1852.28	1901.7	1944.96	1147.21	1345.66	977.481
AN3387.2	595.326	552.713	553.495	874.144	894.111	931.014	444.732	537.984	433.047
AN3087.2	894.071	850.613	923.737	958.783	1022.31	910.254	584.366	636.527	541.232
AN6039.2	2125.08	1863.42	2222.29	2704.34	2829.68	2601.08	1345.61	1597.39	989.483
AN5790.2	8679.87	8153.28	8704.94	9317.27	9626.34	9805.72	6301.86	7207.02	6713.21
AN2044.2	670.876	468.858	530.718	208.143	164.123	145.69	1275.06	1716.83	604.876
AN0213.2	1456.58	1406.34	1501.23	914.208	972.288	867.502	1606.09	2004.99	1371.55
AN1319.2	8392.97	8416.74	8386.41	6513.51	6789.36	6027.25	5823.91	6448.59	6069.64
AN5566.2	4031.37	4059.06	4006.79	3611.28	3351.39	3332.37	3454.69	2830.43	3123.03
AN6344.2	1117	1133.12	1155.68	1692.93	1666.62	1691.91	883.343	983.812	739.545
AN9402.2	955.21	919.502	1015.1	667.819	685.201	688.848	1355	1518.41	1123.23
AN8233.2	1318.81	1186.39	1218.82	617.509	686.887	620.324	1169.43	1737.21	1263
AN8661.2	662.016	760.465	626.471	439.281	496.789	504.693	1260.82	1190.62	1323.41
AN5701.2	5674.21	5739.4	5486.26	5960.5	5954.75	5709.54	3997.09	4786.75	4508.86
AN2765.2	3841.25	3794.74	3899.9	2521.67	2727.64	2385.87	4239.17	4724.87	4266.93
AN2526.2	13732.9	14010.4	14190.5	12716.1	12663	12256.9	10220.9	11366.8	10647.6
AN5669.2	666.239	672.493	667.526	820.328	925.414	875.377	1119.11	990.663	1030.01
AN6963.2	157.122	148.366	127.812	133.935	130.584	156.272	513.17	893.601	389.076
AN2052.2	2624.04	2233.4	2554.8	3231.48	3484.86	3693.11	2212.2	2254.34	1685.05
AN0946.2	1786.95	1734.56	1769.71	1609.63	1362.02	1322.55	1118.83	1091.57	1135.13
AN6374.2	1228.24	1248.89	1247.6	826.194	828.076	882.607	820.14	933.161	888.977
AN5865.2	2439.6	2745.49	2448.39	1675.74	1673.24	1546.03	1151.83	1604.36	1088.78
AN8491.2	1986.86	1938.18	2043.44	1134.02	1356.78	1034.65	802.018	1212.17	642.386
AN6731.2	5863.79	5962.37	5294.1	5434.12	6106.91	6167.68	3428.92	4226	3630.15
AN6521.2	2216.38	2062.93	2080.11	3026.54	2733.87	2837.5	1576.9	1598.9	964.888
AN4988.2	1753.54	1567.03	1598.49	1127.22	1175.83	1165.2	2087.74	2277.33	1764.8
AN8269.2	13917.5	13852	14414.5	10346.2	10743.1	10842.9	12698.3	12717.6	12342.1
AN4049.2	9958.17	9039.42	11341	9571.69	9521.91	8788.36	6461.14	7017.96	6090.13
AN1103.2	601.393	575.36	644.715	1123.44	1108.85	1157.54	633.516	621.438	443.742
AN1683.2	2199.71	2144.41	2133.71	1854.2	2118.76	2174.17	3051.12	3025.67	2544.43
AN2578.2	13262.1	13167	13731.1	9197.5	8434.21	8366.42	12338.2	10027.7	9327.32
AN5664.2	414.74	412.608	532.726	723	653.392	720.109	650.203	624.617	642.894
AN6838.2	7715.15	7008.03	6811.66	5620.01	5656.72	6144.35	7895.11	8874.37	7893.36
AN5810.2	2344.49	2521.83	2189.23	2437.54	2607.06	2794.45	3774.68	3441.58	3262.1
AN4255.2	718.83	689.794	683.698	1218.09	1287.99	1258.51	616.531	680.259	644.763
AN2316.2	10941.3	10318.9	10544	12665.5	16253.3	11968.5	9092.16	9760.1	8489.15
AN0593.2	419.506	449.696	409.265	783.04	846.025	855.548	929.745	885.716	689.5
AN2306.2	8642.5	9072.32	8872.14	10638.7	11143.5	11036.2	8548.95	8331.45	8190.7
AN6378.2	3144.23	3144.98	2361.63	1999.5	2078.15	2086.62	1522.24	1157.83	803.024
AN2208.2	2412.63	2234.85	2550.73	1442.45	1490.69	1468.4	1990.87	1956.57	1593.74
AN5055.2	779.676	752.523	813.468	1309.96	1313.5	1494.53	719.739	710.264	571.113
AN8683.2	1095.39	895.999	774.417	607.978	564.032	533.868	1334.43	1339.66	1312.38
AN1306.2	1107.26	1054.77	1084.38	1294.33	1245.9	1309.79	880.77	778.419	528.63
AN3808.2	290.68	295.162	285.453	492.709	518.042	440.082	274.907	318.856	321.893
AN6126.2	3433.79	2683.14	2637.85	3102.93	2524.87	2129.07	1314.52	1757.62	1123.67
AN9028.2	214.375	227.421	232.53	244.964	254.189	294.582	430.269	386.582	479.192
AN9064.2	2412.76	2580.37	2655.76	2361.59	2294.89	2019.18	3316.72	3596.09	3222.32
AN6209.2	3888.81	4235.91	3807.8	3026.66	2989.47	2482.01	2554.12	2945.77	2763.21
AN1151.2	1129.19	998.502	850.466	1101.11	1279.2	1279.92	2103.72	1933.58	1611.17
AN3888.2	521.64	582.534	527.785	429.732	431.478	430.382	403.736	397.54	455.756
AN2648.2	1758.75	1842.23	1824.77	2421.29	1901.13	2096.19	1628.77	1194.43	1906.39
AN7105.2	8411.45	8051.92	7931.11	6477.2	5888.47	5999.87	6302.89	6640.56	5873.32
AN0423.2	930.671	943.501	958.315	575.213	553.456	506.631	1039.81	1027.26	825.232
AN6809.2	533.328	580.506	586.725	557.958	525.267	564.569	944.124	900.248	866.869
AN8627.2	485.029	516.074	521.939	431.475	454.835	446.739	847.905	907.784	767.271
AN8994.2	361.032	397.899	430.357	489.046	555.621	490.738	378.786	370.242	363.273
AN3056.2	1228.36	1148.12	1180.02	844.93	822.725	860.905	762.442	830.828	575.953
AN2896.2	1513.64	1564.15	1596.63	2627.04	2490.15	2517.56	2308.77	2019.69	2022.04
AN6306.2	2907.51	2806.88	3088.61	3783.32	4135.3	4064.69	2113.21	2233.55	1660.47
AN1624.2	20489.7	21140.3	21440.2	25156.7	24766.3	24574.3	22110.6	22214.2	22302.6
AN4238.2	1803.73	1679.83	1693.07	2151.86	2044.64	2108.39	1403.75	1567.29	1235.14
AN1606.2	5276.45	5057.98	5252.55	4322.03	3871.68	4209.09	5787.04	5535.04	4906.11
AN7619.2	2824.03	2712.73	2696.11	2173.97	2396.19	2390.91	3826.07	5047.27	4210.92
AN5583.2	1310.34	1144.3	1222.25	951.593	983.13	1040.1	1839.78	2184.22	1622.6
AN4779.2	978.825	976.764	985.168	1355.69	1291.01	1319.4	1790.89	1655.3	1675.07
AN3624.2	1036.73	1041.39	985.721	1497.11	1258.5	1414.77	1535.36	1468.5	1381.45
AN6564.2	3093.52	3289.93	3105.08	3174.86	3426.42	3505.9	2158.49	2486.07	2029.42
AN6006.2	2892.42	2632.37	2564.92	2387.96	2043.87	2125.66	1542.61	1869.41	1421.7
AN6322.2	551.53	519.977	604.125	941.138	993.877	974.103	494.563	633.717	434.382
AN5552.2	999.4	988.186	967.55	711.218	692.78	646.528	749.691	1152.17	960.933
AN5737.2	441.558	386.867	420.788	678.6	680.276	626.882	1122.14	1199.15	692.559
AN2001.2	4050.7	3679.68	3171.21	3148.01	3038.14	3173.49	5293.74	5398.28	4272.89
AN5969.2	8377.36	8192.67	8402.81	9899.53	10790.6	11283.7	8510.89	8053.29	8283.61
AN2907.2	5984.71	5762.7	6164	4161.36	4177.75	3781.53	4083.27	4689.21	3722.15
AN7335.2	952.787	799.798	927.53	700.39	785.387	815.971	1313.86	1469.29	1152.52
AN8121.2	1808.86	1530.63	1478.76	1351.81	1070.41	1116	978.3	939.521	963.45
AN6680.2	1758.99	1805.05	1945.7	1185.27	1276.63	1364.72	1235.53	1387.66	1385.87
AN6862.2	280.77	353.659	329.893	257.908	285.415	258.184	421.685	446.371	418.258
AN1523.2	15466	15537.8	15048.1	18644.8	18132.5	19793.6	16481.1	16395.9	16338.3
AN8170.2	3142.79	3153.97	3363.21	2089.08	1970.34	2106.83	2477.39	2904.38	2069.32
AN2042.2	639.849	471.321	533.747	814.641	852.806	730.264	311.881	447.67	275.875
AN4912.2	1196.12	1085.28	1628.54	1360.53	1538.82	1594.57	825.987	844.032	721.506
AN9274.2	376.227	421.121	419.883	791.583	768.634	769.938	534.858	472.085	459.451
AN7143.2	5381.86	5341.94	5973.32	4315.42	4228.58	4256.18	3342.73	3644.06	2863.58
AN1745.2	1371.6	1462.54	1290.53	1830.97	2172.55	2235.77	1118.49	1404.68	1019.48
AN3455.2	1931.14	1723.66	1991.01	1672.77	1512.12	1550.45	1075.37	1336.59	1188.84
AN5350.2	633.652	531.203	640.147	314.917	313.757	257.789	254.834	327.186	196.569
AN6066.2	796.054	812.149	769.139	1259.04	1431.13	1462.88	1598.17	1724.23	1192.89
AN5916.2	956.905	1002.76	917.247	1840.71	2003.15	2136.48	1778.46	1729.98	1282.26
AN4379.2	13879.4	13096.9	15079.3	12259.1	13006.1	13020.5	16078.4	16846.1	16133.4
AN4430.2	9500.12	9439.85	10120	7998.2	8163.09	7254.4	6924.29	7953.1	7034.03
AN3933.2	2370.46	2008.93	2119.6	1899.48	1615.52	1641.59	1179.42	1390.98	843.886
AN7001.2	868.4	729.954	879.191	1322.83	1399.57	1327.89	688.085	764.863	557.931
AN7540.2	6140.31	5802.85	5993.03	4687.34	4382.77	4373.49	4204.14	4538.77	3358.76
AN8008.2	397.669	374.206	445.965	645.046	672.622	645.498	386.057	361.572	387.971
AN9058.2	952.85	813.929	879.745	566.182	600.589	580.346	1189.43	1355.05	1025.34
AN1087.2	656.197	780.009	781.195	758.855	807.256	960.037	1046.34	897.56	1501.26
AN2879.2	640.171	671.332	689.393	1479.45	1188.78	1495.03	806.726	769.323	846.982
AN6550.2	819.646	736.458	764.081	659.849	652.599	613.393	478.364	508.365	384.588
AN4196.2	414.085	380.318	384.986	257.134	251.735	261.47	507.471	587.792	444.552
AN0884.2	508.411	438.816	438.903	1011.02	1164.54	1284.94	531.761	525.644	475.413
AN3586.2	809.051	748.284	776.965	1135.6	1068.14	983.484	642.93	656.331	519.865
AN4559.2	2052.29	2285.83	2328.99	2954.42	3404.98	3382.28	2260.66	2096.39	2263.78
AN5650.2	767.762	635.376	703.443	1740.08	1741.32	1795.89	1907.73	1680.63	991.808
AN4615.2	1316.26	1348.08	1334.1	1591.58	1752.05	1910.92	1705.76	1572.68	1802.85
AN8534.2	1124.7	1113.81	1137.27	1071.52	1132.51	1148	750.295	840.84	694.155
AN1256.2	3556.08	3758.57	3394.18	2565.06	2793.57	2734.38	2312.75	2842.21	2550.33
AN6990.2	1583.13	1521.05	1706.68	1959.43	2245.65	2082.2	1302.66	1475	1454.02
AN7725.2	6843.36	7381.24	7357.48	8282.66	9130.21	8277.89	4607.44	6253.16	5144
AN5696.2	4619.93	4882.05	5178.95	6132.43	6399.33	6885.55	7752.01	6235.49	6535.87
AN5563.2	5649.71	5612.56	5350.27	5102.45	5857.14	5750.41	4228.86	4578.83	4096.25
AN6651.2	2684.82	2753.35	2811.91	2178.05	2008.9	1977.87	1565.7	1984.99	1503.9
AN0745.2	5399.39	5774.66	5937.95	4372.57	4263.79	4417.3	3871.95	4248.86	3592.01
AN9330.2	285.903	300.767	312.802	528.445	542.739	489.008	330.965	327.118	249.669
AN1725.2	993.027	905.256	1020.53	650.987	612.782	538.726	1310.85	1304.08	985.499
AN7205.2	3015.05	2738.68	3226.57	2096.47	2074.24	2073.81	1763.55	1846.62	1371.51
AN5945.2	1738.66	1518.62	2384.87	2322.88	2334.28	2367	1136.44	1104.64	769.575
AN5318.2	1720.15	1396.86	1793.26	3462.67	2947.75	3131.68	1768.35	2047.93	1439.19
AN0471.2	3092.08	2649.12	2839.42	1859.91	1810.14	1849.53	4297.37	4010.69	2823.42
AN1331.2	1824.01	1559.75	1876.4	2343.13	2692.14	2777.34	1577.8	1707.74	1382.6
AN0736.2	912.643	1153.87	1004.22	1155.95	1078.11	1031.32	1432.49	1119.05	1353.28
AN0419.2	1413.32	1442.23	1475.43	2105.73	2651.48	2530.47	2088.97	2196.83	2103.86
AN8278.2	1532.11	1417.21	1970.74	2255.2	2833.6	3036.08	1366.15	1733.92	1290.82
AN8095.2	324.921	306.416	335.06	688.54	698.076	637.468	349.956	318.082	401.732
AN1917.2	536.711	589.568	563.039	794.29	801.596	720.173	577.313	482.097	637.868
AN3167.2	3294.11	3381.38	3679.95	2757.09	2642.34	2760.5	2280.98	2564.49	2086.88
AN4388.2	6021.37	5564.51	6126.74	7453.45	7229.43	6874.16	5119.34	5412.64	4037.51
AN4680.2	2524.06	2204.35	2137.02	1588.03	1663.1	1656.27	2604.17	2752.31	2157.2
AN1472.2	1188.18	972.762	1484.3	1402.61	1524.81	1520.1	659.864	738.109	435.386
AN1882.2	763.856	812.992	733.472	837.269	740.001	710.277	1514.61	1576.81	1034.08
AN1201.2	973.221	967.3	985.526	1473.36	1494.3	1335.72	858.675	894.763	672.156
AN3294.2	1127.76	1316.86	1177.22	1481.42	1785.21	1805.2	976.82	978.523	1256.72
AN0787.2	811.668	608.51	821.277	652.638	679.594	607.9	1496.86	1872.92	1124.93
AN6195.2	3079.79	2705.14	2664.11	4721.28	4357.79	4612.22	4619.47	4633.88	3388.41
AN8605.2	18612.5	18355.1	19986.7	17980.2	18660.2	18487.1	23852.9	22024.7	21897.9
AN6156.2	262.113	237.319	260.638	453.161	475.152	425.633	297.92	313.064	263.759
AN0950.2	593.048	659.529	652.866	691.81	677.261	674.756	936.972	686.093	906.239
AN6700.2	13397.8	12671.7	12747	10706.9	9172.23	9466.22	11361.1	12102.9	11801.8
AN3031.2	4488.35	4719.89	4491.05	3234.97	3177.27	3080.8	2726.87	3157.55	2464.51
AN9138.2	765.145	868.748	779.688	1179.82	1326.05	1324.6	1778.36	1548.18	1156.18
AN5446.2	2965.56	2882.88	2855.1	2248.25	2246.12	2164.06	2088.9	2255.96	2183.4
AN1194.2	7870.34	7811.2	8441.09	6172.43	6417.68	6230.04	8957.29	8801.14	7952.63
AN1752.2	2372.03	2326.17	2133.54	1988.5	1795.33	1818.1	1335.8	1619.98	1364.38
AN9392.2	550.913	515.297	454.463	389.458	414.188	434.983	1512.75	1327.35	863.021
AN8369.2	553.132	504.27	607.376	271.374	272.119	303.896	415.327	421.041	447.855
AN6172.2	1219.48	1076.4	958.274	706.966	706.957	676.967	1387.21	1397.97	1191.39
AN7111.2	833.638	769.973	770.037	1663.22	1634.59	1439.64	1050.59	1233.38	987.073
AN7165.2	498.74	495.298	505.337	654.512	623.78	550.418	370.339	299.695	363.409
AN3635.2	2439.72	2135.88	2424.17	2627.85	2738.14	2705.43	1628.61	1769.51	1171.62
AN8643.2	401.174	418.019	386.806	398.113	334.2	388.932	477.372	512.144	541
AN1196.2	1627.03	1499.05	1523.34	2049.3	2088.93	2249.51	1580.7	1474.68	1214.24
AN2968.2	7249.48	8081.45	7828.23	10063.7	10169.6	11207.1	10045.5	8868	9490.89
AN0751.2	456.823	436.885	410.937	696.415	673.014	738.511	600.542	592.717	445.243
AN8851.2	6662.73	6501.47	6858.84	4905.83	5021.53	4845.16	3631.95	4815.54	3765.98
AN5438.2	1108.86	1062.92	1045.61	852.347	796.687	810.536	667.703	691.947	502.567
AN6631.2	7648.9	7775.84	8393.89	10554.2	10788.5	9430.71	7762.1	8215.04	6972.07
AN4592.2	4223.04	5623.9	5059.48	6849.82	6847.5	6535.75	3661.77	3373.53	4707.86
AN4771.2	1596.92	1450.89	1646.69	1142.69	1193.13	1116.81	920.261	1039.74	869.136
AN2585.2	338.855	319.287	371.628	591.175	555.701	508.49	381.683	303.713	298.018
AN3973.2	3529.27	3493.22	3684.35	3958.1	3968	4139.69	3208.86	3005.66	2948.02
AN5482.2	15811.7	15149.8	15627.3	13116	13143.9	13006.9	15627.9	15583.9	14792.3
AN4462.2	8516.17	7480.55	8022.39	6710.84	5599.52	6330.11	5326.04	5347.56	4233.65
AN2210.2	5165.49	5483.07	5165.6	3650.3	3785.58	3468.39	3795.41	4249.5	4376.38
AN4195.2	469.632	474.284	373.1	286.642	329.494	379.661	582.617	543.163	643.054
AN4633.2	1300.59	1290.72	1329.43	1894.12	2307.28	2253.09	1154.23	1388.05	896.145
AN4273.2	832.182	741.596	891.049	1432.69	1659.01	1668.58	892.842	970.196	671.137
AN6655.2	1708.03	1693.33	1715.56	2296.82	2062.67	2067.04	2768.28	2369.5	2083.27
AN9289.2	793.149	759.815	701.548	622.973	544.876	642.965	1004.95	815.189	1016.75
AN6737.2	1726.61	1767.84	1977.57	2856.78	3095.44	3004.46	1802.56	1624.31	1482.17
AN6694.2	2674.33	2675.47	2979.78	2972.9	2907.39	2606.71	2109.58	2199.93	1784.9
AN1954.2	2262.3	2120.1	2253.52	2253.08	2420.1	2431.9	1726.44	1846.16	1439.24
AN7716.2	431.997	471.08	406.715	447.192	444.639	494.094	514.862	545.718	812.162
AN3636.2	1425.42	1306.26	1630.42	2154.52	2229.31	2375.4	1262.97	1285.09	847.568
AN8080.2	3204.64	3123.23	3507.46	2863.38	2993.02	2997.92	5326.24	4898	3917.7
AN1673.2	1289.7	1124.34	1101.59	803.182	791.105	783.311	2053.95	2163.71	1388.81
AN7687.2	4213.39	4037.72	4082.17	4324.88	4484.26	4381.6	2633.53	3441.55	2748.62
AN5274.2	335.544	374.024	345.394	705.996	681.608	651.022	618.807	598.613	750.77
AN1459.2	2579.03	2251.44	2401.11	1562.48	1588.47	1410.3	2201.43	3143.55	2538.93
AN7502.2	1000.43	966.348	1056.08	1020.29	1025.72	982.874	710.544	757.425	657.931
AN9105.2	560.927	516.128	496.192	816.327	897.927	869.033	532.155	582.153	509.776
AN8969.2	935.458	878.382	1295.68	562.931	581.243	598.18	1183.78	1278.34	1085.19
AN9205.2	531.648	529.807	521.976	627.885	831.706	798.891	883.161	1205.09	963.229
AN3928.2	23611.9	24272.8	23767.7	21035.3	20890.9	19927.6	23493.7	24594.1	25804.1
AN8824.2	3564.08	3382.69	3406.52	2671.57	2629.52	2613.98	2363.31	2516.09	2232.59
AN3996.2	601.231	683.439	643.847	673.585	681.865	731.141	1152.13	1051.81	1256.64
AN3173.2	2537.97	2414.17	2948.99	3014.79	3055.75	3050.19	1908.7	2068.43	1417.79
AN5978.2	3376.63	3680.78	3468.83	3879.44	3916.27	4364.53	3598.94	3172.81	3417.97
AN6255.2	13399	12457.6	13675.5	16431.4	16515.3	15656.8	13496.8	13784.2	12070.3
AN2313.2	1442.4	1302.32	1561.64	2115	2143.65	1922.64	1134.97	1373.77	1032.82
AN1370.2	3182.77	3084.66	2887.07	2573.65	2827.15	2874.91	3509.05	3900.21	3675.36
AN5008.2	1235.9	1089.93	1327.74	2058.77	2244.18	2347.88	960.456	1048.37	702.92
AN5516.2	484.001	477.325	410.533	363.815	386.191	359.106	893.912	901.202	725.629
AN2179.2	1198.36	1124.47	1147.47	1582.41	1862.67	1883.48	1911.84	2247.87	1616.51
AN0686.2	3749.12	3463.83	3772.76	4621.22	5257.01	5010.91	3436.57	3559.02	2727.26
AN2260.2	5971.92	6043.11	6204.24	7358.44	8090.79	7756.98	6586.81	6798.09	6333.16
AN6842.2	2555.8	2627.16	2823.09	2846.62	2955.44	2680.54	1830.33	1911.15	1756.94
AN5597.2	4887.43	4668.22	4828.1	6594.02	6720.47	5972.13	3924.69	4646.86	3428.77
AN4308.2	3266.97	2997.7	3435.64	3803.9	3971.04	3890.93	2158.19	2440.5	1499.04
AN5931.2	5720.01	5426.38	5972.32	4269.31	4312.43	4266.95	3680.65	4457.61	3361.83
AN2500.2	1398.25	1400.58	1471.59	1286.52	1372.57	1360.12	914.405	938.669	636.36
AN8577.2	467.771	426.89	493.65	448.554	374.343	361.122	297.539	318.964	252.601
AN3207.2	1329.19	1385.62	1238.19	1547.57	1472.98	1481.25	1007.11	832.1	760.724
AN6369.2	1025.93	1024.45	956.095	881.154	859.453	874.753	1260.01	1074.95	1081.37
AN8298.2	580.915	658.329	614.013	520.647	511.252	444.497	484.193	494.792	674.782
AN5455.2	1616.09	1514.07	1515.61	1309.88	1207.67	1175.47	849.656	970.9	1110.61
AN8333.2	354.987	383.221	353.187	357.326	341.01	331.139	586.33	584.978	459.927
AN3361.2	1250.6	1181.87	978.348	1026.04	859.697	812.847	1294.38	1488.04	1175.89
AN2532.2	483.606	438.921	434.086	620.978	656.509	573.343	349.851	377.289	376.864
AN2932.2	17062	17281.8	16726.1	13757	13930.2	13746.2	12237.8	13401.9	14633.8
AN6722.2	2997.1	3024.62	3073.14	2076.03	2075.89	2186.66	1666.72	2048.07	1581.34
AN4401.2	6306.2	6759.28	6566.63	5780.58	5449.95	5858.41	4310.85	4814.52	4111.08
AN0275.2	675.401	866.673	864.394	780.29	962.929	744.813	1357.39	1388.1	1244.98
AN2497.2	627.626	601.496	661.456	1084.48	1183.54	1169.88	1114.85	1217.29	806.976
AN7600.2	4692.79	4589.73	4306.83	4054.44	3331.98	3587.37	2680.05	3124.66	2685.15
AN2314.2	1100.9	963.829	1010.8	743.918	707.45	815.387	1913.91	2066.31	1583.1
AN4977.2	2184.38	1954.77	2053.21	3449.7	3455.06	3555.53	2087.75	2301.12	1215.45
AN1299.2	5878.79	5683.6	5949.33	8200.9	7918.31	8170.14	6744.74	6567.33	5942.7
AN4000.2	5224.35	4944.38	4264.66	3850.01	3506.93	3469.76	3338.66	3290.19	3666.91
AN7286.2	737.152	912.454	933.799	1200.35	1200.94	1227.31	1184.01	799.168	1549.07
AN4190.2	17231.4	16229.8	16539.6	14459.9	14045.2	14984.8	18752.6	17734.7	16805.3
AN5990.2	663.505	742.588	786.872	1044.74	1063.92	1128.12	1102.53	864.432	1173.45
AN0490.2	4736.47	4474.66	4906.52	2965.93	2741.9	2798.35	2988.45	3195.83	2523.53
AN7654.2	1253.73	1214.07	1435.18	877.613	927.527	978.35	1654.01	1800	1577.94
AN8910.2	1335.12	1221.9	2848.03	618.599	521.295	560.447	602.191	814.955	647.564
AN2688.2	1855	1776.18	1984.03	2206.21	2185.63	2358.87	1893.31	1767.96	1967.34
AN8794.2	2201.16	2064.43	2390.25	2492.3	2725.89	2396.31	1535.34	1682.25	1086.2
AN6169.2	730.828	642.747	679.121	702.065	723.706	665.984	1082.95	1270.25	1043.5
AN1235.2	2061.95	2085.74	2196.43	1585.46	1660.12	1495.91	1125.71	1284.88	1423.94
AN3846.2	5122.04	4889.48	4989.8	3859.03	3583.31	3646.79	4741.26	4999.62	4545.19
AN8637.2	383.201	407.156	378.652	450.902	440.153	444.812	589.13	571.82	564.288
AN2964.2	6700.55	6137.18	6670.32	4481.04	4405.81	4970.36	5462.81	5326.63	5319.11
AN4469.2	1971.01	2084.04	2058.57	1637.11	1572.04	1546.03	1171.37	1294.17	1414.2
AN2154.2	4261.29	3705.39	4429.33	5306.51	5322.47	5475.64	3908.48	3979.3	3862.82
AN6902.2	2444.73	2323.66	2388.28	1553.49	1610.75	1641.52	1493.93	1658.14	1472.32
AN7699.2	2463.65	2347.03	2540.81	2699.93	2673.24	2416.65	1674.45	2015.36	1505.48
AN5954.2	6099.18	5638.91	4953.16	3948.11	3994.99	3597.6	3842.89	4125.1	3973.71
AN4622.2	1835.68	1711.73	1679.56	1455.47	1460.31	1657.02	2342.53	2918.34	2219.87
AN1868.2	1103.55	1403.9	1244.14	1462.97	1524.13	1395.87	1653.35	1442.38	2017.68
AN6572.2	768.641	705.477	755.752	861.252	868.274	804.396	568.971	609.605	528.798
AN7190.2	1064.63	1115.04	1062.92	1619.17	1566.01	1544.75	1875.54	1513.87	1267.15
AN9094.2	8884.06	8779.09	8671.43	6064.78	6399.18	6711.77	9472.12	9412.43	8452.05
AN0282.2	767.897	743.959	611.407	429.928	424.143	418.508	1336.78	1298.25	970.216
AN5373.2	337.062	372.041	369.647	324.442	354.581	384.15	553.714	550.655	443.716
AN1800.2	528.434	475.87	598.087	533.603	500.174	435.773	1066.71	1268.43	926.042
AN0247.2	1569.49	1576.5	1556.51	1320.45	1234.39	1203.79	969.775	1013.58	962.829
AN4690.2	386.869	431.685	346.911	629.348	610.305	519.687	473.562	643.848	512.773
AN2133.2	600.154	557.942	548.336	705.654	701.028	680.213	1509.13	1570.35	1122.79
AN6489.2	3589.32	3693	3879.55	4151.82	4553.78	4705.89	2964.3	3478.99	2422.24
AN1278.2	844.503	763.191	1236.3	2348.01	3056.87	2826.33	1052.99	1354.61	1311.15
AN2989.2	6908.63	6609.34	7150.32	5096.99	5227.08	4823.83	6659.73	7139.82	6111
AN6856.2	441.258	274.58	226.295	128.162	169.357	222.827	411.648	473.587	582.68
AN7458.2	1633.24	1538.35	1846.6	1397.13	1335.93	1336.47	1016.55	1107.73	891.04
AN0299.2	2818.41	2725.05	2998.5	1929.48	2084.72	2226.78	3782.36	4232.22	3160.61
AN1047.2	8825.08	8309.72	8640.41	6560.19	5847.98	5818.45	7337.11	7562.76	5944.84
AN7214.2	6506.65	6290.42	6615.58	4282.93	4482.44	4246.3	5455.44	5534.92	4680.03
AN1354.2	1191.95	1057.82	1218.71	849.766	780.57	835.106	750.725	820.74	746.648
AN6593.2	1432.29	1185.07	1350.02	1710.24	1713.38	1678.88	863.59	1003.5	620.565
AN3674.2	4878.16	4830.86	4698.9	4116.83	3801.36	3513.69	2990.87	3449.77	2588.93
AN2265.2	2113.92	2013.69	1930.45	1995.7	1965.01	2065.59	3095.34	3282.65	3061.76
AN5209.2	727.448	672.76	656.887	538.182	525.432	538.982	850.838	922.485	699.827
AN3027.2	691.49	688.443	689.284	1052.48	1114.4	1066.78	565.095	660.021	489.269
AN4774.2	623.007	679.94	650.668	633.345	612.522	659.888	581.755	467.886	514.627
AN1066.2	1764.73	1427.68	1336.35	1716.68	2006.4	1999.63	1001.08	1286.13	915.91
AN8900.2	318.838	320.112	304.469	436.724	418.693	468.835	360.918	295.439	407.202
AN6302.2	3031.74	3251	3325.52	3847.53	3864.3	3996.87	2890.54	2762.73	2531.34
AN3648.2	2913.95	2751.29	2795.53	1846.52	1963.04	1921.7	2987.73	3483.46	2766.16
AN4873.2	1399.29	1280.34	1175.31	973.774	967.006	875.725	1785.18	2373.76	1583.4
AN2597.2	3387.98	3317.67	3320.26	2542.18	2589.93	2502.24	3597.62	3479.16	3439.18
AN4019.2	383.952	398.303	375.454	395.823	373.734	396.549	550.243	635.809	613.875
AN6171.2	767.987	840.051	851.84	745.502	777.4	770.479	548.826	659.168	563.438
AN6245.2	933.259	1070.13	971.489	2098.09	2112.82	1701.85	935.63	794.629	880.272
AN8247.2	1780.09	1663.09	1989.91	1327.78	1392.16	1371.01	1107.53	1227.47	968.42
AN4470.2	5066.3	5059.24	4851.05	4062.24	4031.91	4572.19	3927.2	4149.63	4003.51
AN7356.2	533.3	593.62	568.382	782.352	831.255	799.792	660.074	587.3	778.099
AN0354.2	3939.38	4017.24	3830.75	2287.36	2301.88	2484.39	3247.75	4036.34	3070.71
AN4875.2	1300.99	1162.87	1318.14	1590.88	1717.53	1554.78	985.894	1110.45	723.147
AN7686.2	692.468	698.035	616.514	562.977	565.321	577.029	997.467	1076.71	910.343
AN5580.2	10349.3	10068.2	9937.88	10983	11169.9	11617.3	9063.13	9423.38	9584.41
AN1199.2	1238.09	1082.28	1229.28	1670.53	1808.29	1988.39	1037.18	1292.15	852.844
AN2701.2	898.148	878.951	678.306	544.099	539.234	481.659	705.908	731.727	750.059
AN5429.2	870.271	873.921	1284.77	497.703	515.144	549.28	687.377	690.273	594.66
AN2283.2	2675.07	2587.14	2636.62	1832.73	1682.87	1623.06	1861.76	2034.41	1603.32
AN6824.2	705.127	633.099	651.707	973.55	999.674	1051.9	1042.61	1043.33	864.923
AN3350.2	894.193	795.954	954.889	782.918	911.295	1286.57	1318.4	1156.85	1805.58
AN7449.2	3010.45	2708.61	3203.32	3106.78	3481.87	3312.07	2201	2461.64	1634.35
AN1983.2	1788.83	1624.78	1898.25	1367.71	1278.02	1222.59	927.19	1174.33	729.165
AN2876.2	170.423	156.825	164.233	144.435	164.338	177.731	227.864	218.098	205.921
AN3458.2	2845.73	2694.63	2751.96	2651.8	2978.4	2595.9	1765.62	2103.61	1626.45
AN3717.2	420.614	440.886	569.705	221.387	214.459	242.929	302.114	341.529	302.511
AN0981.2	2668.74	3049.4	2440.47	2409.86	2607.53	2295.35	1594.26	1641	1828.57
AN3073.2	836.011	767.908	802.88	1132.39	1143.45	1141.49	666.509	697.862	574.664
AN4467.2	7385.05	6999.23	7857.25	6006.49	5989.25	6228.74	10313.9	10143.3	8440.4
AN4820.2	891.235	818.506	723.186	1251.94	1183.18	1081.59	1855.8	1980.95	1258.01
AN0129.2	599.337	448.826	495.302	368.608	388.21	275.66	872.389	1352.23	615.555
AN1405.2	2802	2608.46	2893.8	4049.23	3994.78	3984.67	2519.53	2793.01	1815.31
AN0559.2	5158.42	5234.33	5030.3	4886.77	5255.38	5583.49	3839.65	4011.31	3614.19
AN3191.2	1077.4	1222.94	1165.57	1524.2	1458.75	1386.04	1033.6	1054.95	1022.87
AN6146.2	2031.4	1862.2	2112.09	2776.54	2914.99	2835.95	1531.16	1631.22	1331.68
AN2185.2	1846.23	1813.55	1879.31	1761.06	1685.85	1541.56	1072.09	1236.49	788.086
AN6330.2	17845.7	17926.5	17555.7	15300.2	14624.9	14690.5	15530.9	16604.7	17273.2
AN4316.2	562.618	534.667	567.081	680.335	698.074	688.815	1061.74	1054.17	758.361
AN3769.2	756.862	710.265	861.968	755.692	695.953	573.699	769.622	792.652	612.456
AN3744.2	1770.93	1537.07	1718.24	2239.39	2123.52	1900.81	1092.62	1312.87	792.513
AN2592.2	732.843	788.402	801.079	536.959	462.521	538.177	769.46	784.779	665.157
AN4501.2	14851.3	14221.2	14092	11784.1	12385.2	12308.9	15467.9	15972.9	16527.6
AN6730.2	673.387	655.182	657.458	1091.28	1032.98	991.999	785.826	670.17	692.505
AN4384.2	1094.54	1005.25	1177.61	1784.05	1876.75	2027.38	1224.76	1138.57	934.782
AN8667.2	498.076	483.091	471.518	813.742	732.889	776.774	517.423	543.368	415.631
AN8962.2	823.219	877.399	931.761	1036.16	856.052	910.203	610.751	565.851	583.04
AN2993.2	811.618	709.262	656.76	615.251	646.933	652.424	1480.78	1364.52	1165.04
AN5741.2	1949.11	1787.72	2092.56	2229.96	2226.59	1989.75	1362.12	1531.98	976.037
AN4261.2	581.292	591.649	619.56	938.717	968.103	906.984	579.743	544.592	699.507
AN4251.2	1951.6	1938.37	2127.17	2212.75	2352.76	2014	1434.38	1436.11	1135.74
AN8810.2	2288.62	2127.04	2169.65	1854.14	2073.12	2270.88	2970.58	2928.28	2839.75
AN2147.2	1609.06	1488.12	1570.47	1312.76	1108.68	1170.63	854.784	1080.75	650.3
AN7254.2	5487.04	5230.29	5295.61	4311.5	4204.35	4075.34	5129.86	6215.06	6338.43
AN5693.2	1791.52	1795.35	1873.79	2328.61	2343.99	2320.95	1213.34	1359.15	1153.97
AN6565.2	939.794	936.126	885.543	664.242	563.479	625.921	738.776	607.718	569.033
AN6688.2	6137.43	5993.9	5340.67	4405.03	4518.31	4424.02	5659.97	6425.75	5718.76
AN8047.2	639.816	673.674	536.774	417.46	436.937	417.668	788.612	807.84	648.732
AN2315.2	18869.6	18842	18977.5	22970.8	21830.8	22534.3	19613.9	20117.7	20696.6
AN4905.2	854.964	874.11	919.389	1186.41	1355.41	1313.9	1735.39	1746.83	1440.65
AN1290.2	286.98	304.868	285.947	391.408	385.204	401.012	474.998	430.31	366.958
AN3559.2	408.105	412.626	440.896	720.764	729.708	665.47	523.917	577.215	345.806
AN4598.2	1507.64	1280.21	1609.17	2074.29	2030.86	2068.74	1378.63	1467.93	1024.07
AN0451.2	4042.99	3363.9	3500.34	2170.43	2720.17	2507.03	2195.63	2453.1	1793.15
AN6237.2	550.173	514.196	655.938	907.623	1023.45	950.059	456.923	639.436	624.057
AN6282.2	419.734	416.889	409.413	664.218	689.837	639.744	717.981	645.253	646.12
AN4848.2	483.084	455.239	429.117	396.461	436.208	413.617	703.447	735.76	689.994
AN4051.2	1660.04	1061.71	617.391	1317.44	1757.64	1741.57	409.713	520.53	464.442
AN1726.2	380.235	418.21	432.426	491.699	456.917	579.567	654.161	597.477	574.005
AN5712.2	2009.51	1839.04	1916.66	2578.6	3010.24	3187.86	2335.56	2564.81	1853.02
AN1367.2	2845.77	2420.54	2783.74	2068.56	1893.42	1801.66	1510.34	1919.48	1735.89
AN7907.2	239.436	249.885	235.757	467.213	492.849	455.738	280.476	298.655	298.456
AN4198.2	493.278	541.718	615.041	270.699	283.599	346.656	443.934	407.295	586.889
AN4330.2	1228.82	1212.04	1377.43	1045.06	944.475	1024	657.933	800.318	653.101
AN3787.2	1292.67	1068.39	1228.13	806.793	900.989	804.862	1736.06	2121.18	1582.72
AN6119.2	1210.43	1111.36	1195.46	1558.73	1750.97	1603.37	1706.98	2052.93	1575.45
AN6215.2	801.924	819.479	771.061	1073	1244.29	1340.36	785.429	750.201	587.208
AN8638.2	356.257	368.381	329.59	355.502	352.298	329.351	803.835	855.592	590.46
AN9506.2	3106.16	2823.67	3064.38	1818.96	1848.24	1954.44	2321.67	3036.92	2241.39
AN1220.2	1031.09	887.88	882.231	860.661	861.328	885.863	1741.28	1711.68	1323.15
AN1502.2	910.567	919.543	895.281	920.666	968.897	958.695	1307	1292.16	1410.64
AN6703.2	594.079	610.84	579.068	567.917	625.932	711.4	880.223	1008.89	823.919
AN2140.2	5911.77	5733.72	5672.47	4929.33	5674.71	5581.11	6884.37	7204.38	7011.92
AN1904.2	6147.52	5596.33	6425.28	5003.68	4889.67	5119.2	4744.47	5084.37	3670.7
AN8495.2	969.203	950.584	1059.31	643.92	634.504	722.718	958.452	1017.3	916.002
AN4135.2	1398.2	703.426	421.245	235.89	271.361	251.637	206.027	250.233	236.781
AN0359.2	6289.38	6058.41	5956.64	4744.65	4206.37	4371.71	4597.13	4989.68	3815.26
AN7992.2	335.822	297.995	266.244	324.675	321.096	343.366	663.8	624.249	527.936
AN3595.2	1644.85	1636.98	1862.31	2040.46	2223.25	2122.96	1239.25	1373.72	752.2
AN8770.2	4907.13	4785.36	4945.13	5846.59	5323.14	5442.98	3994.16	4615.39	3815.26
AN4159.2	13346.2	12893.5	12733.7	15624.3	16409.9	15083.1	12169.2	14196.4	14844.4
AN2264.2	570.579	616.462	552.476	727.777	740.564	726.34	926.745	866.433	687.525
AN0092.2	1274.33	1150.13	1382.92	1033.62	930.698	887.967	633.861	874.155	492.299
AN3858.2	2170.54	2666.19	2293.91	2438.76	2278.87	2421.37	2767.56	3025.88	3679.5
AN3649.2	1859.67	1815.88	2067.03	2401.19	2482.69	2677.38	1388.14	1557.77	833.36
AN6349.2	1528.65	1344.09	1521.78	1431.35	1204.98	1225.36	958.172	993.944	759.369
AN6589.2	2681.58	2504.21	2659.45	1931.54	1831.29	1843.42	2171.02	2000.24	1937.83
AN1561.2	1074.24	1010.06	918.596	954.97	983.203	931.929	703.148	776.711	613.442
AN3226.2	7167.09	7419.29	5046.42	3236.45	3254.09	3883.56	4819.27	5208.05	4017.62
AN6287.2	7865.17	6942.31	8437.85	10269.3	9973.04	9500.64	6980.68	7255.11	5721.7
AN1742.2	366.474	328.809	305.846	327.871	305.19	302.171	691.627	765.417	571.398
AN1540.2	1441.67	1333.51	1083.56	1128.01	1075.85	1090.88	845.854	643.067	689.668
AN6561.2	690.028	696.593	765.073	625.459	655.309	637.56	507.755	535.341	578.748
AN7620.2	788.266	884.953	729.551	822.795	791.672	815.016	1073.76	1262.99	1170.7
AN4923.2	4184.17	3918.69	4991.25	2635.87	2725.78	2610.61	2899.53	3502.6	2988.86
AN3794.2	1255.92	1161.73	1216.32	1124	940.009	976.467	730.559	829.445	594.388
AN5203.2	2172.82	2098.06	2297.9	2435.88	2487.8	2475.81	1739.26	1853.44	1486.04
AN2933.2	952.584	964.843	879.707	758.793	773.913	751.489	511.774	601.112	617.631
AN4525.2	14183.8	13820.8	13653.2	15521.5	16568.1	16516	15131.2	14723	14433.7
AN8523.2	627.417	613.915	619.292	918.626	1078.26	1065.46	702.425	727.702	852.507
AN0199.2	658.443	645.975	645.578	529.32	584.134	548.378	423.742	436.985	364.344
AN3600.2	1053.76	1011	1032.64	1190.18	1146.67	1099.5	832.858	813.206	890.243
AN0473.2	3618.75	3836.01	3284.98	3181.98	3031.06	2992.47	3431.15	2794.48	3353.83
AN4553.2	922.337	846.172	869.59	1245.44	1521.86	1324.7	956.597	963.918	864.996
AN5340.2	1454.46	1631.9	1632.93	1332.49	1443.96	1463.11	1011.58	995.997	1583.63
AN4769.2	6166.4	5926.36	6121.05	6005.84	5657.29	5648.82	4678.65	5356.85	4490.37
AN5908.2	1235.85	1308.38	1329.63	1871.95	1927.06	1947.83	1903.72	1802.03	1657.15
AN4011.2	258.378	270.443	282.726	470.918	459.323	453.183	287.883	285.188	283.268
AN6780.2	979.334	905.209	1094.47	797.986	920.527	883.92	570.214	717.597	500.143
AN1541.2	747.247	717.07	630.111	742.558	719.938	672.48	506.832	431.024	406.213
AN5749.2	1280.24	1176.76	1224.36	1897.15	2038.7	2156	1509.5	1627.65	1075.06
AN1770.2	2115.83	2263.13	2136.49	2383.69	2472.31	2519.19	1616.08	1728.97	1475.66
AN0180.2	853.703	952.125	919.508	1090.22	978.381	1029.07	771.915	673.15	786.086
AN9000.2	813.119	920.97	1042.15	920.588	839.215	858.93	972.82	816.564	804.707
AN0887.2	319.306	302.641	296.896	472.561	466.986	447.587	291.448	292.982	466.525
AN0578.2	545.228	564.825	537.639	334.563	342.806	348.609	487.689	594.922	582.835
AN5897.2	3113.72	3261.71	3281.61	3565.35	3891.43	3873.82	2790.91	2866.3	2375.67
AN8532.2	1221.08	1218.09	1472.81	1759.14	1788.56	1623.4	1107.02	1136.04	797.434
AN8690.2	2986.83	2711.98	3200.96	3422.06	3556.82	3531.57	2017.03	2511.89	1803.24
AN7631.2	663.973	662.424	590.818	951.672	940.642	882.222	939.547	944.123	752.157
AN2142.2	6015.47	6077.89	5596.03	4377.5	4342.84	4655.68	4755.19	5083.77	4874.64
AN5602.2	3457.22	3262.25	3930.16	2774.84	2664.74	2581.35	2493.76	2650.07	2046.2
AN6563.2	18252.2	18797.8	18653.5	15376.2	15282.7	15916.2	18917.4	18367.6	17977.8
AN9339.2	1557.03	1427.68	1250.79	953.902	982.556	938.869	949.518	952.251	1264.83
AN1393.2	3548.82	3273.42	4031.83	3958.73	4260.09	4125.67	2880.52	3120.16	2446.8
AN5457.2	806.853	716.941	731.012	663.513	651.525	679.046	1009.36	1032.4	860.526
AN8787.2	1260.81	1196.93	1070.37	1093.39	1024.17	959.35	716.333	892.778	581.321
AN1766.2	975.514	984.372	970.196	1309.35	1080.74	1153.52	1439.56	1298.02	1150.79
AN1795.2	1632.65	1418.33	1508.79	936.554	1036.95	955.952	941.231	1230.85	833.525
AN3685.2	1374.5	1438.88	1435.14	1625.36	1599.43	1571.89	1056.08	1073.41	1292.63
AN4083.2	810.778	754.735	822.15	653.33	718.761	746.515	1122.71	1276.34	969.334
AN0476.2	1866.67	1818.1	2103.75	2156.96	2203.07	1996.66	1092.16	1519.49	993.881
AN4490.2	1959.31	1764.19	1894.75	2236.15	2391.51	2104.81	1297.32	1585.32	992.097
AN5740.2	10047.9	9706.88	9845.85	8676.14	9351.5	9272.41	10986.9	11431.3	11677.7
AN5458.2	481.415	483.368	450.856	495.598	449.381	429.206	687.731	582.385	782.55
AN5155.2	1681.76	2069.11	1808.2	1637.15	1388.1	1380.97	1259.94	1253.68	1624.46
AN5086.2	337.719	418.112	343.096	364.779	323.283	332.23	428.784	447.677	530.957
AN2601.2	306.317	338.557	323.705	294.088	299.559	353.882	446.124	427.628	368.913
AN4891.2	1172.52	1250.77	1250.42	872.277	903.35	845.695	1284.27	1617.4	1175.67
AN8580.2	890.692	840.82	888.382	650.377	649.86	698.217	1026.82	1188.99	998.68
AN5257.2	846.162	1069.9	931.635	791.546	764.194	752.255	750.072	654.413	578.957
AN3687.2	1686.93	1653.97	1750.6	1876.7	2201.77	1928.47	2555.89	3248.78	2509.86
AN8644.2	652.115	714.9	687.319	923.941	1005.48	1097.29	1185.04	985.224	1262.24
AN9386.2	598.037	665.52	625.989	647.846	638.42	675.17	864.544	799.857	1052.26
AN4413.2	1098.66	1039.86	1065.78	967.511	871.357	907.037	629.295	696.722	617.092
AN4524.2	1176.28	976.934	1027.37	612	625.352	611.414	1003.46	1321.1	946.322
AN5400.2	317.897	327.052	330.585	245.606	242.972	258.501	410.076	442.606	360.144
AN3176.2	584.376	552.915	617.445	417.211	372.157	335.588	256.119	372.01	207.417
AN4038.2	5076.68	4899.69	4969.62	4438.3	4193.58	4319.14	3532.87	4136.42	3536.14
AN5301.2	399.231	407.402	415.207	373.338	395.365	425.339	578.181	543.57	702.908
AN5886.2	4580.65	4370.55	3848.28	4422.95	3923.09	3828.2	3040.14	3316.78	2563.24
AN2277.2	698.676	630.803	761.668	389.623	515.319	460.528	897.861	1391.4	801.876
AN4443.2	18840.9	19554.2	17848.5	16860.7	15500.7	16321.3	17874.3	17652	18820.3
AN4687.2	907.431	952.588	993.989	907.449	735.241	827.912	1011.12	928.671	710.016
AN2062.2	8030.61	7220.98	7780.68	5468.52	5686.13	5200.07	8466.02	8500.98	7217.96
AN8183.2	2007.17	1842.54	1892.5	1703.23	1522.42	1804.91	1379.24	1293.6	1939.48
AN4234.2	5022.89	4936.18	4779.81	4244.78	4357.6	4280.43	5238.38	5368.69	4732.72
AN5918.2	852.049	856.363	924.376	600.667	693.12	573.396	865.655	898.521	907.352
AN6052.2	415.648	406.93	471.75	220.102	240.271	251.241	379.209	439.177	303.468
AN1189.2	2389.07	2214.15	2508.37	1811.67	1651.8	1870.1	3071.43	3420.62	2651.99
AN2594.2	354.655	368.726	354.537	371.498	439.636	441.954	557.245	548.225	551.345
AN5744.2	10987	10363.2	10392.7	8564.63	8835.44	8651.17	11421.7	11523.4	10655.7
AN3205.2	457.698	491.367	473.04	850.523	980.34	893.555	1059.21	909.893	756.79
AN6503.2	3339.65	3222.64	3397.16	2216.64	2194.44	2278.54	2409.91	2836.52	2013.73
AN4082.2	539.63	496.216	423.863	355.729	360.408	334.36	590.81	711.968	892.482
AN4748.2	1837.13	1635.26	2111.1	1330.32	1173.33	1025.57	754.048	1126.75	562.747
AN0269.2	3369.99	3021.07	3460.08	2715.88	2619.31	2817.39	4250.6	4421.44	3974.93
AN4652.2	2436.15	2284.95	2515.36	2528.13	2748.29	2623.26	1705.39	1903.81	1143.85
AN3312.2	355.335	339.173	342.853	330.372	319.219	335.327	788.858	831.921	510.677
AN9398.2	2872.4	2657.18	3012.47	2022.23	1995.18	2232.75	1934.25	2095.72	1327.12
AN2997.2	9004.05	8390.87	8711.93	6728	6796.33	7333.31	7817.82	7366.43	6364.53
AN0323.2	836.191	739.164	854.473	969.606	1056.69	1066.8	1424.87	1422.08	1026.3
AN5033.2	994.418	1007.95	983.211	846.248	904.673	892.268	786.906	688.895	1007.69
AN6973.2	8080.8	6131.86	6512.43	4641.06	4776.89	5044.16	4886.77	5712.24	4666.06
AN8946.2	516.864	511.668	713.955	619.007	753.919	806.15	957.998	1515	1316.32
AN4262.2	1820.27	1819.87	2069.1	1922.79	1821.8	1639.39	1228.87	1244.67	1743.56
AN0135.2	880.91	835.686	870.743	656.942	616.855	609.046	738.613	814.809	649.272
AN9488.2	828.579	725.043	826.187	1013.4	1073	974.902	574.403	716.965	402.511
AN6334.2	1792.88	1548.41	1873.39	1525.85	1282.11	1192.33	731.071	1080.54	635.633
AN6017.2	6467.72	6568.95	6638.13	5406.97	5353.29	5667.75	5095.67	5201.4	4706.28
AN8284.2	2620.09	2621.1	2831.43	2652.43	2970.72	3141.56	2146.2	2194.13	2098.29
AN0316.2	13387.6	12619.5	12212.8	11006.7	10777.9	10734.1	13145.2	13230.9	13499.2
AN1474.2	913.295	947.891	904.594	787.243	800.453	797.015	594.555	645.187	548.728
AN0779.2	1180.39	1063.18	1147.45	1157.02	1157.29	1113.43	1652.35	1807.39	1632.94
AN4534.2	1052.46	1063.94	1047.39	844.429	859.548	767.395	643.534	643.72	821.075
AN7832.2	1506.32	1783.02	1751.55	1941.68	1843.99	1435.49	1034.79	1130.97	1567.06
AN3596.2	1189.98	1158.07	1279.9	1407.31	1498.62	1477.83	1057.52	1077.39	956.781
AN1500.2	1412.54	1468.7	1330.26	1949.33	1906.51	1788.68	1310.04	1305.42	1271.83
AN6225.2	2486.41	2469.2	2535.95	2889.3	3609.16	3239.71	2470.45	2813.58	2443.04
AN9444.2	593.818	686.473	655.748	330.96	330.426	341.75	930.317	782.776	603.107
AN8899.2	710.156	777.282	784.273	1218.47	1016.76	900.184	448.962	578.656	583.821
AN5200.2	1110.54	983.656	1026.9	1411.96	1296.46	1377.41	858.638	869.898	776.573
AN7426.2	3268.47	2724.77	2931.38	2316.08	2538.68	2558.62	4052.53	4110.32	3709.63
AN8802.2	252.741	245.927	252.371	227.061	215.1	206.906	440.84	695.373	430.1
AN3432.2	800.941	903.561	878.829	823.295	863.343	1075	1290.42	1143.25	1527.8
AN4557.2	2517.92	2446.05	2296.04	2618.67	2659.94	2785.7	2028.88	2301.4	1970.66
AN0340.2	604.511	502.966	591.702	426.863	436.71	404.754	677.858	855.507	605.995
AN6592.2	1526.83	1539.66	1594.79	1005.82	1264.55	1246.13	1942.43	2312.96	2043.74
AN3100.2	412.272	464.321	445.651	453.673	488.392	458.092	641.619	643.286	760.36
AN4535.2	796.811	934.933	774.612	783.479	801.641	812.743	1147.32	1116.87	1410.36
AN9409.2	3135.07	2754.82	3092.3	2196.17	2229.28	2389.06	2008.21	2047.96	1497.44
AN5231.2	1713.31	1514.32	1800.22	2304.81	2438.45	2249.69	1428.33	1780.29	1323.26
AN4586.2	1283.51	1331.49	1572.5	1624.13	1683.55	1662.37	996.972	1176.16	1013.2
AN4077.2	1870.49	1768.26	1878.08	1477.37	1299.68	992.789	1041.2	1488.91	1542.68
AN4232.2	1029.97	1032.89	1076.17	816.781	847.782	805.404	620.793	715.617	576.232
AN8118.2	6068.91	5746.58	6301.44	7448.22	7354.18	6650.72	5381.46	5561.62	4513.74
AN5633.2	776.632	835.779	802.518	1121.11	1098.16	1127.7	898.605	677.208	631.123
AN5422.2	203.796	201.615	211.281	392.062	340.181	341.523	288.855	270.736	298.25
AN5232.2	645.509	553.513	611.137	983.537	949.04	843.73	567.124	578.872	387.475
AN1262.2	490.805	554.286	470.633	502.373	549.972	552.515	504.358	506.988	879.559
AN6111.2	3416.8	3436.16	3601.25	3370.49	3409.3	3555.88	2788.54	2819.1	2112.37
AN3616.2	3407.53	3203.03	3376.23	2260.21	2676.26	2714.97	4188.15	3863.59	3600.19
AN1366.2	1116.72	1049.35	978.44	919.278	872.401	860.314	712.9	758.303	627.828
AN1003.2	8104.16	8559.88	8670.71	8208.94	8653.69	8711.79	6765.11	7203.08	7397.31
AN0924.2	1858.24	1832.52	1861.04	1550.93	1702.24	1751.06	2226.23	2540.42	2250.97
AN0657.2	1517.03	1443.02	1612.02	1553.72	1678.51	1886.55	1584.3	1290.45	1621.28
AN5849.2	1172.83	939.457	1015.54	1838.55	1786.91	1966.78	1400.89	1378.27	1067.95
AN3796.2	587.578	604.527	502.682	771.204	922.915	956.822	1255.02	1383.7	1364.68
AN5523.2	2443.34	2534.34	2411.14	1934.09	1971.52	1815.21	2280.36	2411.17	2728.84
AN9354.2	853.131	978.895	915.834	747.725	747.917	656.96	782.392	800.571	1027.87
AN5895.2	9077.08	8454.49	7847.55	6316.22	6431.99	6102.39	9195.1	8632.29	7467.52
AN3310.2	521.493	599.84	676.752	347.095	362.921	395.972	473.452	377.013	542.993
AN1524.2	3459	3365.64	3403.53	2645.79	2331.42	2120.73	1549.53	2039.94	937.783
AN4415.2	1029.01	900.991	1178.79	1137.8	1298.88	1104.51	561.205	736.17	671.349
AN2085.2	3696.69	3707.89	3984.42	3558.88	3625.91	3930.16	5408.44	5279.91	4537.82
AN2913.2	5362.49	5814.55	4748.86	3364.96	3440.14	3172.45	4721.14	4067.53	3119.91
AN3321.2	444.604	426.134	526.769	336.623	341.656	350.954	228.338	261.198	309.291
AN6849.2	280.395	285.451	271.483	268.899	302.833	322.151	452.024	475.053	515.896
AN5780.2	487.524	533.42	449.554	441.897	489.516	474.159	682.048	681.89	1043.23
AN1449.2	9829.28	8879.4	10299.9	9650.3	9980.82	10345.6	7686.84	8668.45	6327.07
AN5168.2	1143.58	1016.29	989.091	896.959	812.357	879.187	1346.2	1357.21	1166.67
AN6363.2	1260.8	1264.72	1236.61	916.654	940.934	937.592	888.036	903.375	667.463
AN0664.2	649.606	595.759	657.631	742.066	793.628	789.907	416.246	562.132	338.616
AN3134.2	3965.52	3925.3	4006.96	3253.07	3195.52	3133.93	3071.1	3359.43	2562.33
AN3334.2	223.696	259.227	261.895	267.669	280.403	339.984	480.838	505.322	397.609
AN4516.2	1398.29	1427.39	1396.26	1307.29	1431.97	1512.44	2005.79	1849.56	2102.98
AN3200.2	310.558	367.162	336.973	341.384	331.094	303.63	486.987	477.148	276.702
AN4560.2	3033.41	2995.69	3080.56	2407.96	2582.11	2687.53	1999.64	2193.73	1899.7
AN5423.2	516.317	491.55	457.846	489.75	491.796	508.526	686.013	658.436	565.056
AN0116.2	1402.1	1507.23	1588.8	1837.17	1990.38	1689.38	1159.3	1354.19	925.627
AN4755.2	4243.31	4160.29	4872.17	5967.02	5678.75	5809.49	3948.05	3888.36	2615.74
AN7541.2	395.545	406.498	454.058	520.118	554.27	521.637	411.851	378.667	442.678
AN4414.2	2900.16	2794.39	2718.83	2025.49	2146.26	2196.65	2323.32	2484.76	2079.17
AN7987.2	409.617	488.047	455.961	407.243	455.495	430.6	485.498	538.109	579.177
AN1429.2	1740.03	1867.31	1858.38	1574.69	1650.91	1474.55	1282.91	1283.12	1316.49
AN0820.2	5086.01	4561.22	5081.38	3509.65	3750.32	3440.2	3716.68	3071.69	2724.08
AN8702.2	2055.04	1979.34	2133.09	2113.27	2400.8	2216.87	1424.88	1692.21	1185.55
AN3938.2	1322.25	997.164	1225.37	983.228	824.696	785.924	585.911	786.191	412.28
AN9173.2	402.138	450.721	402.871	423.379	442.694	532.547	609.725	547.532	616.815
AN2488.2	1220.22	878.265	750.899	580.807	528.564	489.478	832.823	1410.46	819.869
AN9489.2	1993.22	1766.17	1969.5	1333.51	1526.21	1631.24	2301.25	2567.65	1977.87
AN3411.2	4826.02	4901.28	4859.29	3670.03	3875.83	3885.75	3408.09	4069.58	2965.74
AN6073.2	3540.06	3440.17	3377.55	4108.34	4547.89	4817.65	3253.52	3615.08	2696.9
AN6508.2	4564.87	4352.16	4046.63	3266.3	3311.28	3427.76	3923.48	4495.3	3728.27
AN1126.2	15251.4	14460.9	14774.7	12823.1	13674.5	13684.6	15913.2	15581.9	15569.8
AN8312.2	445.272	454.79	543.254	536.955	483.267	481.609	564.852	453.299	489.113
AN0647.2	2350.05	2284.05	2450.83	1855.29	1915.63	1992.84	1507.75	1779.98	1227.81
AN7621.2	875.268	964.567	833.956	1016.34	1022.56	1048.1	819.034	676.641	933.576
AN2022.2	882.671	1027.56	1009.68	1260.4	1439.89	1512.36	1016.08	908.648	1207.26
AN3313.2	1179.53	976.054	1185.18	823.799	840.195	773.378	574.157	738.296	541.49
AN2305.2	616.236	688.597	629.697	512.896	505.395	582.483	908.968	716.798	711.554
AN2059.2	572.533	562.025	563.78	508.666	502.3	507.543	796.284	774.76	866.764
AN4076.2	938.546	910.305	892.323	801.06	776.164	783.065	1126.57	1122.76	928.614
AN1444.2	4093.98	4015.66	4432.76	5149.55	5547.64	4808.51	3924.69	4344.01	3547.45
AN4888.2	3362.47	1571.04	811.027	285.157	286.588	354.81	454.421	1091.67	676.907
AN2979.2	913.684	867.208	923.158	902.458	960.74	1067.93	1404.28	1522.88	1566.2
AN6077.2	6707.6	6354.48	6753.45	7517.5	7788.52	7427.63	6270.98	6652.4	5501.81
AN2366.2	2396.95	2066.07	2471.72	3222.69	3297.3	3324.46	2887.74	3233.28	3052.57
AN9453.2	606.425	666.729	622.203	736.601	684.041	570.327	377.674	374.632	213.998
AN4309.2	1194.3	1227.39	1214.48	1413.93	1583.48	1513.6	861.998	1025.17	666.092
AN4574.2	738.264	841.36	796.254	614.641	601.197	586.15	734.266	803.441	1095.72
AN6200.2	1532.67	1498.2	1406.87	1189.93	1040.56	1125.21	1037.61	1098.22	940.825
AN4800.2	424.431	381.036	416.2	477.554	463.471	506.272	618.861	637.602	730.564
AN2427.2	681.067	708.08	687.376	1073.14	1142.43	1022.28	675.673	655.455	744.009
AN6394.2	355.801	361.389	335.963	659.774	631.747	667.683	475.974	441.01	613.426
AN6031.2	765.473	727.262	785.292	1323.4	1374.38	1281.82	1515.69	1453.31	1096.95
AN4903.2	898.612	917.993	969.775	946.368	802.746	733.437	679.087	616.934	675.515
AN6698.2	2039.09	1935.23	2343.1	1534.01	1463.43	1565	995.485	1241.19	653.825
AN8559.2	681.547	763.431	680.173	735.356	700.94	773.99	867.195	646.295	983.318
AN9255.2	376.646	385.64	364.56	660.771	547.419	518.191	311.32	278.663	385.522
AN8057.2	2724.77	2670.19	2804.91	3531	3666.72	4172.3	2664.29	2547.17	1912.68
AN8204.2	1092.7	1022.25	924.23	1417.03	1563.68	1470.11	1108.4	1012.09	979.31
AN5716.2	2854.31	2629.06	2642.86	2964.43	2971.45	2917.31	2009.12	2424.28	1639.17
AN3427.2	1333.56	1255.62	1514.36	1006.85	1069.01	1122.53	862.22	942.438	877.091
AN9433.2	1283.42	1291.81	1367.89	977.244	927.981	809.674	704.627	874.481	631.305
AN9083.2	3123.07	2923.09	3412.39	2331.04	2266.58	2200.84	2668.65	2790.03	2265.82
AN8066.2	1579.91	1405.71	1767.46	1193.02	1152	1135.47	921.402	1130.81	655.604
AN0687.2	11307	10849	11202.4	8692.33	8745.54	8821.51	10656.6	10230.4	9807.42
AN7350.2	1711.12	2122.2	1715.98	1534.62	1295.14	1294.92	1378.99	1228.15	1122.04
AN6413.2	440.78	461.84	371.654	316.081	296.828	284.605	563.285	481.232	428.889
AN3156.2	5867.97	6062.6	5768.39	4484.28	4841.84	5145.88	4233.79	4782.68	3895.71
AN5840.2	19741.8	19301.6	19010.9	16457.7	16555.7	14358.2	16770.3	17989.2	16704.6
AN4836.2	1789.8	1607.13	1664.85	1311.64	1291.91	1263.39	1862.38	1979.82	1597.14
AN1751.2	2152.13	1938.3	2066.52	1803.91	1609.73	1444.59	1344.39	1325.18	1710.67
AN0783.2	397.756	405.866	411.527	627.173	548.834	515.881	534.056	522.779	469.807
AN6235.2	367.077	408.29	450.58	637.987	687.05	652.609	543.765	534.329	467.881
AN5731.2	4526.9	4496.51	4366.94	3703.16	3982.7	3852.3	3259.61	3493.56	2989.92
AN8368.2	569.878	638.672	599.576	495.384	444.19	481.836	658.816	589.547	566.321
AN3469.2	20292.3	19942.7	21478.6	18629.2	19136.2	17206.1	21106.7	22415.8	20792.5
AN4199.2	350.963	376.025	366.815	500.208	534.752	522.929	591.374	663.594	477.286
AN6266.2	2543.23	2464.54	2635.73	1958.07	1795.35	1832.44	1598.71	1781.45	1223.91
AN0815.2	774.465	698.865	739.357	1027	1027.71	1017.88	1117.72	1124.32	1433.67
AN2349.2	492.858	479.084	744.972	376.327	414.804	330.415	298.283	331.715	365.122
AN1864.2	1637.93	1392.28	1819.08	1384.48	1442.57	1582.76	2489.62	2693.91	2081.43
AN7532.2	336.266	302.845	259.73	264.144	260.665	236.055	1147.91	802.339	751.093
AN1163.2	1470.27	1353.96	1555.76	1525.41	1637.21	1648.85	1252.75	1247.56	1178.72
AN4440.2	1285.56	1081.95	1247.35	1398.05	1633.03	1444.36	924.445	1010.45	608.441
AN2926.2	2245.13	2280.55	2469.44	1971.06	2037.12	2018.67	1774.36	1921.9	1386.82
AN5522.2	1829.91	1870.19	1979.83	2343.71	2434.65	2394.07	1602.65	1696.68	1216.36
AN8116.2	571.314	597.297	528.135	627.447	467.002	461.076	833.093	749.594	615.052
AN4508.2	2867.96	2996.75	3056.15	3592.31	4063.72	4493.19	2860.31	3077.77	2535.6
AN6976.2	8405.3	7670.64	8453.07	9710.05	9829.63	10338.2	8905.48	9051.96	7698.24
AN6405.2	1256.87	1355.97	1393.12	1428.11	1421.76	1394.06	1268.16	1136.24	1226.6
AN8866.2	7643.42	7252.17	6718.66	5082.03	5181.52	5696.35	6138.67	6167.82	5322.48
AN0753.2	4810.58	4599.78	4942.35	3840.17	3767.78	4047.75	3886.68	3941.65	3388.97
AN6368.2	5599.9	5460.26	5443.07	4482.42	4361.99	4393.85	4344.91	4497.8	3641.49
AN4192.2	1759.41	1859.51	1817	1533.74	1551.68	1555.5	1165.29	1357.67	1192.27
AN1291.2	530.956	456.079	543.384	770.234	774.199	796.991	1375.86	1368.2	856.857
AN7528.2	343.587	320.188	304.907	317.918	388.722	384.028	560.726	610.781	776.851
AN7307.2	511.266	506.275	486.614	624.673	627.635	635.344	904.222	920.299	889.293
AN7033.2	562.867	522.138	486.316	614.303	541.545	505.327	772.631	745.643	761.516
AN3153.2	801.622	793.799	832.53	486.199	457.618	482.677	820.626	813.202	669.145
AN1164.2	1633.01	1585.74	1677.91	1381.18	1261.53	1328.1	1108.19	1234.79	903.693
AN7526.2	1092.6	1068.92	1149.99	959.845	928.738	884.159	715.83	756.123	781.286
AN0121.2	2480.95	2337.01	2378	3071.53	3228.34	3204.74	2106.97	2264.32	1356.4
AN8075.2	707.873	642.041	679.309	446.222	470.536	419.88	384.588	498.919	317.338
AN4581.2	861.267	838.93	859.602	872.192	757.604	799.587	752.844	663.534	845.369
AN1710.2	1160.39	1168.37	1147.76	1273.84	1250.79	1326.9	902.839	962.611	806.769
AN1948.2	1593.74	1347.83	1353.93	1164.15	1110.42	1186.71	2188.74	2392.3	1588.41
AN6904.2	1150.02	1122.27	1292.54	1106.14	1372.75	1073.6	767.761	954.26	561.741
AN8853.2	6324.38	5641.38	5926.76	4187.98	4008.94	4209.34	4763.72	5091.41	3690.36
AN0074.2	2347.12	1960.27	2503.89	1570.07	1390.27	1455.68	1095.38	1356.09	663.226
AN5801.2	3807.62	3556.06	3733.03	4244.25	4570.16	5089.5	3523.57	3445.22	3312.54
AN5746.2	21046	21831.1	21202	23411.9	24307.1	23781	19614.5	20663.6	21181.8
AN5687.2	1993.96	2005.41	2064.56	1572.97	1599.22	1689.63	2703.14	2692.78	2183.88
AN0238.2	274.41	287.547	270.876	303.962	277.039	261.576	409.487	420.426	321.698
AN7629.2	5707.01	5522.91	5806.85	6423.45	6972.51	7278.47	6055.74	5538.71	5631.99
AN4868.2	997.119	960.986	1067.31	737.055	751.335	772.684	643.079	677.68	890.568
AN6269.2	2606.62	2247.58	2370.38	1736.9	1844.05	1695.83	2687.51	2794.95	2116.71
AN5003.2	773.084	753.201	664.093	685.066	687.17	676.044	1020.8	1063.16	862.81
AN6253.2	1182.37	1192.49	1270.45	1448.81	1557.86	1503.87	926.394	952.392	1128.93
AN7175.2	417.702	433.556	492.633	444.81	455.045	420.28	297.194	327.247	223.515
AN5324.2	1445.09	1542.12	1409.19	1567.87	1647.94	1676.44	2007.62	2074.28	2783.07
AN7581.2	393.64	379.4	392.487	672.912	609.127	602.578	607.365	709.023	512.782
AN2173.2	1068.99	1041	1012.7	857.147	907.178	777.207	606.192	755.794	489.601
AN0502.2	1938.56	1874.36	1837.11	1740.05	1676.93	1642.01	1497.1	1504.91	1592.67
AN5745.2	4109.51	4110.21	4413.34	3668.67	3532.13	3140.11	2445.36	3040.61	2125.2
AN4901.2	413.836	419.808	440.445	431.975	486.523	570.227	710.098	741.544	877.664
AN6823.2	751.446	733.68	749.274	1275.96	1258.61	1058.86	1686.56	1730	1530.86
AN4935.2	1177.4	1084.57	942.29	1010.32	915.625	947.767	1520.5	1648.68	1273.45
AN0224.2	709.475	625.359	674.934	950.329	1116.34	1085.08	1387.79	1568.64	1141.81
AN1949.2	1840.13	1771.88	1979.5	1291.09	1263.19	1150.82	1027.88	1358.43	895.029
AN4569.2	604.34	578.607	591.862	818.098	798.434	730.007	505.36	514.039	324.501
AN7617.2	2374.8	2206.85	2761.42	1506.56	1575.25	1309.55	1321.15	1857.64	1078.94
AN8138.2	421.265	405.566	370.387	531.28	510.291	523.953	1004.34	911.982	816.628
AN5330.2	1515.47	1774.91	1422.49	601.312	666.659	590.974	1563	1496.56	1294.52
AN5685.2	681.198	627.754	783.102	485.793	492.39	483.101	447.049	490.958	385.68
AN4578.2	485.238	503.495	586.529	747.869	976.812	913.493	557.475	594.168	554.786
AN8799.2	1512.59	1278.97	1483.26	1141.58	1084.53	1089.32	882.852	914.924	730.456
AN4386.2	845.629	855.103	894.058	1255.85	1287.81	1223.63	630.343	825.476	513.564
AN2637.2	490.818	522.591	522.636	694.272	693.559	624.22	461.311	464.51	445.157
AN1152.2	4724.7	4560.43	4931.05	5691.02	5849.84	6364.86	8383.63	6820.53	6072.11
AN5917.2	899.108	811.143	876.87	1542.09	1461.32	1604.86	1461.02	1422.57	892.964
AN0308.2	1133.44	1079.35	1164.84	971.996	969.586	1005.55	717.17	791.228	662.311
AN6612.2	876.182	801.929	973.21	704.477	607.518	615.021	518.599	626.469	293.217
AN2760.2	1003.78	866.006	688.141	864.498	898.337	847.982	1340.5	1305.94	1220.9
AN1636.2	1375.66	1524.47	1425.96	1461.18	1551.71	1491.74	1089.62	1083.32	1008.82
AN1403.2	1429.49	1404.16	1516.72	2040.29	2118.16	2310.22	1480.83	1684.21	1058.92
AN0677.2	2900.75	2502.69	2802.74	2274.88	2480.99	2336.06	4248.24	4581.59	3251.98
AN7649.2	4304.72	4057.9	4682.27	5392	5483.05	5713.89	4461.22	4320.41	2950.19
AN4250.2	3314.55	3235.7	3315.04	3444.33	3694.41	3884.96	2927.56	3139.11	2821.14
AN8043.2	284.472	297.89	275.147	278.801	289.356	300.813	399.725	379.555	415.691
AN1074.2	2373.36	2252.16	2964.01	4211.97	4350.65	2809.92	1527.7	2344.65	1287.79
AN3366.2	1224.45	1382.45	1233.22	1152.09	1168.53	1165.34	1634.49	1416.53	1630.34
AN0759.2	3257.38	3193.48	4011.55	2016.46	1989.84	1765.31	2881.43	2778.64	2034.51
AN9073.2	4403.9	4295.1	4525.92	5082.12	5079.12	5303.19	4042.9	3656.14	3593.3
AN5068.2	1336.84	1448.74	1228.56	1288.12	1434.61	1419.6	1348.72	1103.78	1199.41
AN7484.2	675.803	624.693	631.492	620.064	579.798	555.398	742.687	897.349	665.171
AN6060.2	4603.48	3910.04	4349.41	3758.57	3060.68	3346.7	2977.27	3374.34	2333.36
AN6512.2	1425.26	1371.73	1392.46	1147.23	1275.49	1247.18	1058.69	1089.7	818.383
AN4042.2	6176.65	5630.44	5415.38	4094.01	4236.61	4469.9	5393.57	5695.5	5109.29
AN8609.2	3077.55	2940.57	4141.64	2037.22	2099.59	2015.8	2234.36	2659.14	1953.08
AN8903.2	1103.7	1597.58	1340.54	1627.6	1408.51	1224.42	1305.77	1158.31	1007.89
AN2430.2	641.259	781.789	676.242	679.555	707.768	769.614	839.678	698.321	686.146
AN1896.2	296.351	280.387	310.306	354.127	334.487	313.421	463.479	436.533	343.527
AN4408.2	412.624	365.459	385.342	378	397.269	428.701	663.125	810.872	503.455
AN1578.2	275.841	291.499	280.768	298.978	306.659	320.081	352.266	407.758	373.344
AN2209.2	662.813	747.898	680.601	895.784	905.185	856.96	677.322	637.361	695.21
AN2522.2	1730.39	1643.63	1721.23	1301.55	1453.2	1413.41	2097.48	2787.37	2508.35
AN0421.2	1298.02	1407.2	1439.45	1192.58	1109.51	1126.38	892.53	981.188	727.235
AN6497.2	2749.48	2660.25	2891.75	2033.42	2254.23	2092.38	1816.68	2177.46	1511.83
AN7906.2	210.011	208.474	205.863	416.502	406.025	325.454	216.269	215.992	246.618
AN0771.2	2077.79	2052.41	2137.76	2222.85	2053.29	2249.78	1908.59	1556.77	2070.7
AN4751.2	1299.7	1137.28	1418.28	941.666	904.953	922.968	686.504	825.392	538.199
AN7690.2	2438.52	2221.42	2200.99	1414.91	1626.19	1556.17	2132.23	2368.36	1811.36
AN8546.2	653.369	755.843	758.207	899.106	958.069	887.642	697.866	665.763	1100.77
AN7701.2	1701.62	1700.93	1876.97	2007.93	2205.79	2193.41	1377.98	1490	1288.91
AN2682.2	566.561	658.574	718.856	686.21	669.83	657.696	528.05	426.342	568.925
AN1217.2	2618.17	2277.37	2131.26	2324.78	2270.99	2043.09	3547.2	3677.38	3112.05
AN4456.2	1474.02	1452.34	1564.54	1362.72	1286.56	1243.84	1071.1	1063.73	1393.42
AN0907.2	19413.5	19417.9	19839.5	17934.7	18247.3	16557.4	17265.5	17557.8	18061.9
AN6714.2	1667.31	1503.15	1398.83	1218.81	1127.15	1163.13	988.623	1037.34	778.238
AN1104.2	2700.09	2495.38	2687.68	3045.19	3031.41	3107.15	2151.16	2231.67	1691.8
AN3703.2	633.71	484.615	474.86	395.394	375.533	453.3	895.606	850.267	659.249
AN5447.2	362.408	316.115	302.622	291.424	306.399	290.114	448.041	585.252	386.142
AN2414.2	5315.64	5365.18	5492.71	5829.99	5959.91	6080.14	4736.27	5126.36	5058.2
AN7324.2	387.603	373.112	440.448	533.57	541.775	528.08	364.523	384.83	482.362
AN4026.2	1632.64	1532.48	1703.86	1073.7	1079.6	1237.14	1522.29	1568.85	1483.48
AN4464.2	8834.79	8966.76	8433.13	8266.56	7911.64	8468.1	7320.31	7446.82	6920.21
AN1549.2	2401.74	1315.92	723.926	468.206	469.572	583.994	477.499	527.971	508.028
AN3348.2	708.239	678.629	697.89	629.181	537.791	463.685	352.279	478.934	275.312
AN1964.2	20554.3	19936.1	20354	18173.9	18301.1	17042.8	17851.9	18772.4	18280.1
AN2023.2	646.915	567.843	763.35	991.91	1206.92	1246.18	566.15	577.76	599.406
AN5019.2	992.467	1013.8	904.941	973.505	917.127	827.986	556.285	602.412	590.495
AN1122.2	20183.5	20203.2	20448.5	18375.4	19144.3	18993.7	18769.8	18766.7	19297
AN3130.2	580.18	649.6	631.611	600.596	610.494	710.893	856.91	671.701	998.365
AN1780.2	1445.67	1279	1475.7	1692.27	1798.1	1794.64	1141.44	1254.7	805.937
AN4762.2	10041.5	9173.96	10613	11570.5	11999.8	11488.1	10550.1	9855.12	8973.68
AN6843.2	1772.05	1613.45	1998.64	2319.83	2314.69	2121.87	1272.07	1555.02	793.918
AN3345.2	527.766	492.195	586.921	453.906	387.867	483.391	481.332	411.369	491.39
AN8711.2	974.298	885.721	991.138	1102.07	1263.07	1168.3	714.61	855.995	465.1
AN4163.2	21357.6	21389	21617.7	19332.3	19681.4	19316.7	19794.8	19786.2	19646
AN8356.2	668.334	598.946	647.424	1406.15	1193.36	1151.32	977.511	760.544	445.33
AN9206.2	496.367	532.946	536.457	730.781	882.508	799.788	798.114	1130.06	810.475
AN9090.2	7502.97	6778.18	7138.96	5518.24	5517.88	5678.72	5917.97	6979.22	6121.17
AN2146.2	1052.39	998.433	1167.34	951.04	907.073	943.969	654.967	761.598	670.684
AN2774.2	1033.35	1063.89	1048.52	1086.76	1119.85	1079.15	905.46	857.969	743.254
AN8709.2	4183.75	3494.07	4065.96	4134.55	4116.19	3943.99	2954.95	3277.15	2578.36
AN6510.2	4928.45	4901.99	4897.65	4079.37	4505.61	4385.33	3405.08	3864.62	3152.73
AN0170.2	10070.2	9201.65	10553.7	11959.9	11971.9	12231.7	11561.3	10770.4	9447.57
AN4840.2	1390.57	1143.99	1132.26	858.781	863.036	881.587	1458.75	1696.35	1077.02
AN2919.2	5547.61	5102.96	5738.03	7125.08	6983.15	7449.45	6349.01	6897.3	6219.06
AN3830.2	1488.89	1484.53	1568.17	1295.68	1232.7	1318.44	909.084	1058.59	716.414
AN6009.2	1637.06	1922.89	1991.1	1638.65	1475.57	1595.37	1840.67	1688.07	1532.42
AN6204.2	287.253	308.53	311.22	422.665	440.516	514.457	468.866	463.189	477.147
AN2779.2	355.818	394.961	369.5	971.401	799.522	805.557	514.182	435.425	824.302
AN3944.2	1720.6	1694.37	1785.87	1172.58	1150.79	1143.13	1045.29	1317.34	1240.95
AN4544.2	1238.5	1127.71	1268.85	1047.04	960.142	977.025	1424.46	1731.73	1404.9
AN3053.2	2328.63	2323.44	2364.08	2002.99	2095.22	2068.26	2839.73	2902.27	2251.93
AN5010.2	1732.36	1638.27	1787.71	1384.85	1484.16	1487.86	1220.44	1348.4	1367.71
AN3882.2	753.616	735.98	734.562	640.499	630.417	678.819	507.692	504.402	609.232
AN3221.2	334.286	275.153	297.556	462.122	453.259	454.893	989.913	938.403	506.532
AN3789.2	477.021	461.483	433.726	402.606	461.306	419.313	764.667	831.373	646.302
AN0789.2	449.228	434.882	416.033	569.226	581.086	527.564	347.03	413.34	361.78
AN6472.2	353.779	366.935	329.034	398.984	320.974	346.893	471.162	527.705	463.019
AN4862.2	2362.42	2414.26	2249.56	1941.71	2048.43	1970.45	1624.12	1926.41	1353.75
AN6912.2	1248.24	1433.77	1424.27	1154.81	1167.24	1240.44	1085.65	1041.68	1043.91
AN0731.2	866.612	853.492	834.973	975.47	1004.29	987.443	613.309	631.813	561.831
AN5428.2	798.796	770.758	955.433	506.83	582.689	559.804	611.776	693.9	635.054
AN2412.2	4117.35	4292.24	4249.66	4647.52	5187.46	5361.29	4356.11	4428.8	4431.08
AN2824.2	605.584	632.245	735.013	949.315	919.156	1050.52	825.277	751.882	533.813
AN3505.2	310.421	360.583	377.307	499.643	507.357	668.312	487.709	353.548	457.046
AN8063.2	804.765	803.094	748.926	702.402	837.141	733.643	1184.43	1251.15	1015.96
AN6236.2	604.224	573.493	673.349	886.514	879.348	858.487	642.348	858.174	990.242
AN5480.2	1453.91	1169.7	1027.22	1200.51	1149.04	1242.27	1379.18	1316.44	1515.63
AN8039.2	4141.19	3712.04	3931.27	2791.4	3085.76	2967.01	2979.07	3387.65	2690.87
AN2669.2	562.574	605.057	591.924	867.992	938.795	972.42	704.551	594.569	782.651
AN8918.2	281.806	269.063	263.715	355.323	335.457	324.202	277.39	263.024	231.23
AN2574.2	362.91	369.169	356.954	279.274	292.021	236.717	212.257	248.766	232.285
AN1434.2	1158.58	1152.92	1230.1	1016.83	934.279	876.612	848.574	807.555	967.052
AN4714.2	1695.07	1633.21	1725.5	1707.2	1868.59	1804.44	1323.39	1390.37	1199.08
AN8688.2	405.137	392.047	427.356	305.953	335.944	341.303	426.056	491.808	424.872
AN3188.2	1571.93	1298.63	1537.99	2141.68	2126.13	2156.96	1527.05	1691.1	1124.83
AN4770.2	2578.22	2511.87	2595.64	3046.48	3039.72	2723.88	2092.92	2311.93	1795.57
AN4287.2	1478.08	1342.87	1417.16	1266.01	1307.39	1437	1804.49	1923.17	1573.56
AN1965.2	3185.7	3188.38	3408.03	3046.64	3204.64	3075.42	2610.95	2803.87	2300.66
AN1149.2	1343.26	1341.48	1327.3	1682.19	1932.59	1901.13	1399.68	1441.81	1609.55
AN0438.2	778.946	752.51	726.453	579.15	605.989	622.944	993.21	1064.98	902.746
AN1610.2	292.74	323.112	334.268	462.952	453.523	426.244	301.357	252.917	349.915
AN6983.2	637.005	644.934	719.342	950.615	972.978	1073.02	803.507	659.167	651.285
AN8819.2	2053.83	1986.75	2462.62	1357.41	1497.71	1389.83	1903.36	1597.6	1583.46
AN5833.2	260.233	297.837	296.74	515.461	477.373	515.678	549.347	510.465	330.42
AN8812.2	461.901	420.892	472.573	731.926	661.186	606.449	423.324	462.739	350.687
AN6913.2	780.96	762.111	868.181	893.596	867.514	872.267	705.056	677.21	549.951
AN8253.2	1887.99	1862.67	1959.07	1429.03	1506.55	1511.11	1398.17	1427.64	1427.89
AN5818.2	761.633	910.256	751.825	796.987	794.502	902.876	997.557	842.737	1300.53
AN0311.2	1958.69	1888.83	1801.21	1527.04	1662.83	1678.68	2208.17	2436.86	2258.86
AN4182.2	2166.2	2112.63	2206.55	1672.45	1754.27	1887.83	2224.97	2438.1	2267.89
AN4112.2	980.336	896.322	746.271	668.249	666.856	641.697	917.611	959.546	989.955
AN8722.2	6050.22	5784.54	6186.71	4312.27	4500.5	4408.97	5240.88	6163.11	5068.7
AN0724.2	633.09	690.602	688.62	718.163	707.321	674.645	757.02	746.519	634.492
AN6244.2	1431.91	1373.8	1344.63	1125.01	1171.55	1185.07	929.8	1073.17	874.087
AN5278.2	830.036	734.149	616.496	512.456	482.089	422.937	485.17	635.789	515.914
AN4372.2	776.058	885.167	1136.35	776.231	877.913	947.479	605.622	537.107	682.266
AN5738.2	1013.82	1050.23	1030.74	1283.98	1367.33	1370.36	991.594	950.329	999.696
AN9144.2	1850.46	1917.04	1900	2445.29	2301.88	2537.61	1925.16	2140.37	1664.34
AN0961.2	1645.17	1929.06	1727.31	1799.75	1954.8	2117.4	1403.49	1454.61	1364.42
AN4753.2	994.124	940.505	1015.42	1335.61	1383.3	1363.69	753.806	1021.76	663.103
AN3822.2	567.85	545.909	527.87	607.345	635.251	639.522	899.834	865.417	672.104
AN2333.2	849.405	789.57	907.824	1318.86	1346.8	1212.62	929.016	997.197	802.577
AN0241.2	8225.19	7947.91	8720.82	10757.7	10217.2	10951.2	10748.9	9542.33	9591.71
AN2777.2	296.126	289.688	277.707	335.225	313.627	306.111	458.624	430.33	322.573
AN5717.2	4015.52	3706.15	3805.08	3582.23	3110.85	3216.93	2739.86	3134.22	2123.54
AN3417.2	709.016	730.861	779.407	872.411	815.671	843.874	723.463	596.736	491.485
AN3745.2	1960.13	1827.48	2128.27	1434.57	1511.06	1360.77	1058.83	1328.53	1128.21
AN0052.2	551.826	528.778	610.296	798.702	777.387	755.926	1246.35	1228.9	847.433
AN0836.2	1402.25	1409.85	1358.79	1687.19	1662.43	1772	1300.44	1196.23	966.759
AN1947.2	423.596	418.658	396.178	541.465	521.66	481.491	742.001	634.729	544.61
AN2649.2	1202.39	1133.36	1339.94	1409.98	1356.05	1372.22	1005.55	741.066	643.081
AN0728.2	677.71	688.285	730.028	525.059	469.673	421.204	433.275	579.007	417.704
AN6844.2	2469.07	2300.9	2751.79	3024.78	2983.88	2707.62	2024.43	2243.06	1576.61
AN0865.2	823.685	801.744	764.838	527.252	587.461	544.55	911.856	1028.61	793.727
AN1451.2	384.582	380.92	401.171	538.867	613.956	651.058	502.891	492.048	581.663
AN6046.2	468.952	368.324	356.435	287.249	246.927	229.143	782.543	928.674	410.334
AN3741.2	465.021	506.729	462.585	687.641	609.371	667.704	648.553	558.739	470.231
AN1495.2	4684.56	4111.08	4862.92	4364.8	4599.7	4440.45	3128.61	3816.19	2328.22
AN1750.2	843.745	843.546	871.798	762.267	704.97	772.81	649.816	634.879	699.412
AN1162.2	17260.5	17410.6	17523.1	14429.9	14455.3	14662.2	17409.3	17414.1	16234.1
AN4930.2	571.779	550.773	565.415	889.679	912.134	894.371	635.631	665.287	530.333
AN7144.2	809.985	713.41	857.746	1079.87	1141.37	978.362	537.587	635.041	373.479
AN2252.2	747.795	793.958	788.773	659.475	690.502	677.394	666.249	625.626	587.787
AN5213.2	2079.47	1889.4	2290.44	2795.09	3556.2	3326.95	2840.56	3476.26	2706.8
AN1484.2	1723.44	1717.92	1830.27	1339.97	1299.48	1347.09	916.807	1254.3	624.376
AN5222.2	21791.7	21798.5	21388.7	19536	19558.6	19199.5	20093.5	19817.6	18903.6
AN6317.2	2093.6	1984.85	1842.31	1694.86	1568.91	1759.43	2681.21	3000.7	2448.68
AN6591.2	3192.48	3041.38	3008.43	2515.94	2388.38	2458.59	2398.36	2669.14	2246.4
AN2190.2	1369.45	1401.51	1309.03	1222.49	1174.9	1118.98	910.477	922.581	931.706
AN8224.2	6522.66	6658.77	6653.8	5486.48	5388.78	5499.54	5296.91	5414.47	4780.35
AN8500.2	3067.21	2680.71	3389.8	2384.84	2593.99	2636.59	2382.51	2000.36	1414.54
AN0048.2	387.718	382.363	387.479	479.066	429.707	417.083	562.906	651.369	493.288
AN7610.2	662.581	675.085	668.418	1034.48	1023.76	995.512	769.882	735.411	688.319
AN2263.2	1335.95	1316.66	1376.51	2681.51	1958.82	2244.13	1040.57	1116.69	877.086
AN5871.2	1232.29	1119.26	1282.08	1024.7	985.539	1043.35	745.351	825.957	538.678
AN8135.2	1267.58	1210.29	1054.73	863.903	843.034	776.241	682.725	728.246	480.175
AN4911.2	716.671	726.787	752.72	856.112	842.367	739.497	776.273	742.294	557.451
AN5704.2	7322.64	6630.53	7728.45	8899.76	8195.09	8047.87	5938.56	7118.4	4597.11
AN2055.2	1434.4	1527.13	1626.64	1746.53	1793.15	1305.38	1090.11	1052.76	1033.61
AN5164.2	2976.1	3052.42	2834.07	2842.99	2784.5	2622.53	2153.12	2297.41	2784.83
AN9125.2	1111.51	1133.98	1200.92	940.388	914.857	950.863	861.292	818.022	758.122
AN5979.2	21007.4	20835.6	20931.7	19211.6	19534.8	17981.4	18493.7	18667	19071
AN1490.2	3089.16	2805.81	3074	4503.49	4744.49	4140.89	3802.95	4599.11	3066.6
AN2013.2	370.456	422.41	370.458	330.576	335.752	291.63	457.636	452.682	428.574
AN1378.2	1257.63	796.932	531.033	397.242	391.725	474.527	893.745	1029.87	838.339
AN8165.2	736.124	742.571	757.825	776.959	770.062	704.827	513.444	594.236	551.024
AN7191.2	435.945	468.126	474.366	752.524	820.602	887.36	480.644	397.929	696.461
AN5957.2	2443.04	2453.83	2283.27	1880.54	1793.02	1798.71	1516.66	1918.93	1531.8
AN0229.2	8830.05	8157.98	7805.3	6219.76	6304.9	6623.19	7440.52	8068.68	7060.04
AN5629.2	4295.59	4011.38	4439.32	5711.74	5514.82	4823.21	4060.31	3983.54	3252.04
AN0818.2	733.977	716.614	834.482	711.132	647.236	588.425	466.158	612.687	487.664
AN4976.2	4490.81	4354.2	4356.43	3601.24	3923.26	3705.95	4902.05	5367.93	4968.41
AN1599.2	458.446	509.13	520.744	298.421	316.021	333.751	415.263	444.816	542.007
AN0453.2	530.955	558.048	529.387	488.937	479.818	420.155	632.463	579.7	538.135
AN4795.2	607.756	546.139	595.157	726.666	741.077	667.06	930.105	1335.38	985.878
AN1856.2	1090.61	956.301	1156.28	840.505	900.653	828.533	735.373	836.068	602.026
AN2424.2	252.518	258.567	256.659	231.531	232.77	241.399	337.082	412.589	389.864
AN7996.2	775.257	775.234	775.885	697.215	741.331	838.989	1335.19	1509.84	1130.5
AN0951.2	1228.59	1173.56	1139.49	1061.93	969.38	965.419	906.538	1004.74	812.571
AN7569.2	1096.01	956.975	1015.2	1119.57	1127.29	1052.84	719.993	760.277	407.624
AN0833.2	5373.46	3618.6	2656.72	3381.02	3698.25	3440.03	1408.37	2506.95	1906.39
AN8137.2	1302.16	1245.98	1067.05	861.87	840.937	715.64	930.235	834.511	571.306
AN8833.2	810.877	751.286	734.773	612.67	683.92	658.72	553.702	575.031	492.427
AN1348.2	1797.15	1841.37	2048.66	2279.47	2311.21	2158.76	1576.28	1845.09	1077.83
AN5992.2	1760.79	1678.27	1822.79	1249.24	1256.08	1353.94	1828.89	1935.68	1449.87
AN8624.2	744.437	839.69	866.597	793.54	789.177	893.185	755.109	890.173	1565.04
AN9373.2	629.433	599.279	1097.51	1119.91	1337.84	1255.56	656.842	777.31	476.396
AN3132.2	1056.16	1089.41	1038.78	937.872	999.387	993.645	826.557	808.263	872.295
AN7138.2	602.056	585.331	568.58	428.392	441.783	439.803	751.04	856.03	808.559
AN0085.2	408.855	365.405	357.297	379.197	419.124	389.465	590.091	638.886	555.162
AN4546.2	2556.24	2504.63	2460.66	1864.62	1800.95	1776	2414.21	2627.92	2237.59
AN3805.2	1932.37	1940.98	1975.36	2156.71	2355.55	2410.34	1757.34	1795.87	1791.53
AN6193.2	1819.29	1535.47	1643.75	2138.16	2060.01	2086.89	1428.24	1652.38	1104.17
AN5194.2	1781.94	1414.87	1607.56	2060.01	2053.08	2251.24	2624.98	2824.56	1926.79
AN5965.2	927.391	1101.4	853.67	1155.95	1187.9	1250.27	1087.82	922.474	1300.45
AN8856.2	17927.6	18335.4	18404.9	18246.6	17354.3	18066.6	18831.2	18511.4	17308.6
AN5875.2	2153.74	2002.74	2246.56	1657.03	1606.25	1590.82	1271.19	1460.7	880.818
AN2885.2	5933.24	5844.44	6083.43	4790.19	4979.98	5046.29	7351.45	7162.05	6752.32
AN5820.2	2173.87	2201.17	2259.5	1551.3	1539.12	1610.83	1978.65	2216.05	1730.34
AN0250.2	228.214	252.104	290.568	311.202	343.132	400.919	382.364	331.744	391.766
AN1747.2	462.606	529.476	513.324	317.393	346.014	358.357	340.873	302.931	350.196
AN1913.2	7555.75	7197.9	7200.98	6106.35	5575.5	5702.65	5757.84	6323.35	4658.76
AN4471.2	1407.21	1192.4	1561.17	1203.07	1103.79	1044.64	789.022	958.841	485.408
AN6526.2	1672.28	1404.32	1573.13	1763.95	1693.15	1656.65	1358.62	1409.28	1200.99
AN1387.2	1824.84	1563.86	1883.86	2051.48	2039.14	1925.11	1368.13	1541.05	975.539
AN0400.2	234.323	252.638	239.718	241.172	262.175	316.929	355.493	366.01	438.847
AN5822.2	843.053	849.025	762.518	566.899	556.713	536.39	1303.1	1527.28	877.845
AN2331.2	644.525	766.563	774.152	889.116	929.58	901.518	768.974	612.104	973.048
AN3702.2	5099.8	4668.61	4983.1	4616.39	4065.18	4170.07	3599.38	3856.41	3137.67
AN5412.2	446.757	487.903	508.611	662.706	632.313	692.251	528.844	451.842	478.711
AN5773.2	558.09	529.244	548.084	506.72	496.236	517.86	685.85	704.186	757.874
AN5057.2	1982.23	1860.04	1846.57	1331.62	1302.81	1301.77	1747.52	1941.48	1551.35
AN6278.2	560.425	435.318	527.135	831.544	785.355	675.431	574.713	746.659	555.618
AN2149.2	4597.64	4532.46	4492.7	3554.84	3690.22	3637.86	3525.54	3793.96	3015.12
AN4060.2	18000.4	17951.3	18294.5	16337	17154.9	15915.4	17319.9	17008.7	16957.2
AN0260.2	1582.66	1437.01	1576.82	1052.82	1121.42	1196.54	1928.01	1961.16	1395.09
AN1247.2	2440.35	2188.12	2307.13	2545.18	2830.93	2925.58	3252.98	3356.98	2757.41
AN4085.2	6149.63	5880.1	5912.11	4907.76	4940.37	5189.34	6689.04	6417.73	5987.63
AN6558.2	1863.47	1730.67	2158.48	1791.79	1830.18	1569.36	1199.2	1521.67	1016.43
AN0984.2	1343.46	1236.53	1270.09	1036.46	939.313	1025.44	904.067	941.096	622.069
AN3415.2	346.197	386.977	443.223	491.872	500.681	589.375	409.968	358.479	593.399
AN4950.2	2012.18	1775.29	2294.93	1130.11	1377.18	1413.73	2242.51	2910.04	1962.63
AN8730.2	893.968	934.949	1138.45	942.339	941.418	913.118	703.482	708.38	618.975
AN6556.2	1503.66	1449.17	1728.74	1498.04	1428.93	1532.4	913.288	983.691	1415.73
AN7146.2	6037.06	5678.91	5697.78	4383.73	4348.03	4689.39	5147.83	5552.89	4712.48
AN4353.2	488.134	460.363	456.617	703.947	690.516	717.097	795.444	734.564	664.694
AN3758.2	909.885	890.504	893.338	1115.15	1189.48	1062.82	700.64	723.053	553.15
AN1667.2	2444.58	2218.26	2665.68	2439.59	2530.99	2426.35	1670.71	1926.05	1216.41
AN0906.2	1823.08	2010.18	1750.27	1302.33	1433.56	1044.18	1039.15	1261.72	1223.56
AN5262.2	584.403	514.23	563.518	476.282	370.905	375.275	503.304	426.426	304.05
AN4954.2	2760.14	2408.3	2782.39	2707.58	3037.29	2974.93	2144.01	2189.12	1434.86
AN6314.2	534.612	588.838	618.425	838.883	745.718	856.538	698.555	501.261	537.893
AN5199.2	1900.38	1932.99	1904.77	1952.68	2050.25	1819.35	1322.69	1508.71	1164.56
AN1608.2	889.048	741.188	710.534	1009.53	1055.34	1071.84	654.684	629.52	571.583
AN0237.2	1045	992.66	1095.61	892.92	825.538	797.535	678.792	906.894	544.051
AN4792.2	368.484	378.122	396.073	622.573	640.435	651.072	646.219	628.204	501.385
AN5130.2	5076.69	3019.83	2102.88	2143.83	2360.49	2547.77	1460.73	1739.86	1479.45
AN0142.2	3459.31	3135.49	3722.61	3635.84	3538.39	3604.75	2585.78	2912.07	2045.65
AN7299.2	9024.23	9474.39	9041.41	7297.05	7479.51	7381.31	7813.51	7701.18	7839.97
AN8128.2	626.031	591.133	608.102	502.872	514.007	477.42	373.93	449.385	478.018
AN0066.2	2904.6	2765.43	2770.5	2601.26	2874.11	3116.16	2530.73	2495.07	3152.31
AN2983.2	1109.22	1050.97	1019.19	860.558	843.058	760.28	788.451	853.653	666.571
AN5984.2	814.638	734.647	767.696	1166.4	1268.24	1119.12	1587.86	1660.36	1103.8
AN2448.2	524.685	457.054	468.637	370.021	368.043	360.78	500.747	516.997	471.79
AN4895.2	1173.69	1055.08	1053.75	971.609	1101.43	1181.31	1525.67	1561.19	1402.37
AN8351.2	218.081	249.281	236.029	329.979	349.598	367.502	230.952	223.027	227.855
AN7554.2	1430.69	1457.27	1417.16	1013.78	923.861	892.574	798.516	996.921	887.998
AN5702.2	1431.73	1512.84	1514.03	1027.38	1087.41	1141.7	1028.2	1107.96	1508
AN0628.2	359.62	407.861	399.642	435.033	450.572	496.681	513.068	458.347	504.038
AN1222.2	9912.86	9892.13	9101.85	8052.79	8071.69	7989.9	9153.92	9113.86	8748.79
AN4065.2	1387.08	1293.1	1489.98	1142.9	1072.14	1133.1	886.244	1062.64	734.382
AN1438.2	465.361	451.376	458.728	275.215	294.337	302.076	443.908	634.563	477.735
AN5927.2	1099.38	1187.91	1353.52	1612.47	1563.97	1577.38	1142.85	1050.39	1272.78
AN4257.2	647.554	615.818	608.797	1088.68	961.117	986.923	759.229	780.252	801.852
AN4329.2	4120.16	4257.09	4265.75	4683.43	4680.39	4460.48	4465.59	4004.38	4422.23
AN6095.2	449.349	457.299	455.514	755.673	673.119	660.892	1039.95	835.365	568.671
AN0812.2	883.621	819.944	796.945	793.942	686.096	595.755	748.18	542.349	662.661
AN3106.2	1274.24	1493.66	1394.39	1605.04	1512.26	1331.64	1158.2	1018.08	1359.62
AN5053.2	709.307	720.823	739.908	653.157	620.267	570.975	443.85	521.372	378.179
AN7630.2	1367.28	1376.07	1542.29	1614.71	1354.89	1463.52	1486.09	1183.44	1035.8
AN4460.2	1160.62	1090.98	1191.02	1001.71	856.027	921.202	748.42	781.957	729.773
AN3865.2	1086.2	1063.2	1026.05	981.996	990.83	932.69	771.102	816.738	922.708
AN0574.2	440.624	399.011	412.913	795.795	819.316	742.479	724.861	727.989	412.704
AN2992.2	8056.43	7279.28	8154.2	6762.32	6665.56	7016.23	6349.31	6559.03	5531.34
AN3747.2	1545.74	1670.26	1826.26	2266.59	2236.12	2272.54	1941.94	1547.87	1256.09
AN5101.2	461.334	575.223	569.397	551.947	605.74	679.199	776.113	634.558	894.978
AN1334.2	1492.6	1270.94	1551.56	1620.15	1879.53	1846.97	1286.96	1472.37	1285.2
AN0259.2	2674.68	2335.85	2795.8	1549.95	1638.16	1674.58	2291.28	2428.04	1649.72
AN1427.2	897.805	860.118	889.255	1458.13	1580.64	1773.59	1093.71	1150.04	1350.71
AN1999.2	1238.21	1048.36	1260.43	1386.07	1422.98	1421.91	922.402	991.653	547.746
AN5888.2	857.772	905.963	858.093	852.289	883.532	923.944	1103.25	895.047	1713.6
AN5268.2	1073.32	1020.95	1084.19	720.985	790.938	759.74	1167.75	1272.85	939.541
AN6934.2	783.166	688.124	826.308	647.244	543.998	506.729	565.169	547.753	346.469
AN3935.2	3691.26	4502.4	3844.56	4475.18	4508.73	4056.3	3991.25	3515.46	4491.4
AN7038.2	275.776	257.534	234.256	277.26	284.959	257.44	454.174	494.501	307.537
AN6689.2	3403.73	3009.28	3155.86	2521.42	2745.46	2751.92	3616.78	3755.86	3355.53
AN7170.2	2013.41	1305.98	956.038	783.065	919.288	1055.52	740.654	738.817	871.737
AN6310.2	1167.9	994.265	1071.54	977.394	782.882	749.148	512.56	663.69	413.545
AN2623.2	418.519	457.255	584.474	675.007	731.201	680.235	420.343	343.907	348.52
AN0084.2	6865.99	7043.82	7311.08	6640.83	6751.09	6252.74	6089.47	5976.68	5379.58
AN6299.2	811.383	679.986	743.827	619.907	600.193	569.469	905.886	1060.56	724.95
AN3034.2	4326.42	4386.49	4365.78	4556.98	4943.39	4773.81	3974.37	4214.25	3822.41
AN1088.2	171.969	192.411	169.745	139.51	152.897	173.701	202.092	221.426	241.9
AN4648.2	1123.71	1012.03	1262.11	1016.98	838.199	848.538	715.688	802.747	412.78
AN2205.2	828.68	834.56	898.618	658.653	651.625	645.239	631.128	634.2	536.384
AN1687.2	741.477	871.945	805.112	1321.79	1331.13	1234.49	797.732	655.196	666.847
AN0141.2	1397.59	1344.59	1438.51	1192.07	1192.29	1230.63	1013.94	1036.86	1100.01
AN6231.2	3822.59	3420.87	3397.6	2840.91	2540.14	2714.93	3595.5	4157.8	2932.71
AN0659.2	1989.02	1622.99	2230.05	2256.52	1900.7	1652.73	1148.12	1468.43	797.625
AN5789.2	1574.73	1499.54	1678.31	1073.77	1181.7	1231.1	1039.84	1221.3	830.465
AN1089.2	1143.45	1122.42	995.325	1043.93	1015.12	1032.75	1521.67	1636.16	1645.9
AN9069.2	991.755	940.649	1018.16	650.373	679.429	778.473	990.096	1139.41	894.251
AN0589.2	609.37	587.236	659.135	613.844	530.049	519.337	447.921	482.952	299.197
AN5558.2	603.012	654.61	624.519	630.148	540.237	532.405	553.506	506.477	444.193
AN9116.2	1549.74	1595.5	1522.43	1407	1390.56	1467.09	1197.34	1097.39	998.205
AN2451.2	1468.77	1466.28	1531.22	998.362	960.795	899.4	924.482	1076.54	1014.82
AN8831.2	2240.44	2000	2433.77	3147.86	3484.96	3367.91	2667.57	2940.95	1975.91
AN9308.2	1137.52	1124.3	1044.08	1503.67	1784.42	1673.64	1334.97	1162.15	1106.05
AN7388.2	263.55	302.98	314.335	307.982	295.849	302.18	447.405	397.006	341.994
AN2079.2	1280.34	1511.18	1460.9	1055.45	1115.72	1018.16	986.969	1095.28	1481.37
AN0641.2	15601.1	14277.3	15496.3	11374.2	11632	9361.83	11326.9	12586.1	9505.07
AN8267.2	1359.74	1399.41	1235.61	929.327	1013.85	1017.63	1518.34	1765.93	1336.49
AN6495.2	578.534	502.942	587.022	787.825	817.885	769.783	473.637	655.15	346.118
AN2258.2	986.886	978.772	999.178	763.875	746.311	657.269	641.825	726.459	656.907
AN2294.2	2067.7	1923.47	2126.79	1934.99	1986.15	2052.66	1715.54	1746.34	1439.08
AN8176.2	16500.6	17208.5	16457.6	14835.6	14529.8	15598.4	17258.9	15525.6	14763.4
AN6897.2	1551.05	1476.6	1422.33	1391.46	1355.01	1434.43	1237.69	1274.22	1169.07
AN5703.2	4920.44	4454.47	5284.22	5727.19	5564.53	5126.08	4385.52	5010.35	3840.94
AN0791.2	2179.21	2032.26	2848.63	2791.28	3742.38	3315.29	2352.51	2558.7	2291.12
AN8843.2	3099.63	3006.44	3226.68	2369.48	2430.48	2310.74	2886.28	2916.69	2190.4
AN3738.2	764.942	815.37	799.983	1021.69	1051.15	1010.38	780.118	765.527	767.322
AN4699.2	748.455	646.556	674.281	492.024	493.892	506.219	825.136	1121.93	839.345
AN4412.2	1620.69	1760.93	1615.75	1487.95	1403.8	1280.12	1065.4	1103.2	1523.89
AN4997.2	5453.18	5384.81	5519.62	4243.23	4416.07	4334.12	4990.02	5010.46	4232.22
AN9193.2	476.173	540.187	498.016	507.53	502.281	533.761	389.478	385.29	446.041
AN4382.2	1479.77	1474.56	1520.55	1020.84	1073.42	1087.72	1279.24	1425.43	1184.96
AN4230.2	523.753	478.413	429.632	839.881	874.314	784.338	822.154	938.216	539.635
AN0181.2	342.124	345.036	342.881	381.598	412.95	420.949	411.493	381.847	461.214
AN5508.2	706.637	695.478	576.156	718.377	718.43	701.138	1045.43	915.147	831.837
AN8834.2	1243.2	1127.6	1309.68	972.671	973.218	988.104	896.051	992.182	626.456
AN2614.2	612.158	578.056	559.864	517.531	424.362	361.059	550.067	591.028	460.832
AN6543.2	1331.23	1484.45	1319.64	1107.6	1363.11	1525.66	1289.59	1136.04	2265.13
AN4375.2	1597.06	1606.25	1469.54	1521.72	1581.07	1553.18	1287.29	1302.05	1032.87
AN6005.2	194.189	203.352	189.902	163.848	172.164	172.009	312.694	398.406	425.817
AN0171.2	609.838	740.716	603.234	758.301	626.266	645.82	581.109	526.301	507.327
AN4814.2	1959.56	1752.01	2050.66	1356.85	1271.55	1224.65	1807.21	2076.12	1532.9
AN0653.2	2017.52	1840.68	2158.19	2086.21	2274.55	1888.37	1353.27	1654.22	1175.13
AN6601.2	3829.98	3465.64	3597.66	2910.7	3178.58	3128.14	3830.48	4163.18	3761.83
AN2262.2	1306.5	1283.61	1359.17	958.915	918.732	824.402	853.226	1062.62	667.612
AN5315.2	366.128	347.437	444.176	409.431	410.789	410.717	318.481	299.462	275.356
AN9151.2	734.897	648.893	721.014	870.89	751.862	732.918	550.553	570.296	637.921
AN5966.2	2114.45	1862.11	1952.86	1834.35	1679.05	1807.88	1566.66	1682.26	1340.99
AN1376.2	3829.34	3442.51	3946.23	3565.59	4032.17	3974.13	4967.05	4966.87	4241.54
AN6487.2	1764.82	1497.52	2039.43	1638.88	2053.76	2337.33	2618.86	3342.46	2580.25
AN0585.2	1013.73	1025.24	801.488	655.252	662.803	617.54	1226.1	1229.87	897.226
AN6865.2	1933.65	1728.18	1931.18	1282.18	1347.44	1441.35	1122.52	1316.47	767.434
AN1175.2	1842.48	2188.25	1980.99	1851.66	1733.22	1590.65	1538.04	1284.65	1935.88
AN7199.2	639.592	601.178	672.514	871.93	628.645	589.184	410.901	454	432.276
AN8750.2	1900.14	1619.35	1981.75	2860.16	2962.46	2660.66	1913.34	2164.87	1439.36
AN2404.2	557.781	569.482	588.067	476.939	421.312	451.569	580.541	766.115	573.362
AN0346.2	997.55	909.185	1058.14	940.803	908.019	965.917	667.19	691.712	531.769
AN9455.2	4371.67	3934.18	3508.84	6002.88	7076.75	8007.83	5880.62	4963.78	2742.14
AN6165.2	2156.66	1989.36	2194.38	1711.71	1682.04	1713.08	1407.34	1576.73	1250.07
AN9253.2	319.022	364.865	403.605	706.751	787.061	971.793	490.531	404.579	729.128
AN3943.2	481.173	421.555	444.922	590.723	595.741	547.661	861.879	998.51	543.319
AN1467.2	1088.15	1101.53	1113.58	823.917	825.01	846.572	802.559	900.905	707.156
AN8995.2	207.59	235.604	237.909	281.625	320.398	359.616	288.232	300.548	350.979
AN1708.2	984.781	972.906	1035.6	698.442	650.107	638.203	1047.49	1178.57	736.892
AN4178.2	2894.57	2690.2	2656.6	2354.86	2275.43	2522.36	2245.37	2054.05	2034.79
AN6861.2	372.244	285.596	328.862	344.325	305.242	206.243	123.802	164.728	53.4916
AN7355.2	852.72	876.009	847.577	796.487	797.567	757.649	670.539	615.86	792.283
AN0305.2	1133.7	1071.59	1134.74	997.864	946.923	979.894	843.673	820.337	800.184
AN9002.2	446.37	485.796	449.901	518.012	487.065	425.986	673.806	610.377	680.712
AN2249.2	1699.38	1650.01	1585.58	1024.1	1191.23	1175.99	1392.19	1529.03	1651.34
AN4064.2	23763	25716	24367.9	26520.9	26452.9	27500.9	23449.5	24513.5	26423.2
AN9534.2	1452.04	1406.74	1408.36	1100.86	1046.22	1029.04	1112.69	1132.78	1219.82
AN7305.2	1514.95	1307.88	1607.37	987.032	942.489	1036.32	963.441	1133.17	536.897
AN2327.2	721.375	771.796	822.731	975.521	984.698	1000.08	742.865	712.498	772.693
AN6815.2	966.718	936.162	972.706	607.035	597.522	642.621	1045.75	1098.84	667.947
AN3681.2	1042.83	1029.1	1009.47	929.777	827.101	952.759	700.355	764.28	581.933
AN2375.2	299.419	314.722	309.692	371.021	325.239	389.931	451.095	336.074	435.657
AN1860.2	1150.41	950.678	992.315	1275.14	1416.87	1327.12	947.332	1047.62	838.42
AN4431.2	1788.74	1784.34	1659.66	1266.36	1382.57	1278.84	1254.19	1432.58	1381.34
AN2150.2	5071.23	5007.51	4565.53	3897.02	3967.65	3765.3	3955.25	4364.69	3398.81
AN8004.2	1568.21	1582.98	1611.22	1003.1	1044.67	985.173	1258.51	1421.99	906.884
AN7457.2	1057.68	1136.64	1045.45	1010.56	1011.27	1064.1	1298.2	1371.09	1212.02
AN1452.2	1080.86	1035.91	1161.65	957.963	864.935	871.699	750.591	864.872	535.775
AN0258.2	1454.17	1527.06	1543.95	1150.9	1220.58	1292.81	1390.1	1378.59	1256.77
AN3814.2	11421.6	11184.2	12005	13260.2	13653.5	13190.9	12459.6	11837	11952.1
AN1394.2	7048.12	7104.5	6658.06	5365.82	5863.86	5971.42	7600.66	7193.26	7398.67
AN1361.2	1277.86	1190.26	1293.71	1269.05	1506.17	1532.33	1650.99	1692.3	1577.59
AN9492.2	749.332	681.966	655.623	595.345	586.213	634.207	840.501	1154.04	840.309
AN0138.2	1457.88	1380.06	1346.97	1092.71	1148.98	1189.97	1282.82	1278.09	1135.26
AN3660.2	746.98	660.657	766.919	533.873	549.672	516.253	430.116	566.857	336.614
AN8169.2	1457.18	1449.09	1594.93	1021.82	1020.59	860.763	869.104	1166.89	827.139
AN4321.2	2282.92	2043.28	2005.68	1869.45	1883.12	1729.66	2270.21	2361.6	2365.26
AN4667.2	6484.42	6357.02	5980.44	4867.25	4961.98	5086.25	7102.26	7027.07	6174.45
AN7597.2	405.161	385.598	384.32	401.639	400.961	419.768	338.947	285.646	544.262
AN4123.2	237.188	246.694	233.813	255.81	266.872	279.005	337.514	325.644	268.858
AN4603.2	965.764	1055.07	1010.65	1636.51	1569.72	1554.76	1091.62	951.322	1690.17
AN5526.2	1700.66	1492.5	1755.73	2310.18	2321.83	1889.88	819.986	1424.72	439.118
AN2386.2	1662.88	1765.11	1515.05	1610.47	1686.23	1782.81	1434.33	1438.21	1642.13
AN6942.2	343.081	378.109	397.57	505.251	492.741	526.226	339.296	300.833	392.419
AN1013.2	16692.2	17683.7	16959	15441.3	15075.5	15681.4	16218	15806.4	15279.4
AN1025.2	1509.08	1325.04	1384.41	1076.52	1021.56	965.831	1521.64	1882.12	1355.16
AN6082.2	17002.5	17186.3	17526	16042.6	15566.1	15877.6	17380.6	16641	16453.8
AN8858.2	781.433	766.128	770.233	679.406	726.659	702.165	893.645	982.914	1160.71
AN1254.2	661.187	689.919	702.68	528.845	561.592	492.435	582.851	676.221	588.562
AN6182.2	1393.4	1257.59	1376	805.265	849.482	869.275	1211.16	1264.67	803.571
AN6888.2	862.316	793.266	826.363	916.131	984.934	1026.56	711.551	729.115	708.762
AN3979.2	781.403	876.2	860.458	973.359	1310.31	1258.68	975.82	889.971	1329.69
AN2846.2	2903.03	2393.29	2644.55	2677.78	2983.25	2864.5	2069.83	2174.14	1523.7
AN0895.2	1579.71	1499.28	1581.44	1957.86	2006.9	1986.21	1608.9	1497.1	1471.11
AN0956.2	842.073	772.225	974.809	783.59	784.083	755.95	514.692	643.732	374.95
AN4723.2	738.513	756.822	837.267	848.575	877.082	1010.9	884.886	772	781.903
AN8455.2	237.031	269.874	268.896	216.421	219.453	231.959	368.684	466.7	321.191
AN5960.2	19440.7	20127.2	19428.9	17727.2	18243.1	19196.1	19062.1	18366.4	19946.1
AN1445.2	886.026	841.614	915.744	925.781	946.033	938.638	666.277	719.311	754.715
AN8566.2	1751.06	1371.95	1116.09	742.618	644.328	451.57	1306.48	1329.64	915.728
AN7780.2	328.146	355.157	345.758	347.852	362.097	331.859	440.28	453.124	406.154
AN0315.2	902.808	912.723	798.883	656.86	775.39	777.201	1095.49	1278.06	958.168
AN3088.2	6047.69	5481.94	6033.24	5133.29	5141.04	5661.94	6532.71	6468.89	5597.96
AN1754.2	285.676	294.053	267.23	254.65	296.554	290.053	384.198	420.307	506.487
AN0487.2	457.656	443.834	390.974	383.981	392.134	353.638	304.323	303.37	305.98
AN3296.2	360.986	358.698	380.072	277.646	268.723	223.442	237.575	279.977	196.01
AN8462.2	633.86	671.706	733.138	944.671	965.61	1030.72	755.676	659.353	799.686
AN8568.2	465.765	477.971	410.587	324.504	375.399	412.256	667.647	850.033	926.539
AN3978.2	178.178	170.802	181.863	179.017	187.156	227.4	264.444	274.223	291.393
AN1799.2	322.23	318.047	261.92	492.444	460.562	393.545	439.201	352.985	359.631
AN4087.2	21069	21431.9	21353.6	20410.5	19854.4	19448.2	20112.8	19520.3	19489.6
AN2508.2	2286.77	2312.72	2251.16	2514.99	2595.42	2663.31	2093.14	2228.25	1818.08
AN2302.2	4493.99	4218.43	4587.98	4486.52	4472.1	4466.95	5301.59	5685.75	4666.6
AN1159.2	1076.4	1126.87	1209.74	1212.4	1316.26	1232.03	1175.09	1214.82	1187.53
AN1714.2	585.44	728.562	611.388	573.23	606.55	678.985	842.312	759.036	1478.53
AN0356.2	956.933	882.515	1057.76	1022.38	1078.02	1137.57	762.383	842.493	872.029
AN1083.2	1003.29	905.229	1066.61	1404.21	1614.77	1517.06	912.237	1070.98	777.915
AN4193.2	1166.86	1048.23	1057.53	861.509	809.416	809.837	1164.41	1294.24	1106.67
AN2317.2	12522.3	12076.7	12668.1	11409.4	12743	13252.3	14423.9	14241.2	14857.3
AN1953.2	1451.99	1422.6	1428.96	1116.4	1187.56	1076.32	1127.2	1321.35	1197.43
AN0475.2	1283.83	1196.48	1231.65	1056.21	906.021	948.231	770.18	867.621	666.236
AN6986.2	1994.18	1803.46	1878.61	1657.79	1603.09	1697.7	2248.34	2427.94	1881.44
AN3948.2	1895.85	1511.7	1546.12	1382.14	1365.46	1403.31	2167.7	2423.1	1889.33
AN1933.2	3581.52	2971.28	3363.89	2624.02	2873.57	2998.66	4435.34	4612.77	3476.16
AN6729.2	406.65	445.294	410.768	486.659	528.13	514.337	375.858	392.199	348.062
AN6430.2	689.169	793.623	839.64	1052.32	1158.78	1205.4	770.012	684.626	1325.6
AN1141.2	3737.21	3785.25	3832.16	3475.58	3650.71	3582.45	3023.27	3327.63	2518.02
AN6796.2	954.11	1009.95	1002.43	1243.9	1228.61	1290.76	1332.46	1166.51	1211.02
AN9076.2	973.948	992.793	869.104	646.586	660.921	636.394	608.951	700.926	826.415
AN4563.2	6178.15	5961.3	5511.89	4424.66	4716.72	4418.03	5689.63	6065.21	6055.66
AN3461.2	3617.3	3031.39	3724.17	4086.23	3953.2	3063.64	1895.9	2771.18	1164.79
AN8129.2	1984.87	1780.64	1893.45	1192.83	1303.71	1360.84	2023.71	2321.75	1559.62
AN2998.2	3725.44	3586.32	3864.56	4453.78	4279.28	4464.03	3709.17	3571.46	2970.43
AN5884.2	2696.88	2545.56	2720.42	2569.31	2460.35	2507.25	2084.23	2128.24	1367.56
AN5996.2	16407	17369.5	17056.6	15610.1	15433.6	14942.8	15645.5	16184.4	17133.4
AN4053.2	1517.65	1292.73	1400.2	1172.93	976.333	1004.58	939.514	1035.24	837.995
AN8610.2	408.604	499.46	470.62	546.143	508.537	407.691	451.716	496.571	385.227
AN5084.2	433.265	529.316	500.108	417.18	435.249	471.565	578.082	570.498	680.514
AN2145.2	739.298	919.204	880.702	908.982	931.332	1060.76	925.728	768.728	910.117
AN2233.2	1290.36	1252.85	1228.83	1096.84	1148.8	1068.17	1339.89	1383.15	1209.52
AN7189.2	1232.16	1168.69	1287.06	1188.58	1127.17	1168.08	1038.67	968.226	1266.41
AN2280.2	726.487	648.676	683.39	530.289	594.268	570.897	893.466	895.067	728.429
AN0279.2	1613.46	1508.75	1507.76	1132.02	1081.34	1104.28	1662.96	1710.86	1336.33
AN1711.2	2239.69	2274.86	2377.77	1789.59	1717.73	1839.72	1746.45	2057.53	1304.94
AN3093.2	417.298	375.484	423.332	381.41	319.463	300.121	450.206	469.602	417.836
AN5215.2	1156.83	1012.08	1082.48	1080.48	1001.37	938.166	733.403	779.91	750.536
AN2862.2	4083.24	3900.04	4308.53	2958.86	3195.98	2876.75	2650.52	3622.69	2282.87
AN4542.2	1422.9	1380.46	1304.44	1259.85	1379.14	1247.51	1647.62	1919.06	1673.53
AN4793.2	7247.68	7349.75	6905.51	5827.15	6104.55	6433.93	6507.28	6455.16	5718.82
AN7482.2	1270.66	1466.05	1398.61	1278.44	1218.26	1283.69	1619.19	1552.46	1700.31
AN9242.2	272.464	289.179	279.51	328.885	321.447	316.429	289.103	213.901	352.616
AN9485.2	415.321	429.677	420.741	460.086	477.245	628.002	673.415	659.691	661.934
AN5141.2	3106.77	3792.47	3499.65	2607.87	2688.2	2871.26	3479.75	3270.36	3361.45
AN0889.2	1220.25	1082.3	1339.29	1109.65	1108.1	1119.21	914.455	1014.62	752.852
AN8049.2	4131.2	4212.43	4394.5	4665.75	4942.24	4720.44	4109.57	4048.85	3542.08
AN8805.2	1045.96	1125	1084.41	905.148	963.56	1013.4	839.037	884.333	727.417
AN1762.2	914.256	895.462	870.462	657.875	757.694	732.992	946.144	989.173	927.193
AN0361.2	1240.36	1254.29	1206.79	1099.98	1074.93	1100.45	847.374	937.437	995.622
AN2090.2	978.377	863.553	1081.49	788.276	702.365	725.311	618.85	700.612	467.704
AN6318.2	2845.34	2244.42	2326.64	1975.47	1787.96	1882.74	3153.69	3537.61	2472.29
AN0583.2	940.131	983.026	988.364	1198.04	970.784	1097.59	991.47	801.766	693.985
AN2298.2	2318.56	2256.2	2229.62	1696.26	1760.7	1816.47	2292.6	2339.05	1754.29
AN4352.2	3381.31	3012.75	3623.85	2368.15	2232.21	2286	3056.82	3008.59	2119.04
AN2126.2	1702.05	1862.31	1714.17	1368.17	1585.07	1328.13	1582.57	1964.05	1618.44
AN2018.2	503.198	628.784	658.613	730.838	901.634	1187.48	900.427	542.583	1582.07
AN3049.2	364.796	379.574	365.948	513.974	558.144	544.175	488.249	490.68	498.513
AN5600.2	1632.84	1501.81	1668.83	1753.6	2034.35	2180.25	1373.87	1653.44	1068.67
AN4975.2	825.753	831.778	845.091	789.384	763.153	770.136	747.204	671.126	590.826
AN2672.2	235.672	253.308	266.507	346.789	368.184	340.144	247.062	242.297	293.133
AN5372.2	1467.67	1267.39	1942.61	1479.55	2115.97	2132.21	1122.25	1270.84	982.374
AN4925.2	977.503	899.04	944.557	1160.5	1159.61	1208.64	1042.89	1119.47	1192.74
AN1662.2	1315.69	1633.47	1648.77	1301.16	1443.74	995.261	1324.42	1119.8	1043.53
AN8026.2	583.477	539.708	602.466	634.441	574.836	588.108	481.333	401.272	493.672
AN8817.2	947.627	978.703	984.308	983.433	1025.34	1039.91	846.005	728.92	1290.32
AN5144.2	585.493	519.815	515.676	339.534	385.939	446.16	629.923	727.389	802.84
AN9359.2	1964.87	1943.9	1813.42	1524.94	1529.17	1504.32	1670.37	1670.67	1452.45
AN8089.2	560.549	539.578	628.644	727.099	607.486	564.675	483.558	482.231	400.196
AN3042.2	1627.05	1844.58	1702.4	1821.01	1658.47	1842.33	2666.32	2059.86	2048.79
AN2415.2	2534.74	2309.25	2856.69	2142.12	2243.66	2192.16	1870.59	1951.33	1300.3
AN0430.2	549.181	501.299	565.577	853.197	822.512	791.264	631.211	682.923	484.183
AN1763.2	1583.87	1376.16	1577.08	1535.32	1534.4	1731.54	2851.51	2961.99	1920.37
AN0385.2	607.545	528.996	596.67	455.487	432.343	409.737	931.094	1078.65	543.616
AN6283.2	735.633	790.689	742.797	612.206	663.015	664.75	620.455	651.102	793.347
AN5883.2	3289.51	3138.89	3025.46	2491.16	2516.37	2533.42	2051	2505.07	1696.09
AN2080.2	4162.54	4064.38	3895.2	3174.15	3221.02	3280.99	3358.84	3657.29	3006.17
AN0825.2	530.544	535.892	569.965	771.802	737.577	681.865	496.911	448.369	423.722
AN3918.2	1684.2	1389.07	1615.81	1886.48	2124.57	2125.76	2260.55	2614.86	1638.07
AN5568.2	1256.27	1273.9	1145.42	1199.78	1142.47	1020.1	1406.13	1620.17	1350.92
AN0206.2	972.008	939.495	964.21	1154.79	1166.66	1250.69	905.646	836.015	1158.49
AN6639.2	3811.5	3775.71	4159.33	7598.23	7635.7	7590.95	7162.27	6695.31	7317.39
AN1238.2	2078.59	1872.4	1925.82	1555.63	1540.57	1544.86	1632.73	1821.21	1614.03
AN8850.2	1285.1	1154.71	1092.15	1055.96	1192.86	1252.36	1589.28	1725.46	1538.13
AN6599.2	654.593	691.935	733.733	918.914	998.837	1002.5	654.486	593.285	1025.68
AN3025.2	613.258	600.235	634.643	532.404	620.548	648.64	832.699	775.342	794.186
AN3020.2	575.917	662.552	573.362	603.681	579.971	621.406	837.534	655.926	1063.58
AN2021.2	738.209	791.293	756.43	914.94	851.176	868.778	911.764	666.945	711.667
AN6562.2	673.033	672.082	630.323	469.178	487.273	481.915	499.958	608.323	552.509
AN5812.2	2232.25	2227.26	2164.49	2254.5	2422.05	2750.71	3082.75	2789.66	2753.65
AN4916.2	16795	17230.7	16949.8	14400.2	14591.9	13522.9	14979.6	15464.2	15300.4
AN5312.2	424.861	421.703	380.239	359.536	324.702	329.025	553.436	574.673	502.912
AN0123.2	1429.36	1382.72	1502.74	1649.9	1806.54	1687.85	1040.92	1274.66	683.249
AN3679.2	502.817	519.833	479.403	453.415	418.129	426.277	649.604	644.142	555.099
AN6437.2	647.259	795.954	716.003	1136.48	1266.93	1235.13	781.267	649.243	1328.71
AN8933.2	529.499	494.078	539.135	551.776	507.103	546.717	377.62	345.715	483.24
AN2284.2	1482.52	1441.48	1226.95	1480.03	1368.25	1271.99	1050.9	1277.8	853.246
AN6822.2	871.97	937.183	979.762	746.509	802.541	860.624	817.963	742.375	749.6
AN3748.2	4031.62	3799.18	3928.03	3108.08	3280.68	3154.84	3052.56	3325.96	3064.85
AN8062.2	692.543	800.231	740.473	914.419	933.731	859.241	619.381	543.2	688.951
AN5893.2	1610.89	1264.62	1343.32	2000.19	1993.81	1947.4	1335.32	1380.69	794.363
AN7407.2	212.267	225.85	228.973	353.152	332.123	351.7	256.636	231.554	244.499
AN7429.2	886.578	926.527	911.625	714.155	745.768	764.847	784.117	855.815	745.312
AN0094.2	431.259	401.113	438.036	603.777	543.26	480.258	540.001	642.432	602.101
AN2587.2	554.536	507.755	479.568	644.437	553.358	574.638	375.981	365.999	380.32
AN6149.2	1621.75	1391.19	1551.6	1669.01	1563.96	1559.95	1205.02	1229.99	1016.81
AN1802.2	3500.92	3071.54	3383.72	2971.65	3116.52	2361.1	2106.82	2667.02	1557.67
AN1086.2	714.473	676.361	725.759	614.064	587.905	594.708	556.217	577.47	469.275
AN3262.2	982.337	984.395	1061.29	1190.55	1260.5	1298.25	1015.62	981.855	819.661
AN8016.2	3302.37	3409.51	3152.49	2425.58	2726.51	2641.18	2321.76	2896.69	2435.65
AN3659.2	909.735	799.731	803.433	604.262	632.367	684.418	963.82	1038.1	745.863
AN8123.2	257.219	218.682	263.544	211.027	218.518	210.331	147.239	154.985	141.66
AN1037.2	4600.41	4318.05	4081.27	3727.59	3713.87	3544.9	3077.59	3782.78	2765.72
AN6208.2	889.708	935.562	888.731	877.673	920.516	855.813	758.982	760.618	746.778
AN9092.2	866.664	793.704	933.718	654.871	680.837	701.851	567.226	654.511	489.446
AN8248.2	979.932	885.329	879.91	765.577	761.983	682.409	712.902	792.677	574.659
AN2731.2	4263.5	3945.64	4439.97	3690.24	3381.5	3695.82	3776.07	3575.26	2555.42
AN3169.2	4596.81	4549.29	4787.45	3869.08	3897.11	4076.89	3647.94	3939.49	3431.13
AN5015.2	747.385	871.972	871.347	892.173	902.156	839.395	961.623	1111.23	1053.97
AN2737.2	1165.03	1115.03	1232.67	1066.2	1033.24	1047.48	739.601	946.619	573.824
AN1061.2	419.964	435.205	453.26	663.079	602.605	661.545	887.501	697.968	503.677
AN1732.2	899.714	844.13	952.69	608.051	599.062	643.255	735.988	770.819	638.126
AN2292.2	996.706	1219.17	1086.86	960.144	1056.43	1089.63	1008.62	887.847	1315.09
AN5100.2	3939.79	4136.14	3895.51	3910.27	4291.12	4572.86	5497.75	6088.89	6480.7
AN4957.2	2526.46	2194.36	2268.95	1644.7	1548.78	1617.69	2205.35	2163.24	1567.49
AN5775.2	341.065	338.67	302.236	319.152	350.601	367.354	428.738	457.792	676.974
AN1380.2	3674.57	3419.49	3373.01	2931.52	2942.69	2633.91	2608.1	3014.13	2308.11
AN8490.2	539.712	557.916	591.225	411.685	473.059	463.668	648.545	529.735	655.975
AN1722.2	1098.99	1382.05	1256.88	1081.88	1071.4	1014.57	1435.22	1532.83	1633.05
AN5662.2	7446.78	7248.65	7764.25	6269.6	6216.43	6478.11	6118.42	6779.14	6147.26
AN0411.2	6652.03	7005.25	6943.28	5713.46	6175.72	6272.76	7190.4	7165.7	6771.25
AN6053.2	2084.5	2207.22	2308.52	1744.66	1731.53	1650.89	2258.39	2544.34	2859.08
AN8706.2	3449.9	3155.22	3466.03	2432.04	2413.94	2528.37	4411.3	4528.93	3590.37
AN6752.2	728.995	717.612	712.732	832.782	826.049	773.554	669.172	627.997	635.808
AN4984.2	1993.13	1830.53	1793.1	1440.3	1419.72	1465.6	1361.32	1796.46	1622.29
AN3638.2	322.578	297.007	318.938	297.88	291.463	281.482	355.487	446.695	340.872
AN6686.2	301.661	294.343	287.328	267.253	236.539	241.476	337.954	447.477	344.432
AN7751.2	1776.14	1783.04	1712.08	1580	1582.17	1513.56	1775.4	1575.05	1587.94
AN3072.2	539.907	387.582	496.478	846.912	863.76	796.391	583.355	664.173	392.585
AN5919.2	413.922	414.696	379.824	398.224	445.389	451.942	653.939	738.287	724.484
AN1270.2	3479.53	3513.54	3479.26	2867.07	2774.56	2614.92	2555.06	2804.94	1886.43
AN4600.2	802.61	820.382	845.68	625.507	652.318	587.289	532.285	601.265	461.878
AN7231.2	843.279	741.719	763.406	1124.18	1175.33	1133.93	786.583	854.047	608.619
AN8073.2	2126.56	2032.75	2241.87	1717.35	1596.34	1768.98	1402.89	1565.99	1483.18
AN4651.2	639.806	602.274	628.604	608.173	540.872	525.104	822.983	852.209	556.928
AN6265.2	753.542	841.632	795.654	626.002	625.831	605.981	606.716	603.698	619.884
AN4211.2	1593.67	1658.71	1701.82	1726.08	1681.95	1684.57	1626.19	1401.87	1601.97
AN8216.2	14617.5	15076.6	14712.7	13241.8	14325.9	14469.1	15574.5	15141.9	16458.8
AN5049.2	703.026	746.765	744.685	774.962	773.012	782.482	633.582	701.785	636.769
AN4226.2	1198.52	1211.4	1102.19	847.949	905.81	901.034	770.806	940.079	889.132
AN2948.2	569.112	544.729	564.527	715.471	651.167	700.69	919.393	910.594	684.162
AN6376.2	2111.5	1737.12	2277.61	2327.13	2285.58	1758.24	1301.14	1682.82	535.03
AN3228.2	694.623	679.426	637.383	539.4	500.052	484.245	468.008	422.846	458.566
AN0868.2	642.762	645.338	612.455	772.699	832.029	858.849	543.993	672.816	572.289
AN1263.2	15019.7	14662.7	14731.2	14106.4	13867.3	13703.8	15216.4	15264.7	15080.9
AN3690.2	1945.04	2130.09	2019.98	2130.23	2118.86	2289.72	1843.47	1693.33	1463.43
AN3657.2	1637.64	1640	1637.28	1304.93	1209.9	1253.69	1225.66	1281.37	1065.19
AN9465.2	18143.4	18660.5	18738	16983.8	16967.7	16058.9	17054.7	16549.3	17147.1
AN6087.2	1355.6	1131.94	1318.33	1130.65	1154.68	1174.9	815.755	940.603	535.421
AN7000.2	7616.56	7370.67	7107.1	5907.03	6164.76	6613.98	7236.74	7419.42	7211.48
AN5667.2	672.119	647.116	610.158	974.381	946.306	836.66	678.087	744.598	798.505
AN3661.2	373.232	407.858	381.177	562.243	621.459	614.44	468.316	446.515	620.61
AN5493.2	864.893	875.613	893.566	781.103	758.891	780.653	701.291	608.108	617.6
AN9454.2	372.74	295.817	336.321	262.111	462.271	337.23	181.407	170.762	162.322
AN0844.2	1329.64	1475.84	1513.44	1411.91	1158.89	1051.76	1083.82	1026.1	957.155
AN0485.2	698.683	756.65	689.281	748.84	724.515	742.012	1056.22	830.181	970.012
AN5497.2	326.054	259.927	296.147	399.705	481.451	338.56	140.002	231.895	165.926
AN7400.2	319.856	363.66	322.921	251.209	270.038	216.249	287.464	323.955	302.982
AN0072.2	1196.19	1143.81	1203.32	1042.98	1105.62	1154.32	899.607	938.362	988.253
AN8797.2	2368.69	2280.22	2354.64	1853.67	1922.55	1902.36	1772.5	2227.77	1727.7
AN6520.2	1017.6	1015.56	1160.42	1298.47	1347.35	1318.77	1029.34	992.666	679.051
AN2103.2	977.55	894.271	1053.19	1443.19	1491.49	1442.48	1094.63	1055.54	703.878
AN6518.2	740.032	805.795	778.523	940.551	830.185	825.975	914.65	801.088	1479.04
AN8444.2	534.362	474.99	454.129	463.879	438.058	424.032	879.956	797.304	516.744
AN6491.2	1481.71	1493.49	1629.96	1174.25	1205.17	1148.59	1171.05	1499.8	1099.86
AN4017.2	2217.09	1965.56	2229.68	1822.14	1970.98	1874.13	2943.7	3034.53	2287.01
AN6059.2	1106.97	1145.3	1195.78	1311.57	1498.14	1671.05	1238.08	1219.08	1207.82
AN6761.2	777.902	1160.13	888.437	815.001	807.199	658.688	538.087	708.826	743.776
AN0050.2	292.313	275.388	280.203	368.445	344.18	392.639	439.171	444.107	446.618
AN7304.2	1104.74	896.71	903.174	1454.95	1454.7	1656.1	1285.16	1223.59	879.544
AN1193.2	281.007	243.021	248.743	425.487	410.339	347.042	225.045	289.675	270.472
AN8565.2	1677.05	1591.54	1769.09	2360.81	2223.15	2254.48	1658.55	1778.6	1661.29
AN0367.2	1772.34	1876.41	1805.36	2139.86	2217.24	2042.88	2318.11	2036.62	1918.28
AN7264.2	486.03	563.825	519.322	433.262	410.305	472.424	356.49	381.188	549.208
AN7357.2	1069.06	1063.52	1115.22	601.369	673.708	587.027	646.559	913.55	704.464
AN8780.2	537.115	561.143	579.295	612.611	612.181	624.627	493.651	414.699	498.034
AN0429.2	4086.21	4003.9	4480.6	4642.94	4791.91	4403.53	3854.71	3925.39	2820.98
AN0726.2	5221.08	4978.69	5459.93	4507.39	4529.74	4529.82	3971.1	4667.26	3867.78
AN3714.2	389.594	322.696	300.718	428.95	496.141	434.936	309.823	326.076	454.007
AN2276.2	1126.07	1015.21	974.019	929.478	1011.61	812.883	1251.69	1120.72	1424.61
AN4122.2	404.808	451.01	440.739	430.869	483.972	572.489	747.958	559.694	737.878
AN6139.2	3160.58	2810.01	2841.81	2421.37	2623.78	2799.53	2245.21	2508.75	1809.62
AN4768.2	1097.63	1025.3	1019.46	1217.76	1190.49	1180.18	1034.47	973.469	895.303
AN3406.2	571.818	721.951	647.697	718.257	708.905	734.97	586.302	543.73	1329.14
AN1146.2	1302.42	1303.75	1336.94	1090.47	1119.86	1055.57	1221.72	1292.2	1239.84
AN5186.2	2366.83	2149.43	2116.02	1995.44	1791.43	1811.23	1476.76	1681.48	1423.49
AN8098.2	373.439	410.464	414.491	423.632	416.573	382.674	303.31	300.394	262.959
AN2221.2	236.819	248.31	232.699	238.072	222.141	209.117	241.89	276.745	243.072
AN7136.2	547.905	689.027	808.102	1015.22	1008.19	1310.51	805.81	741.203	1341.82
AN5922.2	1326.49	1326.05	1401.91	1305.53	1263.99	1215.44	988.393	1048.17	874.53
AN5404.2	2962.25	2583.81	2911.97	2100.22	2174.95	2125.36	2991.42	3151.17	2312.28
AN2236.2	696.364	712.364	587.375	675.926	648.715	649.699	753.681	639.126	1075.2
AN3731.2	2267.21	2276.26	2383.18	1873.23	1763.47	1743.19	2217.22	2277.84	1810.3
AN4179.2	914.115	1020.82	932.095	1108.23	1109.22	918.728	1164.05	1118.58	1069.85
AN7262.2	1922.52	1749.42	1716.42	1338.1	1146.99	1027.08	1308.01	1621.41	1217.93
AN0096.2	497.219	466.502	478.77	804.185	740.984	755.862	654.55	688.684	563.405
AN8293.2	3054.81	2823.64	2996.96	2553.09	2519.88	2686.58	2132.66	2519.58	1595.86
AN2272.2	10051.8	9448.85	10026.2	8313.14	8698.43	8194.67	9143.73	8986.12	8319.11
AN6621.2	4026.82	3886.85	4288.04	4138.06	4382.79	3521.07	3073.95	3202	2682.56
AN0610.2	425.639	484.273	479.925	485.531	367.814	380.335	685.661	699.226	477.326
AN4526.2	2486.01	2180.88	2414.8	1504.94	1618.55	1700.74	1963.96	2168.84	1528.7
AN4499.2	3046.27	2742.45	3095.78	2396.22	2333.91	2430.99	2687.79	3041.13	2233.54
AN6617.2	701.769	666.976	718.468	625.715	654.375	719.391	978.012	849.334	942.088
AN6557.2	8087.91	9517.08	8394.6	7994.62	8367.96	7575.71	9423.6	8619.23	10786.9
AN1118.2	1160.73	1069.39	1040.98	979.653	1097.88	1100.77	1472.08	1676.9	1202.15
AN5940.2	384.805	428.956	401.114	480.301	523.197	507.259	381.498	387.844	507.792
AN1573.2	400.533	392.264	382.841	438.684	462.971	427.684	499.685	544.995	422.611
AN0627.2	659.617	766.561	625.76	750.523	769.574	733.54	626.184	583.514	769.889
AN8924.2	860.983	827.075	946.928	1081.73	1015.84	1385.69	1131.17	1125.5	1069.71
AN4035.2	699.401	701.216	632.146	654.427	658.537	704.267	823.811	833.737	950.548
AN5590.2	766.554	715.934	772.243	887.874	797.941	716.082	768.347	613.876	545.736
AN4119.2	674.253	725.865	594.239	642.102	621.95	569.139	569.788	480.653	557.243
AN5948.2	498.351	497.846	577.3	641.189	672.428	694.165	483.343	434.055	580.009
AN6595.2	579.098	550.509	593.174	984.609	1066.94	1055.52	988.121	1120.22	764.229
AN0635.2	372.938	403.437	393.399	401.59	385.58	356.328	565.029	498.725	803.157
AN7430.2	3295.09	3105.14	3332.12	2782.95	2812.01	2927.6	2672.2	2905.02	2131.42
AN8134.2	761.157	705.459	696.988	773.246	739.923	551.454	493.712	441.226	401.088
AN5719.2	18080.3	18904.8	18321.6	16159.6	16471.7	16235.2	17674.4	17621.6	17776
AN7298.2	413.736	350.906	376.23	319.277	379.612	327.269	671.476	780.28	427.308
AN1223.2	869.453	897.679	885.474	782.455	817.41	713.365	583.615	692.886	513.145
AN7623.2	1066.49	1093.06	1138.33	807.81	920.759	979.944	1217.92	1255.93	1264.65
AN2924.2	484.539	579.521	543.636	623.966	590.532	658.291	578.116	436.118	847.691
AN3021.2	309.291	312.477	300.247	300.075	310.009	318.974	346.601	343.639	367.097
AN6372.2	402.635	397.162	380.269	340.349	353.206	381.222	462.002	457.899	701.688
AN4556.2	2125.81	1933.45	2025.77	1340.84	1544.84	1605.41	2358.39	2494.57	3013.53
AN2734.2	22041.6	22404.1	21612.8	20240.4	19817	19834.3	19631.6	20199.5	21196.8
AN8830.2	2699.59	2564.89	2573.18	2821.67	2771.1	2849.51	3221.44	3462.88	2928.76
AN5929.2	1730.2	1561.7	1638.49	1458.92	1509.11	1384.99	1278.34	1411.9	1217.1
AN3773.2	1109.03	1003.44	1117.41	1217.44	1266.05	1132.21	830.97	984.906	614.467
AN4494.2	20161.3	20031.9	20701.5	19853.5	19328	18985	19140.3	18709.3	18261.8
AN7622.2	247.711	276.913	254.836	316.117	343.573	334.547	291.518	277.864	257.365
AN5619.2	982.975	1008.23	980.689	1334.74	1342.05	1303.57	1107.94	1131.59	990.228
AN7511.2	6185.46	5845.75	6178.77	6567.14	6877.64	7110.14	6846.28	7007.87	6727.22
AN1551.2	12816.6	11714.4	12680.5	11068	10132.9	9568.76	11978.4	12093.2	11314
AN5567.2	480.454	463.815	442.006	599.86	574.54	597.335	616.156	518.343	730.158
AN9137.2	90.2267	98.0025	114.604	120.409	120.145	122.894	153.875	178.384	124.184
AN8231.2	3969.27	3975.51	4202.75	3985.38	3663.68	4141.66	3592.29	3855.47	3273.96
AN6243.2	963.826	880.98	836.815	952.813	906.023	873.396	727.037	753.076	674.159
AN0445.2	26267.3	26251.8	25718.9	23982.3	24336.8	23892.8	23796.7	24057.5	23974.5
AN2567.2	1242.05	1311.87	1371.91	1701.58	1682.06	1579.05	1373.76	1162	1245.04
AN2967.2	1009.85	1129.48	1050.35	1022.32	1115.1	1009.85	933.321	912.279	1012.5
AN1019.2	2374.51	2092.03	2318.93	1937.95	2093.97	1977.11	2597.43	2979.01	2251.72
AN1659.2	317.082	366.1	333.946	384.426	368.164	385.501	409.255	422.577	358.7
AN3706.2	21680.1	21850.1	21672.1	20565	21258.5	19827	20738.5	21038.8	20846.4
AN7752.2	1936.54	1776.69	1924.72	2137.79	2190.01	2251.95	1666.51	1869.45	1346.43
AN7361.2	1453.47	1566.69	1604.12	1724.44	1605.53	1495.02	1258.97	1235.23	1355.34
AN4737.2	559.504	641.783	586.61	609.277	630.171	523.441	493.703	482.759	577.267
AN5379.2	261.823	257.879	294.114	375.116	411.886	439.128	300.565	272.653	335.957
AN6064.2	599.993	550.858	666.936	1006.8	1131.14	1077.77	794.384	839.168	437.524
AN6490.2	1756.05	1668.29	1678.07	2267.2	2784.62	2818.42	1827.7	2357.76	1528.8
AN0173.2	563.633	605.39	553.864	737.74	757.142	728.816	609.222	686.891	601.388
AN8636.2	327.523	386.67	356.976	341.2	376.202	412.556	325.705	389.504	644.966
AN1826.2	400.751	420.768	387.283	420.239	450.679	400.472	372.083	342.801	404.459
AN0620.2	513.329	481.56	506.658	558.848	620.765	529.271	411.738	490.693	377.054
AN0193.2	1253.35	1101.62	1400.28	1584.58	1452.52	1590.99	1030.7	1156.71	809.322
AN1852.2	301.779	305.706	268.461	496.694	479.243	376.813	313.334	399.701	424.803
AN8214.2	1059.58	1082.55	1043.27	826.446	855.253	878.042	772.65	873.47	852.927
AN1150.2	2208.55	2179.12	2148.39	2356.71	2209.3	2142.41	1575.56	1898.44	1222.93
AN0757.2	2636.94	2343.73	2524.18	2129.51	1942.29	2080.65	1649.63	1751.13	1466.97
AN4583.2	4045.82	3947.16	4329.86	3262.86	3418.02	3338.1	3683.75	3632.42	2945.18
AN3836.2	294.326	302.678	360.279	564.967	480.059	513.358	422.437	378.544	413.207
AN4313.2	687.76	744.17	735.099	728.361	671.398	646.588	608.239	521.841	580.911
AN6327.2	456.979	479.523	421.913	420.033	514.559	571.941	565.124	564.163	917.278
AN1690.2	1874.17	1765.14	1996.53	1453.73	1404.25	1392.68	1471.23	1786.97	1379.53
AN6908.2	798.782	728.293	740.922	806.684	761.711	841.291	607.153	679.68	670.904
AN6076.2	138.474	136.223	152.58	112.931	127.853	136.181	166.607	181.499	250.239
AN1191.2	5666.5	5535.66	5624.93	4223.34	4599.87	4045.76	4614.25	5155.61	4652.54
AN9469.2	915.527	1001.74	966.067	1159.61	1247.1	1218.72	674.185	855.876	730.414
AN5728.2	1666.94	1478.41	1612.68	1359.19	1332	1259.19	1659.64	2008.53	1433.82
AN4197.2	823.931	966.152	902.813	770.858	790.292	751.064	1328.94	1054.13	843.88
AN0345.2	817.267	802.114	887.245	724.895	768.202	738.295	1045.8	1001.8	826.63
AN8544.2	251.327	260.624	293.204	273.264	235.088	220.984	213.978	192.946	197.489
AN1968.2	2555.09	2510.36	2506.61	2028.97	2371.37	2517.43	2817.2	3253.24	2629.66
AN3626.2	2982.84	2863.37	2845.01	2428.73	2366.87	2181.59	2132.26	2268.18	2187.35
AN7052.2	1004.95	1025.08	1000.5	902.011	1003.61	1004.04	766.745	845.878	889.456
AN6787.2	1320.29	1495.67	1389.69	1518.79	1380.54	1460.28	1759.21	1481.39	1675.8
AN3704.2	593.131	627.588	564.699	557.42	576.329	518.693	590.355	537.443	718.614
AN2479.2	1509.78	1381.77	1587.72	1330.5	1304.62	1153.66	1038.71	1132.95	636.7
AN1418.2	264.554	273.077	283.178	412.927	423.169	428.011	319.758	273.377	360.286
AN2300.2	1440.87	1159	1335.31	787.526	830.6	798.626	1193.21	1457.79	893.684
AN1030.2	359.407	334.547	374.021	641.149	494.848	534.229	278	271.054	203.852
AN3162.2	227.674	226.782	258.049	291.139	378.039	360.637	277.274	284.453	286.585
AN2918.2	4027.09	4041.98	4175.34	3413.22	3434.11	3526.12	3720.67	3580.95	3170.14
AN7026.2	344.77	399.588	380.435	468.751	495.167	581.171	441.606	335.955	522.926
AN8737.2	349.618	281.365	342.899	263.362	210.07	199.056	245.729	228.643	193.574
AN9160.2	201.434	216.85	216.963	271.035	222.48	222.74	295.335	286.122	252.359
AN7378.2	484.374	537.962	513.533	493.794	497.666	481.982	509.099	507.387	597.381
AN2939.2	2151.71	1998.7	2172.94	2386.44	2556.97	2355.58	1813.91	2098.06	1574.78
AN7085.2	581.442	544.197	575.544	713.647	661.876	744.462	696.388	660.289	488.763
AN4874.2	504.568	530.505	531.756	687.564	778.958	714.862	709.315	821.52	674.969
AN1121.2	1286.96	1141.41	1237.04	1390.78	1577.78	1670.16	1110.87	1174.63	799.367
AN2235.2	892.009	856.45	954.348	723.502	756.163	712.071	687.967	706.248	705.281
AN5861.2	3505.75	3677.95	3447.2	2636.7	2965.2	2769.93	2881.37	3447.83	3147.79
AN3482.2	1137.59	1099.03	1269.84	671.973	676.723	572.048	556.335	675.879	705.44
AN7665.2	834.616	802.724	774.197	660.96	632.21	683.768	666.833	698.797	548.377
AN6397.2	483.945	581.407	547.546	639.651	649.125	662.583	675.36	533.738	624.307
AN0351.2	2456.45	2289.82	2402.43	2567.4	2669.96	2714.94	2073.87	2319.66	1780.68
AN3509.2	596.003	654.814	631.559	785.05	725.613	574.853	461.657	480.812	479.453
AN2318.2	1820.96	1607.94	1611.35	1276.72	1288.97	1312.81	2026.65	2395.12	1757.04
AN4550.2	6818.12	6412.33	7121.15	5913.01	5932.06	5879.59	5645.05	5908.77	4750.34
AN3131.2	878.473	754.932	907.103	995.052	1015.95	975.246	655.844	750.333	393.732
AN3776.2	569.295	601.491	607.129	825.715	737.8	652.828	591.329	513.881	487.01
AN6196.2	587.42	571.017	512.241	678.166	780.292	718.681	440.2	493.373	514.109
AN9123.2	379.852	399.95	388.778	563.288	504.766	536.148	475.054	397.682	397.135
AN3489.2	1161.01	982.359	1217.52	758.831	746.874	649.316	1255.9	1452.55	895.262
AN5166.2	3001.57	2707.57	2891.8	2067.59	2229.01	2506.37	3424.78	3446.28	2509.22
AN0457.2	6823.17	6728.16	7691.58	5575.56	5014.26	5341.4	8122.68	6233.42	5839.23
AN8136.2	669.026	603.653	557.6	547.542	534.931	478.256	456.39	423.057	298.546
AN1840.2	283.853	296.277	310.043	312.906	266.331	260.237	222.229	243.345	200.938
AN8718.2	1356.32	1232.02	1176.51	1166.07	1103.12	1038.66	1431.16	1694.31	1464.82
AN4446.2	3157.06	2991.24	3188.3	2639.8	3064.6	2833.01	3692.98	3942.55	3171.84
AN8200.2	1442.81	1389.56	1575.93	1944.7	2193.08	1901.19	1271.58	1468.94	1090.41
AN0978.2	1690.57	1585.77	1635.58	1473.45	1432.9	1325.76	1215.52	1342.63	1122.28
AN2980.2	21744.3	21751.9	21390.8	19665.4	19943.6	20316.3	21028.9	20585.7	20659.1
AN0243.2	1943.97	1870.53	1903.61	1582.75	1706.07	1635.13	1436.91	1750.4	1374.14
AN5535.2	836.951	754.853	794.615	653.628	676.738	652.378	720.82	775.91	657.411
AN9065.2	1486.56	1324.5	1400.98	1465.03	1598.65	1573.37	1133.51	1226.33	719.894
AN8575.2	357.275	363.007	378.511	380.207	375.563	345.94	280.16	310.194	291.016
AN6853.2	1435.35	1240.31	1406.72	1155.74	1194.38	1013.26	948.108	1133.23	805.841
AN5078.2	1523.29	1654.78	1591	1253.98	1292.16	1188.26	1444.13	1417.02	1478.48
AN7386.2	716.149	663.724	568.624	567.701	555.652	707.172	625.77	555.016	908.385
AN0393.2	1220.33	1223.48	1278.02	1588.17	1613.91	1670.64	1634.31	1731.56	1305.13
AN4354.2	576.479	619.261	590.022	580.914	573.801	553.432	917.853	1013.58	851.317
AN2666.2	243.789	281.174	270.303	258.79	272.155	361.559	340.564	246.196	354.692
AN4404.2	4603.18	3364.32	4546.39	3242.53	3160.87	3013.56	3261.03	3461.63	2184.85
AN7100.2	984.642	1106.32	1081.92	920.445	889.619	734.91	561.139	727.388	765.422
AN3036.2	2057.52	1891.42	1809.32	1367.41	1489.51	1608.09	2033.59	2344.27	1807.82
AN0105.2	782.428	821.938	729.136	547.31	626.45	601.656	460.292	669.009	382.32
AN8641.2	626.464	381.268	251.701	209.493	187.324	185.577	299.886	389.508	188.709
AN5816.2	808.232	771.851	882.39	1148.51	1337.41	1085.08	729.095	924.125	630.871
AN8311.2	376.989	375.422	371.586	333.324	310.153	334.849	580.102	588.408	476.579
AN8855.2	1129.74	1021.23	1267.35	1136.94	1129.46	1145.36	942.345	1012.26	1001.45
AN4039.2	1325.75	1136.6	1247.13	1520.79	1629.43	1549.77	1212.97	1332.28	883.584
AN1958.2	436.479	464.341	402.391	433.89	410.12	440.072	543.025	466.256	570.539
AN2180.2	1562.98	1264.54	1435.37	1829.14	1884.2	1933.03	1751.4	1948.67	1418.13
AN5152.2	2772.53	2676.95	2381.86	2131.25	2226.16	2107.99	2683.45	2475.18	3029.19
AN2743.2	3890.02	3957.65	3145.86	3710.86	2956.15	2969.33	3668.44	2868.88	3977.65
AN5705.2	1304.62	1264.14	1241.41	974.672	1013.17	924.307	1387.33	1416.33	1059.6
AN1598.2	245.502	301.041	263.96	223.169	218.763	214.651	253.582	275.455	315.078
AN2901.2	780.074	795.458	819.503	931.122	935.544	843.093	599.67	660.297	686.922
AN2518.2	1312.1	1424.03	1187.7	1002.24	1074.08	1018.69	1142	1223.17	1538.07
AN8478.2	613.678	544.483	670.953	673.703	719.611	760.927	551.118	502.787	435.442
AN3582.2	886.407	769.131	843.639	614.131	583.955	547.09	932.758	1205.01	752.642
AN1970.2	2211.49	2097.1	2344.14	2444.75	2605.62	2514.27	1959.13	1964.77	1252.75
AN1204.2	1141.71	1357.36	1347.16	1526.35	1611.6	1353.84	1649.96	1402.15	1277.57
AN0893.2	6407.94	5955.02	6041.95	5541.88	5588.24	5756.06	5115.61	5152.87	4055.78
AN1166.2	17034.1	17596.6	16432	15311.7	14482.6	14205.5	15900.4	16286.1	16066
AN4281.2	6729.29	6365.78	6854.19	6240.77	6559.06	6412.85	8375.75	8878.98	7281.57
AN7542.2	1765.55	1621.85	1699.79	2235.03	2009.47	1892.3	1408.72	1540.27	1165.98
AN3000.2	855.127	904.028	828.519	587.284	682.379	700.242	695.125	738.736	882.418
AN1343.2	1273.64	1128.77	1210.73	1429.55	1581.76	1475.94	1207.53	1281.47	1170.26
AN7474.2	2524.35	2343.25	2270.57	1973.08	1917.44	1884.18	2189.73	2390.08	1958.7
AN3723.2	2279.19	2079.58	2238.69	2034.48	2059.39	1957.39	1757.9	1791.72	1497.85
AN4422.2	2909.59	2373.67	2694.41	2361.02	2285.46	2425.28	3718.59	3689.77	2622.4
AN2468.2	336.493	347.313	339.549	456.95	461.262	480.736	357.567	360.491	281.961
AN7341.2	539.735	553.848	543.491	531.449	562.746	621.365	463.337	471.363	597.376
AN0701.2	568.219	577.711	609.932	592.412	557.401	531.274	565.284	514.589	456.878
[truncated: 7,373 more rows]

## Sheet: Table S12
Table S12 - P-values from the ANOVA test between all categories of replicated experiments (glucose, glycerol, and ethanol). The genes are sorted according to ascending P value.
ORF	P-value (ANOVA)	Gene description according to Aspergillus nidulans Database (Broad Institute, release 3.1)	Gene description according to metabolic reconstruction for Aspergillus nidulans
AN2436.2	1.87618e-08	(AN2436.2) ACL1_NEUCR Probable ATP-citrate synthase subunit 1 (ATP-citrate (pro-S-)-lyase 1) (Citrate cleavage enzyme subunit 1)	ATP:citrate oxaloacetate-lyase ((pro-3S)-CH2COO- ->acetyl-CoA) (ATP-dephosphorylating) (4.1.3.8)
AN2435.2	3.10782e-08	(AN2435.2) conserved hypothetical protein	ATP:citrate oxaloacetate-lyase ((pro-3S)-CH2COO- ->acetyl-CoA) (ATP-dephosphorylating) (4.1.3.8)
AN8979.2	4.37697e-08	(AN8979.2) ADH1_EMENI Alcohol dehydrogenase I (ADH I)	Alcohol dehydrogenase (1.1.1.1)
AN1918.2	5.31504e-08	(AN1918.2) hypothetical protein similar to phosphoenolpyruvate carboxykinase	Phosphoenolpyruvate carboxykinase (ATP) (4.1.1.49); Phosphoenolpyruvate carboxykinase (GTP) (4.1.1.32)
AN5634.2	6.38462e-08	(AN5634.2) ACEA_EMENI Isocitrate lyase (Isocitrase) (Isocitratase) (ICL)	Isocitrate lyase (4.1.3.1)
AN8981.2	1.17259e-07	(AN8981.2) hypothetical protein
AN1160.2	1.90268e-07	(AN1160.2) hypothetical protein
AN0554.2	2.04733e-07	(AN0554.2) DHAL_EMENI Aldehyde dehydrogenase (ALDDH)	Aldehyde dehydrogenase (NAD+) (1.2.1.3); Lactaldehyde dehydrogenase (1.2.1.22)
AN7287.2	3.21862e-07	(AN7287.2) hypothetical protein
AN5210.2	3.57481e-07	(AN5210.2) KPYK_EMENI Pyruvate kinase (PK)	Pyruvate kinase (2.7.1.40)
AN5860.2	4.11209e-07	(AN5860.2) hypothetical protein similar to monosaccharide transporter
AN6653.2	4.43476e-07	(AN6653.2) MASY_EMENI Malate synthase, glyoxysomal	Malate synthase (4.1.3.2)
AN8980.2	5.22661e-07	(AN8980.2) predicted protein
AN8953.2	5.68537e-07	(AN8953.2) hypothetical protein similar to alpha-glucosidase B	alpha-Glucosidase (3.2.1.20)
AN1059.2	1.22391e-06	(AN1059.2) hypothetical protein similar to carnitine acetyl transferase FacC	Carnitine O-acetyltransferase (2.3.1.7)
AN1547.2	1.38755e-06	(AN1547.2) hypothetical protein	Acetyl-CoA hydrolase (3.1.2.1)
AN2319.2	1.50404e-06	(AN2319.2) hypothetical protein
AN0941.2	1.93347e-06	(AN0941.2) hypothetical protein	alpha-Glucosidase (3.2.1.20)
AN6279.2	1.94257e-06	(AN6279.2) hypothetical protein	Carnitine O-acetyltransferase (2.3.1.7)
AN5626.2	2.07071e-06	(AN5626.2) ACSA_EMENI Acetyl-coenzyme A synthetase (Acetate--CoA ligase) (Acyl-activating enzyme)	Acetyl-CoA synthase (6.2.1.1)
AN7208.2	3.60455e-06	(AN7208.2) hypothetical protein
AN1921.2	4.34523e-06	(AN1921.2) hypothetical protein
AN5226.2	4.54888e-06	(AN5226.2) hypothetical protein
AN1396.2	4.63514e-06	(AN1396.2) hypothetical protein	Glycerol 3-phosphate dehydrogenase (FAD dependent) (1.1.99.5)
AN2981.2	5.23765e-06	(AN2981.2) G6PD_EMENI Glucose-6-phosphate 1-dehydrogenase (G6PD)	Glucose 6-phosphate 1-dehydrogenase (1.1.1.49)
AN2815.2	5.34931e-06	(AN2815.2) hypothetical protein	Mannitol 2-dehydrogenase (1.1.1.67)
AN0688.2	5.88717e-06	(AN0688.2) hypothetical protein similar to transketolase	Transketolase (2.2.1.1); Dihydroxyacetone synthase (2.2.1.3)
AN5604.2	6.73315e-06	(AN5604.2) hypothetical protein similar to AF525021_1 fructose-1,6-bisphosphatase	Fructose-bisphosphatase (3.1.3.11)
AN1797.2	7.85086e-06	(AN1797.2) hypothetical protein
AN3079.2	8.1628e-06	(AN3079.2) hypothetical protein
AN5525.2	8.92197e-06	(AN5525.2) hypothetical protein similar to aconitase	Aconitate hydratase (4.2.1.3)
AN6473.2	9.38757e-06	(AN6473.2) predicted protein
AN6277.2	9.45213e-06	(AN6277.2) hypothetical protein
AN5564.2	9.86583e-06	(AN5564.2) hypothetical protein
AN1993.2	1.00992e-05	(AN1993.2) hypothetical protein	Aspartate transaminase (2.6.1.1)
AN8803.2	1.02577e-05	(AN8803.2) RODL_EMENI RODLET PROTEIN PRECURSOR
AN9121.2	1.04223e-05	(AN9121.2) hypothetical protein similar to ESDC
AN4722.2	1.12448e-05	(AN4722.2) hypothetical protein
AN6525.2	1.13228e-05	(AN6525.2) FDH_EMENI Probable formate dehydrogenase (NAD-dependent formate dehydrogenase) (FDH)	Formate dehydrogenase (1.2.1.2)
AN5286.2	1.42787e-05	(AN5286.2) hypothetical protein
AN6168.2	1.45458e-05	(AN6168.2) hypothetical protein similar to NADP-dependent malic enzyme	Malate dehydrogenase (malic enzyme) (oxaloacetate-decarboxylating, NADP+) (1.1.1.40); Malate dehydrogenase (oxaloacetate-decarboxylating) (NAD-malic enzyme) (1.1.1.38)
AN2867.2	1.49422e-05	(AN2867.2) PGMU_EMENI Phosphoglucomutase (Glucose phosphomutase) (PGM)	Phosphoglucomutase (5.4.2.2)
AN6660.2	1.55868e-05	(AN6660.2) predicted protein
AN5444.2	1.62331e-05	(AN5444.2) hypothetical protein	Tryptophan synthetase (4.2.1.20)
AN8978.2	1.70785e-05	(AN8978.2) ALCR_EMENI Regulatory protein alcR
AN4394.2	1.80574e-05	(AN4394.2) predicted protein
AN4643.2	1.81388e-05	(AN4643.2) hypothetical protein
AN7204.2	1.86334e-05	(AN7204.2) hypothetical protein
AN4575.2	1.95608e-05	(AN4575.2) hypothetical protein
AN7169.2	2.06581e-05	(AN7169.2) hypothetical protein
AN7436.2	2.07875e-05	(AN7436.2) hypothetical protein
AN2425.2	2.17797e-05	(AN2425.2) hypothetical protein
AN7042.2	2.31146e-05	(AN7042.2) hypothetical protein
AN3954.2	2.33157e-05	(AN3954.2) hypothetical protein similar to 6-phosphogluconate dehydrogenase	Phosphogluconate dehydrogenase (decarboxylating) (1.1.1.44)
AN5440.2	2.35647e-05	(AN5440.2) hypothetical protein
AN0860.2	2.40982e-05	(AN0860.2) hypothetical protein
AN7148.2	2.52874e-05	(AN7148.2) hypothetical protein
AN2916.2	2.58832e-05	(AN2916.2) conserved hypothetical protein	Succinate dehydrogenase (1.3.99.1)
AN7317.2	3.25754e-05	(AN7317.2) hypothetical protein
AN9380.2	3.26589e-05	(AN9380.2) hypothetical protein
AN9001.2	3.27603e-05	(AN9001.2) hypothetical protein
AN2941.2	3.28422e-05	(AN2941.2) hypothetical protein
AN2045.2	3.76268e-05	(AN2045.2) hypothetical protein
AN8890.2	3.79915e-05	(AN8890.2) hypothetical protein
AN9450.2	3.85733e-05	(AN9450.2) hypothetical protein
AN6048.2	4.06974e-05	(AN6048.2) hypothetical protein	Aspartate transaminase (2.6.1.1)
AN6650.2	4.10308e-05	(AN6650.2) hypothetical protein similar to methylcitrate synthase	Citrate synthase (4.1.3.7); 2-Methylcitrate synthase (4.1.3.31)
AN8406.2	4.48867e-05	(AN8406.2) hypothetical protein
AN8602.2	4.49433e-05	(AN8602.2) hypothetical protein
AN4642.2	4.52729e-05	(AN4642.2) hypothetical protein
AN2844.2	4.62364e-05	(AN2844.2) predicted protein
AN6037.2	4.67345e-05	(AN6037.2) G6PI_ASPOR Glucose-6-phosphate isomerase (GPI) (Phosphoglucose isomerase) (PGI) (Phosphohexose isomerase) (PHI)	Glucose-6-phosphate isomerase (5.3.1.9)
AN4025.2	4.68355e-05	(AN4025.2) hypothetical protein
AN8275.2	4.71355e-05	(AN8275.2) CISY_EMENI Citrate synthase, mitochondrial precursor	Citrate synthase (4.1.3.7)
AN7710.2	4.73763e-05	(AN7710.2) hypothetical protein
AN7008.2	4.95962e-05	(AN7008.2) hypothetical protein
AN6804.2	5.21747e-05	(AN6804.2) hypothetical protein
AN5762.2	5.40478e-05	(AN5762.2) hypothetical protein
AN5907.2	5.40986e-05	(AN5907.2) hypothetical protein
AN8977.2	5.51771e-05	(AN8977.2) hypothetical protein	Gluconolactonase (3.1.1.17)
AN5109.2	5.54506e-05	(AN5109.2) hypothetical protein
AN9148.2	5.69503e-05	(AN9148.2) conserved hypothetical protein	UTP-glucose-1-phosphate uridylyltransferase (2.7.7.9)
AN5993.2	6.19183e-05	(AN5993.2) hypothetical protein
AN6470.2	6.21714e-05	(AN6470.2) hypothetical protein
AN7657.2	6.303e-05	(AN7657.2) hypothetical protein
AN7950.2	6.45639e-05	(AN7950.2) hypothetical protein
AN7316.2	6.68882e-05	(AN7316.2) hypothetical protein
AN6293.2	6.72124e-05	(AN6293.2) hypothetical protein
AN5591.2	6.86405e-05	(AN5591.2) hypothetical protein
AN6669.2	6.91572e-05	(AN6669.2) hypothetical protein similar to MSTA protein
AN3223.2	7.27453e-05	(AN3223.2) K6PF_ASPNG 6-phosphofructokinase (Phosphofructokinase) (Phosphohexokinase) (6PF-1-K)	6-Phosphofructokinase (2.7.1.11)
AN0886.2	7.31573e-05	(AN0886.2) hypothetical protein
AN4252.2	7.6299e-05	(AN4252.2) hypothetical protein
AN6089.2	8.02169e-05	(AN6089.2) HS60_PARBR Heat shock protein 60, mitochondrial precursor (60 kDa chaperonin) (Protein Cpn60)
AN0493.2	8.03813e-05	(AN0493.2) hypothetical protein
AN0179.2	8.12237e-05	(AN0179.2) hypothetical protein
AN5356.2	8.49484e-05	(AN5356.2) hypothetical protein similar to carnitine/acyl carnitine carrier	Carnitine/Acyl carnitine carrier
AN0689.2	8.51309e-05	(AN0689.2) hypothetical protein similar to acetate regulatory DNA binding protein FacB
AN2761.2	8.63399e-05	(AN2761.2) UBC1_COLGL Ubiquitin-conjugating enzyme E2-16 kDa (Ubiquitin-protein ligase) (Ubiquitin carrier protein) (Colletotrichum hard-surface-induced protein 1)
AN3203.2	8.65302e-05	(AN3203.2) hypothetical protein
AN1813.2	9.40519e-05	(AN1813.2) predicted protein
AN0896.2	9.92678e-05	(AN0896.2) hypothetical protein
AN0667.2	0.000100457	(AN0667.2) MANA_EMENI Mannose-6-phosphate isomerase (Phosphomannose isomerase) (PMI) (Phosphohexomutase)	Mannose-6-phosphate isomerase (5.3.1.8)
AN2000.2	0.000102374	(AN2000.2) hypothetical protein similar to UBI4 locus contains five-six tandem, in-frame copies of ubiquitin protein coding sequence (depending on strain background)(PMID:6095120, 3038523)transcription of UBI4 is induced in response to several stress conditions; Ubi4p [Saccharomyces cerevisi
AN3359.2	0.000102499	(AN3359.2) hypothetical protein
AN5589.2	0.000102787	(AN5589.2) hypothetical protein	Glycerol kinase (2.7.1.30)
AN6075.2	0.000108794	(AN6075.2) hypothetical protein
AN9285.2	0.000109624	(AN9285.2) hypothetical protein
AN1015.2	0.000111292	(AN1015.2) hypothetical protein similar to glycogen phosphorylase 1; possible glycogen phosphorylase	Phosphorylase (2.4.1.1)
AN0301.2	0.00011441	(AN0301.2) hypothetical protein
AN7193.2	0.00011677	(AN7193.2) hypothetical protein	Glycerol dehydrogenase (1.1.1.72); Aldehyde reductase (NADP+) (1.1.1.21)
AN7443.2	0.000122391	(AN7443.2) hypothetical protein
AN2548.2	0.000123825	(AN2548.2) hypothetical protein
AN8547.2	0.000124831	(AN8547.2) hypothetical protein
AN1812.2	0.000131143	(AN1812.2) hypothetical protein similar to AF361222_1 JUN-like bZIP transcription factor
AN3179.2	0.000134402	(AN3179.2) hypothetical protein
AN7568.2	0.000135505	(AN7568.2) hypothetical protein
AN7470.2	0.000135849	(AN7470.2) hypothetical protein
AN1338.2	0.000139634	(AN1338.2) hypothetical protein
AN9168.2	0.000139863	(AN9168.2) hypothetical protein
AN1847.2	0.000144435	(AN1847.2) hypothetical protein
AN8007.2	0.00014473	(AN8007.2) hypothetical protein	Arabinan endo-1,5-alpha-L-arabinosidase (3.2.1.99)
AN6050.2	0.000149733	(AN6050.2) hypothetical protein
AN5122.2	0.000150485	(AN5122.2) hypothetical protein	Adenylate kinase (2.7.4.3)
AN6985.2	0.000151944	(AN6985.2) hypothetical protein	Ribulokinase (2.7.1.47)
AN9295.2	0.000160179	(AN9295.2) hypothetical protein
AN8242.2	0.000161304	(AN8242.2) hypothetical protein
AN3804.2	0.000164878	(AN3804.2) hypothetical protein
AN0240.2	0.000165399	(AN0240.2) conserved hypothetical protein	Transaldolase (2.2.1.2)
AN1814.2	0.000166056	(AN1814.2) predicted protein
AN0288.2	0.00017375	(AN0288.2) hypothetical protein
AN0178.2	0.000174247	(AN0178.2) hypothetical protein
AN1670.2	0.000174825	(AN1670.2) hypothetical protein
AN2583.2	0.000176742	(AN2583.2) hypothetical protein	Glyceraldehyde 3-phosphate dehydrogenase (1.2.1.12)
AN1094.2	0.000180943	(AN1094.2) hypothetical protein	NADH dehydrogenase (ubiquinone) (1.6.5.3)
AN1923.2	0.000181212	(AN1923.2) hypothetical protein	Alanine transaminase (2.6.1.2)
AN3567.2	0.000184578	(AN3567.2) hypothetical protein
AN7074.2	0.000197453	(AN7074.2) hypothetical protein
AN1631.2	0.00020191	(AN1631.2) hypothetical protein
AN2385.2	0.000204004	(AN2385.2) hypothetical protein
AN8793.2	0.000204599	(AN8793.2) hypothetical protein	Succinate dehydrogenase (ubiquinone) (1.3.5.1)
AN7414.2	0.000206191	(AN7414.2) predicted protein
AN1342.2	0.00020836	(AN1342.2) hypothetical protein	Alanine-glyoxylate transaminase (2.6.1.44)
AN8707.2	0.00021338	(AN8707.2) hypothetical protein	Fumarate dehydratase (4.2.1.2)
AN7233.2	0.000217126	(AN7233.2) hypothetical protein
AN2332.2	0.000218863	(AN2332.2) hypothetical protein	Succinate dehydrogenase (1.3.99.1)
AN6246.2	0.00022032	(AN6246.2) hypothetical protein
AN8175.2	0.00022831	(AN8175.2) hypothetical protein
AN0973.2	0.000228367	(AN0973.2) BRLA_EMENI Regulatory protein brlA (Bristle A protein)
AN1458.2	0.00022934	(AN1458.2) hypothetical protein
AN2099.2	0.000237787	(AN2099.2) hypothetical protein similar to mitochondrial alternative oxidase
AN2426.2	0.000241226	(AN2426.2) H42_EMENI Histone H4.2
AN7232.2	0.000242303	(AN7232.2) hypothetical protein
AN7785.2	0.000257568	(AN7785.2) hypothetical protein
AN2343.2	0.000264684	(AN2343.2) hypothetical protein
AN1426.2	0.000274058	(AN1426.2) hypothetical protein
AN0443.2	0.000274929	(AN0443.2) hypothetical protein
AN4812.2	0.000288885	(AN4812.2) hypothetical protein
AN6644.2	0.000290749	(AN6644.2) hypothetical protein
AN5490.2	0.000303769	(AN5490.2) hypothetical protein
AN6401.2	0.00030452	(AN6401.2) predicted protein
AN3206.2	0.000308079	(AN3206.2) hypothetical protein
AN3795.2	0.000318491	(AN3795.2) hypothetical protein
AN4170.2	0.000319831	(AN4170.2) hypothetical protein
AN2015.2	0.000322743	(AN2015.2) hypothetical protein
AN4908.2	0.000328668	(AN4908.2) hypothetical protein
AN1274.2	0.000330553	(AN1274.2) hypothetical protein
AN5571.2	0.000333655	(AN5571.2) hypothetical protein	Oxoglutarate dehydrogenase (lipoamide) (1.2.4.2)
AN1941.2	0.00033613	(AN1941.2) hypothetical protein
AN4264.2	0.000336628	(AN4264.2) hypothetical protein
AN5828.2	0.000337798	(AN5828.2) hypothetical protein
AN0723.2	0.000339249	(AN0723.2) hypothetical protein
AN8777.2	0.00033974	(AN8777.2) AMDS_EMENI ACETAMIDASE	Amidase (3.5.1.4)
AN7476.2	0.000341959	(AN7476.2) hypothetical protein
AN1505.2	0.000350339	(AN1505.2) hypothetical protein
AN2767.2	0.000373566	(AN2767.2) hypothetical protein
AN6132.2	0.000381119	(AN6132.2) hypothetical protein
AN4050.2	0.000383678	(AN4050.2) hypothetical protein
AN7944.2	0.000388605	(AN7944.2) hypothetical protein
AN8390.2	0.000391156	(AN8390.2) hypothetical protein
AN5437.2	0.000398984	(AN5437.2) hypothetical protein
AN5836.2	0.000413458	(AN5836.2) STUA_EMENI CELL PATTERN FORMATION-ASSOCIATED PROTEIN
AN2387.2	0.000418501	(AN2387.2) hypothetical protein
AN7937.2	0.000418822	(AN7937.2) hypothetical protein similar to CipC protein
AN0824.2	0.000421461	(AN0824.2) conserved hypothetical protein
AN6697.2	0.000425502	(AN6697.2) hypothetical protein
AN3075.2	0.000432172	(AN3075.2) hypothetical protein
AN4397.2	0.000432241	(AN4397.2) hypothetical protein
AN5859.2	0.000442376	(AN5859.2) hypothetical protein
AN1915.2	0.000453533	(AN1915.2) hypothetical protein
AN2017.2	0.000453679	(AN2017.2) hypothetical protein similar to AF208225_2 alpha-glucosidase AgdA	alpha-Glucosidase (3.2.1.20)
AN9130.2	0.000504023	(AN9130.2) hypothetical protein
AN8130.2	0.000504641	(AN8130.2) hypothetical protein
AN7632.2	0.000506072	(AN7632.2) hypothetical protein similar to AF364077_2 formaldehyde dehydrogenase	Alcohol dehydrogenase (1.1.1.1); Formaldehyde dehydrogenase (glutathione) (1.2.1.1)
AN3627.2	0.000506535	(AN3627.2) hypothetical protein
AN0231.2	0.000510675	(AN0231.2) hypothetical protein
AN1848.2	0.000511679	(AN1848.2) hypothetical protein
AN4276.2	0.000535849	(AN4276.2) hypothetical protein
AN4390.2	0.000536599	(AN4390.2) hypothetical protein
AN8785.2	0.000561273	(AN8785.2) hypothetical protein
AN1604.2	0.000564437	(AN1604.2) hypothetical protein
AN3566.2	0.000574777	(AN3566.2) hypothetical protein similar to AF233287_1 alpha-mannosidase IC	alpha-Mannosidase (3.2.1.24)
AN6718.2	0.000578892	(AN6718.2) hypothetical protein
AN2903.2	0.000582944	(AN2903.2) hypothetical protein similar to pepsinogen
AN2951.2	0.000605154	(AN2951.2) hypothetical protein	UDPglucose 4-epimerase (5.1.3.2)
AN3466.2	0.000617807	(AN3466.2) hypothetical protein	Dihydrolipoamide S-succinyl transferase (2.3.1.61)
AN3925.2	0.000619045	(AN3925.2) hypothetical protein
AN8982.2	0.000639357	(AN8982.2) hypothetical protein
AN5682.2	0.000644694	(AN5682.2) hypothetical protein
AN8689.2	0.000653418	(AN8689.2) HXKG_ASPNG GLUCOKINASE (GLUCOSE KINASE) (GLK)	Hexokinase (2.7.1.1); Glucokinase (2.7.1.2)
AN1425.2	0.000656767	(AN1425.2) hypothetical protein
AN7590.2	0.000664402	(AN7590.2) hypothetical protein similar to AF387300_1 NADP-dependent mannitol dehydrogenase	L-Xylulose reductase (1.1.1.10); Mannitol 2-dehydrogenase (NADP+) (1.1.1.138)
AN1837.2	0.000673729	(AN1837.2) hypothetical protein
AN4299.2	0.000680231	(AN4299.2) hypothetical protein
AN7798.2	0.000686421	(AN7798.2) predicted protein
AN9306.2	0.0006866	(AN9306.2) hypothetical protein
AN7315.2	0.00068745	(AN7315.2) hypothetical protein	Succinate-semialdehyde dehydrogenase (NAD(P)+) (1.2.1.16)
AN7365.2	0.000697075	(AN7365.2) predicted protein
AN7468.2	0.000700027	(AN7468.2) hypothetical protein
AN0942.2	0.000700288	(AN0942.2) hypothetical protein	L-Arabinitol 4-dehydrogenase (1.1.1.12)
AN7331.2	0.000707039	(AN7331.2) hypothetical protein
AN7792.2	0.000714721	(AN7792.2) hypothetical protein
AN3068.2	0.000723544	(AN3068.2) hypothetical protein
AN4023.2	0.000725853	(AN4023.2) hypothetical protein
AN2549.2	0.000726235	(AN2549.2) hypothetical protein
AN4859.2	0.000730911	(AN4859.2) hypothetical protein similar to plasma membrane H(+)ATPase	Plasma membrane ATPase 1 (3.6.3.6)
AN0230.2	0.000732475	(AN0230.2) hypothetical protein
AN8943.2	0.000756682	(AN8943.2) hypothetical protein
AN0870.2	0.000760158	(AN0870.2) hypothetical protein	Phosphate carrier
AN0733.2	0.000761711	(AN0733.2) H3_EMENI Histone H3
AN6499.2	0.000765984	(AN6499.2) hypothetical protein	Malate dehydrogenase (1.1.1.37); L-Lactate dehydrogenase (1.1.1.27)
AN7594.2	0.00077558	(AN7594.2) hypothetical protein
AN2157.2	0.000779145	(AN2157.2) hypothetical protein
AN6940.2	0.000779903	(AN6940.2) hypothetical protein
AN2471.2	0.000783668	(AN2471.2) hypothetical protein
AN8670.2	0.000787904	(AN8670.2) hypothetical protein
AN5752.2	0.00078868	(AN5752.2) hypothetical protein
AN4423.2	0.00078998	(AN4423.2) hypothetical protein
AN0054.2	0.000792292	(AN0054.2) hypothetical protein similar to adenylate-forming enzyme
AN4885.2	0.00081252	(AN4885.2) hypothetical protein
AN5046.2	0.000812681	(AN5046.2) hypothetical protein
AN3675.2	0.000812753	(AN3675.2) hypothetical protein similar to CPCA
AN0943.2	0.000812881	(AN0943.2) hypothetical protein
AN5698.2	0.000815949	(AN5698.2) hypothetical protein	3-Ketoacyl-CoA thiolase (2.3.1.16); Acetyl-CoA C-acetyltransferase (2.3.1.9)
AN0122.2	0.000816773	(AN0122.2) hypothetical protein
AN6588.2	0.000823894	(AN6588.2) hypothetical protein
AN4046.2	0.000825049	(AN4046.2) hypothetical protein
AN5331.2	0.000849847	(AN5331.2) hypothetical protein
AN4438.2	0.00085475	(AN4438.2) hypothetical protein
AN8461.2	0.000869804	(AN8461.2) hypothetical protein
AN6207.2	0.000876869	(AN6207.2) hypothetical protein similar to related to pyruvate dehydrogenase kinase isoform 2, mitochondrial
AN2466.2	0.000889532	(AN2466.2) hypothetical protein
AN5169.2	0.000901452	(AN5169.2) hypothetical protein
AN5335.2	0.000906522	(AN5335.2) hypothetical protein
AN8755.2	0.000936111	(AN8755.2) hypothetical protein	Isocitrate lyase (4.1.3.1)
AN7334.2	0.000942044	(AN7334.2) hypothetical protein
AN6701.2	0.0009455	(AN6701.2) hypothetical protein
AN5132.2	0.00095056	(AN5132.2) hypothetical protein
AN0369.2	0.000953398	(AN0369.2) hypothetical protein
AN5834.2	0.000961478	(AN5834.2) hypothetical protein
AN7463.2	0.000971861	(AN7463.2) hypothetical protein similar to ammonium transporter MEAA	Ammonium transporter
AN3402.2	0.000975874	(AN3402.2) hypothetical protein similar to AF208224_1 alpha-amylase	alpha-Amylase (3.2.1.1)
AN1169.2	0.000990932	(AN1169.2) predicted protein
AN5129.2	0.000999291	(AN5129.2) HS70_TRIRU Heat shock 70 kDa protein
AN3729.2	0.00100184	(AN3729.2) hypothetical protein similar to 1,3-beta-D-glucan synthase catalytic subunit	1,3-beta-Glucan synthase (2.4.1.34)
AN8829.2	0.00100968	(AN8829.2) hypothetical protein
AN6717.2	0.0010309	(AN6717.2) hypothetical protein	Malate dehydrogenase (1.1.1.37)
AN3304.2	0.00103933	(AN3304.2) hypothetical protein
AN4292.2	0.00104822	(AN4292.2) hypothetical protein
AN3180.2	0.00105135	(AN3180.2) hypothetical protein
AN4361.2	0.00105599	(AN4361.2) hypothetical protein similar to AF148535_1 positive sulphur transcription regulator METR
AN6366.2	0.00105807	(AN6366.2) hypothetical protein
AN5206.2	0.00106146	(AN5206.2) hypothetical protein	Homoisocitrate dehydrogenase (1.1.1.155)
AN6643.2	0.00106632	(AN6643.2) hypothetical protein	Biotin synthase (2.8.1.6)
AN0210.2	0.00106904	(AN0210.2) hypothetical protein
AN5442.2	0.00107205	(AN5442.2) conserved hypothetical protein
AN9403.2	0.00107359	(AN9403.2) hypothetical protein	Pyruvate dehydrogenase (lipoamide) (1.2.4.1)
AN7459.2	0.00107784	(AN7459.2) hypothetical protein similar to hexokinase	Hexokinase (2.7.1.1); Glucokinase (2.7.1.2)
AN1155.2	0.00107887	(AN1155.2) hypothetical protein	Glucan 1,3-beta-glucosidase (3.2.1.58)
AN8781.2	0.0010794	(AN8781.2) hypothetical protein
AN9340.2	0.00109926	(AN9340.2) TREA_EMENI Acid trehalase precursor (Alpha,alpha-trehalase) (Alpha,alpha-trehalose glucohydrolase)	alpha,alpha-Trehalase (3.2.1.28)
AN3431.2	0.00110279	(AN3431.2) hypothetical protein
AN2547.2	0.00110997	(AN2547.2) hypothetical protein
AN5858.2	0.00111158	(AN5858.2) hypothetical protein
AN1794.2	0.00111439	(AN1794.2) hypothetical protein
AN8664.2	0.00111574	(AN8664.2) hypothetical protein
AN5111.2	0.00112054	(AN5111.2) hypothetical protein
AN6116.2	0.00114182	(AN6116.2) hypothetical protein
AN8735.2	0.00116849	(AN8735.2) hypothetical protein
AN4927.2	0.0011723	(AN4927.2) hypothetical protein	F1F0-ATPase complex (3.6.3.14)
AN6254.2	0.00119216	(AN6254.2) hypothetical protein
AN7256.2	0.00120011	(AN7256.2) hypothetical protein
AN4008.2	0.00120367	(AN4008.2) hypothetical protein
AN7451.2	0.00120399	(AN7451.2) hypothetical protein	Glutamate dehydrogenase (1.4.1.4)
AN3307.2	0.0012354	(AN3307.2) hypothetical protein
AN7683.2	0.00124941	(AN7683.2) hypothetical protein
AN5012.2	0.00126517	(AN5012.2) hypothetical protein
AN3783.2	0.00128378	(AN3783.2) hypothetical protein
AN6105.2	0.00128394	(AN6105.2) predicted protein
AN3428.2	0.0013059	(AN3428.2) hypothetical protein
AN5885.2	0.00130723	(AN5885.2) hypothetical protein
AN0933.2	0.00130959	(AN0933.2) hypothetical protein
AN0257.2	0.00133801	(AN0257.2) hypothetical protein
AN5353.2	0.00134214	(AN5353.2) hypothetical protein
AN1543.2	0.00134254	(AN1543.2) hypothetical protein	Succinate dehydrogenase (1.3.99.1)
AN4654.2	0.00138036	(AN4654.2) predicted protein
AN4702.2	0.00138104	(AN4702.2) hypothetical protein
AN2762.2	0.00138485	(AN2762.2) hypothetical protein
AN0964.2	0.00139961	(AN0964.2) hypothetical protein
AN3832.2	0.00140836	(AN3832.2) hypothetical protein
AN5131.2	0.00140863	(AN5131.2) hypothetical protein similar to IDI-7
AN4148.2	0.00141041	(AN4148.2) hypothetical protein
AN4674.2	0.00141528	(AN4674.2) hypothetical protein
AN0734.2	0.00142469	(AN0734.2) H4_NEUCR Histone H4
AN7469.2	0.00142515	(AN7469.2) hypothetical protein
AN3853.2	0.00143501	(AN3853.2) hypothetical protein
AN5906.2	0.00143956	(AN5906.2) hypothetical protein
AN8097.2	0.00143999	(AN8097.2) hypothetical protein
AN7589.2	0.00147819	(AN7589.2) hypothetical protein
AN6645.2	0.00148664	(AN6645.2) hypothetical protein	8-Amino-7-oxononanoate synthase (2.3.1.47)
AN2268.2	0.00149393	(AN2268.2) hypothetical protein
AN2873.2	0.00149855	(AN2873.2) hypothetical protein	Saccharopine dehydrogenase (NAD+, L-lysine forming) (1.5.1.7)
AN9071.2	0.00151624	(AN9071.2) hypothetical protein
AN8548.2	0.00153715	(AN8548.2) hypothetical protein
AN7224.2	0.00154592	(AN7224.2) hypothetical protein
AN9093.2	0.0015495	(AN9093.2) hypothetical protein
AN5577.2	0.00161612	(AN5577.2) hypothetical protein similar to AF062654_1 manganese superoxide dismutase
AN5753.2	0.00163409	(AN5753.2) hypothetical protein
AN3730.2	0.0016457	(AN3730.2) hypothetical protein
AN8928.2	0.00166666	(AN8928.2) hypothetical protein similar to T30566 ATP-binding cassette multidrug transport protein - Emericella nidulans
AN1677.2	0.00168273	(AN1677.2) hypothetical protein
AN3121.2	0.00168638	(AN3121.2) hypothetical protein
AN5878.2	0.00169961	(AN5878.2) conserved hypothetical protein
AN6248.2	0.0017032	(AN6248.2) hypothetical protein
AN4151.2	0.00170932	(AN4151.2) hypothetical protein
AN7727.2	0.00172534	(AN7727.2) hypothetical protein
AN3113.2	0.00173559	(AN3113.2) hypothetical protein
AN3112.2	0.00173623	(AN3112.2) conserved hypothetical protein
AN3058.2	0.00175631	(AN3058.2) conserved hypothetical protein	Glycine hydroxymethyltransferase (2.1.2.1)
AN7102.2	0.0017658	(AN7102.2) hypothetical protein
AN1719.2	0.00177793	(AN1719.2) hypothetical protein
AN1084.2	0.00179436	(AN1084.2) conserved hypothetical protein
AN1409.2	0.00185025	(AN1409.2) hypothetical protein	Acetyl-CoA C-acetyltransferase (2.3.1.9)
AN8972.2	0.00187995	(AN8972.2) hypothetical protein
AN8967.2	0.00188587	(AN8967.2) hypothetical protein
AN4528.2	0.00189268	(AN4528.2) hypothetical protein
AN3606.2	0.00189557	(AN3606.2) hypothetical protein
AN1330.2	0.00189603	(AN1330.2) hypothetical protein
AN1446.2	0.00191435	(AN1446.2) hypothetical protein	Cystathionine gamma-lyase (4.4.1.1)
AN3258.2	0.00192691	(AN3258.2) hypothetical protein
AN5763.2	0.00194179	(AN5763.2) hypothetical protein
AN6234.2	0.0019426	(AN6234.2) hypothetical protein
AN9407.2	0.0019521	(AN9407.2) FAS2_PENPA Fatty acid synthase subunit alpha	B-Ketoacyl-ACP synthase (6.4.1.2/6.3.4.1/2.3.1.85/1.1.1.100/2.3.1.41/4.2.1.61)
AN5660.2	0.00196418	(AN5660.2) hypothetical protein
AN4688.2	0.00196561	(AN4688.2) hypothetical protein
AN5547.2	0.00197154	(AN5547.2) hypothetical protein
AN2168.2	0.00201448	(AN2168.2) hypothetical protein
AN0252.2	0.00203495	(AN0252.2) hypothetical protein	F1F0-ATPase complex (3.6.3.14)
AN3592.2	0.00203987	(AN3592.2) hypothetical protein similar to calnexin
AN5645.2	0.00204045	(AN5645.2) hypothetical protein
AN1920.2	0.00204956	(AN1920.2) hypothetical protein
AN7588.2	0.00205213	(AN7588.2) hypothetical protein	Ribulose-phosphate 3-epimerase (5.1.3.1)
AN3922.2	0.00206898	(AN3922.2) hypothetical protein
AN0904.2	0.00207174	(AN0904.2) hypothetical protein
AN9408.2	0.00210752	(AN9408.2) hypothetical protein similar to fatty acid synthase, beta subunit	Fatty-acyl-CoA synthase (4.2.1.61/1.3.1.9/2.3.1.38/2.3.1.39/3.1.2.14/2.3.1.86); 3-Hydroxypalmitoyl-[acyl-carrier-protein] dehydratase (4.2.1.61)
AN4434.2	0.00212557	(AN4434.2) hypothetical protein
AN9446.2	0.00215636	(AN9446.2) hypothetical protein similar to pantothenate kinase	Pantothenate kinase (2.7.1.33)
AN8346.2	0.00218016	(AN8346.2) hypothetical protein
AN8782.2	0.00225778	(AN8782.2) hypothetical protein	S-Formylglutathione hydrolase (3.1.2.12)
AN1534.2	0.00225829	(AN1534.2) hypothetical protein	F1F0-ATPase complex (3.6.3.14)
AN2279.2	0.00228694	(AN2279.2) hypothetical protein
AN0357.2	0.00229722	(AN0357.2) hypothetical protein	Ubiquinol-cytochrome c reductase (1.10.2.2)
AN6348.2	0.00230303	(AN6348.2) hypothetical protein
AN4871.2	0.00230803	(AN4871.2) hypothetical protein similar to chitinase	Chitinase (Endochitinase) (3.2.1.14)
AN8229.2	0.0023134	(AN8229.2) hypothetical protein
AN5162.2	0.00231411	(AN5162.2) hypothetical protein	Pyruvate dehydrogenase (lipoamide) (1.2.4.1)
AN1601.2	0.00232931	(AN1601.2) hypothetical protein	O-Methylsterigmatocystin oxidoreductase (1.14.1.-)
AN4844.2	0.00233518	(AN4844.2) hypothetical protein
AN4164.2	0.00233707	(AN4164.2) hypothetical protein
AN5665.2	0.00236853	(AN5665.2) hypothetical protein
AN1718.2	0.00242314	(AN1718.2) predicted protein
AN0310.2	0.00245255	(AN0310.2) hypothetical protein
AN5134.2	0.00247515	(AN5134.2) hypothetical protein	Glutamate synthase (NADH) (1.4.1.14)
AN8102.2	0.00247555	(AN8102.2) hypothetical protein
AN1709.2	0.00250712	(AN1709.2) hypothetical protein
AN2937.2	0.00250808	(AN2937.2) predicted protein
AN3739.2	0.00251888	(AN3739.2) hypothetical protein
AN2243.2	0.00253832	(AN2243.2) hypothetical protein	Aspartate-carbamoyltransferase (2.1.3.2)
AN4938.2	0.00258293	(AN4938.2) hypothetical protein
AN2859.2	0.00261636	(AN2859.2) hypothetical protein
AN1716.2	0.00262778	(AN1716.2) hypothetical protein
AN4929.2	0.00262853	(AN4929.2) hypothetical protein
AN2120.2	0.00264747	(AN2120.2) hypothetical protein
AN8188.2	0.00264877	(AN8188.2) hypothetical protein similar to GTP cyclohydrolase I	GTP cyclohydrolase I (3.5.4.16)
AN8273.2	0.00265061	(AN8273.2) hypothetical protein	Ubiquinol-cytochrome c reductase (1.10.2.2)
AN2999.2	0.00266725	(AN2999.2) IDHP_ASPNG ISOCITRATE DEHYDROGENASE [NADP], MITOCHONDRIAL PRECURSOR (OXALOSUCCINATE DECARBOXYLASE) (IDH) (NADP+-SPECIFIC ICDH) (IDP)	Isocitrate dehydrogenase (NADP+) (1.1.1.42)
AN4641.2	0.00267456	(AN4641.2) hypothetical protein
AN0034.2	0.0026877	(AN0034.2) hypothetical protein	Glycerone kinase (2.7.1.29)
AN0495.2	0.00271668	(AN0495.2) hypothetical protein
AN3520.2	0.00275485	(AN3520.2) hypothetical protein
AN4906.2	0.00277922	(AN4906.2) hypothetical protein
AN3184.2	0.00278102	(AN3184.2) hypothetical protein	Aldose 1-epimerase (5.1.3.3)
AN1509.2	0.0027844	(AN1509.2) hypothetical protein
AN7284.2	0.00279117	(AN7284.2) hypothetical protein
AN0601.2	0.0028094	(AN0601.2) hypothetical protein
AN0500.2	0.00282818	(AN0500.2) hypothetical protein
AN4280.2	0.00287008	(AN4280.2) hypothetical protein
AN4295.2	0.00288517	(AN4295.2) hypothetical protein
AN6900.2	0.00289331	(AN6900.2) TPIS_EMENI TRIOSEPHOSPHATE ISOMERASE (TIM)	Triosephosphate isomerase (5.3.1.1)
AN6541.2	0.00289648	(AN6541.2) hypothetical protein	Phosphoribosylamine-glycine ligase (6.3.4.13); Phosphoribosylformylglycinamide cyclo-ligase (6.3.3.1)
AN8492.2	0.0029075	(AN8492.2) hypothetical protein
AN2685.2	0.00292155	(AN2685.2) hypothetical protein
AN4102.2	0.00295055	(AN4102.2) hypothetical protein
AN7460.2	0.00297824	(AN7460.2) predicted protein
AN1743.2	0.00298691	(AN1743.2) hypothetical protein	HNRNP arginine N-methyltransferase (2.1.1.-)
AN2228.2	0.00299012	(AN2228.2) hypothetical protein
AN7795.2	0.00299615	(AN7795.2) hypothetical protein
AN6118.2	0.00301171	(AN6118.2) hypothetical protein
AN0940.2	0.00304828	(AN0940.2) predicted protein
AN7570.2	0.00309038	(AN7570.2) TBA2_EMENI TUBULIN ALPHA-2 CHAIN
AN5037.2	0.0030904	(AN5037.2) hypothetical protein
AN1215.2	0.00309585	(AN1215.2) hypothetical protein
AN5028.2	0.00309611	(AN5028.2) hypothetical protein
AN4611.2	0.00312179	(AN4611.2) hypothetical protein
AN0684.2	0.00313028	(AN0684.2) hypothetical protein
AN4746.2	0.00314051	(AN4746.2) predicted protein
AN6891.2	0.00314337	(AN6891.2) hypothetical protein
AN6423.2	0.00314881	(AN6423.2) hypothetical protein
AN3141.2	0.00316639	(AN3141.2) hypothetical protein
AN3876.2	0.00316789	(AN3876.2) hypothetical protein
AN4839.2	0.00317068	(AN4839.2) hypothetical protein
AN7721.2	0.00318847	(AN7721.2) conserved hypothetical protein
AN2043.2	0.00319333	(AN2043.2) hypothetical protein
AN1246.2	0.00320859	(AN1246.2) PGK_EMENI Phosphoglycerate kinase	Phosphoglycerate kinase (2.7.2.3)
AN1052.2	0.0032155	(AN1052.2) hypothetical protein similar to velvet A
AN5509.2	0.00324895	(AN5509.2) hypothetical protein
AN8567.2	0.00326251	(AN8567.2) hypothetical protein
AN1050.2	0.00331202	(AN1050.2) hypothetical protein	3-Ketoacyl-CoA thiolase (2.3.1.16)
AN7395.2	0.00331621	(AN7395.2) hypothetical protein
AN3030.2	0.00332777	(AN3030.2) hypothetical protein
AN6624.2	0.00334244	(AN6624.2) hypothetical protein
AN4402.2	0.00335668	(AN4402.2) hypothetical protein
AN5172.2	0.00335996	(AN5172.2) predicted protein
AN0174.2	0.00337435	(AN0174.2) hypothetical protein
AN5148.2	0.00338003	(AN5148.2) hypothetical protein
AN2016.2	0.00338145	(AN2016.2) hypothetical protein similar to amyR
AN7409.2	0.00341293	(AN7409.2) predicted protein
AN9512.2	0.00344272	(AN9512.2) hypothetical protein
AN1281.2	0.00344307	(AN1281.2) hypothetical protein
AN3481.2	0.00344503	(AN3481.2) hypothetical protein
AN4500.2	0.00345443	(AN4500.2) hypothetical protein
AN6939.2	0.00346386	(AN6939.2) hypothetical protein
AN6460.2	0.00348381	(AN6460.2) hypothetical protein
AN0695.2	0.00348787	(AN0695.2) hypothetical protein
AN0997.2	0.00349705	(AN0997.2) hypothetical protein
AN4865.2	0.00351204	(AN4865.2) hypothetical protein
AN6184.2	0.0035146	(AN6184.2) hypothetical protein
AN8225.2	0.00354052	(AN8225.2) hypothetical protein
AN3585.2	0.00362346	(AN3585.2) predicted protein
AN9180.2	0.00362442	(AN9180.2) hypothetical protein
AN2949.2	0.00363506	(AN2949.2) hypothetical protein
AN8167.2	0.00365553	(AN8167.2) hypothetical protein
AN1892.2	0.00370082	(AN1892.2) IM17_NEUCR Mitochondrial import inner membrane translocase subunit TIM17
AN6346.2	0.00370506	(AN6346.2) hypothetical protein	Dihydroxy acid dehydratase (4.2.1.9)
AN7329.2	0.00371008	(AN7329.2) hypothetical protein
AN1045.2	0.00371435	(AN1045.2) hypothetical protein
AN4940.2	0.00371587	(AN4940.2) hypothetical protein
AN7101.2	0.00373581	(AN7101.2) hypothetical protein
AN5909.2	0.00375477	(AN5909.2) hypothetical protein similar to S72324 orotate reductase (NADH2) (EC 1.3.1.14) - Emericella nidulans	Orotate reductase (1.3.1.14/1.3.3.1)
AN4201.2	0.00375999	(AN4201.2) hypothetical protein
AN2936.2	0.00382883	(AN2936.2) hypothetical protein similar to T30525 alpha-mannosidase (EC 3.2.1.24) - Emericella nidulans	alpha-Mannosidase (3.2.1.24)
AN1115.2	0.0038626	(AN1115.2) hypothetical protein	Purine nucleosidase (3.2.2.1)
AN5666.2	0.00386622	(AN5666.2) hypothetical protein
AN8256.2	0.00388545	(AN8256.2) hypothetical protein
AN0894.2	0.0039012	(AN0894.2) conserved hypothetical protein
AN0132.2	0.00391879	(AN0132.2) predicted protein
AN8235.2	0.00392855	(AN8235.2) hypothetical protein
AN3468.2	0.00394195	(AN3468.2) H2A_EMENI Histone H2A
AN5977.2	0.00407312	(AN5977.2) hypothetical protein
AN2582.2	0.00408581	(AN2582.2) hypothetical protein
AN3901.2	0.00409748	(AN3901.2) hypothetical protein	Lactic acid dehydrogenase (1.1.2.3)
AN2432.2	0.0041317	(AN2432.2) conserved hypothetical protein
AN7166.2	0.00416412	(AN7166.2) hypothetical protein
AN2057.2	0.00418025	(AN2057.2) hypothetical protein
AN6127.2	0.00419104	(AN6127.2) hypothetical protein
AN6535.2	0.00419148	(AN6535.2) hypothetical protein
AN6690.2	0.00427768	(AN6690.2) hypothetical protein
AN6159.2	0.00428775	(AN6159.2) hypothetical protein	1-acylglycerol-3-phosphate acyltransferase (2.3.1.20)
AN9095.2	0.00428781	(AN9095.2) hypothetical protein
AN4474.2	0.00429568	(AN4474.2) hypothetical protein
AN3591.2	0.00435975	(AN3591.2) hypothetical protein
AN8012.2	0.00436997	(AN8012.2) hypothetical protein	Prenyltransferase (2.5.1.1); Farnesyl diphosphate synthetase (2.5.1.10)
AN9288.2	0.00438181	(AN9288.2) hypothetical protein
AN5175.2	0.00438854	(AN5175.2) hypothetical protein
AN4843.2	0.00441233	(AN4843.2) hypothetical protein	alpha-Glucosidase (3.2.1.20)
AN6708.2	0.00441687	(AN6708.2) hypothetical protein	Dihydrolipoamide S-acetyltransferase (2.3.1.12)
AN0271.2	0.00452262	(AN0271.2) hypothetical protein	dUTP pyrophosphatase (3.6.1.23)
AN7508.2	0.00454553	(AN7508.2) hypothetical protein
AN3357.2	0.00456398	(AN3357.2) hypothetical protein
AN0555.2	0.00457514	(AN0555.2) hypothetical protein
AN1675.2	0.00458244	(AN1675.2) hypothetical protein
AN8421.2	0.00458813	(AN8421.2) hypothetical protein
AN3894.2	0.00462176	(AN3894.2) hypothetical protein	Aconitate hydratase (4.2.1.3)
AN8262.2	0.00462882	(AN8262.2) hypothetical protein
AN5105.2	0.00463282	(AN5105.2) hypothetical protein similar to dolichyl-phosphate-mannose:protein mannosyltransferase
AN5813.2	0.00464856	(AN5813.2) hypothetical protein
AN3220.2	0.00466984	(AN3220.2) hypothetical protein
AN5352.2	0.00467866	(AN5352.2) hypothetical protein
AN7372.2	0.00467995	(AN7372.2) hypothetical protein
AN4334.2	0.00468073	(AN4334.2) hypothetical protein
AN3843.2	0.00472052	(AN3843.2) hypothetical protein
AN5410.2	0.00473189	(AN5410.2) predicted protein
AN4233.2	0.00473618	(AN4233.2) hypothetical protein
AN1095.2	0.0047648	(AN1095.2) hypothetical protein
AN4784.2	0.00479869	(AN4784.2) hypothetical protein
AN2290.2	0.004807	(AN2290.2) STEA_EMENI Transcription factor SteA
AN5674.2	0.00480765	(AN5674.2) hypothetical protein
AN7258.2	0.00482396	(AN7258.2) hypothetical protein
AN1288.2	0.00482925	(AN1288.2) hypothetical protein
AN2930.2	0.00483991	(AN2930.2) hypothetical protein
AN6993.2	0.00488863	(AN6993.2) hypothetical protein	Xanthine-guanine phosphoribosyltransferase (2.4.2.22); Hypoxanthine phosphoribosyltransferase (2.4.2.8)
AN0047.2	0.00489703	(AN0047.2) hypothetical protein
AN1805.2	0.00491227	(AN1805.2) hypothetical protein
AN0747.2	0.00497828	(AN0747.2) hypothetical protein	Ubiquinol-cytochrome c reductase (1.10.2.2)
AN3848.2	0.00503809	(AN3848.2) hypothetical protein
AN5387.2	0.00510527	(AN5387.2) hypothetical protein
AN4695.2	0.00511915	(AN4695.2) HEX1_EMENI Woronin body major protein
AN7497.2	0.00514026	(AN7497.2) hypothetical protein
AN0067.2	0.0052457	(AN0067.2) hypothetical protein similar to ribonucleotide reductase	Ribonucleoside-triphosphate reductase (1.17.4.2)
AN4346.2	0.00528151	(AN4346.2) hypothetical protein
AN0565.2	0.00530411	(AN0565.2) hypothetical protein similar to PyrABCN	Carbamoyl-phophate synthetase (6.3.5.5); Aspartate-carbamoyltransferase (2.1.3.2)
AN3055.2	0.00531159	(AN3055.2) hypothetical protein
AN2954.2	0.00533275	(AN2954.2) hypothetical protein
AN8553.2	0.00535726	(AN8553.2) hypothetical protein	Catalase (1.11.1.6)
AN4830.2	0.00538475	(AN4830.2) hypothetical protein
AN2538.2	0.00539936	(AN2538.2) predicted protein
AN0205.2	0.00543001	(AN0205.2) hypothetical protein	Pantoate-B-alanine ligase (6.3.2.1)
AN5782.2	0.00543587	(AN5782.2) hypothetical protein
AN4616.2	0.00544095	(AN4616.2) hypothetical protein
AN4745.2	0.00544785	(AN4745.2) hypothetical protein
AN0133.2	0.00545306	(AN0133.2) hypothetical protein
AN8074.2	0.00545665	(AN8074.2) hypothetical protein
AN8274.2	0.0054908	(AN8274.2) hypothetical protein
AN8010.2	0.00549235	(AN8010.2) GYS_NEUCR Glycogen [starch] synthase	Glycogen (starch) synthase (2.4.1.11)
AN8489.2	0.005534	(AN8489.2) hypothetical protein similar to T30567 ATP-binding cassette multidrug transport protein - Emericella nidulans
AN3708.2	0.0055573	(AN3708.2) hypothetical protein
AN2009.2	0.00556343	(AN2009.2) hypothetical protein similar to AF467710_1 RfeB
AN4842.2	0.00558342	(AN4842.2) hypothetical protein
AN9397.2	0.00563742	(AN9397.2) hypothetical protein similar to transcription factor
AN6049.2	0.00564063	(AN6049.2) hypothetical protein
AN1671.2	0.00564671	(AN1671.2) hypothetical protein	Diacylglycerol pyrophosphate phosphatase (3.1.3.-/3.1.3.4)
AN1550.2	0.00565482	(AN1550.2) hypothetical protein
AN2239.2	0.00565673	(AN2239.2) hypothetical protein
AN6859.2	0.00567526	(AN6859.2) hypothetical protein
AN5999.2	0.00572245	(AN5999.2) conserved hypothetical protein	Aspartate-carbamoyltransferase (2.1.3.2)
AN7722.2	0.00572299	(AN7722.2) hypothetical protein	Amino-acid N-acetyltransferase (2.3.1.1); Glutamate N-acetyltransferase (2.3.1.35)
AN3491.2	0.00573372	(AN3491.2) hypothetical protein
AN7011.2	0.00574104	(AN7011.2) hypothetical protein
AN4268.2	0.00575306	(AN4268.2) hypothetical protein
AN6693.2	0.00575606	(AN6693.2) hypothetical protein
AN6010.2	0.00576372	(AN6010.2) hypothetical protein similar to 70 kDa heat shock protein
AN1198.2	0.00582315	(AN1198.2) hypothetical protein	Aminomethyltransferase (2.1.2.10)
AN0876.2	0.00584806	(AN0876.2) hypothetical protein
AN5806.2	0.00586141	(AN5806.2) hypothetical protein
AN3229.2	0.00586292	(AN3229.2) hypothetical protein
AN3182.2	0.0058645	(AN3182.2) predicted protein
AN8811.2	0.00586816	(AN8811.2) hypothetical protein
AN0461.2	0.00603547	(AN0461.2) hypothetical protein
AN3524.2	0.00606449	(AN3524.2) hypothetical protein	Galactose 1-dehydrogenase (1.1.1.48)
AN5821.2	0.00606466	(AN5821.2) hypothetical protein
AN3001.2	0.00609158	(AN3001.2) hypothetical protein
AN2545.2	0.006104	(AN2545.2) hypothetical protein
AN3147.2	0.00614303	(AN3147.2) hypothetical protein
AN8790.2	0.00614924	(AN8790.2) hypothetical protein similar to D-xylulose kinase	Xylulokinase (2.7.1.17)
AN1744.2	0.0061554	(AN1744.2) hypothetical protein
AN9401.2	0.00617161	(AN9401.2) hypothetical protein
AN3059.2	0.00624133	(AN3059.2) hypothetical protein similar to phosphoglyceromutase	Phosphoglycerate mutase (5.4.2.1)
AN7860.2	0.00624182	(AN7860.2) hypothetical protein
AN5357.2	0.00628258	(AN5357.2) hypothetical protein
AN0386.2	0.0062892	(AN0386.2) hypothetical protein
AN3772.2	0.00630219	(AN3772.2) hypothetical protein
AN1666.2	0.00632101	(AN1666.2) hypothetical protein
AN3396.2	0.00632203	(AN3396.2) hypothetical protein
AN5824.2	0.00632513	(AN5824.2) hypothetical protein
AN0716.2	0.00635217	(AN0716.2) hypothetical protein
AN3387.2	0.00646735	(AN3387.2) hypothetical protein
AN3087.2	0.00647798	(AN3087.2) hypothetical protein
AN6039.2	0.00650528	(AN6039.2) hypothetical protein
AN5790.2	0.00654534	(AN5790.2) IDH1_AJECA Isocitrate dehydrogenase [NAD] subunit 1, mitochondrial precursor (Isocitric dehydrogenase) (NAD+-specific ICDH)	Isocitrate dehydrogenase (NAD+) (1.1.1.41)
AN2044.2	0.00656468	(AN2044.2) hypothetical protein
AN0213.2	0.00659578	(AN0213.2) hypothetical protein
AN1319.2	0.00669539	(AN1319.2) hypothetical protein
AN5566.2	0.00670392	(AN5566.2) hypothetical protein	GMP synthase (glutamine-hydrolysing) (6.3.5.2)
AN6344.2	0.00678273	(AN6344.2) hypothetical protein
AN9402.2	0.00678367	(AN9402.2) hypothetical protein
AN8233.2	0.00678601	(AN8233.2) hypothetical protein
AN8661.2	0.00686766	(AN8661.2) hypothetical protein
AN5701.2	0.00689712	(AN5701.2) hypothetical protein similar to AF283008_1 tyr-inhibited DAHP synthase	3-Deoxy-D-arabino-heptulosonate 7-phosphate (2.5.1.54)
AN2765.2	0.0069609	(AN2765.2) H1_EMENI Histone H1
AN2526.2	0.00696743	(AN2526.2) hypothetical protein	Ketol-acid reductoisomerase (1.1.1.86)
AN5669.2	0.00699528	(AN5669.2) hypothetical protein
AN6963.2	0.00701322	(AN6963.2) hypothetical protein
AN2052.2	0.0070371	(AN2052.2) hypothetical protein
AN0946.2	0.0070472	(AN0946.2) hypothetical protein
AN6374.2	0.00707275	(AN6374.2) hypothetical protein
AN5865.2	0.00714111	(AN5865.2) hypothetical protein
AN8491.2	0.00719217	(AN8491.2) hypothetical protein
AN6731.2	0.00720332	(AN6731.2) hypothetical protein similar to AF510861_1 stearic acid desaturase
AN6521.2	0.00721442	(AN6521.2) LYS4_EMENI Homoaconitase, mitochondrial precursor (Homoaconitate hydratase)	Homoaconitate hydratase (4.2.1.36)
AN4988.2	0.00723126	(AN4988.2) hypothetical protein
AN8269.2	0.00725536	(AN8269.2) HS90_PODAN HEAT SHOCK PROTEIN 90 HOMOLOG (SUPPRESSOR OF VEGETATIVE INCOMPATIBILITY MOD-E)
AN4049.2	0.00729702	(AN4049.2) hypothetical protein
AN1103.2	0.00731219	(AN1103.2) hypothetical protein
AN1683.2	0.00733497	(AN1683.2) hypothetical protein
AN2578.2	0.00738418	(AN2578.2) hypothetical protein
AN5664.2	0.00738762	(AN5664.2) hypothetical protein
AN6838.2	0.00749628	(AN6838.2) TBB2_EMENI TUBULIN BETA-2 CHAIN
AN5810.2	0.00757066	(AN5810.2) hypothetical protein similar to prolidase
AN4255.2	0.00757794	(AN4255.2) hypothetical protein
AN2316.2	0.0075794	(AN2316.2) COX5_ASPNG Cytochrome c oxidase polypeptide V, mitochondrial precursor	Cytochrome c oxidase (1.9.3.1)
AN0593.2	0.00760103	(AN0593.2) hypothetical protein
AN2306.2	0.00760373	(AN2306.2) hypothetical protein	Ubiquinol-cytochrome c reductase (1.10.2.2)
AN6378.2	0.0076323	(AN6378.2) predicted protein
AN2208.2	0.00765251	(AN2208.2) hypothetical protein	Galactose 1-dehydrogenase (1.1.1.48)
AN5055.2	0.00765277	(AN5055.2) hypothetical protein
AN8683.2	0.00767505	(AN8683.2) hypothetical protein
AN1306.2	0.00768994	(AN1306.2) hypothetical protein
AN3808.2	0.00773919	(AN3808.2) hypothetical protein
AN6126.2	0.00776002	(AN6126.2) hypothetical protein similar to T30568 acetyl-CoA carboxylase (EC 6.4.1.2) - Emericella nidulans	Acetyl-CoA carboxylase / Biotin carboxylase (6.4.1.2/6.3.4.14)
AN9028.2	0.0077994	(AN9028.2) hypothetical protein
AN9064.2	0.0078258	(AN9064.2) hypothetical protein similar to xylitol dehydrogenase	D-Xylulose reductase (1.1.1.9); L-Iditol 2-dehydrogenase (1.1.1.14)
AN6209.2	0.00790436	(AN6209.2) hypothetical protein	5'-Phosphoribosyl-4-(N-succinocarboxamide)-5-aminoimidazole lyase (4.3.2.2)
AN1151.2	0.00792366	(AN1151.2) hypothetical protein
AN3888.2	0.00792562	(AN3888.2) hypothetical protein
AN2648.2	0.0079404	(AN2648.2) hypothetical protein
AN7105.2	0.0079457	(AN7105.2) hypothetical protein
AN0423.2	0.00802647	(AN0423.2) hypothetical protein similar to AF219625_1 D-xylose reductase	D-Lactaldehyde dehydrogenase (1.1.1.78); Aldehyde reductase (NADP+) (1.1.1.21)
AN6809.2	0.00802673	(AN6809.2) hypothetical protein
AN8627.2	0.00803025	(AN8627.2) hypothetical protein
AN8994.2	0.0080669	(AN8994.2) hypothetical protein
AN3056.2	0.00809776	(AN3056.2) hypothetical protein
AN2896.2	0.0081235	(AN2896.2) hypothetical protein
AN6306.2	0.0081691	(AN6306.2) hypothetical protein
AN1624.2	0.00819207	(AN1624.2) ATP9_EMENI ATP synthase protein 9, mitochondrial precursor (Lipid-binding protein)	F1F0-ATPase complex (3.6.3.14)
AN4238.2	0.00819554	(AN4238.2) hypothetical protein similar to cAMP-dependent protein kinase-like
AN1606.2	0.00824526	(AN1606.2) hypothetical protein
AN7619.2	0.00827053	(AN7619.2) hypothetical protein
AN5583.2	0.00827512	(AN5583.2) hypothetical protein
AN4779.2	0.00831321	(AN4779.2) hypothetical protein
AN3624.2	0.00833482	(AN3624.2) hypothetical protein
AN6564.2	0.00834439	(AN6564.2) hypothetical protein
AN6006.2	0.00834676	(AN6006.2) hypothetical protein
AN6322.2	0.0083833	(AN6322.2) hypothetical protein
AN5552.2	0.00838422	(AN5552.2) hypothetical protein
AN5737.2	0.0085137	(AN5737.2) hypothetical protein
AN2001.2	0.00853247	(AN2001.2) hypothetical protein
AN5969.2	0.0085889	(AN5969.2) hypothetical protein
AN2907.2	0.00864019	(AN2907.2) hypothetical protein
AN7335.2	0.00864246	(AN7335.2) hypothetical protein
AN8121.2	0.00864806	(AN8121.2) hypothetical protein	5'-Phosphoribosylformyl glycinamidine synthetase (6.3.5.3)
AN6680.2	0.00869041	(AN6680.2) hypothetical protein
AN6862.2	0.00869077	(AN6862.2) hypothetical protein
AN1523.2	0.00873422	(AN1523.2) ATPA_NEUCR ATP synthase alpha chain, mitochondrial precursor	F1F0-ATPase complex (3.6.3.14)
AN8170.2	0.00874793	(AN8170.2) hypothetical protein
AN2042.2	0.00882795	(AN2042.2) hypothetical protein
AN4912.2	0.00884575	(AN4912.2) hypothetical protein
AN9274.2	0.00885005	(AN9274.2) hypothetical protein
AN7143.2	0.00890364	(AN7143.2) hypothetical protein
AN1745.2	0.00892203	(AN1745.2) hypothetical protein
AN3455.2	0.00892629	(AN3455.2) hypothetical protein
AN5350.2	0.00899742	(AN5350.2) hypothetical protein
AN6066.2	0.00899852	(AN6066.2) hypothetical protein
AN5916.2	0.00909777	(AN5916.2) hypothetical protein
AN4379.2	0.00910074	(AN4379.2) hypothetical protein
AN4430.2	0.00912998	(AN4430.2) hypothetical protein	Acetolactate synthase (4.1.3.18)
AN3933.2	0.00925518	(AN3933.2) hypothetical protein
AN7001.2	0.00926639	(AN7001.2) hypothetical protein
AN7540.2	0.00927097	(AN7540.2) hypothetical protein
AN8008.2	0.00935333	(AN8008.2) predicted protein
AN9058.2	0.00937561	(AN9058.2) hypothetical protein
AN1087.2	0.00937744	(AN1087.2) hypothetical protein
AN2879.2	0.00937917	(AN2879.2) hypothetical protein similar to AF349513_1 general amidase-B
AN6550.2	0.00941344	(AN6550.2) hypothetical protein
AN4196.2	0.00941382	(AN4196.2) hypothetical protein
AN0884.2	0.00944218	(AN0884.2) hypothetical protein
AN3586.2	0.00947395	(AN3586.2) hypothetical protein
AN4559.2	0.00947551	(AN4559.2) hypothetical protein
AN5650.2	0.00949283	(AN5650.2) hypothetical protein
AN4615.2	0.00949777	(AN4615.2) hypothetical protein
AN8534.2	0.00952534	(AN8534.2) hypothetical protein
AN1256.2	0.00954248	(AN1256.2) conserved hypothetical protein
AN6990.2	0.00958302	(AN6990.2) hypothetical protein
AN7725.2	0.00958533	(AN7725.2) hypothetical protein similar to T46647 pyridoxine biosynthesis protein pyroA [validated] - Emericella nidulans
AN5696.2	0.00966301	(AN5696.2) hypothetical protein
AN5563.2	0.00967535	(AN5563.2) hypothetical protein similar to reductase-like protein	Glycerol dehydrogenase (1.1.1.72); D-Arabinose 1-dehydrogenase [NAD(P)+] (1.1.1.117)
AN6651.2	0.00975436	(AN6651.2) hypothetical protein
AN0745.2	0.00975963	(AN0745.2) hypothetical protein
AN9330.2	0.00976507	(AN9330.2) hypothetical protein
AN1725.2	0.00979245	(AN1725.2) hypothetical protein
AN7205.2	0.00979767	(AN7205.2) hypothetical protein
AN5945.2	0.00980346	(AN5945.2) hypothetical protein
AN5318.2	0.00982421	(AN5318.2) hypothetical protein
AN0471.2	0.00984913	(AN0471.2) hypothetical protein
AN1331.2	0.00985629	(AN1331.2) hypothetical protein
AN0736.2	0.00988015	(AN0736.2) hypothetical protein
AN0419.2	0.00991104	(AN0419.2) hypothetical protein
AN8278.2	0.00993945	(AN8278.2) hypothetical protein
AN8095.2	0.00994475	(AN8095.2) hypothetical protein
AN1917.2	0.00995639	(AN1917.2) hypothetical protein
AN3167.2	0.0100516	(AN3167.2) hypothetical protein
AN4388.2	0.0100732	(AN4388.2) hypothetical protein	Ubiquinol-cytochrome c reductase (1.10.2.2)
AN4680.2	0.0100841	(AN4680.2) hypothetical protein similar to AF467715_1 RfeG
AN1472.2	0.0100957	(AN1472.2) hypothetical protein
AN1882.2	0.0102007	(AN1882.2) hypothetical protein
AN1201.2	0.0102193	(AN1201.2) hypothetical protein
AN3294.2	0.0102388	(AN3294.2) hypothetical protein
AN0787.2	0.0103272	(AN0787.2) hypothetical protein similar to AF129496_1 class I alpha-mannosidase 1B	Mannosyl-oligosaccharide 1,2-alpha-mannosidase (3.2.1.113); alpha-Mannosidase (3.2.1.24)
AN6195.2	0.0103303	(AN6195.2) CREA_EMENI DNA-binding protein creA (Carbon catabolite repressor)
AN8605.2	0.0103441	(AN8605.2) hypothetical protein
AN6156.2	0.010361	(AN6156.2) hypothetical protein
AN0950.2	0.0103906	(AN0950.2) hypothetical protein
AN6700.2	0.0103951	(AN6700.2) hypothetical protein
AN3031.2	0.010396	(AN3031.2) hypothetical protein	Threonine synthase (4.2.99.2)
AN9138.2	0.0104239	(AN9138.2) hypothetical protein
AN5446.2	0.0104376	(AN5446.2) hypothetical protein
AN1194.2	0.0104489	(AN1194.2) KAPS_EMENI Adenylylsulfate kinase (APS kinase) (Adenosine-5''phosphosulfate kinase) (ATP adenosine-5''-phosphosulfate 3''-phosphotransferase)	Adenylylsulfate kinase (2.7.1.25)
AN1752.2	0.0104699	(AN1752.2) hypothetical protein	Sulfite reductase (1.8.7.1)
AN9392.2	0.0105043	(AN9392.2) hypothetical protein
AN8369.2	0.0105823	(AN8369.2) hypothetical protein
AN6172.2	0.0106062	(AN6172.2) hypothetical protein
AN7111.2	0.0106271	(AN7111.2) hypothetical protein	3-Hydroxyacyl-CoA dehydrogenase (1.1.1.-)
AN7165.2	0.0106498	(AN7165.2) hypothetical protein
AN3635.2	0.0106549	(AN3635.2) hypothetical protein
AN8643.2	0.0107198	(AN8643.2) hypothetical protein
AN1196.2	0.0107253	(AN1196.2) hypothetical protein
AN2968.2	0.0107288	(AN2968.2) conserved hypothetical protein	Inorganic diphosphatase (3.6.1.1)
AN0751.2	0.010769	(AN0751.2) hypothetical protein
AN8851.2	0.0107789	(AN8851.2) CBF5_EMENI Centromere/microtubule binding protein CBF5 (Centromere-binding factor 5) (Nucleolar protein CBF5)
AN5438.2	0.0108459	(AN5438.2) hypothetical protein
AN6631.2	0.0109363	(AN6631.2) hypothetical protein	F1F0-ATPase complex (3.6.3.14)
AN4592.2	0.0109448	(AN4592.2) hypothetical protein
AN4771.2	0.0109677	(AN4771.2) hypothetical protein
AN2585.2	0.0109732	(AN2585.2) hypothetical protein
AN3973.2	0.0109885	(AN3973.2) hypothetical protein
AN5482.2	0.0110321	(AN5482.2) RAN_BRUMA GTP-binding nuclear protein RAN/TC4
AN4462.2	0.0110335	(AN4462.2) hypothetical protein similar to pyruvate carboxylase	Pyruvate carboxylase (6.4.1.1); Glutathione synthetase (6.3.2.3)
AN2210.2	0.0110456	(AN2210.2) conserved hypothetical protein
AN4195.2	0.0110701	(AN4195.2) hypothetical protein
AN4633.2	0.0111122	(AN4633.2) hypothetical protein
AN4273.2	0.0111628	(AN4273.2) hypothetical protein
AN6655.2	0.0112655	(AN6655.2) conserved hypothetical protein
AN9289.2	0.0112697	(AN9289.2) hypothetical protein
AN6737.2	0.0112786	(AN6737.2) hypothetical protein
AN6694.2	0.0112802	(AN6694.2) hypothetical protein
AN1954.2	0.0113072	(AN1954.2) hypothetical protein
AN7716.2	0.0113108	(AN7716.2) hypothetical protein
AN3636.2	0.0114211	(AN3636.2) hypothetical protein
AN8080.2	0.0114288	(AN8080.2) hypothetical protein
AN1673.2	0.0114414	(AN1673.2) hypothetical protein
AN7687.2	0.0114552	(AN7687.2) hypothetical protein
AN5274.2	0.0114574	(AN5274.2) hypothetical protein
AN1459.2	0.0115262	(AN1459.2) hypothetical protein
AN7502.2	0.0116003	(AN7502.2) hypothetical protein	Uridine kinase (2.7.1.48)
AN9105.2	0.0116186	(AN9105.2) hypothetical protein
AN8969.2	0.0116717	(AN8969.2) hypothetical protein
AN9205.2	0.0116722	(AN9205.2) hypothetical protein
AN3928.2	0.0117271	(AN3928.2) THI4_ASPOR Thiazole biosynthetic enzyme, mitochondrial precursor
AN8824.2	0.0117297	(AN8824.2) hypothetical protein similar to A Chain A, Crystal Structure Of S.Cerevisiae Eif6
AN3996.2	0.0117328	(AN3996.2) hypothetical protein
AN3173.2	0.0117614	(AN3173.2) hypothetical protein
AN5978.2	0.011773	(AN5978.2) hypothetical protein
AN6255.2	0.011786	(AN6255.2) hypothetical protein	Cytochrome c oxidase (1.9.3.1)
AN2313.2	0.0118265	(AN2313.2) hypothetical protein
AN1370.2	0.0119139	(AN1370.2) hypothetical protein
AN5008.2	0.0120004	(AN5008.2) hypothetical protein
AN5516.2	0.0120117	(AN5516.2) hypothetical protein
AN2179.2	0.0120369	(AN2179.2) hypothetical protein
AN0686.2	0.0120681	(AN0686.2) conserved hypothetical protein
AN2260.2	0.0120701	(AN2260.2) hypothetical protein
AN6842.2	0.0120829	(AN6842.2) hypothetical protein
AN5597.2	0.0120876	(AN5597.2) hypothetical protein	Ubiquinol-cytochrome c reductase (1.10.2.2)
AN4308.2	0.012131	(AN4308.2) hypothetical protein
AN5931.2	0.0121321	(AN5931.2) hypothetical protein
AN2500.2	0.0121779	(AN2500.2) hypothetical protein
AN8577.2	0.0122119	(AN8577.2) hypothetical protein
AN3207.2	0.0122334	(AN3207.2) hypothetical protein
AN6369.2	0.0122489	(AN6369.2) hypothetical protein
AN8298.2	0.012253	(AN8298.2) hypothetical protein
AN5455.2	0.0122857	(AN5455.2) hypothetical protein
AN8333.2	0.012296	(AN8333.2) hypothetical protein similar to PhiA protein
AN3361.2	0.0123207	(AN3361.2) hypothetical protein
AN2532.2	0.0123731	(AN2532.2) AMO1_ASPNG Copper amine oxidase 1
AN2932.2	0.0124223	(AN2932.2) hypothetical protein similar to EUKARYOTIC INITIATION FACTOR 4A (EIF-4A) (EIF4A)
AN6722.2	0.0124529	(AN6722.2) hypothetical protein
AN4401.2	0.0124736	(AN4401.2) hypothetical protein	Asparagine synthetase (6.3.5.4)
AN0275.2	0.0124786	(AN0275.2) hypothetical protein
AN2497.2	0.0124843	(AN2497.2) hypothetical protein
AN7600.2	0.0124948	(AN7600.2) hypothetical protein
AN2314.2	0.0125498	(AN2314.2) hypothetical protein similar to branching enzyme	1,4-alpha-Glucan branching enzyme (2.4.1.18)
AN4977.2	0.0125723	(AN4977.2) hypothetical protein
AN1299.2	0.0126076	(AN1299.2) hypothetical protein
AN4000.2	0.0126124	(AN4000.2) conserved hypothetical protein
AN7286.2	0.0126193	(AN7286.2) hypothetical protein
AN4190.2	0.0126404	(AN4190.2) hypothetical protein
AN5990.2	0.0126546	(AN5990.2) hypothetical protein	Long-chain-fatty-acid--CoA ligase (6.2.1.3)
AN0490.2	0.0127507	(AN0490.2) hypothetical protein	CTP synthase (6.3.4.2)
AN7654.2	0.0128278	(AN7654.2) hypothetical protein
AN8910.2	0.0129313	(AN8910.2) hypothetical protein
AN2688.2	0.0129417	(AN2688.2) hypothetical protein	Glucose-6-phosphatase (3.1.3.9); Sphingosine-1-phosphate phosphatase 1 (3.1.3.-)
AN8794.2	0.0129525	(AN8794.2) hypothetical protein
AN6169.2	0.0130313	(AN6169.2) hypothetical protein
AN1235.2	0.0130533	(AN1235.2) hypothetical protein
AN3846.2	0.0130731	(AN3846.2) hypothetical protein	Ornithine decarboxylase (4.1.1.17)
AN8637.2	0.013113	(AN8637.2) CATA_EMENI Catalase A (Spore-specific catalase)	Catalase (1.11.1.6)
AN2964.2	0.0131562	(AN2964.2) hypothetical protein
AN4469.2	0.0132003	(AN4469.2) hypothetical protein
AN2154.2	0.0132041	(AN2154.2) hypothetical protein	Phosphatidylethanolamine N-methyltransferase (2.1.1.17)
AN6902.2	0.0132055	(AN6902.2) hypothetical protein
AN7699.2	0.0132412	(AN7699.2) hypothetical protein
AN5954.2	0.0132582	(AN5954.2) hypothetical protein
AN4622.2	0.0132941	(AN4622.2) hypothetical protein
AN1868.2	0.0133059	(AN1868.2) hypothetical protein	Glycerol dehydrogenase (1.1.1.6)
AN6572.2	0.0133653	(AN6572.2) hypothetical protein
AN7190.2	0.0134107	(AN7190.2) hypothetical protein
AN9094.2	0.0134328	(AN9094.2) hypothetical protein	UDP-N-acetylglucosamine pyrophosphorylase (2.7.7.23)
AN0282.2	0.0134585	(AN0282.2) predicted protein
AN5373.2	0.0134875	(AN5373.2) hypothetical protein
AN1800.2	0.013493	(AN1800.2) conserved hypothetical protein
AN0247.2	0.0135498	(AN0247.2) hypothetical protein
AN4690.2	0.0135689	(AN4690.2) hypothetical protein	Pyruvate carboxylase (6.4.1.1); Acetyl-CoA carboxylase / Biotin carboxylase (6.4.1.2/6.3.4.14)
AN2133.2	0.0136025	(AN2133.2) hypothetical protein
AN6489.2	0.0136347	(AN6489.2) hypothetical protein
AN1278.2	0.0136671	(AN1278.2) hypothetical protein
AN2989.2	0.0137332	(AN2989.2) hypothetical protein
AN6856.2	0.0137516	(AN6856.2) hypothetical protein
AN7458.2	0.0137896	(AN7458.2) hypothetical protein
AN0299.2	0.0138045	(AN0299.2) hypothetical protein
AN1047.2	0.0139013	(AN1047.2) hypothetical protein
AN7214.2	0.0139265	(AN7214.2) hypothetical protein
AN1354.2	0.013927	(AN1354.2) hypothetical protein
AN6593.2	0.0139449	(AN6593.2) hypothetical protein
AN3674.2	0.0139571	(AN3674.2) hypothetical protein
AN2265.2	0.0139755	(AN2265.2) hypothetical protein
AN5209.2	0.0139766	(AN5209.2) hypothetical protein
AN3027.2	0.0140175	(AN3027.2) hypothetical protein
AN4774.2	0.0141812	(AN4774.2) hypothetical protein
AN1066.2	0.0142375	(AN1066.2) hypothetical protein
AN8900.2	0.0142578	(AN8900.2) hypothetical protein
AN6302.2	0.0142728	(AN6302.2) hypothetical protein
AN3648.2	0.01438	(AN3648.2) CG21_EMENI G2/mitotic-specific cyclin B
AN4873.2	0.0144301	(AN4873.2) hypothetical protein
AN2597.2	0.0145188	(AN2597.2) hypothetical protein
AN4019.2	0.0145197	(AN4019.2) hypothetical protein
AN6171.2	0.0145436	(AN6171.2) hypothetical protein
AN6245.2	0.0145918	(AN6245.2) hypothetical protein
AN8247.2	0.0146001	(AN8247.2) hypothetical protein
AN4470.2	0.0146225	(AN4470.2) hypothetical protein
AN7356.2	0.0146761	(AN7356.2) hypothetical protein
AN0354.2	0.0147369	(AN0354.2) hypothetical protein similar to AF283009_1 phe-inhibited DAHP synthase	3-Deoxy-D-arabino-heptulosonate 7-phosphate (2.5.1.54)
AN4875.2	0.0148174	(AN4875.2) hypothetical protein
AN7686.2	0.0148632	(AN7686.2) hypothetical protein
AN5580.2	0.0148689	(AN5580.2) hypothetical protein
AN1199.2	0.0149232	(AN1199.2) hypothetical protein
AN2701.2	0.014975	(AN2701.2) hypothetical protein
AN5429.2	0.0150764	(AN5429.2) hypothetical protein
AN2283.2	0.0150919	(AN2283.2) hypothetical protein
AN6824.2	0.0150943	(AN6824.2) hypothetical protein
AN3350.2	0.0151334	(AN3350.2) hypothetical protein
AN7449.2	0.0151732	(AN7449.2) hypothetical protein
AN1983.2	0.0151809	(AN1983.2) hypothetical protein
AN2876.2	0.0152013	(AN2876.2) hypothetical protein
AN3458.2	0.0152159	(AN3458.2) hypothetical protein
AN3717.2	0.0152578	(AN3717.2) hypothetical protein
AN0981.2	0.0152709	(AN0981.2) hypothetical protein
AN3073.2	0.0153746	(AN3073.2) hypothetical protein	Asn-tRNA synthetase (6.1.1.22)
AN4467.2	0.0154038	(AN4467.2) hypothetical protein similar to cyclophilin B; CYPB
AN4820.2	0.0154162	(AN4820.2) hypothetical protein	Succinate-semialdehyde dehydrogenase (NAD(P)+) (1.2.1.16)
AN0129.2	0.015498	(AN0129.2) hypothetical protein
AN1405.2	0.0155316	(AN1405.2) predicted protein
AN0559.2	0.0155364	(AN0559.2) hypothetical protein
AN3191.2	0.0155412	(AN3191.2) hypothetical protein
AN6146.2	0.0155955	(AN6146.2) hypothetical protein
AN2185.2	0.0156211	(AN2185.2) hypothetical protein
AN6330.2	0.015628	(AN6330.2) EF2_NEUCR Elongation factor 2 (EF-2) (Colonial temperature-sensitive 3)
AN4316.2	0.015718	(AN4316.2) hypothetical protein
AN3769.2	0.0157963	(AN3769.2) hypothetical protein
AN3744.2	0.0158009	(AN3744.2) hypothetical protein
AN2592.2	0.0158173	(AN2592.2) hypothetical protein
AN4501.2	0.0159556	(AN4501.2) 1433_TRIHA 14-3-3 PROTEIN HOMOLOG (TH1433)
AN6730.2	0.0160111	(AN6730.2) UAPC_EMENI PURINE PERMEASE
AN4384.2	0.0160224	(AN4384.2) hypothetical protein	Tetrahydrofolylpolyglutamate synthase (6.3.2.17)
AN8667.2	0.016095	(AN8667.2) AREA_EMENI Nitrogen regulatory protein areA
AN8962.2	0.0160985	(AN8962.2) hypothetical protein
AN2993.2	0.016124	(AN2993.2) hypothetical protein
AN5741.2	0.016165	(AN5741.2) hypothetical protein
AN4261.2	0.0161772	(AN4261.2) predicted protein
AN4251.2	0.016223	(AN4251.2) hypothetical protein
AN8810.2	0.0162785	(AN8810.2) hypothetical protein
AN2147.2	0.0163347	(AN2147.2) hypothetical protein
AN7254.2	0.0163905	(AN7254.2) hypothetical protein similar to Cdc48p
AN5693.2	0.0164501	(AN5693.2) hypothetical protein
AN6565.2	0.016519	(AN6565.2) hypothetical protein
AN6688.2	0.0165375	(AN6688.2) hypothetical protein similar to septin B
AN8047.2	0.0165898	(AN8047.2) hypothetical protein
AN2315.2	0.0166389	(AN2315.2) ATPB_NEUCR ATP synthase beta chain, mitochondrial precursor	F1F0-ATPase complex (3.6.3.14)
AN4905.2	0.0167053	(AN4905.2) hypothetical protein similar to AF425746_1 theta class glutathione S-transferase
AN1290.2	0.0168129	(AN1290.2) hypothetical protein
AN3559.2	0.0168162	(AN3559.2) hypothetical protein
AN4598.2	0.016818	(AN4598.2) hypothetical protein
AN0451.2	0.0168647	(AN0451.2) hypothetical protein	C-8 sterol isomerase (Unknown)
AN6237.2	0.0169348	(AN6237.2) hypothetical protein
AN6282.2	0.0169974	(AN6282.2) hypothetical protein
AN4848.2	0.016999	(AN4848.2) hypothetical protein
AN4051.2	0.0170021	(AN4051.2) hypothetical protein
AN1726.2	0.017024	(AN1726.2) hypothetical protein
AN5712.2	0.0170698	(AN5712.2) hypothetical protein similar to metacaspase
AN1367.2	0.0170742	(AN1367.2) hypothetical protein
AN7907.2	0.0171189	(AN7907.2) hypothetical protein
AN4198.2	0.0172656	(AN4198.2) hypothetical protein
AN4330.2	0.0172883	(AN4330.2) hypothetical protein
AN3787.2	0.0172995	(AN3787.2) hypothetical protein
AN6119.2	0.0173292	(AN6119.2) hypothetical protein
AN6215.2	0.0173581	(AN6215.2) hypothetical protein
AN8638.2	0.0173661	(AN8638.2) hypothetical protein
AN9506.2	0.0174441	(AN9506.2) hypothetical protein
AN1220.2	0.017447	(AN1220.2) hypothetical protein
AN1502.2	0.0175236	(AN1502.2) hypothetical protein similar to N-acetylglucosaminidase	N-Acetyl-beta-glucosaminidase (3.2.1.52)
AN6703.2	0.0175274	(AN6703.2) hypothetical protein
AN2140.2	0.0175289	(AN2140.2) hypothetical protein
AN1904.2	0.0176698	(AN1904.2) conserved hypothetical protein
AN8495.2	0.0176705	(AN8495.2) hypothetical protein
AN4135.2	0.0176828	(AN4135.2) hypothetical protein
AN0359.2	0.0176944	(AN0359.2) hypothetical protein
AN7992.2	0.0176988	(AN7992.2) hypothetical protein
AN3595.2	0.0177018	(AN3595.2) hypothetical protein
AN8770.2	0.0177116	(AN8770.2) hypothetical protein	Acetylglutamate kinase (2.7.2.8); N-Acetyl-gamma-glutamyl-phosphate reductase and acetylglutamate kinase (1.2.1.38)
AN4159.2	0.0177253	(AN4159.2) hypothetical protein similar to glutamine synthetase	Glutamate-ammonia ligase (6.3.1.2)
AN2264.2	0.0177394	(AN2264.2) hypothetical protein
AN0092.2	0.0177409	(AN0092.2) hypothetical protein	HNRNP arginine N-methyltransferase (2.1.1.-)
AN3858.2	0.0177519	(AN3858.2) hypothetical protein
AN3649.2	0.0178024	(AN3649.2) hypothetical protein
AN6349.2	0.0178286	(AN6349.2) hypothetical protein
AN6589.2	0.0178493	(AN6589.2) hypothetical protein
AN1561.2	0.0178902	(AN1561.2) hypothetical protein
AN3226.2	0.0178935	(AN3226.2) hypothetical protein
AN6287.2	0.0179041	(AN6287.2) hypothetical protein	F1F0-ATPase complex (3.6.3.14)
AN1742.2	0.0179277	(AN1742.2) hypothetical protein
AN1540.2	0.0179341	(AN1540.2) hypothetical protein
AN6561.2	0.018152	(AN6561.2) hypothetical protein
AN7620.2	0.018319	(AN7620.2) hypothetical protein
AN4923.2	0.0183568	(AN4923.2) hypothetical protein	3-Hydroxy-3-methylglutaryl coenzyme A synthase (4.1.3.5)
AN3794.2	0.0184089	(AN3794.2) hypothetical protein
AN5203.2	0.0184159	(AN5203.2) hypothetical protein
AN2933.2	0.0184369	(AN2933.2) hypothetical protein
AN4525.2	0.0185169	(AN4525.2) hypothetical protein	Cytochrome c oxidase (1.9.3.1)
AN8523.2	0.0185419	(AN8523.2) hypothetical protein
AN0199.2	0.0185605	(AN0199.2) hypothetical protein
AN3600.2	0.0185696	(AN3600.2) hypothetical protein
AN0473.2	0.0185748	(AN0473.2) hypothetical protein
AN4553.2	0.0185774	(AN4553.2) hypothetical protein
AN5340.2	0.0185859	(AN5340.2) hypothetical protein
AN4769.2	0.0185869	(AN4769.2) MET3_EMENI Sulfate adenylyltransferase (Sulfate adenylate transferase) (SAT) (ATP-sulfurylase)	ATP sulfurylase (2.7.7.4)
AN5908.2	0.0185987	(AN5908.2) hypothetical protein
AN4011.2	0.0186026	(AN4011.2) hypothetical protein	5'-Phosphoribosyl-4-(N-succinocarboxamide)-5-aminoimidazole lyase (4.3.2.2)
AN6780.2	0.0186626	(AN6780.2) hypothetical protein
AN1541.2	0.0186629	(AN1541.2) hypothetical protein
AN5749.2	0.0186887	(AN5749.2) hypothetical protein
AN1770.2	0.0186982	(AN1770.2) hypothetical protein
AN0180.2	0.0187658	(AN0180.2) hypothetical protein
AN9000.2	0.0187978	(AN9000.2) hypothetical protein
AN0887.2	0.01886	(AN0887.2) hypothetical protein	Urea carboxylase (6.3.4.6); Allophanate hydrolase (3.5.1.54)
AN0578.2	0.0188991	(AN0578.2) hypothetical protein
AN5897.2	0.0189197	(AN5897.2) hypothetical protein
AN8532.2	0.0189254	(AN8532.2) hypothetical protein
AN8690.2	0.0189338	(AN8690.2) hypothetical protein
AN7631.2	0.0189664	(AN7631.2) hypothetical protein
AN2142.2	0.018973	(AN2142.2) hypothetical protein similar to AF465210_1 karyopherin alpha
AN5602.2	0.0190308	(AN5602.2) hypothetical protein
AN6563.2	0.0190834	(AN6563.2) hypothetical protein
AN9339.2	0.0190905	(AN9339.2) CATB_EMENI Catalase B	Catalase (1.11.1.6)
AN1393.2	0.0191597	(AN1393.2) hypothetical protein
AN5457.2	0.0191636	(AN5457.2) hypothetical protein similar to NADPH oxidase	NADPH oxidase (1.6.3.1); NADPH dehydrogenase (quinone) (1.6.99.6)
AN8787.2	0.0191828	(AN8787.2) hypothetical protein
AN1766.2	0.0192095	(AN1766.2) hypothetical protein
AN1795.2	0.0192484	(AN1795.2) hypothetical protein
AN3685.2	0.0193475	(AN3685.2) hypothetical protein
AN4083.2	0.0193687	(AN4083.2) hypothetical protein
AN0476.2	0.0195194	(AN0476.2) hypothetical protein
AN4490.2	0.01954	(AN4490.2) hypothetical protein
AN5740.2	0.0196398	(AN5740.2) hypothetical protein similar to AF338871_1 rho GTPase; RhoA
AN5458.2	0.0196416	(AN5458.2) hypothetical protein
AN5155.2	0.0196572	(AN5155.2) hypothetical protein
AN5086.2	0.0196594	(AN5086.2) SC1D_EMENI CONIDIUM-SPECIFIC PROTEIN
AN2601.2	0.0196903	(AN2601.2) hypothetical protein
AN4891.2	0.0197106	(AN4891.2) hypothetical protein
AN8580.2	0.0197231	(AN8580.2) predicted protein
AN5257.2	0.0197775	(AN5257.2) hypothetical protein
AN3687.2	0.019779	(AN3687.2) hypothetical protein
AN8644.2	0.01983	(AN8644.2) hypothetical protein
AN9386.2	0.0198524	(AN9386.2) predicted protein
AN4413.2	0.0198697	(AN4413.2) hypothetical protein
AN4524.2	0.0199012	(AN4524.2) hypothetical protein
AN5400.2	0.0199097	(AN5400.2) hypothetical protein
AN3176.2	0.0199164	(AN3176.2) hypothetical protein
AN4038.2	0.0199894	(AN4038.2) hypothetical protein
AN5301.2	0.020101	(AN5301.2) hypothetical protein
AN5886.2	0.0203871	(AN5886.2) hypothetical protein	Isopropylmalate isomerase (4.2.1.33)
AN2277.2	0.0203993	(AN2277.2) hypothetical protein
AN4443.2	0.0204341	(AN4443.2) hypothetical protein similar to AF275676_1 cobalamin-independent methionine synthase	Vitamin B12-(cobalamin)-independent methionine synthase (2.1.1.14); Methionine synthase (2.1.1.13)
AN4687.2	0.0204405	(AN4687.2) hypothetical protein
AN2062.2	0.0206033	(AN2062.2) GR78_NEUCR 78 KDA GLUCOSE-REGULATED PROTEIN HOMOLOG PRECURSOR (GRP 78) (IMMUNOGLOBULIN HEAVY CHAIN BINDING PROTEIN HOMOLOG) (BIP)
AN8183.2	0.0206758	(AN8183.2) hypothetical protein
AN4234.2	0.0207557	(AN4234.2) hypothetical protein	Phosphoacetylglucosamine mutase (5.4.2.3)
AN5918.2	0.020802	(AN5918.2) hypothetical protein similar to AF316033_1 catalase C	Catalase (1.11.1.6)
AN6052.2	0.0209015	(AN6052.2) hypothetical protein
AN1189.2	0.0209114	(AN1189.2) hypothetical protein	Potassium-transporting ATPase (3.6.3.10)
AN2594.2	0.0209333	(AN2594.2) hypothetical protein
AN5744.2	0.0209464	(AN5744.2) hypothetical protein similar to 14-3-3-like protein
AN3205.2	0.0209524	(AN3205.2) hypothetical protein
AN6503.2	0.0209535	(AN6503.2) hypothetical protein
AN4082.2	0.0210239	(AN4082.2) hypothetical protein
AN4748.2	0.0210686	(AN4748.2) hypothetical protein
AN0269.2	0.0210882	(AN0269.2) hypothetical protein
AN4652.2	0.0210954	(AN4652.2) hypothetical protein
AN3312.2	0.0211764	(AN3312.2) hypothetical protein
AN9398.2	0.0212001	(AN9398.2) hypothetical protein
AN2997.2	0.0212337	(AN2997.2) hypothetical protein
AN0323.2	0.0212391	(AN0323.2) hypothetical protein
AN5033.2	0.0212481	(AN5033.2) hypothetical protein
AN6973.2	0.021257	(AN6973.2) hypothetical protein	C-4 sterol methyl oxidase (1.14.13.72)
AN8946.2	0.0213014	(AN8946.2) hypothetical protein
AN4262.2	0.0213302	(AN4262.2) hypothetical protein	alpha,alpha-Trehalose-phosphate synthase (UDP-forming) (2.4.1.15); Trehalose-phosphatase (3.1.3.12)
AN0135.2	0.0213632	(AN0135.2) hypothetical protein
AN9488.2	0.0213724	(AN9488.2) hypothetical protein
AN6334.2	0.0214345	(AN6334.2) hypothetical protein
AN6017.2	0.0214476	(AN6017.2) hypothetical protein
AN8284.2	0.0214603	(AN8284.2) hypothetical protein
AN0316.2	0.021491	(AN0316.2) TBA1_EMENI TUBULIN ALPHA-1 CHAIN
AN1474.2	0.0215049	(AN1474.2) hypothetical protein
AN0779.2	0.0215642	(AN0779.2) hypothetical protein	Glucan 1,3-beta-glucosidase (3.2.1.58)
AN4534.2	0.0216024	(AN4534.2) hypothetical protein
AN7832.2	0.0217266	(AN7832.2) hypothetical protein
AN3596.2	0.0217366	(AN3596.2) hypothetical protein
AN1500.2	0.0217409	(AN1500.2) hypothetical protein
AN6225.2	0.0217575	(AN6225.2) hypothetical protein
AN9444.2	0.0218115	(AN9444.2) hypothetical protein
AN8899.2	0.02186	(AN8899.2) hypothetical protein
AN5200.2	0.021888	(AN5200.2) hypothetical protein	Kynurenine 3-monooxygenase (1.14.13.9)
AN7426.2	0.0219254	(AN7426.2) hypothetical protein
AN8802.2	0.021926	(AN8802.2) hypothetical protein
AN3432.2	0.0219527	(AN3432.2) hypothetical protein	Aldose 1-epimerase (5.1.3.3); UDPglucose 4-epimerase (5.1.3.2)
AN4557.2	0.0219527	(AN4557.2) hypothetical protein
AN0340.2	0.0219744	(AN0340.2) hypothetical protein
AN6592.2	0.021996	(AN6592.2) hypothetical protein
AN3100.2	0.0220164	(AN3100.2) hypothetical protein
AN4535.2	0.0220564	(AN4535.2) hypothetical protein
AN9409.2	0.0222698	(AN9409.2) hypothetical protein
AN5231.2	0.0222904	(AN5231.2) hypothetical protein
AN4586.2	0.0223466	(AN4586.2) hypothetical protein
AN4077.2	0.0224925	(AN4077.2) hypothetical protein
AN4232.2	0.0224944	(AN4232.2) hypothetical protein
AN8118.2	0.0225035	(AN8118.2) hypothetical protein	Cytochrome c oxidase (1.9.3.1)
AN5633.2	0.0225368	(AN5633.2) hypothetical protein
AN5422.2	0.0225709	(AN5422.2) hypothetical protein
AN5232.2	0.0226354	(AN5232.2) hypothetical protein
AN1262.2	0.0227027	(AN1262.2) hypothetical protein
AN6111.2	0.0228494	(AN6111.2) hypothetical protein
AN3616.2	0.0229014	(AN3616.2) predicted protein
AN1366.2	0.0229059	(AN1366.2) hypothetical protein
AN1003.2	0.0230258	(AN1003.2) hypothetical protein similar to AF439265_1 isocitrate dehydrogenase	Isocitrate dehydrogenase (NAD+) (1.1.1.41)
AN0924.2	0.0230359	(AN0924.2) hypothetical protein
AN0657.2	0.0230373	(AN0657.2) hypothetical protein
AN5849.2	0.0231101	(AN5849.2) hypothetical protein
AN3796.2	0.0231415	(AN3796.2) hypothetical protein
AN5523.2	0.0231518	(AN5523.2) TPS1_EMENI Alpha,alpha-trehalose-phosphate synthase [UDP-forming] (Trehalose-6-phosphate synthase) (UDP-glucose-glucosephosphate glucosyltransferase)	alpha,alpha-Trehalose-phosphate synthase (UDP-forming) (2.4.1.15)
AN9354.2	0.0231756	(AN9354.2) hypothetical protein
AN5895.2	0.0232331	(AN5895.2) hypothetical protein
AN3310.2	0.0233116	(AN3310.2) hypothetical protein
AN1524.2	0.0233649	(AN1524.2) hypothetical protein	Methylenetetrahydrofolate dehydrogenase (NAD+) (1.5.1.15); Methylenetetrahydrofolate dehydrogenase (NADP+) (1.5.1.5)
AN4415.2	0.0234603	(AN4415.2) hypothetical protein
AN2085.2	0.0234729	(AN2085.2) hypothetical protein
AN2913.2	0.0235175	(AN2913.2) hypothetical protein
AN3321.2	0.023559	(AN3321.2) hypothetical protein
AN6849.2	0.0236627	(AN6849.2) hypothetical protein
AN5780.2	0.0236818	(AN5780.2) hypothetical protein
AN1449.2	0.0237028	(AN1449.2) hypothetical protein
AN5168.2	0.0237758	(AN5168.2) hypothetical protein
AN6363.2	0.0238316	(AN6363.2) hypothetical protein similar to extragenic suppressor of the bimD6 mutation
AN0664.2	0.0238459	(AN0664.2) hypothetical protein	1-Phosphatidylinositol-4,5-bisphosphate phosphodiesterase (3.1.4.11)
AN3134.2	0.0238624	(AN3134.2) conserved hypothetical protein
AN3334.2	0.0239159	(AN3334.2) hypothetical protein
AN4516.2	0.023995	(AN4516.2) hypothetical protein	Alkaline phosphatase (3.1.3.1)
AN3200.2	0.0240224	(AN3200.2) hypothetical protein
AN4560.2	0.024061	(AN4560.2) hypothetical protein
AN5423.2	0.024066	(AN5423.2) hypothetical protein
AN0116.2	0.0240792	(AN0116.2) hypothetical protein
AN4755.2	0.0241456	(AN4755.2) hypothetical protein
AN7541.2	0.0241482	(AN7541.2) hypothetical protein
AN4414.2	0.0241901	(AN4414.2) hypothetical protein	Diphosphomevalonate decarboxylase (4.1.1.33)
AN7987.2	0.0242568	(AN7987.2) hypothetical protein
AN1429.2	0.0242779	(AN1429.2) hypothetical protein
AN0820.2	0.0243652	(AN0820.2) predicted protein
AN8702.2	0.0244026	(AN8702.2) hypothetical protein
AN3938.2	0.0244153	(AN3938.2) hypothetical protein
AN9173.2	0.0244377	(AN9173.2) hypothetical protein
AN2488.2	0.0244398	(AN2488.2) hypothetical protein
AN9489.2	0.0244556	(AN9489.2) hypothetical protein
AN3411.2	0.0244687	(AN3411.2) hypothetical protein
AN6073.2	0.0245379	(AN6073.2) hypothetical protein
AN6508.2	0.0246012	(AN6508.2) conserved hypothetical protein
AN1126.2	0.0247064	(AN1126.2) ARF_AJECA ADP-RIBOSYLATION FACTOR
AN8312.2	0.0247451	(AN8312.2) hypothetical protein
AN0647.2	0.0248145	(AN0647.2) conserved hypothetical protein
AN7621.2	0.0249057	(AN7621.2) hypothetical protein
AN2022.2	0.0249678	(AN2022.2) hypothetical protein
AN3313.2	0.0249749	(AN3313.2) hypothetical protein	HNRNP arginine N-methyltransferase (2.1.1.-)
AN2305.2	0.0250936	(AN2305.2) hypothetical protein
AN2059.2	0.0251676	(AN2059.2) hypothetical protein
AN4076.2	0.0252609	(AN4076.2) hypothetical protein
AN1444.2	0.0252675	(AN1444.2) hypothetical protein
AN4888.2	0.0252727	(AN4888.2) DCPY_EMENI Pyruvate decarboxylase	Pyruvate decarboxylase (4.1.1.1); Phenylpyruvate decarboxylase (4.1.1.43)
AN2979.2	0.0253129	(AN2979.2) hypothetical protein
AN6077.2	0.0253945	(AN6077.2) hypothetical protein	NADH dehydrogenase (ubiquinone) (1.6.5.3)
AN2366.2	0.0254164	(AN2366.2) hypothetical protein
AN9453.2	0.0254458	(AN9453.2) hypothetical protein
AN4309.2	0.0254668	(AN4309.2) hypothetical protein
AN4574.2	0.0256203	(AN4574.2) hypothetical protein
AN6200.2	0.0256224	(AN6200.2) hypothetical protein
AN4800.2	0.0257506	(AN4800.2) hypothetical protein
AN2427.2	0.025769	(AN2427.2) hypothetical protein
AN6394.2	0.02581	(AN6394.2) hypothetical protein
AN6031.2	0.0258231	(AN6031.2) hypothetical protein
AN4903.2	0.0259051	(AN4903.2) hypothetical protein
AN6698.2	0.0259232	(AN6698.2) hypothetical protein
AN8559.2	0.0261067	(AN8559.2) hypothetical protein
AN9255.2	0.0262185	(AN9255.2) hypothetical protein
AN8057.2	0.026392	(AN8057.2) CYSK_EMENI Cysteine synthase (O-acetylserine sulfhydrylase) (O-acetylserine (Thiol)-lyase) (CSase)	Cysteine synthase (2.5.1.47); Cystathionine beta-synthase (4.2.1.22)
AN8204.2	0.0264412	(AN8204.2) hypothetical protein
AN5716.2	0.0264507	(AN5716.2) hypothetical protein	Inosine-5'-monophosphate dehydrogenase (1.1.1.205)
AN3427.2	0.0267216	(AN3427.2) hypothetical protein
AN9433.2	0.026724	(AN9433.2) predicted protein
AN9083.2	0.0267562	(AN9083.2) hypothetical protein	Adenine phosphoribosyltransferase (2.4.2.7)
AN8066.2	0.0267762	(AN8066.2) hypothetical protein
AN0687.2	0.0267937	(AN0687.2) SPEE_NEUCR Spermidine synthase (Putrescine aminopropyltransferase) (SPDSY)	Putrescine aminopropyltransferase (2.5.1.16); Spermine synthase (2.5.1.22)
AN7350.2	0.0268284	(AN7350.2) hypothetical protein
AN6413.2	0.0268731	(AN6413.2) hypothetical protein
AN3156.2	0.0268789	(AN3156.2) hypothetical protein
AN5840.2	0.0268827	(AN5840.2) hypothetical protein
AN4836.2	0.0268957	(AN4836.2) hypothetical protein
AN1751.2	0.0269201	(AN1751.2) hypothetical protein
AN0783.2	0.0271288	(AN0783.2) hypothetical protein
AN6235.2	0.0271635	(AN6235.2) hypothetical protein
AN5731.2	0.0271819	(AN5731.2) hypothetical protein	Chorismate synthase (4.6.1.4)
AN8368.2	0.0272074	(AN8368.2) hypothetical protein
AN3469.2	0.0272264	(AN3469.2) H2B_EMENI Histone H2B
AN4199.2	0.0272333	(AN4199.2) hypothetical protein
AN6266.2	0.0272858	(AN6266.2) hypothetical protein
AN0815.2	0.0273293	(AN0815.2) hypothetical protein
AN2349.2	0.0273582	(AN2349.2) hypothetical protein similar to AF071410_1 ATP-binding cassette multidrug transport protein ATRC
AN1864.2	0.0273922	(AN1864.2) hypothetical protein
AN7532.2	0.0274979	(AN7532.2) hypothetical protein
AN1163.2	0.0275573	(AN1163.2) hypothetical protein
AN4440.2	0.0275716	(AN4440.2) hypothetical protein
AN2926.2	0.0276108	(AN2926.2) hypothetical protein
AN5522.2	0.0276543	(AN5522.2) hypothetical protein
AN8116.2	0.0276974	(AN8116.2) hypothetical protein
AN4508.2	0.0277137	(AN4508.2) hypothetical protein
AN6976.2	0.0277555	(AN6976.2) hypothetical protein
AN6405.2	0.0277906	(AN6405.2) hypothetical protein
AN8866.2	0.0278733	(AN8866.2) hypothetical protein	Phosphoglycerate dehydrogenase (1.1.1.95)
AN0753.2	0.0279834	(AN0753.2) hypothetical protein
AN6368.2	0.0280834	(AN6368.2) hypothetical protein	Arginyl-tRNA synthetase (6.1.1.19)
AN4192.2	0.0281107	(AN4192.2) hypothetical protein
AN1291.2	0.0281502	(AN1291.2) hypothetical protein
AN7528.2	0.0282247	(AN7528.2) hypothetical protein
AN7307.2	0.0282971	(AN7307.2) hypothetical protein
AN7033.2	0.0283361	(AN7033.2) hypothetical protein
AN3153.2	0.0283638	(AN3153.2) hypothetical protein
AN1164.2	0.0284681	(AN1164.2) hypothetical protein
AN7526.2	0.0284848	(AN7526.2) hypothetical protein
AN0121.2	0.0285365	(AN0121.2) hypothetical protein
AN8075.2	0.0285451	(AN8075.2) hypothetical protein	Deoxyhypusine synthase (1.5.99.6)
AN4581.2	0.0285713	(AN4581.2) hypothetical protein
AN1710.2	0.0286242	(AN1710.2) hypothetical protein
AN1948.2	0.028726	(AN1948.2) hypothetical protein
AN6904.2	0.0287392	(AN6904.2) hypothetical protein
AN8853.2	0.0288132	(AN8853.2) ERF1_PODAN Eukaryotic peptide chain release factor subunit 1 (eRF1) (Eukaryotic release factor 1)
AN0074.2	0.0288592	(AN0074.2) hypothetical protein
AN5801.2	0.0288616	(AN5801.2) hypothetical protein
AN5746.2	0.0288989	(AN5746.2) ENO_ASPOR Enolase (2-phosphoglycerate dehydratase) (2-phospho-D-glycerate hydro-lyase)	Phosphopyruvate hydratase (4.2.1.11)
AN5687.2	0.028912	(AN5687.2) hypothetical protein
AN0238.2	0.0289157	(AN0238.2) hypothetical protein
AN7629.2	0.0289506	(AN7629.2) hypothetical protein
AN4868.2	0.0289704	(AN4868.2) hypothetical protein
AN6269.2	0.029045	(AN6269.2) hypothetical protein
AN5003.2	0.0290734	(AN5003.2) hypothetical protein
AN6253.2	0.029119	(AN6253.2) hypothetical protein similar to phenylalanyl-tRNA synthetase alpha subunit-like protein
AN7175.2	0.029171	(AN7175.2) hypothetical protein
AN5324.2	0.0291896	(AN5324.2) hypothetical protein
AN7581.2	0.0292003	(AN7581.2) hypothetical protein
AN2173.2	0.029226	(AN2173.2) hypothetical protein
AN0502.2	0.0292774	(AN0502.2) hypothetical protein
AN5745.2	0.0292842	(AN5745.2) hypothetical protein
AN4901.2	0.0292972	(AN4901.2) hypothetical protein	Glutaminase A (3.5.1.2)
AN6823.2	0.0293379	(AN6823.2) hypothetical protein
AN4935.2	0.0294562	(AN4935.2) hypothetical protein
AN0224.2	0.0295428	(AN0224.2) hypothetical protein
AN1949.2	0.0296636	(AN1949.2) hypothetical protein
AN4569.2	0.0297324	(AN4569.2) hypothetical protein
AN7617.2	0.0297835	(AN7617.2) hypothetical protein
AN8138.2	0.0298604	(AN8138.2) AGLC_ASPNG Alpha-galactosidase C precursor (Melibiase)	alpha-Galactosidase (3.2.1.22)
AN5330.2	0.0298794	(AN5330.2) hypothetical protein
AN5685.2	0.0299583	(AN5685.2) hypothetical protein
AN4578.2	0.0299704	(AN4578.2) hypothetical protein similar to AF274009_1 transmembrane protein UsgS
AN8799.2	0.030051	(AN8799.2) hypothetical protein
AN4386.2	0.03016	(AN4386.2) hypothetical protein
AN2637.2	0.0302061	(AN2637.2) predicted protein
AN1152.2	0.030433	(AN1152.2) hypothetical protein
AN5917.2	0.0304474	(AN5917.2) hypothetical protein
AN0308.2	0.0305399	(AN0308.2) hypothetical protein
AN6612.2	0.0305758	(AN6612.2) hypothetical protein
AN2760.2	0.0305983	(AN2760.2) hypothetical protein
AN1636.2	0.0306056	(AN1636.2) hypothetical protein
AN1403.2	0.0306063	(AN1403.2) conserved hypothetical protein
AN0677.2	0.0307332	(AN0677.2) hypothetical protein
AN7649.2	0.0308266	(AN7649.2) IM09_EMENI Mitochondrial import inner membrane translocase subunit TIM9
AN4250.2	0.0308736	(AN4250.2) hypothetical protein
AN8043.2	0.0309306	(AN8043.2) hypothetical protein
AN1074.2	0.0309563	(AN1074.2) hypothetical protein
AN3366.2	0.0309685	(AN3366.2) hypothetical protein
AN0759.2	0.0309794	(AN0759.2) hypothetical protein
AN9073.2	0.0310225	(AN9073.2) hypothetical protein
AN5068.2	0.0311926	(AN5068.2) hypothetical protein
AN7484.2	0.0313187	(AN7484.2) hypothetical protein
AN6060.2	0.0313215	(AN6060.2) hypothetical protein
AN6512.2	0.0314373	(AN6512.2) hypothetical protein
AN4042.2	0.0314581	(AN4042.2) hypothetical protein	C-22 sterol desaturase (1.14.14.-)
AN8609.2	0.031474	(AN8609.2) hypothetical protein
AN8903.2	0.0315349	(AN8903.2) hypothetical protein
AN2430.2	0.0316695	(AN2430.2) hypothetical protein
AN1896.2	0.0317132	(AN1896.2) hypothetical protein similar to fumarylacetoacetate hydrolase	Fumarylacetoacetase (3.7.1.2)
AN4408.2	0.0317447	(AN4408.2) hypothetical protein
AN1578.2	0.0317679	(AN1578.2) hypothetical protein
AN2209.2	0.0318527	(AN2209.2) hypothetical protein
AN2522.2	0.0318553	(AN2522.2) hypothetical protein
AN0421.2	0.0318897	(AN0421.2) hypothetical protein
AN6497.2	0.0319312	(AN6497.2) hypothetical protein
AN7906.2	0.0319321	(AN7906.2) hypothetical protein
AN0771.2	0.0319378	(AN0771.2) hypothetical protein similar to ABC transporter protein
AN4751.2	0.0319388	(AN4751.2) hypothetical protein
AN7690.2	0.0319436	(AN7690.2) predicted protein
AN8546.2	0.0319606	(AN8546.2) hypothetical protein
AN7701.2	0.0320247	(AN7701.2) hypothetical protein
AN2682.2	0.0320779	(AN2682.2) hypothetical protein
AN1217.2	0.0321816	(AN1217.2) hypothetical protein
AN4456.2	0.0321879	(AN4456.2) hypothetical protein
AN0907.2	0.0323105	(AN0907.2) RS22_KLUMA 40S RIBOSOMAL PROTEIN S22 (S15A) (YS24)
AN6714.2	0.0323189	(AN6714.2) hypothetical protein
AN1104.2	0.0323574	(AN1104.2) hypothetical protein
AN3703.2	0.032396	(AN3703.2) hypothetical protein
AN5447.2	0.0324048	(AN5447.2) hypothetical protein similar to glutamic acid decarboxylase	Glutamate decarboxylase (4.1.1.15)
AN2414.2	0.0324446	(AN2414.2) hypothetical protein similar to NUCM protein	NADH dehydrogenase (ubiquinone) (1.6.5.3)
AN7324.2	0.0325031	(AN7324.2) hypothetical protein
AN4026.2	0.0325083	(AN4026.2) predicted protein
AN4464.2	0.0325324	(AN4464.2) hypothetical protein	5-Aminoimidazole-4-carboxamide ribonucleotide (AICAR) transformylase (2.1.2.3); IMP cyclohydrolase (3.5.4.10)
AN1549.2	0.0326825	(AN1549.2) hypothetical protein
AN3348.2	0.0326851	(AN3348.2) hypothetical protein
AN1964.2	0.0327149	(AN1964.2) hypothetical protein
AN2023.2	0.0327167	(AN2023.2) hypothetical protein
AN5019.2	0.0327353	(AN5019.2) hypothetical protein
AN1122.2	0.0327549	(AN1122.2) hypothetical protein
AN3130.2	0.0327751	(AN3130.2) hypothetical protein
AN1780.2	0.032787	(AN1780.2) hypothetical protein
AN4762.2	0.0328843	(AN4762.2) hypothetical protein
AN6843.2	0.0328912	(AN6843.2) hypothetical protein
AN3345.2	0.0328944	(AN3345.2) hypothetical protein
AN8711.2	0.0329773	(AN8711.2) predicted protein
AN4163.2	0.0330078	(AN4163.2) GBLP_NEUCR Guanine nucleotide-binding protein beta subunit-like protein (Cross-pathway control WD-repeat protein cpc-2)
AN8356.2	0.0330097	(AN8356.2) hypothetical protein
AN9206.2	0.0330489	(AN9206.2) hypothetical protein
AN9090.2	0.0330529	(AN9090.2) hypothetical protein
AN2146.2	0.033076	(AN2146.2) hypothetical protein
AN2774.2	0.0330865	(AN2774.2) hypothetical protein
AN8709.2	0.0331121	(AN8709.2) hypothetical protein	Aspartate transaminase (2.6.1.1)
AN6510.2	0.0331212	(AN6510.2) hypothetical protein
AN0170.2	0.0332295	(AN0170.2) THIO_EMENI Thioredoxin
AN4840.2	0.0332893	(AN4840.2) hypothetical protein
AN2919.2	0.0334433	(AN2919.2) conserved hypothetical protein
AN3830.2	0.0334529	(AN3830.2) hypothetical protein	L-Serine dehydratase (4.2.1.16)
AN6009.2	0.0335019	(AN6009.2) hypothetical protein
AN6204.2	0.0336922	(AN6204.2) hypothetical protein
AN2779.2	0.0338757	(AN2779.2) hypothetical protein
AN3944.2	0.0339583	(AN3944.2) hypothetical protein
AN4544.2	0.0340306	(AN4544.2) hypothetical protein
AN3053.2	0.0340319	(AN3053.2) hypothetical protein
AN5010.2	0.0340393	(AN5010.2) hypothetical protein
AN3882.2	0.0340548	(AN3882.2) hypothetical protein
AN3221.2	0.0340739	(AN3221.2) hypothetical protein
AN3789.2	0.0340783	(AN3789.2) hypothetical protein
AN0789.2	0.0341324	(AN0789.2) hypothetical protein
AN6472.2	0.0341424	(AN6472.2) hypothetical protein
AN4862.2	0.0341662	(AN4862.2) hypothetical protein
AN6912.2	0.0342136	(AN6912.2) hypothetical protein
AN0731.2	0.0342723	(AN0731.2) hypothetical protein
AN5428.2	0.0342794	(AN5428.2) hypothetical protein
AN2412.2	0.0342867	(AN2412.2) KCC1_EMENI Calcium/calmodulin-dependent protein kinase (CMPK)
AN2824.2	0.0343195	(AN2824.2) hypothetical protein
AN3505.2	0.034431	(AN3505.2) hypothetical protein
AN8063.2	0.0344576	(AN8063.2) hypothetical protein
AN6236.2	0.0345967	(AN6236.2) hypothetical protein
AN5480.2	0.0346435	(AN5480.2) hypothetical protein
AN8039.2	0.0348825	(AN8039.2) conserved hypothetical protein
AN2669.2	0.0349254	(AN2669.2) hypothetical protein
AN8918.2	0.0349472	(AN8918.2) hypothetical protein
AN2574.2	0.0349672	(AN2574.2) hypothetical protein
AN1434.2	0.0351602	(AN1434.2) hypothetical protein
AN4714.2	0.0352358	(AN4714.2) hypothetical protein
AN8688.2	0.035291	(AN8688.2) predicted protein
AN3188.2	0.0353064	(AN3188.2) hypothetical protein	Phosphatidylserine decarboxylase (4.1.1.65)
AN4770.2	0.0353232	(AN4770.2) MT16_EMENI Phosphoadenosine phosphosulfate reductase (PAPS reductase, thioredoxin dependent) (PAdoPS reductase) (3''-phosphoadenylylsulfate reductase)	PAPS reductase (1.8.4.8)
AN4287.2	0.0353539	(AN4287.2) hypothetical protein
AN1965.2	0.0353568	(AN1965.2) hypothetical protein	Ribose-phosphate pyrophosphokinase (2.7.6.1)
AN1149.2	0.0353642	(AN1149.2) hypothetical protein
AN0438.2	0.0354112	(AN0438.2) hypothetical protein
AN1610.2	0.0354271	(AN1610.2) hypothetical protein
AN6983.2	0.0354771	(AN6983.2) predicted protein
AN8819.2	0.035568	(AN8819.2) hypothetical protein	L-Xylulose reductase (1.1.1.10); Mannitol 2-dehydrogenase (NADP+) (1.1.1.138)
AN5833.2	0.035625	(AN5833.2) hypothetical protein	Acetyl-CoA synthase (6.2.1.1)
AN8812.2	0.035776	(AN8812.2) hypothetical protein
AN6913.2	0.035794	(AN6913.2) hypothetical protein
AN8253.2	0.0358721	(AN8253.2) hypothetical protein
AN5818.2	0.0359426	(AN5818.2) predicted protein
AN0311.2	0.0360894	(AN0311.2) hypothetical protein
AN4182.2	0.0361076	(AN4182.2) CDC2_EMENI Cell division control protein 2 (Cyclin-dependent protein kinase)
AN4112.2	0.0361169	(AN4112.2) hypothetical protein
AN8722.2	0.0361215	(AN8722.2) hypothetical protein
AN0724.2	0.0363431	(AN0724.2) hypothetical protein
AN6244.2	0.0363498	(AN6244.2) hypothetical protein
AN5278.2	0.0364089	(AN5278.2) hypothetical protein
AN4372.2	0.0364245	(AN4372.2) hypothetical protein similar to endo-polygalacturonase B	Polygalacturonase (3.2.1.15)
AN5738.2	0.0364315	(AN5738.2) hypothetical protein
AN9144.2	0.036471	(AN9144.2) hypothetical protein
AN0961.2	0.0364789	(AN0961.2) hypothetical protein similar to ORF
AN4753.2	0.0364826	(AN4753.2) hypothetical protein
AN3822.2	0.0365138	(AN3822.2) hypothetical protein
AN2333.2	0.0365294	(AN2333.2) hypothetical protein
AN0241.2	0.0365308	(AN0241.2) SODC_ASPFU Superoxide dismutase
AN2777.2	0.0365627	(AN2777.2) hypothetical protein
AN5717.2	0.036603	(AN5717.2) hypothetical protein
AN3417.2	0.0366188	(AN3417.2) hypothetical protein
AN3745.2	0.0367119	(AN3745.2) hypothetical protein
AN0052.2	0.0367772	(AN0052.2) hypothetical protein
AN0836.2	0.0371628	(AN0836.2) hypothetical protein
AN1947.2	0.0372043	(AN1947.2) hypothetical protein
AN2649.2	0.0372395	(AN2649.2) hypothetical protein
AN0728.2	0.0373317	(AN0728.2) hypothetical protein
AN6844.2	0.0374643	(AN6844.2) hypothetical protein
AN0865.2	0.0375166	(AN0865.2) hypothetical protein
AN1451.2	0.0375293	(AN1451.2) hypothetical protein
AN6046.2	0.0377723	(AN6046.2) hypothetical protein
AN3741.2	0.0377901	(AN3741.2) ADH2_EMENI Alcohol dehydrogenase II (ADH II)	Alcohol dehydrogenase (1.1.1.1)
AN1495.2	0.0378827	(AN1495.2) hypothetical protein
AN1750.2	0.0380533	(AN1750.2) hypothetical protein
AN1162.2	0.0380729	(AN1162.2) hypothetical protein
AN4930.2	0.0381305	(AN4930.2) hypothetical protein
AN7144.2	0.0381868	(AN7144.2) hypothetical protein
AN2252.2	0.0381917	(AN2252.2) hypothetical protein
AN5213.2	0.0382526	(AN5213.2) hypothetical protein
AN1484.2	0.0382557	(AN1484.2) hypothetical protein
AN5222.2	0.0382724	(AN5222.2) conserved hypothetical protein
AN6317.2	0.0382784	(AN6317.2) hypothetical protein similar to AF429307_1 chitin synthase	Chitin synthase (2.4.1.16)
AN6591.2	0.0382791	(AN6591.2) hypothetical protein
AN2190.2	0.0382839	(AN2190.2) hypothetical protein
AN8224.2	0.0383177	(AN8224.2) hypothetical protein
AN8500.2	0.0383392	(AN8500.2) hypothetical protein
AN0048.2	0.0383648	(AN0048.2) hypothetical protein
AN7610.2	0.0384821	(AN7610.2) conserved hypothetical protein
AN2263.2	0.0385044	(AN2263.2) hypothetical protein
AN5871.2	0.0385713	(AN5871.2) hypothetical protein
AN8135.2	0.0387485	(AN8135.2) hypothetical protein
AN4911.2	0.038915	(AN4911.2) hypothetical protein
AN5704.2	0.0389201	(AN5704.2) hypothetical protein	Type II fatty acid synthase (1.6.5.3/-/-/1.1.1.100)
AN2055.2	0.0390911	(AN2055.2) hypothetical protein
AN5164.2	0.0392366	(AN5164.2) hypothetical protein
AN9125.2	0.039282	(AN9125.2) hypothetical protein
AN5979.2	0.0392846	(AN5979.2) RS17_NEUCR 40S ribosomal protein S17 (CRP3)
AN1490.2	0.0392854	(AN1490.2) hypothetical protein
AN2013.2	0.039367	(AN2013.2) hypothetical protein
AN1378.2	0.0393785	(AN1378.2) hypothetical protein
AN8165.2	0.0394624	(AN8165.2) hypothetical protein
AN7191.2	0.0395524	(AN7191.2) hypothetical protein
AN5957.2	0.0396136	(AN5957.2) hypothetical protein	Branched chain amino acid aminotransferase (2.6.1.42)
AN0229.2	0.039675	(AN0229.2) hypothetical protein
AN5629.2	0.0398037	(AN5629.2) NUBM_ASPNG NADH-ubiquinone oxidoreductase 51 kDa subunit, mitochondrial precursor (Complex I-51KD) (CI-51KD)	NADH dehydrogenase (ubiquinone) (1.6.5.3)
AN0818.2	0.0398761	(AN0818.2) hypothetical protein
AN4976.2	0.040074	(AN4976.2) TF22_MAIZE Transcription initiation factor TFIID-2 (TATA-box factor 2) (TATA sequence-binding protein 2) (TBP-2)
AN1599.2	0.0401039	(AN1599.2) hypothetical protein
AN0453.2	0.0401925	(AN0453.2) hypothetical protein similar to cyclin
AN4795.2	0.0401988	(AN4795.2) predicted protein
AN1856.2	0.0403818	(AN1856.2) hypothetical protein
AN2424.2	0.0403863	(AN2424.2) hypothetical protein
AN7996.2	0.0403988	(AN7996.2) hypothetical protein
AN0951.2	0.0405626	(AN0951.2) hypothetical protein
AN7569.2	0.0405685	(AN7569.2) hypothetical protein
AN0833.2	0.0406171	(AN0833.2) hypothetical protein
AN8137.2	0.0406658	(AN8137.2) predicted protein
AN8833.2	0.0406744	(AN8833.2) hypothetical protein
AN1348.2	0.0407239	(AN1348.2) hypothetical protein
AN5992.2	0.0407538	(AN5992.2) hypothetical protein
AN8624.2	0.0407589	(AN8624.2) predicted protein
AN9373.2	0.0411219	(AN9373.2) hypothetical protein
AN3132.2	0.0413565	(AN3132.2) hypothetical protein
AN7138.2	0.0414013	(AN7138.2) hypothetical protein
AN0085.2	0.0414677	(AN0085.2) hypothetical protein
AN4546.2	0.0416499	(AN4546.2) hypothetical protein
AN3805.2	0.0417084	(AN3805.2) hypothetical protein	Oxalacetase (3.7.1.1)
AN6193.2	0.0417907	(AN6193.2) hypothetical protein
AN5194.2	0.0418717	(AN5194.2) hypothetical protein
AN5965.2	0.0418759	(AN5965.2) hypothetical protein
AN8856.2	0.0420556	(AN8856.2) hypothetical protein
AN5875.2	0.0420671	(AN5875.2) hypothetical protein
AN2885.2	0.0421585	(AN2885.2) hypothetical protein
AN5820.2	0.0424482	(AN5820.2) hypothetical protein	Cysteine synthase (2.5.1.47); Cystathionine beta-synthase (4.2.1.22)
AN0250.2	0.0424512	(AN0250.2) hypothetical protein
AN1747.2	0.0426238	(AN1747.2) hypothetical protein
AN1913.2	0.0427123	(AN1913.2) hypothetical protein	Lysyl-tRNA synthetase (6.1.1.6)
AN4471.2	0.0427542	(AN4471.2) hypothetical protein
AN6526.2	0.0427811	(AN6526.2) hypothetical protein
AN1387.2	0.0427849	(AN1387.2) hypothetical protein
AN0400.2	0.0430025	(AN0400.2) hypothetical protein
AN5822.2	0.0431237	(AN5822.2) conserved hypothetical protein
AN2331.2	0.0431273	(AN2331.2) hypothetical protein
AN3702.2	0.0431582	(AN3702.2) hypothetical protein
AN5412.2	0.0432391	(AN5412.2) hypothetical protein
AN5773.2	0.0432505	(AN5773.2) hypothetical protein
AN5057.2	0.0432824	(AN5057.2) hypothetical protein
AN6278.2	0.0433361	(AN6278.2) hypothetical protein
AN2149.2	0.0433678	(AN2149.2) conserved hypothetical protein
AN4060.2	0.0434204	(AN4060.2) RS19_EMENI 40S RIBOSOMAL PROTEIN S19 (S16)
AN0260.2	0.043436	(AN0260.2) hypothetical protein
AN1247.2	0.0434841	(AN1247.2) hypothetical protein
AN4085.2	0.0436191	(AN4085.2) hypothetical protein
AN6558.2	0.0436406	(AN6558.2) hypothetical protein
AN0984.2	0.0438971	(AN0984.2) hypothetical protein
AN3415.2	0.043944	(AN3415.2) hypothetical protein
AN4950.2	0.0440122	(AN4950.2) hypothetical protein
AN8730.2	0.0440856	(AN8730.2) hypothetical protein
AN6556.2	0.0441584	(AN6556.2) hypothetical protein
AN7146.2	0.0441621	(AN7146.2) hypothetical protein	S-adenosyl-methionine delta-24-sterol-C-methyltransferase (2.1.1.41)
AN4353.2	0.0441854	(AN4353.2) hypothetical protein
AN3758.2	0.044206	(AN3758.2) hypothetical protein
AN1667.2	0.0442481	(AN1667.2) hypothetical protein
AN0906.2	0.0443274	(AN0906.2) hypothetical protein
AN5262.2	0.044452	(AN5262.2) hypothetical protein
AN4954.2	0.0445314	(AN4954.2) hypothetical protein
AN6314.2	0.0446221	(AN6314.2) hypothetical protein
AN5199.2	0.0446323	(AN5199.2) hypothetical protein
AN1608.2	0.0446342	(AN1608.2) hypothetical protein
AN0237.2	0.0446844	(AN0237.2) hypothetical protein
AN4792.2	0.044883	(AN4792.2) hypothetical protein
AN5130.2	0.0450368	(AN5130.2) hypothetical protein
AN0142.2	0.0452131	(AN0142.2) hypothetical protein
AN7299.2	0.0452819	(AN7299.2) hypothetical protein
AN8128.2	0.0453331	(AN8128.2) predicted protein
AN0066.2	0.0454678	(AN0066.2) hypothetical protein
AN2983.2	0.0455137	(AN2983.2) hypothetical protein
AN5984.2	0.0455941	(AN5984.2) hypothetical protein
AN2448.2	0.0457075	(AN2448.2) predicted protein
AN4895.2	0.0457171	(AN4895.2) hypothetical protein
AN8351.2	0.0457278	(AN8351.2) hypothetical protein
AN7554.2	0.0457504	(AN7554.2) hypothetical protein
AN5702.2	0.0457823	(AN5702.2) hypothetical protein
AN0628.2	0.0458093	(AN0628.2) hypothetical protein
AN1222.2	0.0458289	(AN1222.2) METK_NEUCR S-adenosylmethionine synthetase (Methionine adenosyltransferase) (AdoMet synthetase)	S-Adenosylmethionine synthetase (2.5.1.6)
AN4065.2	0.0458489	(AN4065.2) hypothetical protein
AN1438.2	0.0458785	(AN1438.2) hypothetical protein
AN5927.2	0.0459236	(AN5927.2) hypothetical protein
AN4257.2	0.0460277	(AN4257.2) hypothetical protein
AN4329.2	0.0460634	(AN4329.2) hypothetical protein
AN6095.2	0.0461643	(AN6095.2) hypothetical protein
AN0812.2	0.0461909	(AN0812.2) hypothetical protein
AN3106.2	0.0463275	(AN3106.2) hypothetical protein
AN5053.2	0.0463719	(AN5053.2) predicted protein
AN7630.2	0.0465575	(AN7630.2) hypothetical protein
AN4460.2	0.0466994	(AN4460.2) hypothetical protein
AN3865.2	0.0467086	(AN3865.2) hypothetical protein
AN0574.2	0.0468091	(AN0574.2) hypothetical protein
AN2992.2	0.0468137	(AN2992.2) hypothetical protein
AN3747.2	0.047178	(AN3747.2) hypothetical protein
AN5101.2	0.0471818	(AN5101.2) hypothetical protein
AN1334.2	0.0472196	(AN1334.2) conserved hypothetical protein
AN0259.2	0.0473194	(AN0259.2) hypothetical protein	Adenylate kinase (2.7.4.3)
AN1427.2	0.0475305	(AN1427.2) hypothetical protein
AN1999.2	0.0475324	(AN1999.2) hypothetical protein
AN5888.2	0.0476815	(AN5888.2) hypothetical protein
AN5268.2	0.0478604	(AN5268.2) hypothetical protein
AN6934.2	0.0478872	(AN6934.2) hypothetical protein
AN3935.2	0.0479146	(AN3935.2) hypothetical protein
AN7038.2	0.0479562	(AN7038.2) hypothetical protein
AN6689.2	0.0479938	(AN6689.2) hypothetical protein
AN7170.2	0.0480914	(AN7170.2) hypothetical protein
AN6310.2	0.0481586	(AN6310.2) hypothetical protein
AN2623.2	0.0481625	(AN2623.2) AAAA_EMENI Acyl-coenzyme A:6-aminopenicillanic-acid-acyltransferase precursor (Isopenicillin N acyltransferase)	Isopenicillin-N N-acyltransferase (2.3.1.164)
AN0084.2	0.0481686	(AN0084.2) hypothetical protein
AN6299.2	0.0481737	(AN6299.2) hypothetical protein
AN3034.2	0.0481921	(AN3034.2) hypothetical protein similar to SUAPRGA1
AN1088.2	0.0482162	(AN1088.2) hypothetical protein
AN4648.2	0.0482209	(AN4648.2) hypothetical protein
AN2205.2	0.0483093	(AN2205.2) hypothetical protein
AN1687.2	0.0483607	(AN1687.2) predicted protein
AN0141.2	0.0484471	(AN0141.2) hypothetical protein
AN6231.2	0.0484581	(AN6231.2) hypothetical protein similar to AF207903_2 bifunctional tryptophan synthase TRPB	Tryptophan synthetase (4.2.1.20)
AN0659.2	0.0484625	(AN0659.2) hypothetical protein
AN5789.2	0.048588	(AN5789.2) hypothetical protein
AN1089.2	0.0486912	(AN1089.2) hypothetical protein
AN9069.2	0.0487825	(AN9069.2) hypothetical protein
AN0589.2	0.048967	(AN0589.2) hypothetical protein
AN5558.2	0.0489827	(AN5558.2) hypothetical protein similar to alkaline protease
AN9116.2	0.0490168	(AN9116.2) hypothetical protein
AN2451.2	0.0491813	(AN2451.2) hypothetical protein
AN8831.2	0.0493153	(AN8831.2) conserved hypothetical protein
AN9308.2	0.0493359	(AN9308.2) hypothetical protein
AN7388.2	0.049374	(AN7388.2) hypothetical protein similar to catalase-peroxidase	Catalase (1.11.1.6)
AN2079.2	0.049381	(AN2079.2) hypothetical protein
AN0641.2	0.0494009	(AN0641.2) hypothetical protein
AN8267.2	0.0494052	(AN8267.2) hypothetical protein
AN6495.2	0.0495615	(AN6495.2) hypothetical protein
AN2258.2	0.0495852	(AN2258.2) hypothetical protein
AN2294.2	0.0496965	(AN2294.2) conserved hypothetical protein
AN8176.2	0.0497824	(AN8176.2) hypothetical protein
AN6897.2	0.0497879	(AN6897.2) hypothetical protein
AN5703.2	0.0497923	(AN5703.2) hypothetical protein similar to electron-transferring-flavoprotein dehydrogenase subunit	Electron-transferring-flavoprotein dehydrogenase (1.5.5.1)
AN0791.2	0.0498582	(AN0791.2) hypothetical protein
AN8843.2	0.0498912	(AN8843.2) hypothetical protein	Homoserine kinase (2.7.1.39)
AN3738.2	0.0500693	(AN3738.2) hypothetical protein
AN4699.2	0.0501157	(AN4699.2) hypothetical protein
AN4412.2	0.0503082	(AN4412.2) hypothetical protein
AN4997.2	0.0503874	(AN4997.2) hypothetical protein
AN9193.2	0.0503928	(AN9193.2) hypothetical protein
AN4382.2	0.0504153	(AN4382.2) hypothetical protein
AN4230.2	0.0504806	(AN4230.2) hypothetical protein
AN0181.2	0.050546	(AN0181.2) hypothetical protein
AN5508.2	0.0506399	(AN5508.2) hypothetical protein
AN8834.2	0.0507114	(AN8834.2) hypothetical protein
AN2614.2	0.0508048	(AN2614.2) hypothetical protein
AN6543.2	0.0508178	(AN6543.2) hypothetical protein
AN4375.2	0.0508378	(AN4375.2) hypothetical protein
AN6005.2	0.0509111	(AN6005.2) hypothetical protein
AN0171.2	0.0509117	(AN0171.2) hypothetical protein
AN4814.2	0.0509148	(AN4814.2) hypothetical protein
AN0653.2	0.0510893	(AN0653.2) hypothetical protein
AN6601.2	0.0511271	(AN6601.2) hypothetical protein
AN2262.2	0.0511662	(AN2262.2) hypothetical protein
AN5315.2	0.0512443	(AN5315.2) predicted protein
AN9151.2	0.0514858	(AN9151.2) hypothetical protein
AN5966.2	0.0515074	(AN5966.2) hypothetical protein similar to AF467711_1 RfeC
AN1376.2	0.0516275	(AN1376.2) hypothetical protein	Methylene-fatty-acyl-phospholipid synthase. (2.1.1.16)
AN6487.2	0.0516726	(AN6487.2) hypothetical protein
AN0585.2	0.0517025	(AN0585.2) hypothetical protein
AN6865.2	0.0517227	(AN6865.2) hypothetical protein
AN1175.2	0.0517373	(AN1175.2) hypothetical protein
AN7199.2	0.0517548	(AN7199.2) hypothetical protein
AN8750.2	0.0517926	(AN8750.2) hypothetical protein
AN2404.2	0.0518706	(AN2404.2) hypothetical protein
AN0346.2	0.0519036	(AN0346.2) hypothetical protein
AN9455.2	0.0519267	(AN9455.2) ATP8_EMENI ATP synthase protein 8 (ATPase subunit 8) (A6L)	F1F0-ATPase complex (3.6.3.14)
AN6165.2	0.0521247	(AN6165.2) hypothetical protein	Pseudouridine synthase (4.2.1.70)
AN9253.2	0.0521874	(AN9253.2) hypothetical protein
AN3943.2	0.0521918	(AN3943.2) hypothetical protein
AN1467.2	0.0523395	(AN1467.2) hypothetical protein
AN8995.2	0.0524061	(AN8995.2) hypothetical protein
AN1708.2	0.0524078	(AN1708.2) hypothetical protein
AN4178.2	0.0524229	(AN4178.2) hypothetical protein
AN6861.2	0.0524275	(AN6861.2) hypothetical protein
AN7355.2	0.0525439	(AN7355.2) hypothetical protein
AN0305.2	0.052545	(AN0305.2) hypothetical protein
AN9002.2	0.0525898	(AN9002.2) hypothetical protein
AN2249.2	0.0525928	(AN2249.2) hypothetical protein
AN4064.2	0.0526395	(AN4064.2) ADT_NEUCR ADP,ATP CARRIER PROTEIN (ADP/ATP TRANSLOCASE) (ADENINE NUCLEOTIDE TRANSLOCATOR) (ANT)	ADP/ATP carrier protein
AN9534.2	0.0529477	(AN9534.2) hypothetical protein
AN7305.2	0.0530235	(AN7305.2) hypothetical protein
AN2327.2	0.0530943	(AN2327.2) hypothetical protein similar to molybdenum cofactor biosynthetic protein
AN6815.2	0.0531017	(AN6815.2) hypothetical protein
AN3681.2	0.0531275	(AN3681.2) hypothetical protein
AN2375.2	0.0532386	(AN2375.2) hypothetical protein
AN1860.2	0.053362	(AN1860.2) hypothetical protein
AN4431.2	0.0533885	(AN4431.2) hypothetical protein
AN2150.2	0.0534217	(AN2150.2) hypothetical protein
AN8004.2	0.0534257	(AN8004.2) hypothetical protein
AN7457.2	0.053475	(AN7457.2) hypothetical protein
AN1452.2	0.0535868	(AN1452.2) hypothetical protein
AN0258.2	0.0536203	(AN0258.2) hypothetical protein
AN3814.2	0.0537023	(AN3814.2) hypothetical protein similar to PPIase
AN1394.2	0.0537317	(AN1394.2) hypothetical protein similar to septin
AN1361.2	0.0537523	(AN1361.2) hypothetical protein
AN9492.2	0.0539043	(AN9492.2) hypothetical protein similar to T18303 DNA binding regulatory protein - Emericella nidulans
AN0138.2	0.0540475	(AN0138.2) hypothetical protein
AN3660.2	0.0540773	(AN3660.2) hypothetical protein
AN8169.2	0.0541155	(AN8169.2) hypothetical protein	Asparaginase (3.5.1.1)
AN4321.2	0.0542089	(AN4321.2) hypothetical protein
AN4667.2	0.0542188	(AN4667.2) hypothetical protein similar to septin
AN7597.2	0.0542997	(AN7597.2) hypothetical protein
AN4123.2	0.0543148	(AN4123.2) hypothetical protein
AN4603.2	0.0546115	(AN4603.2) hypothetical protein	Allantoinase (3.5.2.5)
AN5526.2	0.0546524	(AN5526.2) hypothetical protein
AN2386.2	0.0546887	(AN2386.2) hypothetical protein
AN6942.2	0.0546964	(AN6942.2) hypothetical protein
AN1013.2	0.0550319	(AN1013.2) RL5_NEUCR 60S ribosomal protein L5 (CPR4)
AN1025.2	0.0551038	(AN1025.2) hypothetical protein
AN6082.2	0.055144	(AN6082.2) conserved hypothetical protein
AN8858.2	0.0552047	(AN8858.2) hypothetical protein
AN1254.2	0.0553926	(AN1254.2) hypothetical protein
AN6182.2	0.0554535	(AN6182.2) hypothetical protein	UTP-hexose-1-phosphate uridylyltransferase (2.7.7.10); UDP-glucose-hexose-1-phosphate uridylyltransferase (2.7.7.12)
AN6888.2	0.0554594	(AN6888.2) conserved hypothetical protein
AN3979.2	0.0555389	(AN3979.2) hypothetical protein
AN2846.2	0.0555578	(AN2846.2) hypothetical protein	Glutathione peroxidase (1.11.1.9)
AN0895.2	0.0555685	(AN0895.2) hypothetical protein
AN0956.2	0.0555699	(AN0956.2) hypothetical protein
AN4723.2	0.0556455	(AN4723.2) hypothetical protein
AN8455.2	0.0556553	(AN8455.2) hypothetical protein
AN5960.2	0.0557083	(AN5960.2) RS14_NEUCR 40S ribosomal protein S14 (CRP2)
AN1445.2	0.055827	(AN1445.2) hypothetical protein
AN8566.2	0.0558393	(AN8566.2) hypothetical protein
AN7780.2	0.0559121	(AN7780.2) hypothetical protein
AN0315.2	0.0560237	(AN0315.2) hypothetical protein
AN3088.2	0.0560661	(AN3088.2) VATL_NEUCR Vacuolar ATP synthase 16 kDa proteolipid subunit	F1F0-ATPase complex (3.6.3.14)
AN1754.2	0.0560962	(AN1754.2) hypothetical protein
AN0487.2	0.0562532	(AN0487.2) hypothetical protein
AN3296.2	0.0564033	(AN3296.2) hypothetical protein
AN8462.2	0.0565336	(AN8462.2) predicted protein
AN8568.2	0.0565557	(AN8568.2) predicted protein
AN3978.2	0.0565566	(AN3978.2) hypothetical protein
AN1799.2	0.0565729	(AN1799.2) hypothetical protein
AN4087.2	0.0567517	(AN4087.2) hypothetical protein similar to 40S RIBOSOMAL PROTEIN S3
AN2508.2	0.0569036	(AN2508.2) hypothetical protein
AN2302.2	0.0569831	(AN2302.2) hypothetical protein similar to sconCp
AN1159.2	0.0571559	(AN1159.2) hypothetical protein
AN1714.2	0.057187	(AN1714.2) predicted protein
AN0356.2	0.0572927	(AN0356.2) hypothetical protein
AN1083.2	0.0574488	(AN1083.2) hypothetical protein
AN4193.2	0.057502	(AN4193.2) hypothetical protein
AN2317.2	0.0576875	(AN2317.2) hypothetical protein
AN1953.2	0.0577656	(AN1953.2) hypothetical protein similar to AF113908_1 actin-related protein
AN0475.2	0.0577792	(AN0475.2) hypothetical protein
AN6986.2	0.0578014	(AN6986.2) hypothetical protein
AN3948.2	0.0579182	(AN3948.2) hypothetical protein
AN1933.2	0.0580719	(AN1933.2) hypothetical protein
AN6729.2	0.0580867	(AN6729.2) hypothetical protein
AN6430.2	0.0581803	(AN6430.2) hypothetical protein
AN1141.2	0.05819	(AN1141.2) hypothetical protein	Ethanolamine kinase (2.7.1.82)
AN6796.2	0.0584191	(AN6796.2) hypothetical protein
AN9076.2	0.0584279	(AN9076.2) predicted protein
AN4563.2	0.0584642	(AN4563.2) conserved hypothetical protein
AN3461.2	0.0585826	(AN3461.2) hypothetical protein
AN8129.2	0.0586916	(AN8129.2) hypothetical protein
AN2998.2	0.0587049	(AN2998.2) hypothetical protein similar to C1 tetrahydrofolate synthase C1-THFS	Methylenetetrahydrofolate dehydrogenase (NADP+) (1.5.1.5); Methenyltetrahydrofolate cyclohydrolase (3.5.4.9)
AN5884.2	0.0587834	(AN5884.2) hypothetical protein	Orotate phosphoribosyltransferase 1 (2.4.2.10)
AN5996.2	0.0588274	(AN5996.2) hypothetical protein similar to AF268870_1 acidic ribosomal protein P2
AN4053.2	0.0588398	(AN4053.2) hypothetical protein
AN8610.2	0.0590064	(AN8610.2) hypothetical protein
AN5084.2	0.0590226	(AN5084.2) hypothetical protein
AN2145.2	0.0590675	(AN2145.2) hypothetical protein
AN2233.2	0.0593948	(AN2233.2) hypothetical protein
AN7189.2	0.0594116	(AN7189.2) hypothetical protein
AN2280.2	0.059557	(AN2280.2) hypothetical protein
AN0279.2	0.0596385	(AN0279.2) hypothetical protein similar to FlbD
AN1711.2	0.0596602	(AN1711.2) hypothetical protein
AN3093.2	0.0597389	(AN3093.2) hypothetical protein
AN5215.2	0.0597523	(AN5215.2) hypothetical protein
AN2862.2	0.0598028	(AN2862.2) hypothetical protein
AN4542.2	0.0598135	(AN4542.2) hypothetical protein
AN4793.2	0.0601876	(AN4793.2) hypothetical protein	Aspartate semialdehyde dehydrogenase (1.2.1.11)
AN7482.2	0.0603667	(AN7482.2) hypothetical protein
AN9242.2	0.0604006	(AN9242.2) hypothetical protein
AN9485.2	0.0604177	(AN9485.2) hypothetical protein
AN5141.2	0.0604648	(AN5141.2) hypothetical protein
AN0889.2	0.0605599	(AN0889.2) hypothetical protein
AN8049.2	0.0605744	(AN8049.2) hypothetical protein
AN8805.2	0.0606351	(AN8805.2) hypothetical protein
AN1762.2	0.0606439	(AN1762.2) hypothetical protein
AN0361.2	0.0609406	(AN0361.2) hypothetical protein
AN2090.2	0.0609514	(AN2090.2) hypothetical protein
AN6318.2	0.0610732	(AN6318.2) hypothetical protein similar to JC5546 chitin synthase (EC 2.4.1.16) asmA - Emericella nidulans	Chitin synthase (2.4.1.16)
AN0583.2	0.0611187	(AN0583.2) hypothetical protein
AN2298.2	0.0611268	(AN2298.2) hypothetical protein
AN4352.2	0.0611455	(AN4352.2) hypothetical protein
AN2126.2	0.0615902	(AN2126.2) hypothetical protein
AN2018.2	0.0617559	(AN2018.2) hypothetical protein similar to AF208225_3 alpha-amylase AmyA	alpha-Amylase (3.2.1.1)
AN3049.2	0.061794	(AN3049.2) hypothetical protein
AN5600.2	0.0618505	(AN5600.2) hypothetical protein
AN4975.2	0.0618747	(AN4975.2) hypothetical protein
AN2672.2	0.0619014	(AN2672.2) hypothetical protein
AN5372.2	0.0619614	(AN5372.2) predicted protein
AN4925.2	0.0619883	(AN4925.2) hypothetical protein
AN1662.2	0.0621063	(AN1662.2) hypothetical protein
AN8026.2	0.0621575	(AN8026.2) hypothetical protein
AN8817.2	0.0621787	(AN8817.2) hypothetical protein
AN5144.2	0.0622032	(AN5144.2) hypothetical protein	6-Phosphofructo-2-kinase (2.7.1.105)
AN9359.2	0.0622972	(AN9359.2) hypothetical protein
AN8089.2	0.0623211	(AN8089.2) hypothetical protein
AN3042.2	0.062343	(AN3042.2) hypothetical protein
AN2415.2	0.0623649	(AN2415.2) hypothetical protein
AN0430.2	0.0624106	(AN0430.2) hypothetical protein
AN1763.2	0.0624271	(AN1763.2) hypothetical protein
AN0385.2	0.0624369	(AN0385.2) hypothetical protein
AN6283.2	0.0624731	(AN6283.2) hypothetical protein
AN5883.2	0.0624806	(AN5883.2) hypothetical protein	Methylenetetrahydrofolate reductase (NADPH) (1.5.1.20)
AN2080.2	0.0625127	(AN2080.2) hypothetical protein
AN0825.2	0.0625752	(AN0825.2) hypothetical protein
AN3918.2	0.0629123	(AN3918.2) hypothetical protein
AN5568.2	0.0629447	(AN5568.2) hypothetical protein
AN0206.2	0.0629794	(AN0206.2) hypothetical protein
AN6639.2	0.0630097	(AN6639.2) hypothetical protein	2-Methylcitrate dehydratase (4.2.1.79)
AN1238.2	0.0630518	(AN1238.2) hypothetical protein
AN8850.2	0.0630887	(AN8850.2) hypothetical protein
AN6599.2	0.0631854	(AN6599.2) hypothetical protein
AN3025.2	0.0632092	(AN3025.2) predicted protein
AN3020.2	0.0632462	(AN3020.2) hypothetical protein
AN2021.2	0.0632906	(AN2021.2) hypothetical protein
AN6562.2	0.063306	(AN6562.2) hypothetical protein
AN5812.2	0.0633907	(AN5812.2) hypothetical protein
AN4916.2	0.063422	(AN4916.2) RS7_NEUCR 40S ribosomal protein S7
AN5312.2	0.0634838	(AN5312.2) hypothetical protein
AN0123.2	0.0634867	(AN0123.2) hypothetical protein
AN3679.2	0.0635229	(AN3679.2) hypothetical protein
AN6437.2	0.0638294	(AN6437.2) hypothetical protein
AN8933.2	0.0639051	(AN8933.2) hypothetical protein
AN2284.2	0.0639953	(AN2284.2) HEM1_EMENI 5-AMINOLEVULINIC ACID SYNTHASE, MITOCHONDRIAL PRECURSOR (DELTA-AMINOLEVULINATE SYNTHASE) (DELTA-ALA SYNTHETASE)
AN6822.2	0.0641518	(AN6822.2) predicted protein
AN3748.2	0.0642233	(AN3748.2) hypothetical protein	ATP phosphoribosyltransferase (2.4.2.17)
AN8062.2	0.0643331	(AN8062.2) hypothetical protein
AN5893.2	0.0644334	(AN5893.2) FLBA_EMENI Developmental regulator flbA
AN7407.2	0.0645212	(AN7407.2) hypothetical protein
AN7429.2	0.0645348	(AN7429.2) hypothetical protein
AN0094.2	0.0648461	(AN0094.2) hypothetical protein
AN2587.2	0.0649422	(AN2587.2) hypothetical protein
AN6149.2	0.0649457	(AN6149.2) hypothetical protein
AN1802.2	0.0649781	(AN1802.2) hypothetical protein
AN1086.2	0.0650182	(AN1086.2) hypothetical protein
AN3262.2	0.0650653	(AN3262.2) hypothetical protein
AN8016.2	0.0650699	(AN8016.2) hypothetical protein similar to eukaryotic initiation factor 4a
AN3659.2	0.0651477	(AN3659.2) hypothetical protein
AN8123.2	0.0652056	(AN8123.2) hypothetical protein similar to AF416568_1 fructosyl amino acid oxidase
AN1037.2	0.0653331	(AN1037.2) hypothetical protein similar to AF262955_1 oleate delta-12 desaturase
AN6208.2	0.0654294	(AN6208.2) predicted protein
AN9092.2	0.0655702	(AN9092.2) hypothetical protein
AN8248.2	0.0657551	(AN8248.2) hypothetical protein
AN2731.2	0.0658594	(AN2731.2) hypothetical protein
AN3169.2	0.0658878	(AN3169.2) hypothetical protein	Ribose-phosphate pyrophosphokinase (2.7.6.1)
AN5015.2	0.065916	(AN5015.2) CONX_NEUCR CONIDIATION-SPECIFIC PROTEIN 10
AN2737.2	0.065989	(AN2737.2) hypothetical protein
AN1061.2	0.0660913	(AN1061.2) conserved hypothetical protein
AN1732.2	0.0661152	(AN1732.2) PUTX_EMENI Proline-specific permease (Proline transport protein)
AN2292.2	0.0661581	(AN2292.2) hypothetical protein
AN5100.2	0.0662396	(AN5100.2) hypothetical protein
AN4957.2	0.0662612	(AN4957.2) hypothetical protein	Galactokinase (2.7.1.6)
AN5775.2	0.0662777	(AN5775.2) hypothetical protein
AN1380.2	0.0663025	(AN1380.2) hypothetical protein
AN8490.2	0.0663297	(AN8490.2) predicted protein
AN1722.2	0.0663832	(AN1722.2) hypothetical protein
AN5662.2	0.0664851	(AN5662.2) hypothetical protein
AN0411.2	0.0669155	(AN0411.2) SARA_ASPNG GTP-binding protein SARA
AN6053.2	0.0670278	(AN6053.2) hypothetical protein
AN8706.2	0.0670605	(AN8706.2) hypothetical protein
AN6752.2	0.0670772	(AN6752.2) hypothetical protein	Fatty acid degradation (1.3.3.6/4.2.1.17/1.1.1.-/2.3.1.16)
AN4984.2	0.0671521	(AN4984.2) hypothetical protein
AN3638.2	0.0672097	(AN3638.2) hypothetical protein	C-4 sterol methyl oxidase (1.3.3.2)
AN6686.2	0.0673968	(AN6686.2) hypothetical protein
AN7751.2	0.0674176	(AN7751.2) hypothetical protein	Squalene monooxygenase (1.14.99.7)
AN3072.2	0.0675106	(AN3072.2) hypothetical protein
AN5919.2	0.0675502	(AN5919.2) hypothetical protein
AN1270.2	0.0676604	(AN1270.2) hypothetical protein
AN4600.2	0.0677763	(AN4600.2) hypothetical protein
AN7231.2	0.0678337	(AN7231.2) hypothetical protein
AN8073.2	0.0680126	(AN8073.2) hypothetical protein
AN4651.2	0.0680581	(AN4651.2) hypothetical protein
AN6265.2	0.0680612	(AN6265.2) hypothetical protein
AN4211.2	0.0681295	(AN4211.2) hypothetical protein
AN8216.2	0.0682397	(AN8216.2) NDK_EMENI Nucleoside diphosphate kinase (NDK) (NDP kinase) (AnNDK)	Nucleoside-diphosphate kinase (2.7.4.6)
AN5049.2	0.0682481	(AN5049.2) hypothetical protein
AN4226.2	0.0683462	(AN4226.2) hypothetical protein
AN2948.2	0.0683626	(AN2948.2) hypothetical protein
AN6376.2	0.0684333	(AN6376.2) hypothetical protein
AN3228.2	0.0684957	(AN3228.2) hypothetical protein
AN0868.2	0.0685368	(AN0868.2) hypothetical protein
AN1263.2	0.0685811	(AN1263.2) conserved hypothetical protein	Adenosylhomocysteinase (3.3.1.1)
AN3690.2	0.068632	(AN3690.2) hypothetical protein
AN3657.2	0.0687225	(AN3657.2) hypothetical protein
AN9465.2	0.0687326	(AN9465.2) conserved hypothetical protein
AN6087.2	0.0688581	(AN6087.2) hypothetical protein
AN7000.2	0.068873	(AN7000.2) hypothetical protein	Succinate CoA ligase (GDP forming) (6.2.1.4); Succinate-CoA ligase (ADP-forming) (6.2.1.5)
AN5667.2	0.0689552	(AN5667.2) hypothetical protein
AN3661.2	0.0690302	(AN3661.2) hypothetical protein
AN5493.2	0.0690702	(AN5493.2) hypothetical protein
AN9454.2	0.0691835	(AN9454.2) predicted protein
AN0844.2	0.0692499	(AN0844.2) hypothetical protein
AN0485.2	0.0692736	(AN0485.2) hypothetical protein
AN5497.2	0.0693272	(AN5497.2) hypothetical protein
AN7400.2	0.0694349	(AN7400.2) hypothetical protein
AN0072.2	0.0694785	(AN0072.2) hypothetical protein	Pseudouridine synthase (4.2.1.70)
AN8797.2	0.0695319	(AN8797.2) hypothetical protein
AN6520.2	0.0695444	(AN6520.2) hypothetical protein
AN2103.2	0.0696878	(AN2103.2) hypothetical protein
AN6518.2	0.069931	(AN6518.2) hypothetical protein
AN8444.2	0.070146	(AN8444.2) hypothetical protein
AN6491.2	0.0701796	(AN6491.2) hypothetical protein
AN4017.2	0.0703457	(AN4017.2) hypothetical protein
AN6059.2	0.0705549	(AN6059.2) hypothetical protein
AN6761.2	0.0705944	(AN6761.2) hypothetical protein
AN0050.2	0.0706038	(AN0050.2) hypothetical protein
AN7304.2	0.0706274	(AN7304.2) hypothetical protein
AN1193.2	0.0706283	(AN1193.2) hypothetical protein
AN8565.2	0.0707004	(AN8565.2) conserved hypothetical protein	Serine O-acetyltransferase (2.3.1.30)
AN0367.2	0.0707142	(AN0367.2) hypothetical protein
AN7264.2	0.0707878	(AN7264.2) hypothetical protein
AN7357.2	0.0709466	(AN7357.2) hypothetical protein
AN8780.2	0.0709905	(AN8780.2) hypothetical protein
AN0429.2	0.0710753	(AN0429.2) IM10_EMENI Mitochondrial import inner membrane translocase subunit TIM10
AN0726.2	0.0710957	(AN0726.2) hypothetical protein
AN3714.2	0.0711209	(AN3714.2) hypothetical protein
AN2276.2	0.0711579	(AN2276.2) hypothetical protein
AN4122.2	0.0713359	(AN4122.2) hypothetical protein
AN6139.2	0.0714113	(AN6139.2) hypothetical protein similar to AF141864_1 AtaAp	1-Acylglycerol-3-phosphate acyltransferase (2.3.1.51)
AN4768.2	0.0714805	(AN4768.2) hypothetical protein
AN3406.2	0.0715881	(AN3406.2) predicted protein
AN1146.2	0.0716077	(AN1146.2) hypothetical protein
AN5186.2	0.0716204	(AN5186.2) hypothetical protein
AN8098.2	0.071621	(AN8098.2) hypothetical protein
AN2221.2	0.0718433	(AN2221.2) hypothetical protein
AN7136.2	0.0719618	(AN7136.2) hypothetical protein	Glycine dehydrogenase (1.4.4.2)
AN5922.2	0.0720306	(AN5922.2) hypothetical protein	Glycinamide ribotide transformylase (2.1.2.2)
AN5404.2	0.0721578	(AN5404.2) hypothetical protein
AN2236.2	0.0721636	(AN2236.2) hypothetical protein
AN3731.2	0.0722704	(AN3731.2) hypothetical protein
AN4179.2	0.0722983	(AN4179.2) hypothetical protein	Acetyl-CoA C-acetyltransferase (2.3.1.9)
AN7262.2	0.0723102	(AN7262.2) hypothetical protein
AN0096.2	0.0724382	(AN0096.2) hypothetical protein
AN8293.2	0.0725537	(AN8293.2) hypothetical protein
AN2272.2	0.0726064	(AN2272.2) hypothetical protein	Ribokinase (2.7.1.15); Adenosine kinase (2.7.1.20)
AN6621.2	0.0727488	(AN6621.2) hypothetical protein
AN0610.2	0.0728632	(AN0610.2) hypothetical protein
AN4526.2	0.0728789	(AN4526.2) hypothetical protein
AN4499.2	0.0728878	(AN4499.2) hypothetical protein
AN6617.2	0.0728984	(AN6617.2) hypothetical protein
AN6557.2	0.0729015	(AN6557.2) hypothetical protein
AN1118.2	0.0729475	(AN1118.2) hypothetical protein
AN5940.2	0.0730673	(AN5940.2) hypothetical protein
AN1573.2	0.0731191	(AN1573.2) hypothetical protein
AN0627.2	0.0732513	(AN0627.2) hypothetical protein
AN8924.2	0.0733125	(AN8924.2) hypothetical protein
AN4035.2	0.0733225	(AN4035.2) AMDR_EMENI ACETAMIDASE REGULATORY PROTEIN
AN5590.2	0.0736421	(AN5590.2) hypothetical protein
AN4119.2	0.073678	(AN4119.2) hypothetical protein
AN5948.2	0.0737471	(AN5948.2) predicted protein
AN6595.2	0.0737502	(AN6595.2) hypothetical protein
AN0635.2	0.0737779	(AN0635.2) hypothetical protein
AN7430.2	0.0738219	(AN7430.2) HIS5_EMENI Imidazole glycerol phosphate synthase hisHF (IGP synthase) (ImGP synthase) (IGPS)	Glutamine amidotransferase (2.4.2.-)
AN8134.2	0.0738716	(AN8134.2) hypothetical protein
AN5719.2	0.0739258	(AN5719.2) hypothetical protein similar to AF268869_1 acidic ribosomal protein P1
AN7298.2	0.0740007	(AN7298.2) hypothetical protein
AN1223.2	0.0740289	(AN1223.2) hypothetical protein
AN7623.2	0.0741239	(AN7623.2) hypothetical protein
AN2924.2	0.0742007	(AN2924.2) hypothetical protein
AN3021.2	0.0742738	(AN3021.2) predicted protein
AN6372.2	0.0745272	(AN6372.2) hypothetical protein
AN4556.2	0.074535	(AN4556.2) hypothetical protein
AN2734.2	0.074653	(AN2734.2) RLA0_NEUCR 60S acidic ribosomal protein P0
AN8830.2	0.0747137	(AN8830.2) hypothetical protein
AN5929.2	0.0747548	(AN5929.2) hypothetical protein
AN3773.2	0.0749169	(AN3773.2) hypothetical protein
AN4494.2	0.0751187	(AN4494.2) hypothetical protein
AN7622.2	0.0751606	(AN7622.2) hypothetical protein
AN5619.2	0.0752141	(AN5619.2) hypothetical protein
AN7511.2	0.0752537	(AN7511.2) hypothetical protein
AN1551.2	0.0753326	(AN1551.2) hypothetical protein
AN5567.2	0.0754115	(AN5567.2) hypothetical protein
AN9137.2	0.0754549	(AN9137.2) predicted protein
AN8231.2	0.0755648	(AN8231.2) hypothetical protein similar to AF153765_1 S-adenosylmethionine decarboxylase	S-Adenosylmethionine decarboxylase (4.1.1.50)
AN6243.2	0.0757878	(AN6243.2) hypothetical protein
AN0445.2	0.0760004	(AN0445.2) RL15_ASPNG 60S RIBOSOMAL PROTEIN L15
AN2567.2	0.0760025	(AN2567.2) hypothetical protein
AN2967.2	0.076032	(AN2967.2) hypothetical protein
AN1019.2	0.0761337	(AN1019.2) conserved hypothetical protein
AN1659.2	0.0761722	(AN1659.2) hypothetical protein
AN3706.2	0.0762284	(AN3706.2) hypothetical protein
AN7752.2	0.0764078	(AN7752.2) hypothetical protein
AN7361.2	0.0764309	(AN7361.2) hypothetical protein
AN4737.2	0.0766306	(AN4737.2) hypothetical protein	Cytochrome c oxidase (1.9.3.1)
AN5379.2	0.0766479	(AN5379.2) hypothetical protein	Acylglycerone-phosphate reductase (1.1.1.101)
AN6064.2	0.076656	(AN6064.2) hypothetical protein
AN6490.2	0.0766777	(AN6490.2) hypothetical protein	Thymidine (deoxyuridine) phosphorylase (2.4.2.4); Purine nucleotide phosphorylase (2.4.2.1)
AN0173.2	0.0767463	(AN0173.2) predicted protein
AN8636.2	0.0767699	(AN8636.2) hypothetical protein
AN1826.2	0.0767771	(AN1826.2) hypothetical protein
AN0620.2	0.0768496	(AN0620.2) predicted protein
AN0193.2	0.0768604	(AN0193.2) hypothetical protein
AN1852.2	0.07692	(AN1852.2) hypothetical protein
AN8214.2	0.0769589	(AN8214.2) hypothetical protein
AN1150.2	0.0771912	(AN1150.2) hypothetical protein	Acetylornithine aminotransferase (2.6.1.11); Ornithine transaminase (2.6.1.13)
AN0757.2	0.0773905	(AN0757.2) hypothetical protein
AN4583.2	0.077402	(AN4583.2) hypothetical protein
AN3836.2	0.0774103	(AN3836.2) hypothetical protein
AN4313.2	0.0774523	(AN4313.2) hypothetical protein
AN6327.2	0.0774526	(AN6327.2) hypothetical protein
AN1690.2	0.0774723	(AN1690.2) hypothetical protein
AN6908.2	0.0774966	(AN6908.2) hypothetical protein
AN6076.2	0.0777693	(AN6076.2) hypothetical protein
AN1191.2	0.0778128	(AN1191.2) hypothetical protein
AN9469.2	0.0778993	(AN9469.2) hypothetical protein
AN5728.2	0.0779413	(AN5728.2) hypothetical protein
AN4197.2	0.0779788	(AN4197.2) hypothetical protein
AN0345.2	0.0780229	(AN0345.2) hypothetical protein
AN8544.2	0.0780483	(AN8544.2) hypothetical protein
AN1968.2	0.0782556	(AN1968.2) hypothetical protein
AN3626.2	0.0785904	(AN3626.2) hypothetical protein	Phosphoribosylamino-imidazole-carboxylase (4.1.1.21)
AN7052.2	0.0787428	(AN7052.2) hypothetical protein
AN6787.2	0.0790114	(AN6787.2) hypothetical protein
AN3704.2	0.0790643	(AN3704.2) hypothetical protein
AN2479.2	0.0791713	(AN2479.2) hypothetical protein
AN1418.2	0.0793364	(AN1418.2) hypothetical protein
AN2300.2	0.0793735	(AN2300.2) hypothetical protein similar to AF071411_1 multidrug resistance protein MDR
AN1030.2	0.0793843	(AN1030.2) hypothetical protein
AN3162.2	0.0794088	(AN3162.2) hypothetical protein
AN2918.2	0.0794653	(AN2918.2) hypothetical protein
AN7026.2	0.0795042	(AN7026.2) hypothetical protein
AN8737.2	0.0795282	(AN8737.2) hypothetical protein similar to MSTA protein
AN9160.2	0.0795991	(AN9160.2) hypothetical protein
AN7378.2	0.0796973	(AN7378.2) hypothetical protein
AN2939.2	0.0800051	(AN2939.2) hypothetical protein
AN7085.2	0.0801062	(AN7085.2) hypothetical protein
AN4874.2	0.0802563	(AN4874.2) hypothetical protein
AN1121.2	0.0802881	(AN1121.2) hypothetical protein
AN2235.2	0.0803294	(AN2235.2) hypothetical protein
AN5861.2	0.0803576	(AN5861.2) hypothetical protein
AN3482.2	0.0804236	(AN3482.2) hypothetical protein
AN7665.2	0.0804295	(AN7665.2) hypothetical protein
AN6397.2	0.0804355	(AN6397.2) hypothetical protein
AN0351.2	0.0804811	(AN0351.2) hypothetical protein similar to AF228340_1 glycerol 3-phosphate dehydrogenase (NAD+)	Glycerol 3-phosphate dehydrogenase (NAD+ dependent) (1.1.1.8)
AN3509.2	0.0805302	(AN3509.2) hypothetical protein
AN2318.2	0.0805509	(AN2318.2) hypothetical protein
AN4550.2	0.0806134	(AN4550.2) hypothetical protein	Asn-tRNA synthetase (6.1.1.22)
AN3131.2	0.0806347	(AN3131.2) hypothetical protein
AN3776.2	0.080767	(AN3776.2) hypothetical protein
AN6196.2	0.0808119	(AN6196.2) hypothetical protein
AN9123.2	0.0808826	(AN9123.2) hypothetical protein
AN3489.2	0.0809621	(AN3489.2) hypothetical protein
AN5166.2	0.0809925	(AN5166.2) hypothetical protein	CDP-diacylglycerol synthetase (2.7.7.41)
AN0457.2	0.081197	(AN0457.2) hypothetical protein
AN8136.2	0.0812082	(AN8136.2) predicted protein
AN1840.2	0.0812239	(AN1840.2) hypothetical protein
AN8718.2	0.0812701	(AN8718.2) hypothetical protein
AN4446.2	0.0814189	(AN4446.2) hypothetical protein
AN8200.2	0.0815783	(AN8200.2) hypothetical protein
AN0978.2	0.0815947	(AN0978.2) hypothetical protein
AN2980.2	0.081631	(AN2980.2) hypothetical protein
AN0243.2	0.0817429	(AN0243.2) hypothetical protein
AN5535.2	0.0817555	(AN5535.2) hypothetical protein
AN9065.2	0.0818188	(AN9065.2) hypothetical protein
AN8575.2	0.0818481	(AN8575.2) hypothetical protein
AN6853.2	0.0819338	(AN6853.2) hypothetical protein
AN5078.2	0.0820578	(AN5078.2) hypothetical protein
AN7386.2	0.0820816	(AN7386.2) hypothetical protein
AN0393.2	0.0820967	(AN0393.2) hypothetical protein
AN4354.2	0.0821594	(AN4354.2) hypothetical protein
AN2666.2	0.0821975	(AN2666.2) hypothetical protein	D-Xylulose reductase (1.1.1.9); L-Iditol 2-dehydrogenase (1.1.1.14)
AN4404.2	0.0822493	(AN4404.2) hypothetical protein
AN7100.2	0.082382	(AN7100.2) hypothetical protein
AN3036.2	0.082442	(AN3036.2) hypothetical protein
AN0105.2	0.0825719	(AN0105.2) hypothetical protein
AN8641.2	0.0826289	(AN8641.2) hypothetical protein
AN5816.2	0.0826337	(AN5816.2) hypothetical protein
AN8311.2	0.0826749	(AN8311.2) hypothetical protein
AN8855.2	0.0826903	(AN8855.2) hypothetical protein
AN4039.2	0.0826918	(AN4039.2) hypothetical protein
AN1958.2	0.0827299	(AN1958.2) predicted protein
AN2180.2	0.0827395	(AN2180.2) hypothetical protein similar to hexokinase-like protein
AN5152.2	0.0827629	(AN5152.2) hypothetical protein
AN2743.2	0.0827835	(AN2743.2) hypothetical protein
AN5705.2	0.0828008	(AN5705.2) hypothetical protein
AN1598.2	0.0828483	(AN1598.2) hypothetical protein
AN2901.2	0.0828826	(AN2901.2) ARGI_EMENI Arginase	Arginase (3.5.3.1)
AN2518.2	0.0829448	(AN2518.2) hypothetical protein
AN8478.2	0.0829844	(AN8478.2) hypothetical protein
AN3582.2	0.0830752	(AN3582.2) hypothetical protein
AN1970.2	0.0832512	(AN1970.2) hypothetical protein
AN1204.2	0.0832932	(AN1204.2) hypothetical protein
AN0893.2	0.083294	(AN0893.2) hypothetical protein similar to AF123461_1 adenylosuccinate synthetase	Adenylosuccinate synthetase (6.3.4.4)
AN1166.2	0.0834233	(AN1166.2) hypothetical protein
AN4281.2	0.0834689	(AN4281.2) YPT1_NEUCR GTP-binding protein ypt1
AN7542.2	0.0836198	(AN7542.2) hypothetical protein
AN3000.2	0.0836379	(AN3000.2) predicted protein
AN1343.2	0.083734	(AN1343.2) hypothetical protein
AN7474.2	0.0837746	(AN7474.2) hypothetical protein
AN3723.2	0.083882	(AN3723.2) hypothetical protein
AN4422.2	0.0841339	(AN4422.2) hypothetical protein
AN2468.2	0.0842422	(AN2468.2) hypothetical protein
AN7341.2	0.0842943	(AN7341.2) hypothetical protein
AN0701.2	0.0844221	(AN0701.2) hypothetical protein
[truncated: 7,373 more rows]
