# Supplementary material for: Metabolic network driven analysis of genome-wide transcription data from Aspergillus nidulans
Source: Genome Biol. 2006 Nov 15;7(11):R108. doi: 10.1186/gb-2006-7-11-r108 (PMC1794588; doi:10.1186/gb-2006-7-11-r108)
Supplement: Additional data file 12 — Table S13 summarizes gene clusters identified by applying ClusterLustre to the genes that were found to be significantly changed in the ANOVA test. [file gb-2006-7-11-r108-S12.xls]

## Sheet: Table S13
Table S13 - Gene clusters identified by applying ClusterLustre to the genes that were found to be significantly changed in the ANOVA test.
ORF	Cluster	Gene description according to Aspergillus nidulans Database (Broad Institute, release 3.1)	Gene description according to metabolic reconstruction for Aspergillus nidulans
AN5860.2	1	(AN5860.2) hypothetical protein similar to monosaccharide transporter
AN8953.2	1	(AN8953.2) hypothetical protein similar to alpha-glucosidase B	alpha-Glucosidase (3.2.1.20)
AN6473.2	1	(AN6473.2) predicted protein
AN1631.2	1	(AN1631.2) hypothetical protein
AN6644.2	1	(AN6644.2) hypothetical protein
AN4170.2	1	(AN4170.2) hypothetical protein
AN8943.2	1	(AN8943.2) hypothetical protein
AN5129.2	1	(AN5129.2) HS70_TRIRU Heat shock 70 kDa protein
AN6643.2	1	(AN6643.2) hypothetical protein	Biotin synthase (2.8.1.6)
AN9340.2	1	(AN9340.2) TREA_EMENI Acid trehalase precursor (Alpha,alpha-trehalase) (Alpha,alpha-trehalose glucohydrolase)	alpha,alpha-Trehalase (3.2.1.28)
AN6645.2	1	(AN6645.2) hypothetical protein	8-Amino-7-oxononanoate synthase (2.3.1.47)
AN8928.2	1	(AN8928.2) hypothetical protein similar to T30566 ATP-binding cassette multidrug transport protein - Emericella nidulans
AN3058.2	1	(AN3058.2) conserved hypothetical protein	Glycine hydroxymethyltransferase (2.1.2.1)
AN9407.2	1	(AN9407.2) FAS2_PENPA Fatty acid synthase subunit alpha	B-Ketoacyl-ACP synthase (6.4.1.2/6.3.4.1/2.3.1.85/1.1.1.100/2.3.1.41/4.2.1.61)
AN9408.2	1	(AN9408.2) hypothetical protein similar to fatty acid synthase, beta subunit	Fatty-acyl-CoA synthase (4.2.1.61/1.3.1.9/2.3.1.38/2.3.1.39/3.1.2.14/2.3.1.86); 3-Hydroxypalmitoyl-[acyl-carrier-protein] dehydratase (4.2.1.61)
AN0310.2	1	(AN0310.2) hypothetical protein
AN2243.2	1	(AN2243.2) hypothetical protein	Aspartate-carbamoyltransferase (2.1.3.2)
AN2120.2	1	(AN2120.2) hypothetical protein
AN0601.2	1	(AN0601.2) hypothetical protein
AN6541.2	1	(AN6541.2) hypothetical protein	Phosphoribosylamine-glycine ligase (6.3.4.13); Phosphoribosylformylglycinamide cyclo-ligase (6.3.3.1)
AN1215.2	1	(AN1215.2) hypothetical protein
AN3481.2	1	(AN3481.2) hypothetical protein
AN0695.2	1	(AN0695.2) hypothetical protein
AN4865.2	1	(AN4865.2) hypothetical protein
AN6346.2	1	(AN6346.2) hypothetical protein	Dihydroxy acid dehydratase (4.2.1.9)
AN1045.2	1	(AN1045.2) hypothetical protein
AN0894.2	1	(AN0894.2) conserved hypothetical protein
AN8012.2	1	(AN8012.2) hypothetical protein	Prenyltransferase (2.5.1.1); Farnesyl diphosphate synthetase (2.5.1.10)
AN6708.2	1	(AN6708.2) hypothetical protein	Dihydrolipoamide S-acetyltransferase (2.3.1.12)
AN4233.2	1	(AN4233.2) hypothetical protein
AN1288.2	1	(AN1288.2) hypothetical protein
AN6993.2	1	(AN6993.2) hypothetical protein	Xanthine-guanine phosphoribosyltransferase (2.4.2.22); Hypoxanthine phosphoribosyltransferase (2.4.2.8)
AN4346.2	1	(AN4346.2) hypothetical protein
AN0565.2	1	(AN0565.2) hypothetical protein similar to PyrABCN	Carbamoyl-phophate synthetase (6.3.5.5); Aspartate-carbamoyltransferase (2.1.3.2)
AN3055.2	1	(AN3055.2) hypothetical protein
AN4616.2	1	(AN4616.2) hypothetical protein
AN0133.2	1	(AN0133.2) hypothetical protein
AN8274.2	1	(AN8274.2) hypothetical protein
AN6859.2	1	(AN6859.2) hypothetical protein
AN5999.2	1	(AN5999.2) conserved hypothetical protein	Aspartate-carbamoyltransferase (2.1.3.2)
AN7722.2	1	(AN7722.2) hypothetical protein	Amino-acid N-acetyltransferase (2.3.1.1); Glutamate N-acetyltransferase (2.3.1.35)
AN0461.2	1	(AN0461.2) hypothetical protein
AN3059.2	1	(AN3059.2) hypothetical protein similar to phosphoglyceromutase	Phosphoglycerate mutase (5.4.2.1)
AN1666.2	1	(AN1666.2) hypothetical protein
AN1319.2	1	(AN1319.2) hypothetical protein
AN5566.2	1	(AN5566.2) hypothetical protein	GMP synthase (glutamine-hydrolysing) (6.3.5.2)
AN2526.2	1	(AN2526.2) hypothetical protein	Ketol-acid reductoisomerase (1.1.1.86)
AN0946.2	1	(AN0946.2) hypothetical protein
AN6374.2	1	(AN6374.2) hypothetical protein
AN5865.2	1	(AN5865.2) hypothetical protein
AN8491.2	1	(AN8491.2) hypothetical protein
AN4049.2	1	(AN4049.2) hypothetical protein
AN6378.2	1	(AN6378.2) predicted protein
AN6126.2	1	(AN6126.2) hypothetical protein similar to T30568 acetyl-CoA carboxylase (EC 6.4.1.2) - Emericella nidulans	Acetyl-CoA carboxylase / Biotin carboxylase (6.4.1.2/6.3.4.14)
AN6209.2	1	(AN6209.2) hypothetical protein	5'-Phosphoribosyl-4-(N-succinocarboxamide)-5-aminoimidazole lyase (4.3.2.2)
AN3888.2	1	(AN3888.2) hypothetical protein
AN7105.2	1	(AN7105.2) hypothetical protein
AN3056.2	1	(AN3056.2) hypothetical protein
AN6006.2	1	(AN6006.2) hypothetical protein
AN2907.2	1	(AN2907.2) hypothetical protein
AN8121.2	1	(AN8121.2) hypothetical protein	5'-Phosphoribosylformyl glycinamidine synthetase (6.3.5.3)
AN7143.2	1	(AN7143.2) hypothetical protein
AN3455.2	1	(AN3455.2) hypothetical protein
AN5350.2	1	(AN5350.2) hypothetical protein
AN4430.2	1	(AN4430.2) hypothetical protein	Acetolactate synthase (4.1.3.18)
AN3933.2	1	(AN3933.2) hypothetical protein
AN7540.2	1	(AN7540.2) hypothetical protein
AN6550.2	1	(AN6550.2) hypothetical protein
AN1256.2	1	(AN1256.2) conserved hypothetical protein
AN6651.2	1	(AN6651.2) hypothetical protein
AN0745.2	1	(AN0745.2) hypothetical protein
AN7205.2	1	(AN7205.2) hypothetical protein
AN3167.2	1	(AN3167.2) hypothetical protein
AN3031.2	1	(AN3031.2) hypothetical protein	Threonine synthase (4.2.99.2)
AN5446.2	1	(AN5446.2) hypothetical protein
AN1752.2	1	(AN1752.2) hypothetical protein	Sulfite reductase (1.8.7.1)
AN8851.2	1	(AN8851.2) CBF5_EMENI Centromere/microtubule binding protein CBF5 (Centromere-binding factor 5) (Nucleolar protein CBF5)
AN5438.2	1	(AN5438.2) hypothetical protein
AN4771.2	1	(AN4771.2) hypothetical protein
AN4462.2	1	(AN4462.2) hypothetical protein similar to pyruvate carboxylase	Pyruvate carboxylase (6.4.1.1); Glutathione synthetase (6.3.2.3)
AN8824.2	1	(AN8824.2) hypothetical protein similar to A Chain A, Crystal Structure Of S.Cerevisiae Eif6
AN5931.2	1	(AN5931.2) hypothetical protein
AN2500.2	1	(AN2500.2) hypothetical protein
AN8577.2	1	(AN8577.2) hypothetical protein
AN5455.2	1	(AN5455.2) hypothetical protein
AN2932.2	1	(AN2932.2) hypothetical protein similar to EUKARYOTIC INITIATION FACTOR 4A (EIF-4A) (EIF4A)
AN6722.2	1	(AN6722.2) hypothetical protein
AN4401.2	1	(AN4401.2) hypothetical protein	Asparagine synthetase (6.3.5.4)
AN7600.2	1	(AN7600.2) hypothetical protein
AN4000.2	1	(AN4000.2) conserved hypothetical protein
AN0490.2	1	(AN0490.2) hypothetical protein	CTP synthase (6.3.4.2)
AN1235.2	1	(AN1235.2) hypothetical protein
AN4469.2	1	(AN4469.2) hypothetical protein
AN6902.2	1	(AN6902.2) hypothetical protein
AN5954.2	1	(AN5954.2) hypothetical protein
AN0247.2	1	(AN0247.2) hypothetical protein
AN7458.2	1	(AN7458.2) hypothetical protein
AN1354.2	1	(AN1354.2) hypothetical protein
AN3674.2	1	(AN3674.2) hypothetical protein
AN4774.2	1	(AN4774.2) hypothetical protein
AN6171.2	1	(AN6171.2) hypothetical protein
AN8247.2	1	(AN8247.2) hypothetical protein
AN4470.2	1	(AN4470.2) hypothetical protein
AN1983.2	1	(AN1983.2) hypothetical protein
AN0981.2	1	(AN0981.2) hypothetical protein
AN2185.2	1	(AN2185.2) hypothetical protein
AN2147.2	1	(AN2147.2) hypothetical protein
AN6565.2	1	(AN6565.2) hypothetical protein
AN0451.2	1	(AN0451.2) hypothetical protein	C-8 sterol isomerase (Unknown)
AN1367.2	1	(AN1367.2) hypothetical protein
AN4330.2	1	(AN4330.2) hypothetical protein
AN1904.2	1	(AN1904.2) conserved hypothetical protein
AN4135.2	1	(AN4135.2) hypothetical protein
AN0359.2	1	(AN0359.2) hypothetical protein
AN0092.2	1	(AN0092.2) hypothetical protein	HNRNP arginine N-methyltransferase (2.1.1.-)
AN6349.2	1	(AN6349.2) hypothetical protein
AN1561.2	1	(AN1561.2) hypothetical protein
AN1540.2	1	(AN1540.2) hypothetical protein
AN6561.2	1	(AN6561.2) hypothetical protein
AN3794.2	1	(AN3794.2) hypothetical protein
AN2933.2	1	(AN2933.2) hypothetical protein
AN0199.2	1	(AN0199.2) hypothetical protein
AN5340.2	1	(AN5340.2) hypothetical protein
AN4769.2	1	(AN4769.2) MET3_EMENI Sulfate adenylyltransferase (Sulfate adenylate transferase) (SAT) (ATP-sulfurylase)	ATP sulfurylase (2.7.7.4)
AN6780.2	1	(AN6780.2) hypothetical protein
AN9000.2	1	(AN9000.2) hypothetical protein
AN5602.2	1	(AN5602.2) hypothetical protein
AN8787.2	1	(AN8787.2) hypothetical protein
AN1795.2	1	(AN1795.2) hypothetical protein
AN5155.2	1	(AN5155.2) hypothetical protein
AN5257.2	1	(AN5257.2) hypothetical protein
AN4413.2	1	(AN4413.2) hypothetical protein
AN3176.2	1	(AN3176.2) hypothetical protein
AN4038.2	1	(AN4038.2) hypothetical protein
AN5886.2	1	(AN5886.2) hypothetical protein	Isopropylmalate isomerase (4.2.1.33)
AN8183.2	1	(AN8183.2) hypothetical protein
AN4748.2	1	(AN4748.2) hypothetical protein
AN9398.2	1	(AN9398.2) hypothetical protein
AN5033.2	1	(AN5033.2) hypothetical protein
AN6973.2	1	(AN6973.2) hypothetical protein	C-4 sterol methyl oxidase (1.14.13.72)
AN4262.2	1	(AN4262.2) hypothetical protein	alpha,alpha-Trehalose-phosphate synthase (UDP-forming) (2.4.1.15); Trehalose-phosphatase (3.1.3.12)
AN6334.2	1	(AN6334.2) hypothetical protein
AN6017.2	1	(AN6017.2) hypothetical protein
AN1474.2	1	(AN1474.2) hypothetical protein
AN4534.2	1	(AN4534.2) hypothetical protein
AN9409.2	1	(AN9409.2) hypothetical protein
AN4232.2	1	(AN4232.2) hypothetical protein
AN1366.2	1	(AN1366.2) hypothetical protein
AN1524.2	1	(AN1524.2) hypothetical protein	Methylenetetrahydrofolate dehydrogenase (NAD+) (1.5.1.15); Methylenetetrahydrofolate dehydrogenase (NADP+) (1.5.1.5)
AN3321.2	1	(AN3321.2) hypothetical protein
AN6363.2	1	(AN6363.2) hypothetical protein similar to extragenic suppressor of the bimD6 mutation
AN3134.2	1	(AN3134.2) conserved hypothetical protein
AN4560.2	1	(AN4560.2) hypothetical protein
AN1429.2	1	(AN1429.2) hypothetical protein
AN0820.2	1	(AN0820.2) predicted protein
AN3938.2	1	(AN3938.2) hypothetical protein
AN3411.2	1	(AN3411.2) hypothetical protein
AN0647.2	1	(AN0647.2) conserved hypothetical protein
AN3313.2	1	(AN3313.2) hypothetical protein	HNRNP arginine N-methyltransferase (2.1.1.-)
AN6200.2	1	(AN6200.2) hypothetical protein
AN4903.2	1	(AN4903.2) hypothetical protein
AN6698.2	1	(AN6698.2) hypothetical protein
AN3427.2	1	(AN3427.2) hypothetical protein
AN9433.2	1	(AN9433.2) predicted protein
AN8066.2	1	(AN8066.2) hypothetical protein
AN7350.2	1	(AN7350.2) hypothetical protein
AN3156.2	1	(AN3156.2) hypothetical protein
AN1751.2	1	(AN1751.2) hypothetical protein
AN5731.2	1	(AN5731.2) hypothetical protein	Chorismate synthase (4.6.1.4)
AN6266.2	1	(AN6266.2) hypothetical protein
AN2349.2	1	(AN2349.2) hypothetical protein similar to AF071410_1 ATP-binding cassette multidrug transport protein ATRC
AN2926.2	1	(AN2926.2) hypothetical protein
AN0753.2	1	(AN0753.2) hypothetical protein
AN6368.2	1	(AN6368.2) hypothetical protein	Arginyl-tRNA synthetase (6.1.1.19)
AN4192.2	1	(AN4192.2) hypothetical protein
AN1164.2	1	(AN1164.2) hypothetical protein
AN7526.2	1	(AN7526.2) hypothetical protein
AN8075.2	1	(AN8075.2) hypothetical protein	Deoxyhypusine synthase (1.5.99.6)
AN4581.2	1	(AN4581.2) hypothetical protein
AN0074.2	1	(AN0074.2) hypothetical protein
AN4868.2	1	(AN4868.2) hypothetical protein
AN2173.2	1	(AN2173.2) hypothetical protein
AN0502.2	1	(AN0502.2) hypothetical protein
AN5745.2	1	(AN5745.2) hypothetical protein
AN1949.2	1	(AN1949.2) hypothetical protein
AN7617.2	1	(AN7617.2) hypothetical protein
AN5685.2	1	(AN5685.2) hypothetical protein
AN8799.2	1	(AN8799.2) hypothetical protein
AN0308.2	1	(AN0308.2) hypothetical protein
AN6612.2	1	(AN6612.2) hypothetical protein
AN6060.2	1	(AN6060.2) hypothetical protein
AN6512.2	1	(AN6512.2) hypothetical protein
AN0421.2	1	(AN0421.2) hypothetical protein
AN6497.2	1	(AN6497.2) hypothetical protein
AN4751.2	1	(AN4751.2) hypothetical protein
AN4456.2	1	(AN4456.2) hypothetical protein
AN0907.2	1	(AN0907.2) RS22_KLUMA 40S RIBOSOMAL PROTEIN S22 (S15A) (YS24)
AN6714.2	1	(AN6714.2) hypothetical protein
AN4464.2	1	(AN4464.2) hypothetical protein	5-Aminoimidazole-4-carboxamide ribonucleotide (AICAR) transformylase (2.1.2.3); IMP cyclohydrolase (3.5.4.10)
AN1549.2	1	(AN1549.2) hypothetical protein
AN3348.2	1	(AN3348.2) hypothetical protein
AN5019.2	1	(AN5019.2) hypothetical protein
AN1122.2	1	(AN1122.2) hypothetical protein
AN2146.2	1	(AN2146.2) hypothetical protein
AN6510.2	1	(AN6510.2) hypothetical protein
AN3830.2	1	(AN3830.2) hypothetical protein	L-Serine dehydratase (4.2.1.16)
AN3944.2	1	(AN3944.2) hypothetical protein
AN5010.2	1	(AN5010.2) hypothetical protein
AN3882.2	1	(AN3882.2) hypothetical protein
AN4862.2	1	(AN4862.2) hypothetical protein
AN6912.2	1	(AN6912.2) hypothetical protein
AN8039.2	1	(AN8039.2) conserved hypothetical protein
AN2574.2	1	(AN2574.2) hypothetical protein
AN1434.2	1	(AN1434.2) hypothetical protein
AN1965.2	1	(AN1965.2) hypothetical protein	Ribose-phosphate pyrophosphokinase (2.7.6.1)
AN8253.2	1	(AN8253.2) hypothetical protein
AN6244.2	1	(AN6244.2) hypothetical protein
AN4372.2	1	(AN4372.2) hypothetical protein similar to endo-polygalacturonase B	Polygalacturonase (3.2.1.15)
AN5717.2	1	(AN5717.2) hypothetical protein
AN3745.2	1	(AN3745.2) hypothetical protein
AN0728.2	1	(AN0728.2) hypothetical protein
AN1750.2	1	(AN1750.2) hypothetical protein
AN2252.2	1	(AN2252.2) hypothetical protein
AN1484.2	1	(AN1484.2) hypothetical protein
AN5222.2	1	(AN5222.2) conserved hypothetical protein
AN6591.2	1	(AN6591.2) hypothetical protein
AN2190.2	1	(AN2190.2) hypothetical protein
AN8224.2	1	(AN8224.2) hypothetical protein
AN8500.2	1	(AN8500.2) hypothetical protein
AN5871.2	1	(AN5871.2) hypothetical protein
AN8135.2	1	(AN8135.2) hypothetical protein
AN5164.2	1	(AN5164.2) hypothetical protein
AN9125.2	1	(AN9125.2) hypothetical protein
AN5979.2	1	(AN5979.2) RS17_NEUCR 40S ribosomal protein S17 (CRP3)
AN5957.2	1	(AN5957.2) hypothetical protein	Branched chain amino acid aminotransferase (2.6.1.42)
AN0818.2	1	(AN0818.2) hypothetical protein
AN1856.2	1	(AN1856.2) hypothetical protein
AN0951.2	1	(AN0951.2) hypothetical protein
AN0833.2	1	(AN0833.2) hypothetical protein
AN8137.2	1	(AN8137.2) predicted protein
AN8833.2	1	(AN8833.2) hypothetical protein
AN3132.2	1	(AN3132.2) hypothetical protein
AN5875.2	1	(AN5875.2) hypothetical protein
AN1747.2	1	(AN1747.2) hypothetical protein
AN1913.2	1	(AN1913.2) hypothetical protein	Lysyl-tRNA synthetase (6.1.1.6)
AN4471.2	1	(AN4471.2) hypothetical protein
AN3702.2	1	(AN3702.2) hypothetical protein
AN2149.2	1	(AN2149.2) conserved hypothetical protein
AN6558.2	1	(AN6558.2) hypothetical protein
AN0984.2	1	(AN0984.2) hypothetical protein
AN8730.2	1	(AN8730.2) hypothetical protein
AN6556.2	1	(AN6556.2) hypothetical protein
AN0906.2	1	(AN0906.2) hypothetical protein
AN5262.2	1	(AN5262.2) hypothetical protein
AN0237.2	1	(AN0237.2) hypothetical protein
AN5130.2	1	(AN5130.2) hypothetical protein
AN8128.2	1	(AN8128.2) predicted protein
AN2983.2	1	(AN2983.2) hypothetical protein
AN7554.2	1	(AN7554.2) hypothetical protein
AN4065.2	1	(AN4065.2) hypothetical protein
AN0812.2	1	(AN0812.2) hypothetical protein
AN5053.2	1	(AN5053.2) predicted protein
AN4460.2	1	(AN4460.2) hypothetical protein
AN3865.2	1	(AN3865.2) hypothetical protein
AN2992.2	1	(AN2992.2) hypothetical protein
AN6934.2	1	(AN6934.2) hypothetical protein
AN7170.2	1	(AN7170.2) hypothetical protein
AN6310.2	1	(AN6310.2) hypothetical protein
AN0084.2	1	(AN0084.2) hypothetical protein
AN4648.2	1	(AN4648.2) hypothetical protein
AN2205.2	1	(AN2205.2) hypothetical protein
AN0141.2	1	(AN0141.2) hypothetical protein
AN5789.2	1	(AN5789.2) hypothetical protein
AN0589.2	1	(AN0589.2) hypothetical protein
AN5558.2	1	(AN5558.2) hypothetical protein similar to alkaline protease
AN9116.2	1	(AN9116.2) hypothetical protein
AN0641.2	1	(AN0641.2) hypothetical protein
AN2258.2	1	(AN2258.2) hypothetical protein
AN2294.2	1	(AN2294.2) conserved hypothetical protein
AN6897.2	1	(AN6897.2) hypothetical protein
AN2436.2	2	(AN2436.2) ACL1_NEUCR Probable ATP-citrate synthase subunit 1 (ATP-citrate (pro-S-)-lyase 1) (Citrate cleavage enzyme subunit 1)	ATP:citrate oxaloacetate-lyase ((pro-3S)-CH2COO- ->acetyl-CoA) (ATP-dephosphorylating) (4.1.3.8)
AN2435.2	2	(AN2435.2) conserved hypothetical protein	ATP:citrate oxaloacetate-lyase ((pro-3S)-CH2COO- ->acetyl-CoA) (ATP-dephosphorylating) (4.1.3.8)
AN5210.2	2	(AN5210.2) KPYK_EMENI Pyruvate kinase (PK)	Pyruvate kinase (2.7.1.40)
AN0941.2	2	(AN0941.2) hypothetical protein	alpha-Glucosidase (3.2.1.20)
AN2981.2	2	(AN2981.2) G6PD_EMENI Glucose-6-phosphate 1-dehydrogenase (G6PD)	Glucose 6-phosphate 1-dehydrogenase (1.1.1.49)
AN0688.2	2	(AN0688.2) hypothetical protein similar to transketolase	Transketolase (2.2.1.1); Dihydroxyacetone synthase (2.2.1.3)
AN1797.2	2	(AN1797.2) hypothetical protein
AN5444.2	2	(AN5444.2) hypothetical protein	Tryptophan synthetase (4.2.1.20)
AN3954.2	2	(AN3954.2) hypothetical protein similar to 6-phosphogluconate dehydrogenase	Phosphogluconate dehydrogenase (decarboxylating) (1.1.1.44)
AN9001.2	2	(AN9001.2) hypothetical protein
AN4025.2	2	(AN4025.2) hypothetical protein
AN7710.2	2	(AN7710.2) hypothetical protein
AN5591.2	2	(AN5591.2) hypothetical protein
AN6669.2	2	(AN6669.2) hypothetical protein similar to MSTA protein
AN3223.2	2	(AN3223.2) K6PF_ASPNG 6-phosphofructokinase (Phosphofructokinase) (Phosphohexokinase) (6PF-1-K)	6-Phosphofructokinase (2.7.1.11)
AN0667.2	2	(AN0667.2) MANA_EMENI Mannose-6-phosphate isomerase (Phosphomannose isomerase) (PMI) (Phosphohexomutase)	Mannose-6-phosphate isomerase (5.3.1.8)
AN6075.2	2	(AN6075.2) hypothetical protein
AN0240.2	2	(AN0240.2) conserved hypothetical protein	Transaldolase (2.2.1.2)
AN1814.2	2	(AN1814.2) predicted protein
AN2385.2	2	(AN2385.2) hypothetical protein
AN2017.2	2	(AN2017.2) hypothetical protein similar to AF208225_2 alpha-glucosidase AgdA	alpha-Glucosidase (3.2.1.20)
AN2951.2	2	(AN2951.2) hypothetical protein	UDPglucose 4-epimerase (5.1.3.2)
AN8689.2	2	(AN8689.2) HXKG_ASPNG GLUCOKINASE (GLUCOSE KINASE) (GLK)	Hexokinase (2.7.1.1); Glucokinase (2.7.1.2)
AN0054.2	2	(AN0054.2) hypothetical protein similar to adenylate-forming enzyme
AN4438.2	2	(AN4438.2) hypothetical protein
AN9403.2	2	(AN9403.2) hypothetical protein	Pyruvate dehydrogenase (lipoamide) (1.2.4.1)
AN7459.2	2	(AN7459.2) hypothetical protein similar to hexokinase	Hexokinase (2.7.1.1); Glucokinase (2.7.1.2)
AN2547.2	2	(AN2547.2) hypothetical protein
AN1794.2	2	(AN1794.2) hypothetical protein
AN5111.2	2	(AN5111.2) hypothetical protein
AN5012.2	2	(AN5012.2) hypothetical protein
AN5353.2	2	(AN5353.2) hypothetical protein
AN7727.2	2	(AN7727.2) hypothetical protein
AN1409.2	2	(AN1409.2) hypothetical protein	Acetyl-CoA C-acetyltransferase (2.3.1.9)
AN5547.2	2	(AN5547.2) hypothetical protein
AN7588.2	2	(AN7588.2) hypothetical protein	Ribulose-phosphate 3-epimerase (5.1.3.1)
AN5162.2	2	(AN5162.2) hypothetical protein	Pyruvate dehydrogenase (lipoamide) (1.2.4.1)
AN4938.2	2	(AN4938.2) hypothetical protein
AN0495.2	2	(AN0495.2) hypothetical protein
AN3520.2	2	(AN3520.2) hypothetical protein
AN7460.2	2	(AN7460.2) predicted protein
AN5028.2	2	(AN5028.2) hypothetical protein
AN2016.2	2	(AN2016.2) hypothetical protein similar to amyR
AN6460.2	2	(AN6460.2) hypothetical protein
AN3357.2	2	(AN3357.2) hypothetical protein
AN5410.2	2	(AN5410.2) predicted protein
AN1805.2	2	(AN1805.2) hypothetical protein
AN3229.2	2	(AN3229.2) hypothetical protein
AN3524.2	2	(AN3524.2) hypothetical protein	Galactose 1-dehydrogenase (1.1.1.48)
AN2545.2	2	(AN2545.2) hypothetical protein
AN8790.2	2	(AN8790.2) hypothetical protein similar to D-xylulose kinase	Xylulokinase (2.7.1.17)
AN7860.2	2	(AN7860.2) hypothetical protein
AN0386.2	2	(AN0386.2) hypothetical protein
AN8269.2	2	(AN8269.2) HS90_PODAN HEAT SHOCK PROTEIN 90 HOMOLOG (SUPPRESSOR OF VEGETATIVE INCOMPATIBILITY MOD-E)
AN2578.2	2	(AN2578.2) hypothetical protein
AN2208.2	2	(AN2208.2) hypothetical protein	Galactose 1-dehydrogenase (1.1.1.48)
AN0423.2	2	(AN0423.2) hypothetical protein similar to AF219625_1 D-xylose reductase	D-Lactaldehyde dehydrogenase (1.1.1.78); Aldehyde reductase (NADP+) (1.1.1.21)
AN5552.2	2	(AN5552.2) hypothetical protein
AN8170.2	2	(AN8170.2) hypothetical protein
AN6700.2	2	(AN6700.2) hypothetical protein
AN8369.2	2	(AN8369.2) hypothetical protein
AN5482.2	2	(AN5482.2) RAN_BRUMA GTP-binding nuclear protein RAN/TC4
AN2210.2	2	(AN2210.2) conserved hypothetical protein
AN8298.2	2	(AN8298.2) hypothetical protein
AN3846.2	2	(AN3846.2) hypothetical protein	Ornithine decarboxylase (4.1.1.17)
AN2964.2	2	(AN2964.2) hypothetical protein
AN2989.2	2	(AN2989.2) hypothetical protein
AN1047.2	2	(AN1047.2) hypothetical protein
AN7214.2	2	(AN7214.2) hypothetical protein
AN0354.2	2	(AN0354.2) hypothetical protein similar to AF283009_1 phe-inhibited DAHP synthase	3-Deoxy-D-arabino-heptulosonate 7-phosphate (2.5.1.54)
AN2701.2	2	(AN2701.2) hypothetical protein
AN5429.2	2	(AN5429.2) hypothetical protein
AN3717.2	2	(AN3717.2) hypothetical protein
AN6330.2	2	(AN6330.2) EF2_NEUCR Elongation factor 2 (EF-2) (Colonial temperature-sensitive 3)
AN3769.2	2	(AN3769.2) hypothetical protein
AN2592.2	2	(AN2592.2) hypothetical protein
AN6688.2	2	(AN6688.2) hypothetical protein similar to septin B
AN4198.2	2	(AN4198.2) hypothetical protein
AN9506.2	2	(AN9506.2) hypothetical protein
AN8495.2	2	(AN8495.2) hypothetical protein
AN6589.2	2	(AN6589.2) hypothetical protein
AN3226.2	2	(AN3226.2) hypothetical protein
AN4923.2	2	(AN4923.2) hypothetical protein	3-Hydroxy-3-methylglutaryl coenzyme A synthase (4.1.3.5)
AN0473.2	2	(AN0473.2) hypothetical protein
AN0578.2	2	(AN0578.2) hypothetical protein
AN2142.2	2	(AN2142.2) hypothetical protein similar to AF465210_1 karyopherin alpha
AN6563.2	2	(AN6563.2) hypothetical protein
AN9339.2	2	(AN9339.2) CATB_EMENI Catalase B	Catalase (1.11.1.6)
AN4524.2	2	(AN4524.2) hypothetical protein
AN4443.2	2	(AN4443.2) hypothetical protein similar to AF275676_1 cobalamin-independent methionine synthase	Vitamin B12-(cobalamin)-independent methionine synthase (2.1.1.14); Methionine synthase (2.1.1.13)
AN4687.2	2	(AN4687.2) hypothetical protein
AN5918.2	2	(AN5918.2) hypothetical protein similar to AF316033_1 catalase C	Catalase (1.11.1.6)
AN6052.2	2	(AN6052.2) hypothetical protein
AN6503.2	2	(AN6503.2) hypothetical protein
AN0135.2	2	(AN0135.2) hypothetical protein
AN4077.2	2	(AN4077.2) hypothetical protein
AN5523.2	2	(AN5523.2) TPS1_EMENI Alpha,alpha-trehalose-phosphate synthase [UDP-forming] (Trehalose-6-phosphate synthase) (UDP-glucose-glucosephosphate glucosyltransferase)	alpha,alpha-Trehalose-phosphate synthase (UDP-forming) (2.4.1.15)
AN9354.2	2	(AN9354.2) hypothetical protein
AN5895.2	2	(AN5895.2) hypothetical protein
AN3310.2	2	(AN3310.2) hypothetical protein
AN2913.2	2	(AN2913.2) hypothetical protein
AN4414.2	2	(AN4414.2) hypothetical protein	Diphosphomevalonate decarboxylase (4.1.1.33)
AN6508.2	2	(AN6508.2) conserved hypothetical protein
AN4888.2	2	(AN4888.2) DCPY_EMENI Pyruvate decarboxylase	Pyruvate decarboxylase (4.1.1.1); Phenylpyruvate decarboxylase (4.1.1.43)
AN9083.2	2	(AN9083.2) hypothetical protein	Adenine phosphoribosyltransferase (2.4.2.7)
AN0687.2	2	(AN0687.2) SPEE_NEUCR Spermidine synthase (Putrescine aminopropyltransferase) (SPDSY)	Putrescine aminopropyltransferase (2.5.1.16); Spermine synthase (2.5.1.22)
AN5840.2	2	(AN5840.2) hypothetical protein
AN8368.2	2	(AN8368.2) hypothetical protein
AN8866.2	2	(AN8866.2) hypothetical protein	Phosphoglycerate dehydrogenase (1.1.1.95)
AN3153.2	2	(AN3153.2) hypothetical protein
AN8853.2	2	(AN8853.2) ERF1_PODAN Eukaryotic peptide chain release factor subunit 1 (eRF1) (Eukaryotic release factor 1)
AN5330.2	2	(AN5330.2) hypothetical protein
AN0759.2	2	(AN0759.2) hypothetical protein
AN4042.2	2	(AN4042.2) hypothetical protein	C-22 sterol desaturase (1.14.14.-)
AN8609.2	2	(AN8609.2) hypothetical protein
AN7690.2	2	(AN7690.2) predicted protein
AN4026.2	2	(AN4026.2) predicted protein
AN1964.2	2	(AN1964.2) hypothetical protein
AN3345.2	2	(AN3345.2) hypothetical protein
AN4163.2	2	(AN4163.2) GBLP_NEUCR Guanine nucleotide-binding protein beta subunit-like protein (Cross-pathway control WD-repeat protein cpc-2)
AN9090.2	2	(AN9090.2) hypothetical protein
AN6009.2	2	(AN6009.2) hypothetical protein
AN5428.2	2	(AN5428.2) hypothetical protein
AN8819.2	2	(AN8819.2) hypothetical protein	L-Xylulose reductase (1.1.1.10); Mannitol 2-dehydrogenase (NADP+) (1.1.1.138)
AN8722.2	2	(AN8722.2) hypothetical protein
AN5278.2	2	(AN5278.2) hypothetical protein
AN1162.2	2	(AN1162.2) hypothetical protein
AN0229.2	2	(AN0229.2) hypothetical protein
AN1599.2	2	(AN1599.2) hypothetical protein
AN5992.2	2	(AN5992.2) hypothetical protein
AN4546.2	2	(AN4546.2) hypothetical protein
AN8856.2	2	(AN8856.2) hypothetical protein
AN5820.2	2	(AN5820.2) hypothetical protein	Cysteine synthase (2.5.1.47); Cystathionine beta-synthase (4.2.1.22)
AN5057.2	2	(AN5057.2) hypothetical protein
AN4060.2	2	(AN4060.2) RS19_EMENI 40S RIBOSOMAL PROTEIN S19 (S16)
AN7146.2	2	(AN7146.2) hypothetical protein	S-adenosyl-methionine delta-24-sterol-C-methyltransferase (2.1.1.41)
AN7299.2	2	(AN7299.2) hypothetical protein
AN2448.2	2	(AN2448.2) predicted protein
AN5702.2	2	(AN5702.2) hypothetical protein
AN1222.2	2	(AN1222.2) METK_NEUCR S-adenosylmethionine synthetase (Methionine adenosyltransferase) (AdoMet synthetase)	S-Adenosylmethionine synthetase (2.5.1.6)
AN0259.2	2	(AN0259.2) hypothetical protein	Adenylate kinase (2.7.4.3)
AN6231.2	2	(AN6231.2) hypothetical protein similar to AF207903_2 bifunctional tryptophan synthase TRPB	Tryptophan synthetase (4.2.1.20)
AN9069.2	2	(AN9069.2) hypothetical protein
AN2079.2	2	(AN2079.2) hypothetical protein
AN8176.2	2	(AN8176.2) hypothetical protein
AN8843.2	2	(AN8843.2) hypothetical protein	Homoserine kinase (2.7.1.39)
AN2815.2	3	(AN2815.2) hypothetical protein	Mannitol 2-dehydrogenase (1.1.1.67)
AN6277.2	3	(AN6277.2) hypothetical protein
AN2867.2	3	(AN2867.2) PGMU_EMENI Phosphoglucomutase (Glucose phosphomutase) (PGM)	Phosphoglucomutase (5.4.2.2)
AN4394.2	3	(AN4394.2) predicted protein
AN4575.2	3	(AN4575.2) hypothetical protein
AN7436.2	3	(AN7436.2) hypothetical protein
AN0860.2	3	(AN0860.2) hypothetical protein
AN8602.2	3	(AN8602.2) hypothetical protein
AN6037.2	3	(AN6037.2) G6PI_ASPOR Glucose-6-phosphate isomerase (GPI) (Phosphoglucose isomerase) (PGI) (Phosphohexose isomerase) (PHI)	Glucose-6-phosphate isomerase (5.3.1.9)
AN9148.2	3	(AN9148.2) conserved hypothetical protein	UTP-glucose-1-phosphate uridylyltransferase (2.7.7.9)
AN6470.2	3	(AN6470.2) hypothetical protein
AN7657.2	3	(AN7657.2) hypothetical protein
AN7950.2	3	(AN7950.2) hypothetical protein
AN2761.2	3	(AN2761.2) UBC1_COLGL Ubiquitin-conjugating enzyme E2-16 kDa (Ubiquitin-protein ligase) (Ubiquitin carrier protein) (Colletotrichum hard-surface-induced protein 1)
AN7193.2	3	(AN7193.2) hypothetical protein	Glycerol dehydrogenase (1.1.1.72); Aldehyde reductase (NADP+) (1.1.1.21)
AN7443.2	3	(AN7443.2) hypothetical protein
AN2548.2	3	(AN2548.2) hypothetical protein
AN1812.2	3	(AN1812.2) hypothetical protein similar to AF361222_1 JUN-like bZIP transcription factor
AN3179.2	3	(AN3179.2) hypothetical protein
AN6050.2	3	(AN6050.2) hypothetical protein
AN3795.2	3	(AN3795.2) hypothetical protein
AN2015.2	3	(AN2015.2) hypothetical protein
AN5437.2	3	(AN5437.2) hypothetical protein
AN6697.2	3	(AN6697.2) hypothetical protein
AN4276.2	3	(AN4276.2) hypothetical protein
AN4390.2	3	(AN4390.2) hypothetical protein
AN3925.2	3	(AN3925.2) hypothetical protein
AN5682.2	3	(AN5682.2) hypothetical protein
AN0942.2	3	(AN0942.2) hypothetical protein	L-Arabinitol 4-dehydrogenase (1.1.1.12)
AN2549.2	3	(AN2549.2) hypothetical protein
AN4859.2	3	(AN4859.2) hypothetical protein similar to plasma membrane H(+)ATPase	Plasma membrane ATPase 1 (3.6.3.6)
AN0733.2	3	(AN0733.2) H3_EMENI Histone H3
AN7594.2	3	(AN7594.2) hypothetical protein
AN8670.2	3	(AN8670.2) hypothetical protein
AN3675.2	3	(AN3675.2) hypothetical protein similar to CPCA
AN6588.2	3	(AN6588.2) hypothetical protein
AN5834.2	3	(AN5834.2) hypothetical protein
AN3729.2	3	(AN3729.2) hypothetical protein similar to 1,3-beta-D-glucan synthase catalytic subunit	1,3-beta-Glucan synthase (2.4.1.34)
AN3180.2	3	(AN3180.2) hypothetical protein
AN0210.2	3	(AN0210.2) hypothetical protein
AN8781.2	3	(AN8781.2) hypothetical protein
AN4654.2	3	(AN4654.2) predicted protein
AN4674.2	3	(AN4674.2) hypothetical protein
AN0734.2	3	(AN0734.2) H4_NEUCR Histone H4
AN9071.2	3	(AN9071.2) hypothetical protein
AN3730.2	3	(AN3730.2) hypothetical protein
AN3113.2	3	(AN3113.2) hypothetical protein
AN1719.2	3	(AN1719.2) hypothetical protein
AN3606.2	3	(AN3606.2) hypothetical protein
AN3592.2	3	(AN3592.2) hypothetical protein similar to calnexin
AN2279.2	3	(AN2279.2) hypothetical protein
AN1601.2	3	(AN1601.2) hypothetical protein	O-Methylsterigmatocystin oxidoreductase (1.14.1.-)
AN1718.2	3	(AN1718.2) predicted protein
AN3739.2	3	(AN3739.2) hypothetical protein
AN1716.2	3	(AN1716.2) hypothetical protein
AN4906.2	3	(AN4906.2) hypothetical protein
AN7570.2	3	(AN7570.2) TBA2_EMENI TUBULIN ALPHA-2 CHAIN
AN0684.2	3	(AN0684.2) hypothetical protein
AN6423.2	3	(AN6423.2) hypothetical protein
AN7721.2	3	(AN7721.2) conserved hypothetical protein
AN2043.2	3	(AN2043.2) hypothetical protein
AN1052.2	3	(AN1052.2) hypothetical protein similar to velvet A
AN8567.2	3	(AN8567.2) hypothetical protein
AN7395.2	3	(AN7395.2) hypothetical protein
AN6624.2	3	(AN6624.2) hypothetical protein
AN5172.2	3	(AN5172.2) predicted protein
AN7101.2	3	(AN7101.2) hypothetical protein
AN5666.2	3	(AN5666.2) hypothetical protein
AN3468.2	3	(AN3468.2) H2A_EMENI Histone H2A
AN2582.2	3	(AN2582.2) hypothetical protein
AN0271.2	3	(AN0271.2) hypothetical protein	dUTP pyrophosphatase (3.6.1.23)
AN5105.2	3	(AN5105.2) hypothetical protein similar to dolichyl-phosphate-mannose:protein mannosyltransferase
AN4784.2	3	(AN4784.2) hypothetical protein
AN2290.2	3	(AN2290.2) STEA_EMENI Transcription factor SteA
AN0067.2	3	(AN0067.2) hypothetical protein similar to ribonucleotide reductase	Ribonucleoside-triphosphate reductase (1.17.4.2)
AN2954.2	3	(AN2954.2) hypothetical protein
AN8074.2	3	(AN8074.2) hypothetical protein
AN8010.2	3	(AN8010.2) GYS_NEUCR Glycogen [starch] synthase	Glycogen (starch) synthase (2.4.1.11)
AN2009.2	3	(AN2009.2) hypothetical protein similar to AF467710_1 RfeB
AN9397.2	3	(AN9397.2) hypothetical protein similar to transcription factor
AN5821.2	3	(AN5821.2) hypothetical protein
AN5357.2	3	(AN5357.2) hypothetical protein
AN2044.2	3	(AN2044.2) hypothetical protein
AN0213.2	3	(AN0213.2) hypothetical protein
AN9402.2	3	(AN9402.2) hypothetical protein
AN8233.2	3	(AN8233.2) hypothetical protein
AN2765.2	3	(AN2765.2) H1_EMENI Histone H1
AN4988.2	3	(AN4988.2) hypothetical protein
AN6838.2	3	(AN6838.2) TBB2_EMENI TUBULIN BETA-2 CHAIN
AN8683.2	3	(AN8683.2) hypothetical protein
AN1606.2	3	(AN1606.2) hypothetical protein
AN6862.2	3	(AN6862.2) hypothetical protein
AN4379.2	3	(AN4379.2) hypothetical protein
AN9058.2	3	(AN9058.2) hypothetical protein
AN4196.2	3	(AN4196.2) hypothetical protein
AN1725.2	3	(AN1725.2) hypothetical protein
AN0471.2	3	(AN0471.2) hypothetical protein
AN4680.2	3	(AN4680.2) hypothetical protein similar to AF467715_1 RfeG
AN1194.2	3	(AN1194.2) KAPS_EMENI Adenylylsulfate kinase (APS kinase) (Adenosine-5''phosphosulfate kinase) (ATP adenosine-5''-phosphosulfate 3''-phosphotransferase)	Adenylylsulfate kinase (2.7.1.25)
AN6172.2	3	(AN6172.2) hypothetical protein
AN4195.2	3	(AN4195.2) hypothetical protein
AN9289.2	3	(AN9289.2) hypothetical protein
AN1673.2	3	(AN1673.2) hypothetical protein
AN1459.2	3	(AN1459.2) hypothetical protein
AN8969.2	3	(AN8969.2) hypothetical protein
AN3928.2	3	(AN3928.2) THI4_ASPOR Thiazole biosynthetic enzyme, mitochondrial precursor
AN1370.2	3	(AN1370.2) hypothetical protein
AN6369.2	3	(AN6369.2) hypothetical protein
AN3361.2	3	(AN3361.2) hypothetical protein
AN4190.2	3	(AN4190.2) hypothetical protein
AN7654.2	3	(AN7654.2) hypothetical protein
AN0282.2	3	(AN0282.2) predicted protein
AN6856.2	3	(AN6856.2) hypothetical protein
AN0299.2	3	(AN0299.2) hypothetical protein
AN5209.2	3	(AN5209.2) hypothetical protein
AN3648.2	3	(AN3648.2) CG21_EMENI G2/mitotic-specific cyclin B
AN4873.2	3	(AN4873.2) hypothetical protein
AN2597.2	3	(AN2597.2) hypothetical protein
AN4467.2	3	(AN4467.2) hypothetical protein similar to cyclophilin B; CYPB
AN0129.2	3	(AN0129.2) hypothetical protein
AN4501.2	3	(AN4501.2) 1433_TRIHA 14-3-3 PROTEIN HOMOLOG (TH1433)
AN7254.2	3	(AN7254.2) hypothetical protein similar to Cdc48p
AN8047.2	3	(AN8047.2) hypothetical protein
AN3787.2	3	(AN3787.2) hypothetical protein
AN5740.2	3	(AN5740.2) hypothetical protein similar to AF338871_1 rho GTPase; RhoA
AN4891.2	3	(AN4891.2) hypothetical protein
AN8580.2	3	(AN8580.2) predicted protein
AN5400.2	3	(AN5400.2) hypothetical protein
AN2277.2	3	(AN2277.2) hypothetical protein
AN2062.2	3	(AN2062.2) GR78_NEUCR 78 KDA GLUCOSE-REGULATED PROTEIN HOMOLOG PRECURSOR (GRP 78) (IMMUNOGLOBULIN HEAVY CHAIN BINDING PROTEIN HOMOLOG) (BIP)
AN4234.2	3	(AN4234.2) hypothetical protein	Phosphoacetylglucosamine mutase (5.4.2.3)
AN1189.2	3	(AN1189.2) hypothetical protein	Potassium-transporting ATPase (3.6.3.10)
AN5744.2	3	(AN5744.2) hypothetical protein similar to 14-3-3-like protein
AN4082.2	3	(AN4082.2) hypothetical protein
AN0269.2	3	(AN0269.2) hypothetical protein
AN0316.2	3	(AN0316.2) TBA1_EMENI TUBULIN ALPHA-1 CHAIN
AN9444.2	3	(AN9444.2) hypothetical protein
AN7426.2	3	(AN7426.2) hypothetical protein
AN0340.2	3	(AN0340.2) hypothetical protein
AN6592.2	3	(AN6592.2) hypothetical protein
AN3616.2	3	(AN3616.2) predicted protein
AN5168.2	3	(AN5168.2) hypothetical protein
AN9489.2	3	(AN9489.2) hypothetical protein
AN1126.2	3	(AN1126.2) ARF_AJECA ADP-RIBOSYLATION FACTOR
AN2305.2	3	(AN2305.2) hypothetical protein
AN4076.2	3	(AN4076.2) hypothetical protein
AN4574.2	3	(AN4574.2) hypothetical protein
AN6413.2	3	(AN6413.2) hypothetical protein
AN4836.2	3	(AN4836.2) hypothetical protein
AN3469.2	3	(AN3469.2) H2B_EMENI Histone H2B
AN1948.2	3	(AN1948.2) hypothetical protein
AN5687.2	3	(AN5687.2) hypothetical protein
AN6269.2	3	(AN6269.2) hypothetical protein
AN3366.2	3	(AN3366.2) hypothetical protein
AN7484.2	3	(AN7484.2) hypothetical protein
AN2522.2	3	(AN2522.2) hypothetical protein
AN3703.2	3	(AN3703.2) hypothetical protein
AN4840.2	3	(AN4840.2) hypothetical protein
AN4544.2	3	(AN4544.2) hypothetical protein
AN3053.2	3	(AN3053.2) hypothetical protein
AN8688.2	3	(AN8688.2) predicted protein
AN0438.2	3	(AN0438.2) hypothetical protein
AN0311.2	3	(AN0311.2) hypothetical protein
AN4182.2	3	(AN4182.2) CDC2_EMENI Cell division control protein 2 (Cyclin-dependent protein kinase)
AN4112.2	3	(AN4112.2) hypothetical protein
AN0865.2	3	(AN0865.2) hypothetical protein
AN6046.2	3	(AN6046.2) hypothetical protein
AN6317.2	3	(AN6317.2) hypothetical protein similar to AF429307_1 chitin synthase	Chitin synthase (2.4.1.16)
AN2013.2	3	(AN2013.2) hypothetical protein
AN1378.2	3	(AN1378.2) hypothetical protein
AN4976.2	3	(AN4976.2) TF22_MAIZE Transcription initiation factor TFIID-2 (TATA-box factor 2) (TATA sequence-binding protein 2) (TBP-2)
AN0453.2	3	(AN0453.2) hypothetical protein similar to cyclin
AN7138.2	3	(AN7138.2) hypothetical protein
AN2885.2	3	(AN2885.2) hypothetical protein
AN5822.2	3	(AN5822.2) conserved hypothetical protein
AN0260.2	3	(AN0260.2) hypothetical protein
AN4085.2	3	(AN4085.2) hypothetical protein
AN4950.2	3	(AN4950.2) hypothetical protein
AN1438.2	3	(AN1438.2) hypothetical protein
AN5268.2	3	(AN5268.2) hypothetical protein
AN6689.2	3	(AN6689.2) hypothetical protein
AN6299.2	3	(AN6299.2) hypothetical protein
AN1088.2	3	(AN1088.2) hypothetical protein
AN8267.2	3	(AN8267.2) hypothetical protein
AN1160.2	4	(AN1160.2) hypothetical protein
AN1396.2	4	(AN1396.2) hypothetical protein	Glycerol 3-phosphate dehydrogenase (FAD dependent) (1.1.99.5)
AN8803.2	4	(AN8803.2) RODL_EMENI RODLET PROTEIN PRECURSOR
AN9121.2	4	(AN9121.2) hypothetical protein similar to ESDC
AN4722.2	4	(AN4722.2) hypothetical protein
AN6660.2	4	(AN6660.2) predicted protein
AN2425.2	4	(AN2425.2) hypothetical protein
AN7148.2	4	(AN7148.2) hypothetical protein
AN9380.2	4	(AN9380.2) hypothetical protein
AN2941.2	4	(AN2941.2) hypothetical protein
AN8890.2	4	(AN8890.2) hypothetical protein
AN9450.2	4	(AN9450.2) hypothetical protein
AN5762.2	4	(AN5762.2) hypothetical protein
AN5993.2	4	(AN5993.2) hypothetical protein
AN0493.2	4	(AN0493.2) hypothetical protein
AN3203.2	4	(AN3203.2) hypothetical protein
AN2000.2	4	(AN2000.2) hypothetical protein similar to UBI4 locus contains five-six tandem, in-frame copies of ubiquitin protein coding sequence (depending on strain background)(PMID:6095120, 3038523)transcription of UBI4 is induced in response to several stress conditions; Ubi4p [Saccharomyces cerevisi
AN5589.2	4	(AN5589.2) hypothetical protein	Glycerol kinase (2.7.1.30)
AN9285.2	4	(AN9285.2) hypothetical protein
AN1015.2	4	(AN1015.2) hypothetical protein similar to glycogen phosphorylase 1; possible glycogen phosphorylase	Phosphorylase (2.4.1.1)
AN1338.2	4	(AN1338.2) hypothetical protein
AN1847.2	4	(AN1847.2) hypothetical protein
AN8007.2	4	(AN8007.2) hypothetical protein	Arabinan endo-1,5-alpha-L-arabinosidase (3.2.1.99)
AN6985.2	4	(AN6985.2) hypothetical protein	Ribulokinase (2.7.1.47)
AN9295.2	4	(AN9295.2) hypothetical protein
AN8242.2	4	(AN8242.2) hypothetical protein
AN1670.2	4	(AN1670.2) hypothetical protein
AN7074.2	4	(AN7074.2) hypothetical protein
AN7414.2	4	(AN7414.2) predicted protein
AN8175.2	4	(AN8175.2) hypothetical protein
AN0973.2	4	(AN0973.2) BRLA_EMENI Regulatory protein brlA (Bristle A protein)
AN2426.2	4	(AN2426.2) H42_EMENI Histone H4.2
AN7785.2	4	(AN7785.2) hypothetical protein
AN4812.2	4	(AN4812.2) hypothetical protein
AN5490.2	4	(AN5490.2) hypothetical protein
AN6401.2	4	(AN6401.2) predicted protein
AN1941.2	4	(AN1941.2) hypothetical protein
AN4264.2	4	(AN4264.2) hypothetical protein
AN0723.2	4	(AN0723.2) hypothetical protein
AN5836.2	4	(AN5836.2) STUA_EMENI CELL PATTERN FORMATION-ASSOCIATED PROTEIN
AN3075.2	4	(AN3075.2) hypothetical protein
AN8130.2	4	(AN8130.2) hypothetical protein
AN3627.2	4	(AN3627.2) hypothetical protein
AN0231.2	4	(AN0231.2) hypothetical protein
AN1848.2	4	(AN1848.2) hypothetical protein
AN1604.2	4	(AN1604.2) hypothetical protein
AN6718.2	4	(AN6718.2) hypothetical protein
AN7590.2	4	(AN7590.2) hypothetical protein similar to AF387300_1 NADP-dependent mannitol dehydrogenase	L-Xylulose reductase (1.1.1.10); Mannitol 2-dehydrogenase (NADP+) (1.1.1.138)
AN1837.2	4	(AN1837.2) hypothetical protein
AN4299.2	4	(AN4299.2) hypothetical protein
AN9306.2	4	(AN9306.2) hypothetical protein
AN0230.2	4	(AN0230.2) hypothetical protein
AN2157.2	4	(AN2157.2) hypothetical protein
AN2471.2	4	(AN2471.2) hypothetical protein
AN5046.2	4	(AN5046.2) hypothetical protein
AN5169.2	4	(AN5169.2) hypothetical protein
AN1169.2	4	(AN1169.2) predicted protein
AN8829.2	4	(AN8829.2) hypothetical protein
AN3304.2	4	(AN3304.2) hypothetical protein
AN4292.2	4	(AN4292.2) hypothetical protein
AN1155.2	4	(AN1155.2) hypothetical protein	Glucan 1,3-beta-glucosidase (3.2.1.58)
AN6116.2	4	(AN6116.2) hypothetical protein
AN4008.2	4	(AN4008.2) hypothetical protein
AN7451.2	4	(AN7451.2) hypothetical protein	Glutamate dehydrogenase (1.4.1.4)
AN7683.2	4	(AN7683.2) hypothetical protein
AN3783.2	4	(AN3783.2) hypothetical protein
AN5885.2	4	(AN5885.2) hypothetical protein
AN4702.2	4	(AN4702.2) hypothetical protein
AN0964.2	4	(AN0964.2) hypothetical protein
AN1677.2	4	(AN1677.2) hypothetical protein
AN3121.2	4	(AN3121.2) hypothetical protein
AN7102.2	4	(AN7102.2) hypothetical protein
AN4528.2	4	(AN4528.2) hypothetical protein
AN5763.2	4	(AN5763.2) hypothetical protein
AN5660.2	4	(AN5660.2) hypothetical protein
AN2168.2	4	(AN2168.2) hypothetical protein
AN1920.2	4	(AN1920.2) hypothetical protein
AN0904.2	4	(AN0904.2) hypothetical protein
AN4844.2	4	(AN4844.2) hypothetical protein
AN2859.2	4	(AN2859.2) hypothetical protein
AN4929.2	4	(AN4929.2) hypothetical protein
AN4641.2	4	(AN4641.2) hypothetical protein
AN0034.2	4	(AN0034.2) hypothetical protein	Glycerone kinase (2.7.1.29)
AN3184.2	4	(AN3184.2) hypothetical protein	Aldose 1-epimerase (5.1.3.3)
AN1509.2	4	(AN1509.2) hypothetical protein
AN0500.2	4	(AN0500.2) hypothetical protein
AN2685.2	4	(AN2685.2) hypothetical protein
AN4102.2	4	(AN4102.2) hypothetical protein
AN2228.2	4	(AN2228.2) hypothetical protein
AN0940.2	4	(AN0940.2) predicted protein
AN5037.2	4	(AN5037.2) hypothetical protein
AN3141.2	4	(AN3141.2) hypothetical protein
AN4839.2	4	(AN4839.2) hypothetical protein
AN7409.2	4	(AN7409.2) predicted protein
AN4500.2	4	(AN4500.2) hypothetical protein
AN9180.2	4	(AN9180.2) hypothetical protein
AN4940.2	4	(AN4940.2) hypothetical protein
AN2936.2	4	(AN2936.2) hypothetical protein similar to T30525 alpha-mannosidase (EC 3.2.1.24) - Emericella nidulans	alpha-Mannosidase (3.2.1.24)
AN8235.2	4	(AN8235.2) hypothetical protein
AN5977.2	4	(AN5977.2) hypothetical protein
AN6159.2	4	(AN6159.2) hypothetical protein	1-acylglycerol-3-phosphate acyltransferase (2.3.1.20)
AN4843.2	4	(AN4843.2) hypothetical protein	alpha-Glucosidase (3.2.1.20)
AN8421.2	4	(AN8421.2) hypothetical protein
AN8262.2	4	(AN8262.2) hypothetical protein
AN5674.2	4	(AN5674.2) hypothetical protein
AN7258.2	4	(AN7258.2) hypothetical protein
AN0047.2	4	(AN0047.2) hypothetical protein
AN4695.2	4	(AN4695.2) HEX1_EMENI Woronin body major protein
AN8553.2	4	(AN8553.2) hypothetical protein	Catalase (1.11.1.6)
AN1550.2	4	(AN1550.2) hypothetical protein
AN3491.2	4	(AN3491.2) hypothetical protein
AN6693.2	4	(AN6693.2) hypothetical protein
AN3182.2	4	(AN3182.2) predicted protein
AN3147.2	4	(AN3147.2) hypothetical protein
AN8661.2	4	(AN8661.2) hypothetical protein
AN6963.2	4	(AN6963.2) hypothetical protein
AN1683.2	4	(AN1683.2) hypothetical protein
AN6809.2	4	(AN6809.2) hypothetical protein
AN8627.2	4	(AN8627.2) hypothetical protein
AN7619.2	4	(AN7619.2) hypothetical protein
AN5583.2	4	(AN5583.2) hypothetical protein
AN7335.2	4	(AN7335.2) hypothetical protein
AN1882.2	4	(AN1882.2) hypothetical protein
AN0787.2	4	(AN0787.2) hypothetical protein similar to AF129496_1 class I alpha-mannosidase 1B	Mannosyl-oligosaccharide 1,2-alpha-mannosidase (3.2.1.113); alpha-Mannosidase (3.2.1.24)
AN8605.2	4	(AN8605.2) hypothetical protein
AN9392.2	4	(AN9392.2) hypothetical protein
AN8643.2	4	(AN8643.2) hypothetical protein
AN7716.2	4	(AN7716.2) hypothetical protein
AN8080.2	4	(AN8080.2) hypothetical protein
AN3996.2	4	(AN3996.2) hypothetical protein
AN5516.2	4	(AN5516.2) hypothetical protein
AN8333.2	4	(AN8333.2) hypothetical protein similar to PhiA protein
AN0275.2	4	(AN0275.2) hypothetical protein
AN2314.2	4	(AN2314.2) hypothetical protein similar to branching enzyme	1,4-alpha-Glucan branching enzyme (2.4.1.18)
AN6169.2	4	(AN6169.2) hypothetical protein
AN4622.2	4	(AN4622.2) hypothetical protein
AN5373.2	4	(AN5373.2) hypothetical protein
AN1800.2	4	(AN1800.2) conserved hypothetical protein
AN2265.2	4	(AN2265.2) hypothetical protein
AN4019.2	4	(AN4019.2) hypothetical protein
AN7686.2	4	(AN7686.2) hypothetical protein
AN2876.2	4	(AN2876.2) hypothetical protein
AN2993.2	4	(AN2993.2) hypothetical protein
AN8810.2	4	(AN8810.2) hypothetical protein
AN4848.2	4	(AN4848.2) hypothetical protein
AN8638.2	4	(AN8638.2) hypothetical protein
AN1220.2	4	(AN1220.2) hypothetical protein
AN1502.2	4	(AN1502.2) hypothetical protein similar to N-acetylglucosaminidase	N-Acetyl-beta-glucosaminidase (3.2.1.52)
AN6703.2	4	(AN6703.2) hypothetical protein
AN2140.2	4	(AN2140.2) hypothetical protein
AN7992.2	4	(AN7992.2) hypothetical protein
AN3858.2	4	(AN3858.2) hypothetical protein
AN1742.2	4	(AN1742.2) hypothetical protein
AN7620.2	4	(AN7620.2) hypothetical protein
AN4083.2	4	(AN4083.2) hypothetical protein
AN5458.2	4	(AN5458.2) hypothetical protein
AN5086.2	4	(AN5086.2) SC1D_EMENI CONIDIUM-SPECIFIC PROTEIN
AN2601.2	4	(AN2601.2) hypothetical protein
AN9386.2	4	(AN9386.2) predicted protein
AN5301.2	4	(AN5301.2) hypothetical protein
AN3312.2	4	(AN3312.2) hypothetical protein
AN0779.2	4	(AN0779.2) hypothetical protein	Glucan 1,3-beta-glucosidase (3.2.1.58)
AN8802.2	4	(AN8802.2) hypothetical protein
AN3432.2	4	(AN3432.2) hypothetical protein	Aldose 1-epimerase (5.1.3.3); UDPglucose 4-epimerase (5.1.3.2)
AN3100.2	4	(AN3100.2) hypothetical protein
AN4535.2	4	(AN4535.2) hypothetical protein
AN2085.2	4	(AN2085.2) hypothetical protein
AN6849.2	4	(AN6849.2) hypothetical protein
AN5780.2	4	(AN5780.2) hypothetical protein
AN4516.2	4	(AN4516.2) hypothetical protein	Alkaline phosphatase (3.1.3.1)
AN3200.2	4	(AN3200.2) hypothetical protein
AN5423.2	4	(AN5423.2) hypothetical protein
AN7987.2	4	(AN7987.2) hypothetical protein
AN2059.2	4	(AN2059.2) hypothetical protein
AN2979.2	4	(AN2979.2) hypothetical protein
AN1864.2	4	(AN1864.2) hypothetical protein
AN7532.2	4	(AN7532.2) hypothetical protein
AN8116.2	4	(AN8116.2) hypothetical protein
AN7528.2	4	(AN7528.2) hypothetical protein
AN7033.2	4	(AN7033.2) hypothetical protein
AN0238.2	4	(AN0238.2) hypothetical protein
AN5003.2	4	(AN5003.2) hypothetical protein
AN4935.2	4	(AN4935.2) hypothetical protein
AN2760.2	4	(AN2760.2) hypothetical protein
AN0677.2	4	(AN0677.2) hypothetical protein
AN8043.2	4	(AN8043.2) hypothetical protein
AN4408.2	4	(AN4408.2) hypothetical protein
AN1217.2	4	(AN1217.2) hypothetical protein
AN5447.2	4	(AN5447.2) hypothetical protein similar to glutamic acid decarboxylase	Glutamate decarboxylase (4.1.1.15)
AN3130.2	4	(AN3130.2) hypothetical protein
AN3789.2	4	(AN3789.2) hypothetical protein
AN6472.2	4	(AN6472.2) hypothetical protein
AN8063.2	4	(AN8063.2) hypothetical protein
AN5480.2	4	(AN5480.2) hypothetical protein
AN4287.2	4	(AN4287.2) hypothetical protein
AN5818.2	4	(AN5818.2) predicted protein
AN2424.2	4	(AN2424.2) hypothetical protein
AN7996.2	4	(AN7996.2) hypothetical protein
AN8624.2	4	(AN8624.2) predicted protein
AN0085.2	4	(AN0085.2) hypothetical protein
AN5773.2	4	(AN5773.2) hypothetical protein
AN4895.2	4	(AN4895.2) hypothetical protein
AN5888.2	4	(AN5888.2) hypothetical protein
AN7038.2	4	(AN7038.2) hypothetical protein
AN1089.2	4	(AN1089.2) hypothetical protein
AN7388.2	4	(AN7388.2) hypothetical protein similar to catalase-peroxidase	Catalase (1.11.1.6)
AN3079.2	5	(AN3079.2) hypothetical protein
AN6804.2	5	(AN6804.2) hypothetical protein
AN0301.2	5	(AN0301.2) hypothetical protein
AN9168.2	5	(AN9168.2) hypothetical protein
AN0443.2	5	(AN0443.2) hypothetical protein
AN7476.2	5	(AN7476.2) hypothetical protein
AN2903.2	5	(AN2903.2) hypothetical protein similar to pepsinogen
AN5331.2	5	(AN5331.2) hypothetical protein
AN5442.2	5	(AN5442.2) conserved hypothetical protein
AN8664.2	5	(AN8664.2) hypothetical protein
AN3428.2	5	(AN3428.2) hypothetical protein
AN1543.2	5	(AN1543.2) hypothetical protein	Succinate dehydrogenase (1.3.99.1)
AN2762.2	5	(AN2762.2) hypothetical protein
AN5131.2	5	(AN5131.2) hypothetical protein similar to IDI-7
AN2937.2	5	(AN2937.2) predicted protein
AN8492.2	5	(AN8492.2) hypothetical protein
AN6184.2	5	(AN6184.2) hypothetical protein
AN3585.2	5	(AN3585.2) predicted protein
AN3591.2	5	(AN3591.2) hypothetical protein
AN5352.2	5	(AN5352.2) hypothetical protein
AN7372.2	5	(AN7372.2) hypothetical protein
AN3708.2	5	(AN3708.2) hypothetical protein
AN5806.2	5	(AN5806.2) hypothetical protein
AN5669.2	5	(AN5669.2) hypothetical protein
AN5810.2	5	(AN5810.2) hypothetical protein similar to prolidase
AN9028.2	5	(AN9028.2) hypothetical protein
AN1151.2	5	(AN1151.2) hypothetical protein
AN4779.2	5	(AN4779.2) hypothetical protein
AN3624.2	5	(AN3624.2) hypothetical protein
AN5737.2	5	(AN5737.2) hypothetical protein
AN6066.2	5	(AN6066.2) hypothetical protein
AN1087.2	5	(AN1087.2) hypothetical protein
AN5696.2	5	(AN5696.2) hypothetical protein
AN0736.2	5	(AN0736.2) hypothetical protein
AN0950.2	5	(AN0950.2) hypothetical protein
AN9138.2	5	(AN9138.2) hypothetical protein
AN6655.2	5	(AN6655.2) conserved hypothetical protein
AN9205.2	5	(AN9205.2) hypothetical protein
AN2179.2	5	(AN2179.2) hypothetical protein
AN8637.2	5	(AN8637.2) CATA_EMENI Catalase A (Spore-specific catalase)	Catalase (1.11.1.6)
AN1868.2	5	(AN1868.2) hypothetical protein	Glycerol dehydrogenase (1.1.1.6)
AN3350.2	5	(AN3350.2) hypothetical protein
AN4820.2	5	(AN4820.2) hypothetical protein	Succinate-semialdehyde dehydrogenase (NAD(P)+) (1.2.1.16)
AN4316.2	5	(AN4316.2) hypothetical protein
AN4905.2	5	(AN4905.2) hypothetical protein similar to AF425746_1 theta class glutathione S-transferase
AN1290.2	5	(AN1290.2) hypothetical protein
AN1726.2	5	(AN1726.2) hypothetical protein
AN6119.2	5	(AN6119.2) hypothetical protein
AN2264.2	5	(AN2264.2) hypothetical protein
AN1766.2	5	(AN1766.2) hypothetical protein
AN3687.2	5	(AN3687.2) hypothetical protein
AN8644.2	5	(AN8644.2) hypothetical protein
AN2594.2	5	(AN2594.2) hypothetical protein
AN0323.2	5	(AN0323.2) hypothetical protein
AN8946.2	5	(AN8946.2) hypothetical protein
AN1262.2	5	(AN1262.2) hypothetical protein
AN3796.2	5	(AN3796.2) hypothetical protein
AN3334.2	5	(AN3334.2) hypothetical protein
AN9173.2	5	(AN9173.2) hypothetical protein
AN4800.2	5	(AN4800.2) hypothetical protein
AN8559.2	5	(AN8559.2) hypothetical protein
AN4199.2	5	(AN4199.2) hypothetical protein
AN0815.2	5	(AN0815.2) hypothetical protein
AN1291.2	5	(AN1291.2) hypothetical protein
AN7307.2	5	(AN7307.2) hypothetical protein
AN5324.2	5	(AN5324.2) hypothetical protein
AN4901.2	5	(AN4901.2) hypothetical protein	Glutaminase A (3.5.1.2)
AN6823.2	5	(AN6823.2) hypothetical protein
AN0224.2	5	(AN0224.2) hypothetical protein
AN8138.2	5	(AN8138.2) AGLC_ASPNG Alpha-galactosidase C precursor (Melibiase)	alpha-Galactosidase (3.2.1.22)
AN1152.2	5	(AN1152.2) hypothetical protein
AN2430.2	5	(AN2430.2) hypothetical protein
AN1896.2	5	(AN1896.2) hypothetical protein similar to fumarylacetoacetate hydrolase	Fumarylacetoacetase (3.7.1.2)
AN1578.2	5	(AN1578.2) hypothetical protein
AN9206.2	5	(AN9206.2) hypothetical protein
AN3221.2	5	(AN3221.2) hypothetical protein
AN0724.2	5	(AN0724.2) hypothetical protein
AN3822.2	5	(AN3822.2) hypothetical protein
AN2777.2	5	(AN2777.2) hypothetical protein
AN0052.2	5	(AN0052.2) hypothetical protein
AN1947.2	5	(AN1947.2) hypothetical protein
AN0048.2	5	(AN0048.2) hypothetical protein
AN4795.2	5	(AN4795.2) predicted protein
AN5194.2	5	(AN5194.2) hypothetical protein
AN0250.2	5	(AN0250.2) hypothetical protein
AN0400.2	5	(AN0400.2) hypothetical protein
AN1247.2	5	(AN1247.2) hypothetical protein
AN4353.2	5	(AN4353.2) hypothetical protein
AN5984.2	5	(AN5984.2) hypothetical protein
AN0628.2	5	(AN0628.2) hypothetical protein
AN6095.2	5	(AN6095.2) hypothetical protein
AN5101.2	5	(AN5101.2) hypothetical protein
AN0554.2	6	(AN0554.2) DHAL_EMENI Aldehyde dehydrogenase (ALDDH)	Aldehyde dehydrogenase (NAD+) (1.2.1.3); Lactaldehyde dehydrogenase (1.2.1.22)
AN5604.2	6	(AN5604.2) hypothetical protein similar to AF525021_1 fructose-1,6-bisphosphatase	Fructose-bisphosphatase (3.1.3.11)
AN6650.2	6	(AN6650.2) hypothetical protein similar to methylcitrate synthase	Citrate synthase (4.1.3.7); 2-Methylcitrate synthase (4.1.3.31)
AN7008.2	6	(AN7008.2) hypothetical protein
AN5907.2	6	(AN5907.2) hypothetical protein
AN0179.2	6	(AN0179.2) hypothetical protein
AN1274.2	6	(AN1274.2) hypothetical protein
AN5828.2	6	(AN5828.2) hypothetical protein
AN8390.2	6	(AN8390.2) hypothetical protein
AN7937.2	6	(AN7937.2) hypothetical protein similar to CipC protein
AN0824.2	6	(AN0824.2) conserved hypothetical protein
AN7632.2	6	(AN7632.2) hypothetical protein similar to AF364077_2 formaldehyde dehydrogenase	Alcohol dehydrogenase (1.1.1.1); Formaldehyde dehydrogenase (glutathione) (1.2.1.1)
AN8982.2	6	(AN8982.2) hypothetical protein
AN7365.2	6	(AN7365.2) predicted protein
AN7331.2	6	(AN7331.2) hypothetical protein
AN6499.2	6	(AN6499.2) hypothetical protein	Malate dehydrogenase (1.1.1.37); L-Lactate dehydrogenase (1.1.1.27)
AN0122.2	6	(AN0122.2) hypothetical protein
AN2466.2	6	(AN2466.2) hypothetical protein
AN8755.2	6	(AN8755.2) hypothetical protein	Isocitrate lyase (4.1.3.1)
AN6701.2	6	(AN6701.2) hypothetical protein
AN6717.2	6	(AN6717.2) hypothetical protein	Malate dehydrogenase (1.1.1.37)
AN0933.2	6	(AN0933.2) hypothetical protein
AN7589.2	6	(AN7589.2) hypothetical protein
AN5577.2	6	(AN5577.2) hypothetical protein similar to AF062654_1 manganese superoxide dismutase
AN5753.2	6	(AN5753.2) hypothetical protein
AN5878.2	6	(AN5878.2) conserved hypothetical protein
AN6234.2	6	(AN6234.2) hypothetical protein
AN4688.2	6	(AN4688.2) hypothetical protein
AN5645.2	6	(AN5645.2) hypothetical protein
AN8782.2	6	(AN8782.2) hypothetical protein	S-Formylglutathione hydrolase (3.1.2.12)
AN5665.2	6	(AN5665.2) hypothetical protein
AN4280.2	6	(AN4280.2) hypothetical protein
AN6900.2	6	(AN6900.2) TPIS_EMENI TRIOSEPHOSPHATE ISOMERASE (TIM)	Triosephosphate isomerase (5.3.1.1)
AN6118.2	6	(AN6118.2) hypothetical protein
AN5509.2	6	(AN5509.2) hypothetical protein
AN4402.2	6	(AN4402.2) hypothetical protein
AN6939.2	6	(AN6939.2) hypothetical protein
AN7329.2	6	(AN7329.2) hypothetical protein
AN4201.2	6	(AN4201.2) hypothetical protein
AN7166.2	6	(AN7166.2) hypothetical protein
AN6535.2	6	(AN6535.2) hypothetical protein
AN4474.2	6	(AN4474.2) hypothetical protein
AN7508.2	6	(AN7508.2) hypothetical protein
AN1675.2	6	(AN1675.2) hypothetical protein
AN2930.2	6	(AN2930.2) hypothetical protein
AN5782.2	6	(AN5782.2) hypothetical protein
AN6049.2	6	(AN6049.2) hypothetical protein
AN4268.2	6	(AN4268.2) hypothetical protein
AN0876.2	6	(AN0876.2) hypothetical protein
AN5664.2	6	(AN5664.2) hypothetical protein
AN0593.2	6	(AN0593.2) hypothetical protein
AN2896.2	6	(AN2896.2) hypothetical protein
AN1624.2	6	(AN1624.2) ATP9_EMENI ATP synthase protein 9, mitochondrial precursor (Lipid-binding protein)	F1F0-ATPase complex (3.6.3.14)
AN1523.2	6	(AN1523.2) ATPA_NEUCR ATP synthase alpha chain, mitochondrial precursor	F1F0-ATPase complex (3.6.3.14)
AN9274.2	6	(AN9274.2) hypothetical protein
AN5916.2	6	(AN5916.2) hypothetical protein
AN2879.2	6	(AN2879.2) hypothetical protein similar to AF349513_1 general amidase-B
AN5650.2	6	(AN5650.2) hypothetical protein
AN4615.2	6	(AN4615.2) hypothetical protein
AN0419.2	6	(AN0419.2) hypothetical protein
AN6195.2	6	(AN6195.2) CREA_EMENI DNA-binding protein creA (Carbon catabolite repressor)
AN6156.2	6	(AN6156.2) hypothetical protein
AN7111.2	6	(AN7111.2) hypothetical protein	3-Hydroxyacyl-CoA dehydrogenase (1.1.1.-)
AN2968.2	6	(AN2968.2) conserved hypothetical protein	Inorganic diphosphatase (3.6.1.1)
AN0751.2	6	(AN0751.2) hypothetical protein
AN5274.2	6	(AN5274.2) hypothetical protein
AN2260.2	6	(AN2260.2) hypothetical protein
AN2497.2	6	(AN2497.2) hypothetical protein
AN1299.2	6	(AN1299.2) hypothetical protein
AN7286.2	6	(AN7286.2) hypothetical protein
AN5990.2	6	(AN5990.2) hypothetical protein	Long-chain-fatty-acid--CoA ligase (6.2.1.3)
AN7190.2	6	(AN7190.2) hypothetical protein
AN4690.2	6	(AN4690.2) hypothetical protein	Pyruvate carboxylase (6.4.1.1); Acetyl-CoA carboxylase / Biotin carboxylase (6.4.1.2/6.3.4.14)
AN8900.2	6	(AN8900.2) hypothetical protein
AN7356.2	6	(AN7356.2) hypothetical protein
AN6824.2	6	(AN6824.2) hypothetical protein
AN2315.2	6	(AN2315.2) ATPB_NEUCR ATP synthase beta chain, mitochondrial precursor	F1F0-ATPase complex (3.6.3.14)
AN3559.2	6	(AN3559.2) hypothetical protein
AN6282.2	6	(AN6282.2) hypothetical protein
AN5712.2	6	(AN5712.2) hypothetical protein similar to metacaspase
AN7907.2	6	(AN7907.2) hypothetical protein
AN4159.2	6	(AN4159.2) hypothetical protein similar to glutamine synthetase	Glutamate-ammonia ligase (6.3.1.2)
AN4525.2	6	(AN4525.2) hypothetical protein	Cytochrome c oxidase (1.9.3.1)
AN8523.2	6	(AN8523.2) hypothetical protein
AN5908.2	6	(AN5908.2) hypothetical protein
AN5749.2	6	(AN5749.2) hypothetical protein
AN0887.2	6	(AN0887.2) hypothetical protein	Urea carboxylase (6.3.4.6); Allophanate hydrolase (3.5.1.54)
AN7631.2	6	(AN7631.2) hypothetical protein
AN3205.2	6	(AN3205.2) hypothetical protein
AN5422.2	6	(AN5422.2) hypothetical protein
AN5849.2	6	(AN5849.2) hypothetical protein
AN8312.2	6	(AN8312.2) hypothetical protein
AN2366.2	6	(AN2366.2) hypothetical protein
AN6394.2	6	(AN6394.2) hypothetical protein
AN6031.2	6	(AN6031.2) hypothetical protein
AN0783.2	6	(AN0783.2) hypothetical protein
AN6235.2	6	(AN6235.2) hypothetical protein
AN6976.2	6	(AN6976.2) hypothetical protein
AN7581.2	6	(AN7581.2) hypothetical protein
AN5917.2	6	(AN5917.2) hypothetical protein
AN8546.2	6	(AN8546.2) hypothetical protein
AN0170.2	6	(AN0170.2) THIO_EMENI Thioredoxin
AN2919.2	6	(AN2919.2) conserved hypothetical protein
AN2779.2	6	(AN2779.2) hypothetical protein
AN2412.2	6	(AN2412.2) KCC1_EMENI Calcium/calmodulin-dependent protein kinase (CMPK)
AN3505.2	6	(AN3505.2) hypothetical protein
AN6236.2	6	(AN6236.2) hypothetical protein
AN2669.2	6	(AN2669.2) hypothetical protein
AN1149.2	6	(AN1149.2) hypothetical protein
AN5833.2	6	(AN5833.2) hypothetical protein	Acetyl-CoA synthase (6.2.1.1)
AN0241.2	6	(AN0241.2) SODC_ASPFU Superoxide dismutase
AN1451.2	6	(AN1451.2) hypothetical protein
AN3741.2	6	(AN3741.2) ADH2_EMENI Alcohol dehydrogenase II (ADH II)	Alcohol dehydrogenase (1.1.1.1)
AN5213.2	6	(AN5213.2) hypothetical protein
AN1490.2	6	(AN1490.2) hypothetical protein
AN5965.2	6	(AN5965.2) hypothetical protein
AN2331.2	6	(AN2331.2) hypothetical protein
AN6278.2	6	(AN6278.2) hypothetical protein
AN3415.2	6	(AN3415.2) hypothetical protein
AN4792.2	6	(AN4792.2) hypothetical protein
AN4257.2	6	(AN4257.2) hypothetical protein
AN4329.2	6	(AN4329.2) hypothetical protein
AN0574.2	6	(AN0574.2) hypothetical protein
AN1427.2	6	(AN1427.2) hypothetical protein
AN8831.2	6	(AN8831.2) conserved hypothetical protein
AN8979.2	7	(AN8979.2) ADH1_EMENI Alcohol dehydrogenase I (ADH I)	Alcohol dehydrogenase (1.1.1.1)
AN1918.2	7	(AN1918.2) hypothetical protein similar to phosphoenolpyruvate carboxykinase	Phosphoenolpyruvate carboxykinase (ATP) (4.1.1.49); Phosphoenolpyruvate carboxykinase (GTP) (4.1.1.32)
AN5634.2	7	(AN5634.2) ACEA_EMENI Isocitrate lyase (Isocitrase) (Isocitratase) (ICL)	Isocitrate lyase (4.1.3.1)
AN8981.2	7	(AN8981.2) hypothetical protein
AN7287.2	7	(AN7287.2) hypothetical protein
AN6653.2	7	(AN6653.2) MASY_EMENI Malate synthase, glyoxysomal	Malate synthase (4.1.3.2)
AN8980.2	7	(AN8980.2) predicted protein
AN1059.2	7	(AN1059.2) hypothetical protein similar to carnitine acetyl transferase FacC	Carnitine O-acetyltransferase (2.3.1.7)
AN1547.2	7	(AN1547.2) hypothetical protein	Acetyl-CoA hydrolase (3.1.2.1)
AN2319.2	7	(AN2319.2) hypothetical protein
AN6279.2	7	(AN6279.2) hypothetical protein	Carnitine O-acetyltransferase (2.3.1.7)
AN5626.2	7	(AN5626.2) ACSA_EMENI Acetyl-coenzyme A synthetase (Acetate--CoA ligase) (Acyl-activating enzyme)	Acetyl-CoA synthase (6.2.1.1)
AN7208.2	7	(AN7208.2) hypothetical protein
AN1921.2	7	(AN1921.2) hypothetical protein
AN5226.2	7	(AN5226.2) hypothetical protein
AN5525.2	7	(AN5525.2) hypothetical protein similar to aconitase	Aconitate hydratase (4.2.1.3)
AN1993.2	7	(AN1993.2) hypothetical protein	Aspartate transaminase (2.6.1.1)
AN6525.2	7	(AN6525.2) FDH_EMENI Probable formate dehydrogenase (NAD-dependent formate dehydrogenase) (FDH)	Formate dehydrogenase (1.2.1.2)
AN5286.2	7	(AN5286.2) hypothetical protein
AN6168.2	7	(AN6168.2) hypothetical protein similar to NADP-dependent malic enzyme	Malate dehydrogenase (malic enzyme) (oxaloacetate-decarboxylating, NADP+) (1.1.1.40); Malate dehydrogenase (oxaloacetate-decarboxylating) (NAD-malic enzyme) (1.1.1.38)
AN8978.2	7	(AN8978.2) ALCR_EMENI Regulatory protein alcR
AN4643.2	7	(AN4643.2) hypothetical protein
AN7169.2	7	(AN7169.2) hypothetical protein
AN7042.2	7	(AN7042.2) hypothetical protein
AN5440.2	7	(AN5440.2) hypothetical protein
AN2916.2	7	(AN2916.2) conserved hypothetical protein	Succinate dehydrogenase (1.3.99.1)
AN7317.2	7	(AN7317.2) hypothetical protein
AN6048.2	7	(AN6048.2) hypothetical protein	Aspartate transaminase (2.6.1.1)
AN8406.2	7	(AN8406.2) hypothetical protein
AN4642.2	7	(AN4642.2) hypothetical protein
AN8275.2	7	(AN8275.2) CISY_EMENI Citrate synthase, mitochondrial precursor	Citrate synthase (4.1.3.7)
AN8977.2	7	(AN8977.2) hypothetical protein	Gluconolactonase (3.1.1.17)
AN5109.2	7	(AN5109.2) hypothetical protein
AN7316.2	7	(AN7316.2) hypothetical protein
AN6293.2	7	(AN6293.2) hypothetical protein
AN0886.2	7	(AN0886.2) hypothetical protein
AN4252.2	7	(AN4252.2) hypothetical protein
AN5356.2	7	(AN5356.2) hypothetical protein similar to carnitine/acyl carnitine carrier	Carnitine/Acyl carnitine carrier
AN0689.2	7	(AN0689.2) hypothetical protein similar to acetate regulatory DNA binding protein FacB
AN1813.2	7	(AN1813.2) predicted protein
AN0896.2	7	(AN0896.2) hypothetical protein
AN3359.2	7	(AN3359.2) hypothetical protein
AN8547.2	7	(AN8547.2) hypothetical protein
AN7568.2	7	(AN7568.2) hypothetical protein
AN7470.2	7	(AN7470.2) hypothetical protein
AN5122.2	7	(AN5122.2) hypothetical protein	Adenylate kinase (2.7.4.3)
AN0288.2	7	(AN0288.2) hypothetical protein
AN0178.2	7	(AN0178.2) hypothetical protein
AN1094.2	7	(AN1094.2) hypothetical protein	NADH dehydrogenase (ubiquinone) (1.6.5.3)
AN1923.2	7	(AN1923.2) hypothetical protein	Alanine transaminase (2.6.1.2)
AN3567.2	7	(AN3567.2) hypothetical protein
AN8793.2	7	(AN8793.2) hypothetical protein	Succinate dehydrogenase (ubiquinone) (1.3.5.1)
AN1342.2	7	(AN1342.2) hypothetical protein	Alanine-glyoxylate transaminase (2.6.1.44)
AN8707.2	7	(AN8707.2) hypothetical protein	Fumarate dehydratase (4.2.1.2)
AN7233.2	7	(AN7233.2) hypothetical protein
AN2332.2	7	(AN2332.2) hypothetical protein	Succinate dehydrogenase (1.3.99.1)
AN6246.2	7	(AN6246.2) hypothetical protein
AN1458.2	7	(AN1458.2) hypothetical protein
AN2099.2	7	(AN2099.2) hypothetical protein similar to mitochondrial alternative oxidase
AN7232.2	7	(AN7232.2) hypothetical protein
AN1426.2	7	(AN1426.2) hypothetical protein
AN3206.2	7	(AN3206.2) hypothetical protein
AN5571.2	7	(AN5571.2) hypothetical protein	Oxoglutarate dehydrogenase (lipoamide) (1.2.4.2)
AN8777.2	7	(AN8777.2) AMDS_EMENI ACETAMIDASE	Amidase (3.5.1.4)
AN2767.2	7	(AN2767.2) hypothetical protein
AN6132.2	7	(AN6132.2) hypothetical protein
AN4050.2	7	(AN4050.2) hypothetical protein
AN7944.2	7	(AN7944.2) hypothetical protein
AN4397.2	7	(AN4397.2) hypothetical protein
AN5859.2	7	(AN5859.2) hypothetical protein
AN1915.2	7	(AN1915.2) hypothetical protein
AN9130.2	7	(AN9130.2) hypothetical protein
AN8785.2	7	(AN8785.2) hypothetical protein
AN3566.2	7	(AN3566.2) hypothetical protein similar to AF233287_1 alpha-mannosidase IC	alpha-Mannosidase (3.2.1.24)
AN3466.2	7	(AN3466.2) hypothetical protein	Dihydrolipoamide S-succinyl transferase (2.3.1.61)
AN7315.2	7	(AN7315.2) hypothetical protein	Succinate-semialdehyde dehydrogenase (NAD(P)+) (1.2.1.16)
AN7468.2	7	(AN7468.2) hypothetical protein
AN7792.2	7	(AN7792.2) hypothetical protein
AN4023.2	7	(AN4023.2) hypothetical protein
AN0870.2	7	(AN0870.2) hypothetical protein	Phosphate carrier
AN6940.2	7	(AN6940.2) hypothetical protein
AN5752.2	7	(AN5752.2) hypothetical protein
AN4423.2	7	(AN4423.2) hypothetical protein
AN4885.2	7	(AN4885.2) hypothetical protein
AN0943.2	7	(AN0943.2) hypothetical protein
AN5698.2	7	(AN5698.2) hypothetical protein	3-Ketoacyl-CoA thiolase (2.3.1.16); Acetyl-CoA C-acetyltransferase (2.3.1.9)
AN4046.2	7	(AN4046.2) hypothetical protein
AN6207.2	7	(AN6207.2) hypothetical protein similar to related to pyruvate dehydrogenase kinase isoform 2, mitochondrial
AN5335.2	7	(AN5335.2) hypothetical protein
AN7334.2	7	(AN7334.2) hypothetical protein
AN7463.2	7	(AN7463.2) hypothetical protein similar to ammonium transporter MEAA	Ammonium transporter
AN3402.2	7	(AN3402.2) hypothetical protein similar to AF208224_1 alpha-amylase	alpha-Amylase (3.2.1.1)
AN4361.2	7	(AN4361.2) hypothetical protein similar to AF148535_1 positive sulphur transcription regulator METR
AN6366.2	7	(AN6366.2) hypothetical protein
AN5206.2	7	(AN5206.2) hypothetical protein	Homoisocitrate dehydrogenase (1.1.1.155)
AN3431.2	7	(AN3431.2) hypothetical protein
AN5858.2	7	(AN5858.2) hypothetical protein
AN8735.2	7	(AN8735.2) hypothetical protein
AN7256.2	7	(AN7256.2) hypothetical protein
AN0257.2	7	(AN0257.2) hypothetical protein
AN7469.2	7	(AN7469.2) hypothetical protein
AN3853.2	7	(AN3853.2) hypothetical protein
AN5906.2	7	(AN5906.2) hypothetical protein
AN8097.2	7	(AN8097.2) hypothetical protein
AN2873.2	7	(AN2873.2) hypothetical protein	Saccharopine dehydrogenase (NAD+, L-lysine forming) (1.5.1.7)
AN8548.2	7	(AN8548.2) hypothetical protein
AN4151.2	7	(AN4151.2) hypothetical protein
AN8972.2	7	(AN8972.2) hypothetical protein
AN1330.2	7	(AN1330.2) hypothetical protein
AN0252.2	7	(AN0252.2) hypothetical protein	F1F0-ATPase complex (3.6.3.14)
AN3922.2	7	(AN3922.2) hypothetical protein
AN4434.2	7	(AN4434.2) hypothetical protein
AN9446.2	7	(AN9446.2) hypothetical protein similar to pantothenate kinase	Pantothenate kinase (2.7.1.33)
AN1534.2	7	(AN1534.2) hypothetical protein	F1F0-ATPase complex (3.6.3.14)
AN4871.2	7	(AN4871.2) hypothetical protein similar to chitinase	Chitinase (Endochitinase) (3.2.1.14)
AN4164.2	7	(AN4164.2) hypothetical protein
AN8102.2	7	(AN8102.2) hypothetical protein
AN8273.2	7	(AN8273.2) hypothetical protein	Ubiquinol-cytochrome c reductase (1.10.2.2)
AN4295.2	7	(AN4295.2) hypothetical protein
AN7795.2	7	(AN7795.2) hypothetical protein
AN6891.2	7	(AN6891.2) hypothetical protein
AN3876.2	7	(AN3876.2) hypothetical protein
AN0174.2	7	(AN0174.2) hypothetical protein
AN8167.2	7	(AN8167.2) hypothetical protein
AN5909.2	7	(AN5909.2) hypothetical protein similar to S72324 orotate reductase (NADH2) (EC 1.3.1.14) - Emericella nidulans	Orotate reductase (1.3.1.14/1.3.3.1)
AN3901.2	7	(AN3901.2) hypothetical protein	Lactic acid dehydrogenase (1.1.2.3)
AN2432.2	7	(AN2432.2) conserved hypothetical protein
AN6127.2	7	(AN6127.2) hypothetical protein
AN9095.2	7	(AN9095.2) hypothetical protein
AN5175.2	7	(AN5175.2) hypothetical protein
AN0555.2	7	(AN0555.2) hypothetical protein
AN3220.2	7	(AN3220.2) hypothetical protein
AN3848.2	7	(AN3848.2) hypothetical protein
AN5387.2	7	(AN5387.2) hypothetical protein
AN7497.2	7	(AN7497.2) hypothetical protein
AN0205.2	7	(AN0205.2) hypothetical protein	Pantoate-B-alanine ligase (6.3.2.1)
AN4745.2	7	(AN4745.2) hypothetical protein
AN1671.2	7	(AN1671.2) hypothetical protein	Diacylglycerol pyrophosphate phosphatase (3.1.3.-/3.1.3.4)
AN2239.2	7	(AN2239.2) hypothetical protein
AN7011.2	7	(AN7011.2) hypothetical protein
AN1198.2	7	(AN1198.2) hypothetical protein	Aminomethyltransferase (2.1.2.10)
AN9401.2	7	(AN9401.2) hypothetical protein
AN3396.2	7	(AN3396.2) hypothetical protein
AN5824.2	7	(AN5824.2) hypothetical protein
AN0716.2	7	(AN0716.2) hypothetical protein
AN3387.2	7	(AN3387.2) hypothetical protein
AN2052.2	7	(AN2052.2) hypothetical protein
AN1103.2	7	(AN1103.2) hypothetical protein
AN4255.2	7	(AN4255.2) hypothetical protein
AN2306.2	7	(AN2306.2) hypothetical protein	Ubiquinol-cytochrome c reductase (1.10.2.2)
AN5055.2	7	(AN5055.2) hypothetical protein
AN3808.2	7	(AN3808.2) hypothetical protein
AN8994.2	7	(AN8994.2) hypothetical protein
AN6322.2	7	(AN6322.2) hypothetical protein
AN5969.2	7	(AN5969.2) hypothetical protein
AN1745.2	7	(AN1745.2) hypothetical protein
AN7001.2	7	(AN7001.2) hypothetical protein
AN8008.2	7	(AN8008.2) predicted protein
AN0884.2	7	(AN0884.2) hypothetical protein
AN4559.2	7	(AN4559.2) hypothetical protein
AN6990.2	7	(AN6990.2) hypothetical protein
AN9330.2	7	(AN9330.2) hypothetical protein
AN5318.2	7	(AN5318.2) hypothetical protein
AN1331.2	7	(AN1331.2) hypothetical protein
AN8278.2	7	(AN8278.2) hypothetical protein
AN8095.2	7	(AN8095.2) hypothetical protein
AN1917.2	7	(AN1917.2) hypothetical protein
AN1201.2	7	(AN1201.2) hypothetical protein
AN3294.2	7	(AN3294.2) hypothetical protein
AN1196.2	7	(AN1196.2) hypothetical protein
AN6631.2	7	(AN6631.2) hypothetical protein	F1F0-ATPase complex (3.6.3.14)
AN2585.2	7	(AN2585.2) hypothetical protein
AN4633.2	7	(AN4633.2) hypothetical protein
AN4273.2	7	(AN4273.2) hypothetical protein
AN6737.2	7	(AN6737.2) hypothetical protein
AN3636.2	7	(AN3636.2) hypothetical protein
AN9105.2	7	(AN9105.2) hypothetical protein
AN5978.2	7	(AN5978.2) hypothetical protein
AN6255.2	7	(AN6255.2) hypothetical protein	Cytochrome c oxidase (1.9.3.1)
AN2313.2	7	(AN2313.2) hypothetical protein
AN5008.2	7	(AN5008.2) hypothetical protein
AN0686.2	7	(AN0686.2) conserved hypothetical protein
AN4977.2	7	(AN4977.2) hypothetical protein
AN2688.2	7	(AN2688.2) hypothetical protein	Glucose-6-phosphatase (3.1.3.9); Sphingosine-1-phosphate phosphatase 1 (3.1.3.-)
AN2154.2	7	(AN2154.2) hypothetical protein	Phosphatidylethanolamine N-methyltransferase (2.1.1.17)
AN3027.2	7	(AN3027.2) hypothetical protein
AN6245.2	7	(AN6245.2) hypothetical protein
AN1199.2	7	(AN1199.2) hypothetical protein
AN3073.2	7	(AN3073.2) hypothetical protein	Asn-tRNA synthetase (6.1.1.22)
AN1405.2	7	(AN1405.2) predicted protein
AN3191.2	7	(AN3191.2) hypothetical protein
AN6730.2	7	(AN6730.2) UAPC_EMENI PURINE PERMEASE
AN4384.2	7	(AN4384.2) hypothetical protein	Tetrahydrofolylpolyglutamate synthase (6.3.2.17)
AN8667.2	7	(AN8667.2) AREA_EMENI Nitrogen regulatory protein areA
AN4261.2	7	(AN4261.2) predicted protein
AN4598.2	7	(AN4598.2) hypothetical protein
AN6237.2	7	(AN6237.2) hypothetical protein
AN6215.2	7	(AN6215.2) hypothetical protein
AN4553.2	7	(AN4553.2) hypothetical protein
AN4011.2	7	(AN4011.2) hypothetical protein	5'-Phosphoribosyl-4-(N-succinocarboxamide)-5-aminoimidazole lyase (4.3.2.2)
AN1500.2	7	(AN1500.2) hypothetical protein
AN6225.2	7	(AN6225.2) hypothetical protein
AN5231.2	7	(AN5231.2) hypothetical protein
AN5633.2	7	(AN5633.2) hypothetical protein
AN5232.2	7	(AN5232.2) hypothetical protein
AN0657.2	7	(AN0657.2) hypothetical protein
AN7541.2	7	(AN7541.2) hypothetical protein
AN6073.2	7	(AN6073.2) hypothetical protein
AN2022.2	7	(AN2022.2) hypothetical protein
AN1444.2	7	(AN1444.2) hypothetical protein
AN2427.2	7	(AN2427.2) hypothetical protein
AN9255.2	7	(AN9255.2) hypothetical protein
AN8057.2	7	(AN8057.2) CYSK_EMENI Cysteine synthase (O-acetylserine sulfhydrylase) (O-acetylserine (Thiol)-lyase) (CSase)	Cysteine synthase (2.5.1.47); Cystathionine beta-synthase (4.2.1.22)
AN8204.2	7	(AN8204.2) hypothetical protein
AN4508.2	7	(AN4508.2) hypothetical protein
AN5801.2	7	(AN5801.2) hypothetical protein
AN5746.2	7	(AN5746.2) ENO_ASPOR Enolase (2-phosphoglycerate dehydratase) (2-phospho-D-glycerate hydro-lyase)	Phosphopyruvate hydratase (4.2.1.11)
AN7629.2	7	(AN7629.2) hypothetical protein
AN4578.2	7	(AN4578.2) hypothetical protein similar to AF274009_1 transmembrane protein UsgS
AN2637.2	7	(AN2637.2) predicted protein
AN1403.2	7	(AN1403.2) conserved hypothetical protein
AN7649.2	7	(AN7649.2) IM09_EMENI Mitochondrial import inner membrane translocase subunit TIM9
AN2209.2	7	(AN2209.2) hypothetical protein
AN7906.2	7	(AN7906.2) hypothetical protein
AN7324.2	7	(AN7324.2) hypothetical protein
AN2023.2	7	(AN2023.2) hypothetical protein
AN4762.2	7	(AN4762.2) hypothetical protein
AN8356.2	7	(AN8356.2) hypothetical protein
AN0789.2	7	(AN0789.2) hypothetical protein
AN2824.2	7	(AN2824.2) hypothetical protein
AN8918.2	7	(AN8918.2) hypothetical protein
AN3188.2	7	(AN3188.2) hypothetical protein	Phosphatidylserine decarboxylase (4.1.1.65)
AN1610.2	7	(AN1610.2) hypothetical protein
AN6983.2	7	(AN6983.2) predicted protein
AN8812.2	7	(AN8812.2) hypothetical protein
AN5738.2	7	(AN5738.2) hypothetical protein
AN9144.2	7	(AN9144.2) hypothetical protein
AN2333.2	7	(AN2333.2) hypothetical protein
AN4930.2	7	(AN4930.2) hypothetical protein
AN2263.2	7	(AN2263.2) hypothetical protein
AN7191.2	7	(AN7191.2) hypothetical protein
AN5629.2	7	(AN5629.2) NUBM_ASPNG NADH-ubiquinone oxidoreductase 51 kDa subunit, mitochondrial precursor (Complex I-51KD) (CI-51KD)	NADH dehydrogenase (ubiquinone) (1.6.5.3)
AN9373.2	7	(AN9373.2) hypothetical protein
AN3805.2	7	(AN3805.2) hypothetical protein	Oxalacetase (3.7.1.1)
AN5412.2	7	(AN5412.2) hypothetical protein
AN6314.2	7	(AN6314.2) hypothetical protein
AN8351.2	7	(AN8351.2) hypothetical protein
AN5927.2	7	(AN5927.2) hypothetical protein
AN3747.2	7	(AN3747.2) hypothetical protein
AN1334.2	7	(AN1334.2) conserved hypothetical protein
AN3935.2	7	(AN3935.2) hypothetical protein
AN1687.2	7	(AN1687.2) predicted protein
AN6495.2	7	(AN6495.2) hypothetical protein
AN0791.2	7	(AN0791.2) hypothetical protein
AN5564.2	8	(AN5564.2) hypothetical protein
AN7204.2	8	(AN7204.2) hypothetical protein
AN2844.2	8	(AN2844.2) predicted protein
AN6089.2	8	(AN6089.2) HS60_PARBR Heat shock protein 60, mitochondrial precursor (60 kDa chaperonin) (Protein Cpn60)
AN2583.2	8	(AN2583.2) hypothetical protein	Glyceraldehyde 3-phosphate dehydrogenase (1.2.1.12)
AN2343.2	8	(AN2343.2) hypothetical protein
AN4908.2	8	(AN4908.2) hypothetical protein
AN1505.2	8	(AN1505.2) hypothetical protein
AN2387.2	8	(AN2387.2) hypothetical protein
AN7798.2	8	(AN7798.2) predicted protein
AN3068.2	8	(AN3068.2) hypothetical protein
AN5132.2	8	(AN5132.2) hypothetical protein
AN0369.2	8	(AN0369.2) hypothetical protein
AN6254.2	8	(AN6254.2) hypothetical protein
AN6105.2	8	(AN6105.2) predicted protein
AN3832.2	8	(AN3832.2) hypothetical protein
AN4148.2	8	(AN4148.2) hypothetical protein
AN2268.2	8	(AN2268.2) hypothetical protein
AN7224.2	8	(AN7224.2) hypothetical protein
AN9093.2	8	(AN9093.2) hypothetical protein
AN6248.2	8	(AN6248.2) hypothetical protein
AN1084.2	8	(AN1084.2) conserved hypothetical protein
AN8967.2	8	(AN8967.2) hypothetical protein
AN1446.2	8	(AN1446.2) hypothetical protein	Cystathionine gamma-lyase (4.4.1.1)
AN3258.2	8	(AN3258.2) hypothetical protein
AN8346.2	8	(AN8346.2) hypothetical protein
AN0357.2	8	(AN0357.2) hypothetical protein	Ubiquinol-cytochrome c reductase (1.10.2.2)
AN6348.2	8	(AN6348.2) hypothetical protein
AN8229.2	8	(AN8229.2) hypothetical protein
AN5134.2	8	(AN5134.2) hypothetical protein	Glutamate synthase (NADH) (1.4.1.14)
AN1709.2	8	(AN1709.2) hypothetical protein
AN8188.2	8	(AN8188.2) hypothetical protein similar to GTP cyclohydrolase I	GTP cyclohydrolase I (3.5.4.16)
AN2999.2	8	(AN2999.2) IDHP_ASPNG ISOCITRATE DEHYDROGENASE [NADP], MITOCHONDRIAL PRECURSOR (OXALOSUCCINATE DECARBOXYLASE) (IDH) (NADP+-SPECIFIC ICDH) (IDP)	Isocitrate dehydrogenase (NADP+) (1.1.1.42)
AN7284.2	8	(AN7284.2) hypothetical protein
AN1743.2	8	(AN1743.2) hypothetical protein	HNRNP arginine N-methyltransferase (2.1.1.-)
AN4611.2	8	(AN4611.2) hypothetical protein
AN4746.2	8	(AN4746.2) predicted protein
AN1246.2	8	(AN1246.2) PGK_EMENI Phosphoglycerate kinase	Phosphoglycerate kinase (2.7.2.3)
AN3030.2	8	(AN3030.2) hypothetical protein
AN5148.2	8	(AN5148.2) hypothetical protein
AN9512.2	8	(AN9512.2) hypothetical protein
AN1281.2	8	(AN1281.2) hypothetical protein
AN0997.2	8	(AN0997.2) hypothetical protein
AN8225.2	8	(AN8225.2) hypothetical protein
AN2949.2	8	(AN2949.2) hypothetical protein
AN1892.2	8	(AN1892.2) IM17_NEUCR Mitochondrial import inner membrane translocase subunit TIM17
AN1115.2	8	(AN1115.2) hypothetical protein	Purine nucleosidase (3.2.2.1)
AN8256.2	8	(AN8256.2) hypothetical protein
AN0132.2	8	(AN0132.2) predicted protein
AN2057.2	8	(AN2057.2) hypothetical protein
AN6690.2	8	(AN6690.2) hypothetical protein
AN3894.2	8	(AN3894.2) hypothetical protein	Aconitate hydratase (4.2.1.3)
AN5813.2	8	(AN5813.2) hypothetical protein
AN4334.2	8	(AN4334.2) hypothetical protein
AN3843.2	8	(AN3843.2) hypothetical protein
AN1095.2	8	(AN1095.2) hypothetical protein
AN0747.2	8	(AN0747.2) hypothetical protein	Ubiquinol-cytochrome c reductase (1.10.2.2)
AN4830.2	8	(AN4830.2) hypothetical protein
AN8489.2	8	(AN8489.2) hypothetical protein similar to T30567 ATP-binding cassette multidrug transport protein - Emericella nidulans
AN4842.2	8	(AN4842.2) hypothetical protein
AN6010.2	8	(AN6010.2) hypothetical protein similar to 70 kDa heat shock protein
AN8811.2	8	(AN8811.2) hypothetical protein
AN1744.2	8	(AN1744.2) hypothetical protein
AN3772.2	8	(AN3772.2) hypothetical protein
AN3087.2	8	(AN3087.2) hypothetical protein
AN6039.2	8	(AN6039.2) hypothetical protein
AN5790.2	8	(AN5790.2) IDH1_AJECA Isocitrate dehydrogenase [NAD] subunit 1, mitochondrial precursor (Isocitric dehydrogenase) (NAD+-specific ICDH)	Isocitrate dehydrogenase (NAD+) (1.1.1.41)
AN5701.2	8	(AN5701.2) hypothetical protein similar to AF283008_1 tyr-inhibited DAHP synthase	3-Deoxy-D-arabino-heptulosonate 7-phosphate (2.5.1.54)
AN6731.2	8	(AN6731.2) hypothetical protein similar to AF510861_1 stearic acid desaturase
AN6521.2	8	(AN6521.2) LYS4_EMENI Homoaconitase, mitochondrial precursor (Homoaconitate hydratase)	Homoaconitate hydratase (4.2.1.36)
AN1306.2	8	(AN1306.2) hypothetical protein
AN2648.2	8	(AN2648.2) hypothetical protein
AN6306.2	8	(AN6306.2) hypothetical protein
AN4238.2	8	(AN4238.2) hypothetical protein similar to cAMP-dependent protein kinase-like
AN6564.2	8	(AN6564.2) hypothetical protein
AN2042.2	8	(AN2042.2) hypothetical protein
AN4912.2	8	(AN4912.2) hypothetical protein
AN3586.2	8	(AN3586.2) hypothetical protein
AN8534.2	8	(AN8534.2) hypothetical protein
AN7725.2	8	(AN7725.2) hypothetical protein similar to T46647 pyridoxine biosynthesis protein pyroA [validated] - Emericella nidulans
AN5563.2	8	(AN5563.2) hypothetical protein similar to reductase-like protein	Glycerol dehydrogenase (1.1.1.72); D-Arabinose 1-dehydrogenase [NAD(P)+] (1.1.1.117)
AN5945.2	8	(AN5945.2) hypothetical protein
AN4388.2	8	(AN4388.2) hypothetical protein	Ubiquinol-cytochrome c reductase (1.10.2.2)
AN1472.2	8	(AN1472.2) hypothetical protein
AN7165.2	8	(AN7165.2) hypothetical protein
AN3635.2	8	(AN3635.2) hypothetical protein
AN4592.2	8	(AN4592.2) hypothetical protein
AN3973.2	8	(AN3973.2) hypothetical protein
AN6694.2	8	(AN6694.2) hypothetical protein
AN1954.2	8	(AN1954.2) hypothetical protein
AN7687.2	8	(AN7687.2) hypothetical protein
AN7502.2	8	(AN7502.2) hypothetical protein	Uridine kinase (2.7.1.48)
AN3173.2	8	(AN3173.2) hypothetical protein
AN6842.2	8	(AN6842.2) hypothetical protein
AN4308.2	8	(AN4308.2) hypothetical protein
AN3207.2	8	(AN3207.2) hypothetical protein
AN8794.2	8	(AN8794.2) hypothetical protein
AN7699.2	8	(AN7699.2) hypothetical protein
AN6572.2	8	(AN6572.2) hypothetical protein
AN6489.2	8	(AN6489.2) hypothetical protein
AN6593.2	8	(AN6593.2) hypothetical protein
AN1066.2	8	(AN1066.2) hypothetical protein
AN6302.2	8	(AN6302.2) hypothetical protein
AN4875.2	8	(AN4875.2) hypothetical protein
AN5580.2	8	(AN5580.2) hypothetical protein
AN7449.2	8	(AN7449.2) hypothetical protein
AN3458.2	8	(AN3458.2) hypothetical protein
AN0559.2	8	(AN0559.2) hypothetical protein
AN6146.2	8	(AN6146.2) hypothetical protein
AN3744.2	8	(AN3744.2) hypothetical protein
AN8962.2	8	(AN8962.2) hypothetical protein
AN5741.2	8	(AN5741.2) hypothetical protein
AN4251.2	8	(AN4251.2) hypothetical protein
AN5693.2	8	(AN5693.2) hypothetical protein
AN4051.2	8	(AN4051.2) hypothetical protein
AN3595.2	8	(AN3595.2) hypothetical protein
AN8770.2	8	(AN8770.2) hypothetical protein	Acetylglutamate kinase (2.7.2.8); N-Acetyl-gamma-glutamyl-phosphate reductase and acetylglutamate kinase (1.2.1.38)
AN3649.2	8	(AN3649.2) hypothetical protein
AN5203.2	8	(AN5203.2) hypothetical protein
AN3600.2	8	(AN3600.2) hypothetical protein
AN1541.2	8	(AN1541.2) hypothetical protein
AN1770.2	8	(AN1770.2) hypothetical protein
AN0180.2	8	(AN0180.2) hypothetical protein
AN5897.2	8	(AN5897.2) hypothetical protein
AN8532.2	8	(AN8532.2) hypothetical protein
AN8690.2	8	(AN8690.2) hypothetical protein
AN1393.2	8	(AN1393.2) hypothetical protein
AN3685.2	8	(AN3685.2) hypothetical protein
AN0476.2	8	(AN0476.2) hypothetical protein
AN4490.2	8	(AN4490.2) hypothetical protein
AN4652.2	8	(AN4652.2) hypothetical protein
AN9488.2	8	(AN9488.2) hypothetical protein
AN8284.2	8	(AN8284.2) hypothetical protein
AN7832.2	8	(AN7832.2) hypothetical protein
AN3596.2	8	(AN3596.2) hypothetical protein
AN8899.2	8	(AN8899.2) hypothetical protein
AN5200.2	8	(AN5200.2) hypothetical protein	Kynurenine 3-monooxygenase (1.14.13.9)
AN4557.2	8	(AN4557.2) hypothetical protein
AN4586.2	8	(AN4586.2) hypothetical protein
AN8118.2	8	(AN8118.2) hypothetical protein	Cytochrome c oxidase (1.9.3.1)
AN6111.2	8	(AN6111.2) hypothetical protein
AN1003.2	8	(AN1003.2) hypothetical protein similar to AF439265_1 isocitrate dehydrogenase	Isocitrate dehydrogenase (NAD+) (1.1.1.41)
AN4415.2	8	(AN4415.2) hypothetical protein
AN1449.2	8	(AN1449.2) hypothetical protein
AN0664.2	8	(AN0664.2) hypothetical protein	1-Phosphatidylinositol-4,5-bisphosphate phosphodiesterase (3.1.4.11)
AN0116.2	8	(AN0116.2) hypothetical protein
AN4755.2	8	(AN4755.2) hypothetical protein
AN8702.2	8	(AN8702.2) hypothetical protein
AN7621.2	8	(AN7621.2) hypothetical protein
AN9453.2	8	(AN9453.2) hypothetical protein
AN4309.2	8	(AN4309.2) hypothetical protein
AN5716.2	8	(AN5716.2) hypothetical protein	Inosine-5'-monophosphate dehydrogenase (1.1.1.205)
AN1163.2	8	(AN1163.2) hypothetical protein
AN4440.2	8	(AN4440.2) hypothetical protein
AN5522.2	8	(AN5522.2) hypothetical protein
AN6405.2	8	(AN6405.2) hypothetical protein
AN0121.2	8	(AN0121.2) hypothetical protein
AN1710.2	8	(AN1710.2) hypothetical protein
AN6904.2	8	(AN6904.2) hypothetical protein
AN6253.2	8	(AN6253.2) hypothetical protein similar to phenylalanyl-tRNA synthetase alpha subunit-like protein
AN7175.2	8	(AN7175.2) hypothetical protein
AN4569.2	8	(AN4569.2) hypothetical protein
AN4386.2	8	(AN4386.2) hypothetical protein
AN1636.2	8	(AN1636.2) hypothetical protein
AN4250.2	8	(AN4250.2) hypothetical protein
AN1074.2	8	(AN1074.2) hypothetical protein
AN9073.2	8	(AN9073.2) hypothetical protein
AN5068.2	8	(AN5068.2) hypothetical protein
AN8903.2	8	(AN8903.2) hypothetical protein
AN0771.2	8	(AN0771.2) hypothetical protein similar to ABC transporter protein
AN7701.2	8	(AN7701.2) hypothetical protein
AN2682.2	8	(AN2682.2) hypothetical protein
AN1104.2	8	(AN1104.2) hypothetical protein
AN2414.2	8	(AN2414.2) hypothetical protein similar to NUCM protein	NADH dehydrogenase (ubiquinone) (1.6.5.3)
AN1780.2	8	(AN1780.2) hypothetical protein
AN6843.2	8	(AN6843.2) hypothetical protein
AN8711.2	8	(AN8711.2) predicted protein
AN2774.2	8	(AN2774.2) hypothetical protein
AN8709.2	8	(AN8709.2) hypothetical protein	Aspartate transaminase (2.6.1.1)
AN0731.2	8	(AN0731.2) hypothetical protein
AN4714.2	8	(AN4714.2) hypothetical protein
AN4770.2	8	(AN4770.2) MT16_EMENI Phosphoadenosine phosphosulfate reductase (PAPS reductase, thioredoxin dependent) (PAdoPS reductase) (3''-phosphoadenylylsulfate reductase)	PAPS reductase (1.8.4.8)
AN6913.2	8	(AN6913.2) hypothetical protein
AN0961.2	8	(AN0961.2) hypothetical protein similar to ORF
AN3417.2	8	(AN3417.2) hypothetical protein
AN0836.2	8	(AN0836.2) hypothetical protein
AN2649.2	8	(AN2649.2) hypothetical protein
AN6844.2	8	(AN6844.2) hypothetical protein
AN1495.2	8	(AN1495.2) hypothetical protein
AN7144.2	8	(AN7144.2) hypothetical protein
AN4911.2	8	(AN4911.2) hypothetical protein
AN5704.2	8	(AN5704.2) hypothetical protein	Type II fatty acid synthase (1.6.5.3/-/-/1.1.1.100)
AN2055.2	8	(AN2055.2) hypothetical protein
AN8165.2	8	(AN8165.2) hypothetical protein
AN7569.2	8	(AN7569.2) hypothetical protein
AN1348.2	8	(AN1348.2) hypothetical protein
AN6193.2	8	(AN6193.2) hypothetical protein
AN6526.2	8	(AN6526.2) hypothetical protein
AN1387.2	8	(AN1387.2) hypothetical protein
AN3758.2	8	(AN3758.2) hypothetical protein
AN1667.2	8	(AN1667.2) hypothetical protein
AN4954.2	8	(AN4954.2) hypothetical protein
AN5199.2	8	(AN5199.2) hypothetical protein
AN1608.2	8	(AN1608.2) hypothetical protein
AN0142.2	8	(AN0142.2) hypothetical protein
AN0066.2	8	(AN0066.2) hypothetical protein
AN3106.2	8	(AN3106.2) hypothetical protein
AN7630.2	8	(AN7630.2) hypothetical protein
AN1999.2	8	(AN1999.2) hypothetical protein
AN3034.2	8	(AN3034.2) hypothetical protein similar to SUAPRGA1
AN0659.2	8	(AN0659.2) hypothetical protein
AN5703.2	8	(AN5703.2) hypothetical protein similar to electron-transferring-flavoprotein dehydrogenase subunit	Electron-transferring-flavoprotein dehydrogenase (1.5.5.1)
AN2045.2	9	(AN2045.2) hypothetical protein
AN3804.2	9	(AN3804.2) hypothetical protein
AN1425.2	9	(AN1425.2) hypothetical protein
AN8461.2	9	(AN8461.2) hypothetical protein
AN4927.2	9	(AN4927.2) hypothetical protein	F1F0-ATPase complex (3.6.3.14)
AN3307.2	9	(AN3307.2) hypothetical protein
AN3112.2	9	(AN3112.2) conserved hypothetical protein
AN1050.2	9	(AN1050.2) hypothetical protein	3-Ketoacyl-CoA thiolase (2.3.1.16)
AN9288.2	9	(AN9288.2) hypothetical protein
AN2538.2	9	(AN2538.2) predicted protein
AN3001.2	9	(AN3001.2) hypothetical protein
AN6344.2	9	(AN6344.2) hypothetical protein
AN2316.2	9	(AN2316.2) COX5_ASPNG Cytochrome c oxidase polypeptide V, mitochondrial precursor	Cytochrome c oxidase (1.9.3.1)
AN9064.2	9	(AN9064.2) hypothetical protein similar to xylitol dehydrogenase	D-Xylulose reductase (1.1.1.9); L-Iditol 2-dehydrogenase (1.1.1.14)
AN2001.2	9	(AN2001.2) hypothetical protein
AN6680.2	9	(AN6680.2) hypothetical protein
AN5597.2	9	(AN5597.2) hypothetical protein	Ubiquinol-cytochrome c reductase (1.10.2.2)
AN2532.2	9	(AN2532.2) AMO1_ASPNG Copper amine oxidase 1
AN8910.2	9	(AN8910.2) hypothetical protein
AN9094.2	9	(AN9094.2) hypothetical protein	UDP-N-acetylglucosamine pyrophosphorylase (2.7.7.23)
AN2133.2	9	(AN2133.2) hypothetical protein
AN1278.2	9	(AN1278.2) hypothetical protein
AN2283.2	9	(AN2283.2) hypothetical protein
AN6287.2	9	(AN6287.2) hypothetical protein	F1F0-ATPase complex (3.6.3.14)
AN5457.2	9	(AN5457.2) hypothetical protein similar to NADPH oxidase	NADPH oxidase (1.6.3.1); NADPH dehydrogenase (quinone) (1.6.99.6)
AN2997.2	9	(AN2997.2) hypothetical protein
AN0924.2	9	(AN0924.2) hypothetical protein
AN2488.2	9	(AN2488.2) hypothetical protein
AN6077.2	9	(AN6077.2) hypothetical protein	NADH dehydrogenase (ubiquinone) (1.6.5.3)
AN6204.2	9	(AN6204.2) hypothetical protein
AN4753.2	9	(AN4753.2) hypothetical protein
AN7610.2	9	(AN7610.2) conserved hypothetical protein
AN2623.2	9	(AN2623.2) AAAA_EMENI Acyl-coenzyme A:6-aminopenicillanic-acid-acyltransferase precursor (Isopenicillin N acyltransferase)	Isopenicillin-N N-acyltransferase (2.3.1.164)
AN2451.2	9	(AN2451.2) hypothetical protein
AN9308.2	9	(AN9308.2) hypothetical protein
