# Supplementary material for: Metabolic network driven analysis of genome-wide transcription data from Aspergillus nidulans
Source: Genome Biol. 2006 Nov 15;7(11):R108. doi: 10.1186/gb-2006-7-11-r108 (PMC1794588; doi:10.1186/gb-2006-7-11-r108)
Supplement: Additional data file 13 — Tables S14, S15, and S16 provide lists of enzymes and transporters comprising the 'large' subnetwork, obtained by comparing expression data on glucose and ethanol, on glycerol and ethanol, and on glucose and glycerol, respectively. [file gb-2006-7-11-r108-S13.xls]

## Sheet: Table S14
Table S14 - List of enzymes and transporters comprising the “large” subnetwork, obtained by comparing expression data on glucose and ethanol.
ORF	Gene description according to Aspergillus nidulans Database (Broad Institute, release 3.1)	Gene description according to metabolic reconstruction for Aspergillus nidulans
AN7459.2	(AN7459.2) hypothetical protein similar to hexokinase	Hexokinase (2.7.1.1); Glucokinase (2.7.1.2)
AN0887.2	(AN0887.2) hypothetical protein	Urea carboxylase (6.3.4.6); Allophanate hydrolase (3.5.1.54)
AN0870.2	(AN0870.2) hypothetical protein	Phosphate carrier
AN5604.2	(AN5604.2) hypothetical protein similar to AF525021_1 fructose-1,6-bisphosphatase	Fructose-bisphosphatase (3.1.3.11)
AN1601.2	(AN1601.2) hypothetical protein	O-Methylsterigmatocystin oxidoreductase (1.14.1.-)
AN2981.2	(AN2981.2) G6PD_EMENI Glucose-6-phosphate 1-dehydrogenase (G6PD)	Glucose 6-phosphate 1-dehydrogenase (1.1.1.49)
AN4042.2	(AN4042.2) hypothetical protein	C-22 sterol desaturase (1.14.14.-)
AN7193.2	(AN7193.2) hypothetical protein	Glycerol dehydrogenase (1.1.1.72); Aldehyde reductase (NADP+) (1.1.1.21)
AN3524.2	(AN3524.2) hypothetical protein	Galactose 1-dehydrogenase (1.1.1.48)
AN8866.2	(AN8866.2) hypothetical protein	Phosphoglycerate dehydrogenase (1.1.1.95)
AN1246.2	(AN1246.2) PGK_EMENI Phosphoglycerate kinase	Phosphoglycerate kinase (2.7.2.3)
AN5990.2	(AN5990.2) hypothetical protein	Long-chain-fatty-acid--CoA ligase (6.2.1.3)
AN2435.2/AN2436.2		ATP:citrate oxaloacetate-lyase ((pro-3S)-CH2COO- ->acetyl-CoA) (ATP-dephosphorylating) (4.1.3.8)
AN5122.2	(AN5122.2) hypothetical protein	Adenylate kinase (2.7.4.3)
AN5833.2	(AN5833.2) hypothetical protein	Acetyl-CoA synthase (6.2.1.1)
AN0259.2	(AN0259.2) hypothetical protein	Adenylate kinase (2.7.4.3)
AN8689.2	(AN8689.2) HXKG_ASPNG GLUCOKINASE (GLUCOSE KINASE) (GLK)	Hexokinase (2.7.1.1); Glucokinase (2.7.1.2)
AN0490.2	(AN0490.2) hypothetical protein	CTP synthase (6.3.4.2)
AN7463.2	(AN7463.2) hypothetical protein similar to ammonium transporter MEAA	Ammonium transporter
AN8169.2	(AN8169.2) hypothetical protein	Asparaginase (3.5.1.1)
AN2243.2	(AN2243.2) hypothetical protein	Aspartate-carbamoyltransferase (2.1.3.2)
AN2968.2	(AN2968.2) conserved hypothetical protein	Inorganic diphosphatase (3.6.1.1)
AN6993.2	(AN6993.2) hypothetical protein	Xanthine-guanine phosphoribosyltransferase (2.4.2.22); Hypoxanthine phosphoribosyltransferase (2.4.2.8)
AN1115.2	(AN1115.2) hypothetical protein	Purine nucleosidase (3.2.2.1)
AN9083.2	(AN9083.2) hypothetical protein	Adenine phosphoribosyltransferase (2.4.2.7)
AN5626.2	(AN5626.2) ACSA_EMENI Acetyl-coenzyme A synthetase (Acetate--CoA ligase) (Acyl-activating enzyme)	Acetyl-CoA synthase (6.2.1.1)
AN0271.2	(AN0271.2) hypothetical protein	dUTP pyrophosphatase (3.6.1.23)
AN8012.2	(AN8012.2) hypothetical protein	Prenyltransferase (2.5.1.1); Farnesyl diphosphate synthetase (2.5.1.10)
AN0205.2	(AN0205.2) hypothetical protein	Pantoate-B-alanine ligase (6.3.2.1)
AN8843.2	(AN8843.2) hypothetical protein	Homoserine kinase (2.7.1.39)
AN3031.2	(AN3031.2) hypothetical protein	Threonine synthase (4.2.99.2)
AN5999.2	(AN5999.2) conserved hypothetical protein	Aspartate-carbamoyltransferase (2.1.3.2)
AN6490.2	(AN6490.2) hypothetical protein	Thymidine (deoxyuridine) phosphorylase (2.4.2.4); Purine nucleotide phosphorylase (2.4.2.1)
AN2583.2	(AN2583.2) hypothetical protein	Glyceraldehyde 3-phosphate dehydrogenase (1.2.1.12)
AN2873.2	(AN2873.2) hypothetical protein	Saccharopine dehydrogenase (NAD+, L-lysine forming) (1.5.1.7)
AN6525.2	(AN6525.2) FDH_EMENI Probable formate dehydrogenase (NAD-dependent formate dehydrogenase) (FDH)	Formate dehydrogenase (1.2.1.2)
AN5206.2	(AN5206.2) hypothetical protein	Homoisocitrate dehydrogenase (1.1.1.155)
AN5571.2	(AN5571.2) hypothetical protein	Oxoglutarate dehydrogenase (lipoamide) (1.2.4.2)
AN6048.2	(AN6048.2) hypothetical protein	Aspartate transaminase (2.6.1.1)
AN5999.2/AN2243.2		Carbamoyl-phophate synthetase (6.3.5.5)
AN0354.2	(AN0354.2) hypothetical protein similar to AF283009_1 phe-inhibited DAHP synthase	3-Deoxy-D-arabino-heptulosonate 7-phosphate (2.5.1.54)
AN5210.2	(AN5210.2) KPYK_EMENI Pyruvate kinase (PK)	Pyruvate kinase (2.7.1.40)
AN1342.2	(AN1342.2) hypothetical protein	Alanine-glyoxylate transaminase (2.6.1.44)
AN4690.2	(AN4690.2) hypothetical protein	Pyruvate carboxylase (6.4.1.1); Acetyl-CoA carboxylase / Biotin carboxylase (6.4.1.2/6.3.4.14)
AN4923.2	(AN4923.2) hypothetical protein	3-Hydroxy-3-methylglutaryl coenzyme A synthase (4.1.3.5)
AN1059.2	(AN1059.2) hypothetical protein similar to carnitine acetyl transferase FacC	Carnitine O-acetyltransferase (2.3.1.7)
AN5356.2	(AN5356.2) hypothetical protein similar to carnitine/acyl carnitine carrier	Carnitine/Acyl carnitine carrier
AN6279.2	(AN6279.2) hypothetical protein	Carnitine O-acetyltransferase (2.3.1.7)
AN8275.2	(AN8275.2) CISY_EMENI Citrate synthase, mitochondrial precursor	Citrate synthase (4.1.3.7)
AN8707.2	(AN8707.2) hypothetical protein	Fumarate dehydratase (4.2.1.2)
AN4011.2	(AN4011.2) hypothetical protein	5'-Phosphoribosyl-4-(N-succinocarboxamide)-5-aminoimidazole lyase (4.3.2.2)
AN6368.2	(AN6368.2) hypothetical protein	Arginyl-tRNA synthetase (6.1.1.19)
AN6182.2	(AN6182.2) hypothetical protein	UTP-hexose-1-phosphate uridylyltransferase (2.7.7.10); UDP-glucose-hexose-1-phosphate uridylyltransferase (2.7.7.12)
AN8010.2	(AN8010.2) GYS_NEUCR Glycogen [starch] synthase	Glycogen (starch) synthase (2.4.1.11)
AN2951.2	(AN2951.2) hypothetical protein	UDPglucose 4-epimerase (5.1.3.2)
AN3729.2	(AN3729.2) hypothetical protein similar to 1,3-beta-D-glucan synthase catalytic subunit	1,3-beta-Glucan synthase (2.4.1.34)
AN9148.2	(AN9148.2) conserved hypothetical protein	UTP-glucose-1-phosphate uridylyltransferase (2.7.7.9)
AN9094.2	(AN9094.2) hypothetical protein	UDP-N-acetylglucosamine pyrophosphorylase (2.7.7.23)
AN2867.2	(AN2867.2) PGMU_EMENI Phosphoglucomutase (Glucose phosphomutase) (PGM)	Phosphoglucomutase (5.4.2.2)
AN6037.2	(AN6037.2) G6PI_ASPOR Glucose-6-phosphate isomerase (GPI) (Phosphoglucose isomerase) (PGI) (Phosphohexose isomerase) (PHI)	Glucose-6-phosphate isomerase (5.3.1.9)
AN0667.2	(AN0667.2) MANA_EMENI Mannose-6-phosphate isomerase (Phosphomannose isomerase) (PMI) (Phosphohexomutase)	Mannose-6-phosphate isomerase (5.3.1.8)
AN0240.2	(AN0240.2) conserved hypothetical protein	Transaldolase (2.2.1.2)
AN0688.2	(AN0688.2) hypothetical protein similar to transketolase	Transketolase (2.2.1.1); Dihydroxyacetone synthase (2.2.1.3)
AN8790.2	(AN8790.2) hypothetical protein similar to D-xylulose kinase	Xylulokinase (2.7.1.17)
AN0565.2	(AN0565.2) hypothetical protein similar to PyrABCN	Carbamoyl-phophate synthetase (6.3.5.5); Aspartate-carbamoyltransferase (2.1.3.2)
AN3846.2	(AN3846.2) hypothetical protein	Ornithine decarboxylase (4.1.1.17)
AN1918.2	(AN1918.2) hypothetical protein similar to phosphoenolpyruvate carboxykinase	Phosphoenolpyruvate carboxykinase (ATP) (4.1.1.49); Phosphoenolpyruvate carboxykinase (GTP) (4.1.1.32)
AN6985.2	(AN6985.2) hypothetical protein	Ribulokinase (2.7.1.47)
AN4384.2	(AN4384.2) hypothetical protein	Tetrahydrofolylpolyglutamate synthase (6.3.2.17)
AN3058.2	(AN3058.2) conserved hypothetical protein	Glycine hydroxymethyltransferase (2.1.2.1)
AN1524.2	(AN1524.2) hypothetical protein	Methylenetetrahydrofolate dehydrogenase (NAD+) (1.5.1.15); Methylenetetrahydrofolate dehydrogenase (NADP+) (1.5.1.5)
AN0942.2	(AN0942.2) hypothetical protein	L-Arabinitol 4-dehydrogenase (1.1.1.12)
AN7111.2	(AN7111.2) hypothetical protein	3-Hydroxyacyl-CoA dehydrogenase (1.1.1.-)
AN8979.2	(AN8979.2) ADH1_EMENI Alcohol dehydrogenase I (ADH I)	Alcohol dehydrogenase (1.1.1.1)
AN6717.2	(AN6717.2) hypothetical protein	Malate dehydrogenase (1.1.1.37)
AN1993.2	(AN1993.2) hypothetical protein	Aspartate transaminase (2.6.1.1)
AN3073.2	(AN3073.2) hypothetical protein	Asn-tRNA synthetase (6.1.1.22)
AN1923.2	(AN1923.2) hypothetical protein	Alanine transaminase (2.6.1.2)
AN5162.2/AN9403.2		Pyruvate dehydrogenase (lipoamide) (1.2.4.1)
AN3901.2	(AN3901.2) hypothetical protein	Lactic acid dehydrogenase (1.1.2.3)
AN6168.2	(AN6168.2) hypothetical protein similar to NADP-dependent malic enzyme	Malate dehydrogenase (malic enzyme) (oxaloacetate-decarboxylating, NADP+) (1.1.1.40); Malate dehydrogenase (oxaloacetate-decarboxylating) (NAD-malic enzyme) (1.1.1.38)
AN8819.2	(AN8819.2) hypothetical protein	L-Xylulose reductase (1.1.1.10); Mannitol 2-dehydrogenase (NADP+) (1.1.1.138)
AN2815.2	(AN2815.2) hypothetical protein	Mannitol 2-dehydrogenase (1.1.1.67)
AN7632.2	(AN7632.2) hypothetical protein similar to AF364077_2 formaldehyde dehydrogenase	Alcohol dehydrogenase (1.1.1.1); Formaldehyde dehydrogenase (glutathione) (1.2.1.1)
AN0554.2	(AN0554.2) DHAL_EMENI Aldehyde dehydrogenase (ALDDH)	Aldehyde dehydrogenase (NAD+) (1.2.1.3); Lactaldehyde dehydrogenase (1.2.1.22)
AN5820.2	(AN5820.2) hypothetical protein	Cysteine synthase (2.5.1.47); Cystathionine beta-synthase (4.2.1.22)
AN6231.2/AN5444.2		Tryptophan synthetase (4.2.1.20)
AN6900.2	(AN6900.2) TPIS_EMENI TRIOSEPHOSPHATE ISOMERASE (TIM)	Triosephosphate isomerase (5.3.1.1)
AN1396.2	(AN1396.2) hypothetical protein	Glycerol 3-phosphate dehydrogenase (FAD dependent) (1.1.99.5)
AN2916.2/AN2332.2/AN1543.2		Succinate dehydrogenase (1.3.99.1)
AN2916.2/AN2332.2/AN8793.2		Succinate dehydrogenase (ubiquinone) (1.3.5.1)
AN8075.2	(AN8075.2) hypothetical protein	Deoxyhypusine synthase (1.5.99.6)
AN5909.2	(AN5909.2) hypothetical protein similar to S72324 orotate reductase (NADH2) (EC 1.3.1.14) - Emericella nidulans	Orotate reductase (1.3.1.14/1.3.3.1)
AN6973.2	(AN6973.2) hypothetical protein	C-4 sterol methyl oxidase (1.14.13.72)
AN5918.2	(AN5918.2) hypothetical protein similar to AF316033_1 catalase C	Catalase (1.11.1.6)
AN4871.2	(AN4871.2) hypothetical protein similar to chitinase	Chitinase (Endochitinase) (3.2.1.14)
AN8782.2	(AN8782.2) hypothetical protein	S-Formylglutathione hydrolase (3.1.2.12)
AN8953.2	(AN8953.2) hypothetical protein similar to alpha-glucosidase B	alpha-Glucosidase (3.2.1.20)
AN3402.2	(AN3402.2) hypothetical protein similar to AF208224_1 alpha-amylase	alpha-Amylase (3.2.1.1)
AN2017.2	(AN2017.2) hypothetical protein similar to AF208225_2 alpha-glucosidase AgdA	alpha-Glucosidase (3.2.1.20)
AN0941.2	(AN0941.2) hypothetical protein	alpha-Glucosidase (3.2.1.20)
AN6650.2	(AN6650.2) hypothetical protein similar to methylcitrate synthase	Citrate synthase (4.1.3.7); 2-Methylcitrate synthase (4.1.3.31)
AN1409.2	(AN1409.2) hypothetical protein	Acetyl-CoA C-acetyltransferase (2.3.1.9)
AN3466.2	(AN3466.2) hypothetical protein	Dihydrolipoamide S-succinyl transferase (2.3.1.61)
AN5698.2	(AN5698.2) hypothetical protein	3-Ketoacyl-CoA thiolase (2.3.1.16); Acetyl-CoA C-acetyltransferase (2.3.1.9)
AN6645.2	(AN6645.2) hypothetical protein	8-Amino-7-oxononanoate synthase (2.3.1.47)
AN3188.2	(AN3188.2) hypothetical protein	Phosphatidylserine decarboxylase (4.1.1.65)
AN3954.2	(AN3954.2) hypothetical protein similar to 6-phosphogluconate dehydrogenase	Phosphogluconate dehydrogenase (decarboxylating) (1.1.1.44)
AN0423.2	(AN0423.2) hypothetical protein similar to AF219625_1 D-xylose reductase	D-Lactaldehyde dehydrogenase (1.1.1.78); Aldehyde reductase (NADP+) (1.1.1.21)
AN2208.2	(AN2208.2) hypothetical protein	Galactose 1-dehydrogenase (1.1.1.48)
AN6499.2	(AN6499.2) hypothetical protein	Malate dehydrogenase (1.1.1.37); L-Lactate dehydrogenase (1.1.1.27)
AN1868.2	(AN1868.2) hypothetical protein	Glycerol dehydrogenase (1.1.1.6)
AN7315.2	(AN7315.2) hypothetical protein	Succinate-semialdehyde dehydrogenase (NAD(P)+) (1.2.1.16)
AN9340.2	(AN9340.2) TREA_EMENI Acid trehalase precursor (Alpha,alpha-trehalase) (Alpha,alpha-trehalose glucohydrolase)	alpha,alpha-Trehalase (3.2.1.28)
AN1547.2	(AN1547.2) hypothetical protein	Acetyl-CoA hydrolase (3.1.2.1)
AN1050.2	(AN1050.2) hypothetical protein	3-Ketoacyl-CoA thiolase (2.3.1.16)
AN8057.2	(AN8057.2) CYSK_EMENI Cysteine synthase (O-acetylserine sulfhydrylase) (O-acetylserine (Thiol)-lyase) (CSase)	Cysteine synthase (2.5.1.47); Cystathionine beta-synthase (4.2.1.22)
AN4443.2	(AN4443.2) hypothetical protein similar to AF275676_1 cobalamin-independent methionine synthase	Vitamin B12-(cobalamin)-independent methionine synthase (2.1.1.14); Methionine synthase (2.1.1.13)
AN9339.2	(AN9339.2) CATB_EMENI Catalase B	Catalase (1.11.1.6)
AN8977.2	(AN8977.2) hypothetical protein	Gluconolactonase (3.1.1.17)
AN5525.2	(AN5525.2) hypothetical protein similar to aconitase	Aconitate hydratase (4.2.1.3)
AN2999.2	(AN2999.2) IDHP_ASPNG ISOCITRATE DEHYDROGENASE [NADP], MITOCHONDRIAL PRECURSOR (OXALOSUCCINATE DECARBOXYLASE) (IDH) (NADP+-SPECIFIC ICDH) (IDP)	Isocitrate dehydrogenase (NADP+) (1.1.1.42)
AN5883.2	(AN5883.2) hypothetical protein	Methylenetetrahydrofolate reductase (NADPH) (1.5.1.20)
AN8755.2	(AN8755.2) hypothetical protein	Isocitrate lyase (4.1.3.1)
AN6653.2	(AN6653.2) MASY_EMENI Malate synthase, glyoxysomal	Malate synthase (4.1.3.2)
AN5634.2	(AN5634.2) ACEA_EMENI Isocitrate lyase (Isocitrase) (Isocitratase) (ICL)	Isocitrate lyase (4.1.3.1)
AN4957.2	(AN4957.2) hypothetical protein	Galactokinase (2.7.1.6)
AN3223.2	(AN3223.2) K6PF_ASPNG 6-phosphofructokinase (Phosphofructokinase) (Phosphohexokinase) (6PF-1-K)	6-Phosphofructokinase (2.7.1.11)
AN9446.2	(AN9446.2) hypothetical protein similar to pantothenate kinase	Pantothenate kinase (2.7.1.33)
AN7588.2	(AN7588.2) hypothetical protein	Ribulose-phosphate 3-epimerase (5.1.3.1)
AN0687.2	(AN0687.2) SPEE_NEUCR Spermidine synthase (Putrescine aminopropyltransferase) (SPDSY)	Putrescine aminopropyltransferase (2.5.1.16); Spermine synthase (2.5.1.22)
AN7146.2	(AN7146.2) hypothetical protein	S-adenosyl-methionine delta-24-sterol-C-methyltransferase (2.1.1.41)
AN0451.2	(AN0451.2) hypothetical protein	C-8 sterol isomerase (Unknown)
AN5772.2	(AN5772.2) hypothetical protein	Phosphomannomutase (5.4.2.8)
AN6521.2	(AN6521.2) LYS4_EMENI Homoaconitase, mitochondrial precursor (Homoaconitate hydratase)	Homoaconitate hydratase (4.2.1.36)
AN6639.2	(AN6639.2) hypothetical protein	2-Methylcitrate dehydratase (4.2.1.79)
AN8777.2	(AN8777.2) AMDS_EMENI ACETAMIDASE	Amidase (3.5.1.4)

## Sheet: Table S15
Table S15 - List of enzymes and transporters comprising the “large” subnetwork, obtained by comparing expression data on glycerol and ethanol.
ORF	Gene description according to Aspergillus nidulans Database (Broad Institute, release 3.1)	Gene description according to metabolic reconstruction for Aspergillus nidulans
AN5356.2	(AN5356.2) hypothetical protein similar to carnitine/acyl carnitine carrier	Carnitine/Acyl carnitine carrier
AN6279.2	(AN6279.2) hypothetical protein	Carnitine O-acetyltransferase (2.3.1.7)
AN8275.2	(AN8275.2) CISY_EMENI Citrate synthase, mitochondrial precursor	Citrate synthase (4.1.3.7)
AN8709.2	(AN8709.2) hypothetical protein	Aspartate transaminase (2.6.1.1)
AN2873.2	(AN2873.2) hypothetical protein	Saccharopine dehydrogenase (NAD+, L-lysine forming) (1.5.1.7)
AN5716.2	(AN5716.2) hypothetical protein	Inosine-5'-monophosphate dehydrogenase (1.1.1.205)
AN7451.2	(AN7451.2) hypothetical protein	Glutamate dehydrogenase (1.4.1.4)
AN5447.2	(AN5447.2) hypothetical protein similar to glutamic acid decarboxylase	Glutamate decarboxylase (4.1.1.15)
AN6525.2	(AN6525.2) FDH_EMENI Probable formate dehydrogenase (NAD-dependent formate dehydrogenase) (FDH)	Formate dehydrogenase (1.2.1.2)
AN5206.2	(AN5206.2) hypothetical protein	Homoisocitrate dehydrogenase (1.1.1.155)
AN5790.2/AN1003.2		Isocitrate dehydrogenase (NAD+) (1.1.1.41)
AN5904.2/AN9408.2/AN9407.2		B-Ketoacyl-ACP synthase (6.4.1.2/6.3.4.1/2.3.1.85/1.1.1.100/2.3.1.41/4.2.1.61)
AN1918.2	(AN1918.2) hypothetical protein similar to phosphoenolpyruvate carboxykinase	Phosphoenolpyruvate carboxykinase (ATP) (4.1.1.49); Phosphoenolpyruvate carboxykinase (GTP) (4.1.1.32)
AN6126.2	(AN6126.2) hypothetical protein similar to T30568 acetyl-CoA carboxylase (EC 6.4.1.2) - Emericella nidulans	Acetyl-CoA carboxylase / Biotin carboxylase (6.4.1.2/6.3.4.14)
AN1671.2	(AN1671.2) hypothetical protein	Diacylglycerol pyrophosphate phosphatase (3.1.3.-/3.1.3.4)
AN6159.2	(AN6159.2) hypothetical protein	1-acylglycerol-3-phosphate acyltransferase (2.3.1.20)
AN9408.2/AN9407.2		Fatty-acyl-CoA synthase (4.2.1.61/1.3.1.9/2.3.1.38/2.3.1.39/3.1.2.14/2.3.1.86/2.3.1.85/1.1.1.100/2.3.1.41)
AN2435.2/AN2436.2		ATP:citrate oxaloacetate-lyase ((pro-3S)-CH2COO- ->acetyl-CoA) (ATP-dephosphorylating) (4.1.3.8)
AN5122.2	(AN5122.2) hypothetical protein	Adenylate kinase (2.7.4.3)
AN8188.2	(AN8188.2) hypothetical protein similar to GTP cyclohydrolase I	GTP cyclohydrolase I (3.5.4.16)
AN7502.2	(AN7502.2) hypothetical protein	Uridine kinase (2.7.1.48)
AN0067.2	(AN0067.2) hypothetical protein similar to ribonucleotide reductase	Ribonucleoside-triphosphate reductase (1.17.4.2)
AN5626.2	(AN5626.2) ACSA_EMENI Acetyl-coenzyme A synthetase (Acetate--CoA ligase) (Acyl-activating enzyme)	Acetyl-CoA synthase (6.2.1.1)
AN0271.2	(AN0271.2) hypothetical protein	dUTP pyrophosphatase (3.6.1.23)
AN0205.2	(AN0205.2) hypothetical protein	Pantoate-B-alanine ligase (6.3.2.1)
AN6541.2	(AN6541.2) hypothetical protein	Phosphoribosylamine-glycine ligase (6.3.4.13); Phosphoribosylformylglycinamide cyclo-ligase (6.3.3.1)
AN5604.2	(AN5604.2) hypothetical protein similar to AF525021_1 fructose-1,6-bisphosphatase	Fructose-bisphosphatase (3.1.3.11)
AN1601.2	(AN1601.2) hypothetical protein	O-Methylsterigmatocystin oxidoreductase (1.14.1.-)
AN5746.2	(AN5746.2) ENO_ASPOR Enolase (2-phosphoglycerate dehydratase) (2-phospho-D-glycerate hydro-lyase)	Phosphopyruvate hydratase (4.2.1.11)
AN4871.2	(AN4871.2) hypothetical protein similar to chitinase	Chitinase (Endochitinase) (3.2.1.14)
AN0554.2	(AN0554.2) DHAL_EMENI Aldehyde dehydrogenase (ALDDH)	Aldehyde dehydrogenase (NAD+) (1.2.1.3); Lactaldehyde dehydrogenase (1.2.1.22)
AN5200.2	(AN5200.2) hypothetical protein	Kynurenine 3-monooxygenase (1.14.13.9)
AN7193.2	(AN7193.2) hypothetical protein	Glycerol dehydrogenase (1.1.1.72); Aldehyde reductase (NADP+) (1.1.1.21)
AN6923.2	(AN6923.2) hypothetical protein similar to high-affinity hexose transporter	Hexose transporter
AN3432.2	(AN3432.2) hypothetical protein	Aldose 1-epimerase (5.1.3.3); UDPglucose 4-epimerase (5.1.3.2)
AN8010.2	(AN8010.2) GYS_NEUCR Glycogen [starch] synthase	Glycogen (starch) synthase (2.4.1.11)
AN1015.2	(AN1015.2) hypothetical protein similar to glycogen phosphorylase 1; possible glycogen phosphorylase	Phosphorylase (2.4.1.1)
AN0870.2	(AN0870.2) hypothetical protein	Phosphate carrier
AN2583.2	(AN2583.2) hypothetical protein	Glyceraldehyde 3-phosphate dehydrogenase (1.2.1.12)
AN5134.2	(AN5134.2) hypothetical protein	Glutamate synthase (NADH) (1.4.1.14)
AN8979.2	(AN8979.2) ADH1_EMENI Alcohol dehydrogenase I (ADH I)	Alcohol dehydrogenase (1.1.1.1)
AN5629.2/AN6077.2/AN1728.2/AN2414.2		NADH dehydrogenase (ubiquinone) (1.6.5.3)
AN3088.2/AN1523.2/AN0277.2/AN0252.2/AN6232.2/AN1534.2/AN6287.2/AN2315.2/AN6631.2/AN4927.2/AN9455.2/AN1624.2		F1F0-ATPase complex (3.6.3.14)
AN4525.2/AN4737.2/AN8118.2/AN2316.2/AN6255.2		Cytochrome c oxidase (1.9.3.1)
AN3901.2	(AN3901.2) hypothetical protein	Lactic acid dehydrogenase (1.1.2.3)
AN1923.2	(AN1923.2) hypothetical protein	Alanine transaminase (2.6.1.2)
AN5571.2	(AN5571.2) hypothetical protein	Oxoglutarate dehydrogenase (lipoamide) (1.2.4.2)
AN6048.2	(AN6048.2) hypothetical protein	Aspartate transaminase (2.6.1.1)
AN3073.2	(AN3073.2) hypothetical protein	Asn-tRNA synthetase (6.1.1.22)
AN8770.2	(AN8770.2) hypothetical protein	Acetylglutamate kinase (2.7.2.8); N-Acetyl-gamma-glutamyl-phosphate reductase and acetylglutamate kinase (1.2.1.38)
AN2999.2	(AN2999.2) IDHP_ASPNG ISOCITRATE DEHYDROGENASE [NADP], MITOCHONDRIAL PRECURSOR (OXALOSUCCINATE DECARBOXYLASE) (IDH) (NADP+-SPECIFIC ICDH) (IDP)	Isocitrate dehydrogenase (NADP+) (1.1.1.42)
AN3846.2	(AN3846.2) hypothetical protein	Ornithine decarboxylase (4.1.1.17)
AN3954.2	(AN3954.2) hypothetical protein similar to 6-phosphogluconate dehydrogenase	Phosphogluconate dehydrogenase (decarboxylating) (1.1.1.44)
AN5457.2	(AN5457.2) hypothetical protein similar to NADPH oxidase	NADPH oxidase (1.6.3.1); NADPH dehydrogenase (quinone) (1.6.99.6)
AN2916.2/AN2332.2/AN8793.2		Succinate dehydrogenase (ubiquinone) (1.3.5.1)
AN8707.2	(AN8707.2) hypothetical protein	Fumarate dehydratase (4.2.1.2)
AN0941.2	(AN0941.2) hypothetical protein	alpha-Glucosidase (3.2.1.20)
AN3402.2	(AN3402.2) hypothetical protein similar to AF208224_1 alpha-amylase	alpha-Amylase (3.2.1.1)
AN1155.2	(AN1155.2) hypothetical protein	Glucan 1,3-beta-glucosidase (3.2.1.58)
AN0779.2	(AN0779.2) hypothetical protein	Glucan 1,3-beta-glucosidase (3.2.1.58)
AN2017.2	(AN2017.2) hypothetical protein similar to AF208225_2 alpha-glucosidase AgdA	alpha-Glucosidase (3.2.1.20)
AN4843.2	(AN4843.2) hypothetical protein	alpha-Glucosidase (3.2.1.20)
AN1547.2	(AN1547.2) hypothetical protein	Acetyl-CoA hydrolase (3.1.2.1)
AN1050.2	(AN1050.2) hypothetical protein	3-Ketoacyl-CoA thiolase (2.3.1.16)
AN1059.2	(AN1059.2) hypothetical protein similar to carnitine acetyl transferase FacC	Carnitine O-acetyltransferase (2.3.1.7)
AN9408.2	(AN9408.2) hypothetical protein similar to fatty acid synthase, beta subunit	Fatty-acyl-CoA synthase (4.2.1.61/1.3.1.9/2.3.1.38/2.3.1.39/3.1.2.14/2.3.1.86); 3-Hydroxypalmitoyl-[acyl-carrier-protein] dehydratase (4.2.1.61)
AN6499.2	(AN6499.2) hypothetical protein	Malate dehydrogenase (1.1.1.37); L-Lactate dehydrogenase (1.1.1.27)
AN1342.2	(AN1342.2) hypothetical protein	Alanine-glyoxylate transaminase (2.6.1.44)
AN5210.2	(AN5210.2) KPYK_EMENI Pyruvate kinase (PK)	Pyruvate kinase (2.7.1.40)
AN1194.2	(AN1194.2) KAPS_EMENI Adenylylsulfate kinase (APS kinase) (Adenosine-5''phosphosulfate kinase) (ATP adenosine-5''-phosphosulfate 3''-phosphotransferase)	Adenylylsulfate kinase (2.7.1.25)
AN7459.2	(AN7459.2) hypothetical protein similar to hexokinase	Hexokinase (2.7.1.1); Glucokinase (2.7.1.2)
AN7625.2	(AN7625.2) hypothetical protein	Myo-inositol-1-phosphate synthase (5.5.1.4)
AN2688.2	(AN2688.2) hypothetical protein	Glucose-6-phosphatase (3.1.3.9); Sphingosine-1-phosphate phosphatase 1 (3.1.3.-)
AN5701.2	(AN5701.2) hypothetical protein similar to AF283008_1 tyr-inhibited DAHP synthase	3-Deoxy-D-arabino-heptulosonate 7-phosphate (2.5.1.54)
AN0240.2	(AN0240.2) conserved hypothetical protein	Transaldolase (2.2.1.2)
AN0688.2	(AN0688.2) hypothetical protein similar to transketolase	Transketolase (2.2.1.1); Dihydroxyacetone synthase (2.2.1.3)
AN5975.2	(AN5975.2) hypothetical protein	Mannitol-1-phosphate 5-dehydrogenase (1.1.1.17)
AN2815.2	(AN2815.2) hypothetical protein	Mannitol 2-dehydrogenase (1.1.1.67)
AN7632.2	(AN7632.2) hypothetical protein similar to AF364077_2 formaldehyde dehydrogenase	Alcohol dehydrogenase (1.1.1.1); Formaldehyde dehydrogenase (glutathione) (1.2.1.1)
AN2846.2	(AN2846.2) hypothetical protein	Glutathione peroxidase (1.11.1.9)
AN5909.2	(AN5909.2) hypothetical protein similar to S72324 orotate reductase (NADH2) (EC 1.3.1.14) - Emericella nidulans	Orotate reductase (1.3.1.14/1.3.3.1)
AN8553.2	(AN8553.2) hypothetical protein	Catalase (1.11.1.6)
AN6650.2	(AN6650.2) hypothetical protein similar to methylcitrate synthase	Citrate synthase (4.1.3.7); 2-Methylcitrate synthase (4.1.3.31)
AN1409.2	(AN1409.2) hypothetical protein	Acetyl-CoA C-acetyltransferase (2.3.1.9)
AN3466.2	(AN3466.2) hypothetical protein	Dihydrolipoamide S-succinyl transferase (2.3.1.61)
AN5698.2	(AN5698.2) hypothetical protein	3-Ketoacyl-CoA thiolase (2.3.1.16); Acetyl-CoA C-acetyltransferase (2.3.1.9)
AN7315.2	(AN7315.2) hypothetical protein	Succinate-semialdehyde dehydrogenase (NAD(P)+) (1.2.1.16)
AN0942.2	(AN0942.2) hypothetical protein	L-Arabinitol 4-dehydrogenase (1.1.1.12)
AN0423.2	(AN0423.2) hypothetical protein similar to AF219625_1 D-xylose reductase	D-Lactaldehyde dehydrogenase (1.1.1.78); Aldehyde reductase (NADP+) (1.1.1.21)
AN9064.2	(AN9064.2) hypothetical protein similar to xylitol dehydrogenase	D-Xylulose reductase (1.1.1.9); L-Iditol 2-dehydrogenase (1.1.1.14)
AN8057.2	(AN8057.2) CYSK_EMENI Cysteine synthase (O-acetylserine sulfhydrylase) (O-acetylserine (Thiol)-lyase) (CSase)	Cysteine synthase (2.5.1.47); Cystathionine beta-synthase (4.2.1.22)
AN6231.2/AN5444.2		Tryptophan synthetase (4.2.1.20)
AN6900.2	(AN6900.2) TPIS_EMENI TRIOSEPHOSPHATE ISOMERASE (TIM)	Triosephosphate isomerase (5.3.1.1)
AN1396.2	(AN1396.2) hypothetical protein	Glycerol 3-phosphate dehydrogenase (FAD dependent) (1.1.99.5)
AN2916.2/AN2332.2/AN1543.2		Succinate dehydrogenase (1.3.99.1)
AN0034.2	(AN0034.2) hypothetical protein	Glycerone kinase (2.7.1.29)
AN6985.2	(AN6985.2) hypothetical protein	Ribulokinase (2.7.1.47)
AN9446.2	(AN9446.2) hypothetical protein similar to pantothenate kinase	Pantothenate kinase (2.7.1.33)
AN5589.2	(AN5589.2) hypothetical protein	Glycerol kinase (2.7.1.30)
AN3223.2	(AN3223.2) K6PF_ASPNG 6-phosphofructokinase (Phosphofructokinase) (Phosphohexokinase) (6PF-1-K)	6-Phosphofructokinase (2.7.1.11)
AN0667.2	(AN0667.2) MANA_EMENI Mannose-6-phosphate isomerase (Phosphomannose isomerase) (PMI) (Phosphohexomutase)	Mannose-6-phosphate isomerase (5.3.1.8)
AN6037.2	(AN6037.2) G6PI_ASPOR Glucose-6-phosphate isomerase (GPI) (Phosphoglucose isomerase) (PGI) (Phosphohexose isomerase) (PHI)	Glucose-6-phosphate isomerase (5.3.1.9)
AN2981.2	(AN2981.2) G6PD_EMENI Glucose-6-phosphate 1-dehydrogenase (G6PD)	Glucose 6-phosphate 1-dehydrogenase (1.1.1.49)
AN5563.2	(AN5563.2) hypothetical protein similar to reductase-like protein	Glycerol dehydrogenase (1.1.1.72); D-Arabinose 1-dehydrogenase [NAD(P)+] (1.1.1.117)
AN7590.2	(AN7590.2) hypothetical protein similar to AF387300_1 NADP-dependent mannitol dehydrogenase	L-Xylulose reductase (1.1.1.10); Mannitol 2-dehydrogenase (NADP+) (1.1.1.138)
AN6168.2	(AN6168.2) hypothetical protein similar to NADP-dependent malic enzyme	Malate dehydrogenase (malic enzyme) (oxaloacetate-decarboxylating, NADP+) (1.1.1.40); Malate dehydrogenase (oxaloacetate-decarboxylating) (NAD-malic enzyme) (1.1.1.38)
AN1993.2	(AN1993.2) hypothetical protein	Aspartate transaminase (2.6.1.1)
AN3805.2	(AN3805.2) hypothetical protein	Oxalacetase (3.7.1.1)
AN8977.2	(AN8977.2) hypothetical protein	Gluconolactonase (3.1.1.17)
AN6717.2	(AN6717.2) hypothetical protein	Malate dehydrogenase (1.1.1.37)
AN2867.2	(AN2867.2) PGMU_EMENI Phosphoglucomutase (Glucose phosphomutase) (PGM)	Phosphoglucomutase (5.4.2.2)
AN9148.2	(AN9148.2) conserved hypothetical protein	UTP-glucose-1-phosphate uridylyltransferase (2.7.7.9)
AN3729.2	(AN3729.2) hypothetical protein similar to 1,3-beta-D-glucan synthase catalytic subunit	1,3-beta-Glucan synthase (2.4.1.34)
AN2951.2	(AN2951.2) hypothetical protein	UDPglucose 4-epimerase (5.1.3.2)
AN9094.2	(AN9094.2) hypothetical protein	UDP-N-acetylglucosamine pyrophosphorylase (2.7.7.23)
AN1246.2	(AN1246.2) PGK_EMENI Phosphoglycerate kinase	Phosphoglycerate kinase (2.7.2.3)
AN3059.2	(AN3059.2) hypothetical protein similar to phosphoglyceromutase	Phosphoglycerate mutase (5.4.2.1)
AN7588.2	(AN7588.2) hypothetical protein	Ribulose-phosphate 3-epimerase (5.1.3.1)
AN1263.2	(AN1263.2) conserved hypothetical protein	Adenosylhomocysteinase (3.3.1.1)
AN2154.2	(AN2154.2) hypothetical protein	Phosphatidylethanolamine N-methyltransferase (2.1.1.17)
AN1115.2	(AN1115.2) hypothetical protein	Purine nucleosidase (3.2.2.1)
AN1446.2	(AN1446.2) hypothetical protein	Cystathionine gamma-lyase (4.4.1.1)
AN7463.2	(AN7463.2) hypothetical protein similar to ammonium transporter MEAA	Ammonium transporter
AN8777.2	(AN8777.2) AMDS_EMENI ACETAMIDASE	Amidase (3.5.1.4)
AN6643.2	(AN6643.2) hypothetical protein	Biotin synthase (2.8.1.6)
AN3894.2	(AN3894.2) hypothetical protein	Aconitate hydratase (4.2.1.3)
AN5525.2	(AN5525.2) hypothetical protein similar to aconitase	Aconitate hydratase (4.2.1.3)
AN2306.2/AN9479.2/AN0357.2/AN0747.2/AN8273.2/AN5597.2/AN4388.2		Ubiquinol-cytochrome c reductase (1.10.2.2)
AN3184.2	(AN3184.2) hypothetical protein	Aldose 1-epimerase (5.1.3.3)
AN6653.2	(AN6653.2) MASY_EMENI Malate synthase, glyoxysomal	Malate synthase (4.1.3.2)
AN5634.2	(AN5634.2) ACEA_EMENI Isocitrate lyase (Isocitrase) (Isocitratase) (ICL)	Isocitrate lyase (4.1.3.1)
AN8755.2	(AN8755.2) hypothetical protein	Isocitrate lyase (4.1.3.1)
AN0787.2	(AN0787.2) hypothetical protein similar to AF129496_1 class I alpha-mannosidase 1B	Mannosyl-oligosaccharide 1,2-alpha-mannosidase (3.2.1.113); alpha-Mannosidase (3.2.1.24)
AN3566.2	(AN3566.2) hypothetical protein similar to AF233287_1 alpha-mannosidase IC	alpha-Mannosidase (3.2.1.24)
AN2936.2	(AN2936.2) hypothetical protein similar to T30525 alpha-mannosidase (EC 3.2.1.24) - Emericella nidulans	alpha-Mannosidase (3.2.1.24)
AN0664.2	(AN0664.2) hypothetical protein	1-Phosphatidylinositol-4,5-bisphosphate phosphodiesterase (3.1.4.11)
AN6521.2	(AN6521.2) LYS4_EMENI Homoaconitase, mitochondrial precursor (Homoaconitate hydratase)	Homoaconitate hydratase (4.2.1.36)

## Sheet: Table S16
Table S16 - List of enzymes and transporters comprising the “large” subnetwork, obtained by comparing expression data on glucose and glycerol.
ORF	Gene description according to Aspergillus nidulans Database (Broad Institute, release 3.1)	Gene description according to metabolic reconstruction for Aspergillus nidulans
AN3432.2	(AN3432.2) hypothetical protein	Aldose 1-epimerase (5.1.3.3); UDPglucose 4-epimerase (5.1.3.2)
AN8010.2	(AN8010.2) GYS_NEUCR Glycogen [starch] synthase	Glycogen (starch) synthase (2.4.1.11)
AN1015.2	(AN1015.2) hypothetical protein similar to glycogen phosphorylase 1; possible glycogen phosphorylase	Phosphorylase (2.4.1.1)
AN2243.2	(AN2243.2) hypothetical protein	Aspartate-carbamoyltransferase (2.1.3.2)
AN2968.2	(AN2968.2) conserved hypothetical protein	Inorganic diphosphatase (3.6.1.1)
AN6993.2	(AN6993.2) hypothetical protein	Xanthine-guanine phosphoribosyltransferase (2.4.2.22); Hypoxanthine phosphoribosyltransferase (2.4.2.8)
AN1115.2	(AN1115.2) hypothetical protein	Purine nucleosidase (3.2.2.1)
AN5833.2	(AN5833.2) hypothetical protein	Acetyl-CoA synthase (6.2.1.1)
AN7722.2	(AN7722.2) hypothetical protein	Amino-acid N-acetyltransferase (2.3.1.1); Glutamate N-acetyltransferase (2.3.1.35)
AN8709.2	(AN8709.2) hypothetical protein	Aspartate transaminase (2.6.1.1)
AN0490.2	(AN0490.2) hypothetical protein	CTP synthase (6.3.4.2)
AN1141.2	(AN1141.2) hypothetical protein	Ethanolamine kinase (2.7.1.82)
AN4401.2	(AN4401.2) hypothetical protein	Asparagine synthetase (6.3.5.4)
AN5884.2	(AN5884.2) hypothetical protein	Orotate phosphoribosyltransferase 1 (2.4.2.10)
AN9148.2	(AN9148.2) conserved hypothetical protein	UTP-glucose-1-phosphate uridylyltransferase (2.7.7.9)
AN5566.2	(AN5566.2) hypothetical protein	GMP synthase (glutamine-hydrolysing) (6.3.5.2)
AN5990.2	(AN5990.2) hypothetical protein	Long-chain-fatty-acid--CoA ligase (6.2.1.3)
AN2435.2/AN2436.2		ATP:citrate oxaloacetate-lyase ((pro-3S)-CH2COO- ->acetyl-CoA) (ATP-dephosphorylating) (4.1.3.8)
AN5999.2	(AN5999.2) conserved hypothetical protein	Aspartate-carbamoyltransferase (2.1.3.2)
AN4414.2	(AN4414.2) hypothetical protein	Diphosphomevalonate decarboxylase (4.1.1.33)
AN3223.2	(AN3223.2) K6PF_ASPNG 6-phosphofructokinase (Phosphofructokinase) (Phosphohexokinase) (6PF-1-K)	6-Phosphofructokinase (2.7.1.11)
AN6126.2	(AN6126.2) hypothetical protein similar to T30568 acetyl-CoA carboxylase (EC 6.4.1.2) - Emericella nidulans	Acetyl-CoA carboxylase / Biotin carboxylase (6.4.1.2/6.3.4.14)
AN4923.2	(AN4923.2) hypothetical protein	3-Hydroxy-3-methylglutaryl coenzyme A synthase (4.1.3.5)
AN6645.2	(AN6645.2) hypothetical protein	8-Amino-7-oxononanoate synthase (2.3.1.47)
AN5904.2/AN9408.2/AN9407.2		B-Ketoacyl-ACP synthase (6.4.1.2/6.3.4.1/2.3.1.85/1.1.1.100/2.3.1.41/4.2.1.61)
AN6139.2	(AN6139.2) hypothetical protein similar to AF141864_1 AtaAp	1-Acylglycerol-3-phosphate acyltransferase (2.3.1.51)
AN9408.2/AN9407.2		Fatty-acyl-CoA synthase (4.2.1.61/1.3.1.9/2.3.1.38/2.3.1.39/3.1.2.14/2.3.1.86/2.3.1.85/1.1.1.100/2.3.1.41)
AN6159.2	(AN6159.2) hypothetical protein	1-acylglycerol-3-phosphate acyltransferase (2.3.1.20)
AN9408.2	(AN9408.2) hypothetical protein similar to fatty acid synthase, beta subunit	Fatty-acyl-CoA synthase (4.2.1.61/1.3.1.9/2.3.1.38/2.3.1.39/3.1.2.14/2.3.1.86); 3-Hydroxypalmitoyl-[acyl-carrier-protein] dehydratase (4.2.1.61)
AN5790.2/AN1003.2		Isocitrate dehydrogenase (NAD+) (1.1.1.41)
AN3626.2	(AN3626.2) hypothetical protein	Phosphoribosylamino-imidazole-carboxylase (4.1.1.21)
AN6525.2	(AN6525.2) FDH_EMENI Probable formate dehydrogenase (NAD-dependent formate dehydrogenase) (FDH)	Formate dehydrogenase (1.2.1.2)
AN5206.2	(AN5206.2) hypothetical protein	Homoisocitrate dehydrogenase (1.1.1.155)
AN6521.2	(AN6521.2) LYS4_EMENI Homoaconitase, mitochondrial precursor (Homoaconitate hydratase)	Homoaconitate hydratase (4.2.1.36)
AN4462.2	(AN4462.2) hypothetical protein similar to pyruvate carboxylase	Pyruvate carboxylase (6.4.1.1); Glutathione synthetase (6.3.2.3)
AN8121.2	(AN8121.2) hypothetical protein	5'-Phosphoribosylformyl glycinamidine synthetase (6.3.5.3)
AN5604.2	(AN5604.2) hypothetical protein similar to AF525021_1 fructose-1,6-bisphosphatase	Fructose-bisphosphatase (3.1.3.11)
AN1502.2	(AN1502.2) hypothetical protein similar to N-acetylglucosaminidase	N-Acetyl-beta-glucosaminidase (3.2.1.52)
AN1752.2	(AN1752.2) hypothetical protein	Sulfite reductase (1.8.7.1)
AN2981.2	(AN2981.2) G6PD_EMENI Glucose-6-phosphate 1-dehydrogenase (G6PD)	Glucose 6-phosphate 1-dehydrogenase (1.1.1.49)
AN5610.2	(AN5610.2) hypothetical protein similar to alpha-aminoadipate reductase large subunit	L-Aminoadipate-semialdehyde dehydrogenase (1.2.1.31)
AN6541.2	(AN6541.2) hypothetical protein	Phosphoribosylamine-glycine ligase (6.3.4.13); Phosphoribosylformylglycinamide cyclo-ligase (6.3.3.1)
AN4516.2	(AN4516.2) hypothetical protein	Alkaline phosphatase (3.1.3.1)
AN8953.2	(AN8953.2) hypothetical protein similar to alpha-glucosidase B	alpha-Glucosidase (3.2.1.20)
AN0779.2	(AN0779.2) hypothetical protein	Glucan 1,3-beta-glucosidase (3.2.1.58)
AN1155.2	(AN1155.2) hypothetical protein	Glucan 1,3-beta-glucosidase (3.2.1.58)
AN6923.2	(AN6923.2) hypothetical protein similar to high-affinity hexose transporter	Hexose transporter
AN3184.2	(AN3184.2) hypothetical protein	Aldose 1-epimerase (5.1.3.3)
AN0941.2	(AN0941.2) hypothetical protein	alpha-Glucosidase (3.2.1.20)
AN8782.2	(AN8782.2) hypothetical protein	S-Formylglutathione hydrolase (3.1.2.12)
AN0932.2	(AN0932.2) hypothetical protein	Glutathione oxidoreductase (1.6.4.2)
AN5563.2	(AN5563.2) hypothetical protein similar to reductase-like protein	Glycerol dehydrogenase (1.1.1.72); D-Arabinose 1-dehydrogenase [NAD(P)+] (1.1.1.117)
AN7451.2	(AN7451.2) hypothetical protein	Glutamate dehydrogenase (1.4.1.4)
AN4901.2	(AN4901.2) hypothetical protein	Glutaminase A (3.5.1.2)
AN5447.2	(AN5447.2) hypothetical protein similar to glutamic acid decarboxylase	Glutamate decarboxylase (4.1.1.15)
AN5134.2	(AN5134.2) hypothetical protein	Glutamate synthase (NADH) (1.4.1.14)
AN7632.2	(AN7632.2) hypothetical protein similar to AF364077_2 formaldehyde dehydrogenase	Alcohol dehydrogenase (1.1.1.1); Formaldehyde dehydrogenase (glutathione) (1.2.1.1)
AN0942.2	(AN0942.2) hypothetical protein	L-Arabinitol 4-dehydrogenase (1.1.1.12)
AN2815.2	(AN2815.2) hypothetical protein	Mannitol 2-dehydrogenase (1.1.1.67)
AN0554.2	(AN0554.2) DHAL_EMENI Aldehyde dehydrogenase (ALDDH)	Aldehyde dehydrogenase (NAD+) (1.2.1.3); Lactaldehyde dehydrogenase (1.2.1.22)
AN1733.2	(AN1733.2) PUT2_EMENI Delta-1-pyrroline-5-carboxylate dehydrogenase, mitochondrial precursor (P5C dehydrogenase)	delta-1-Pyrroline-5-carboxylate dehydrogenase (1.5.1.12)
AN6168.2	(AN6168.2) hypothetical protein similar to NADP-dependent malic enzyme	Malate dehydrogenase (malic enzyme) (oxaloacetate-decarboxylating, NADP+) (1.1.1.40); Malate dehydrogenase (oxaloacetate-decarboxylating) (NAD-malic enzyme) (1.1.1.38)
AN4956.2/AN4430.2		Acetolactate synthase (4.1.3.18)
AN5162.2/AN9403.2		Pyruvate dehydrogenase (lipoamide) (1.2.4.1)
AN6708.2	(AN6708.2) hypothetical protein	Dihydrolipoamide S-acetyltransferase (2.3.1.12)
AN8275.2	(AN8275.2) CISY_EMENI Citrate synthase, mitochondrial precursor	Citrate synthase (4.1.3.7)
AN3894.2	(AN3894.2) hypothetical protein	Aconitate hydratase (4.2.1.3)
AN6650.2	(AN6650.2) hypothetical protein similar to methylcitrate synthase	Citrate synthase (4.1.3.7); 2-Methylcitrate synthase (4.1.3.31)
AN4179.2	(AN4179.2) hypothetical protein	Acetyl-CoA C-acetyltransferase (2.3.1.9)
AN4843.2	(AN4843.2) hypothetical protein	alpha-Glucosidase (3.2.1.20)
AN7388.2	(AN7388.2) hypothetical protein similar to catalase-peroxidase	Catalase (1.11.1.6)
AN6973.2	(AN6973.2) hypothetical protein	C-4 sterol methyl oxidase (1.14.13.72)
AN5457.2	(AN5457.2) hypothetical protein similar to NADPH oxidase	NADPH oxidase (1.6.3.1); NADPH dehydrogenase (quinone) (1.6.99.6)
AN8075.2	(AN8075.2) hypothetical protein	Deoxyhypusine synthase (1.5.99.6)
AN0687.2	(AN0687.2) SPEE_NEUCR Spermidine synthase (Putrescine aminopropyltransferase) (SPDSY)	Putrescine aminopropyltransferase (2.5.1.16); Spermine synthase (2.5.1.22)
AN7146.2	(AN7146.2) hypothetical protein	S-adenosyl-methionine delta-24-sterol-C-methyltransferase (2.1.1.41)
AN0451.2	(AN0451.2) hypothetical protein	C-8 sterol isomerase (Unknown)
AN8231.2	(AN8231.2) hypothetical protein similar to AF153765_1 S-adenosylmethionine decarboxylase	S-Adenosylmethionine decarboxylase (4.1.1.50)
AN1376.2	(AN1376.2) hypothetical protein	Methylene-fatty-acyl-phospholipid synthase. (2.1.1.16)
AN3096.2/AN0092.2/AN1743.2/AN1957.2/AN3313.2		HNRNP arginine N-methyltransferase (2.1.1.-)
AN1918.2	(AN1918.2) hypothetical protein similar to phosphoenolpyruvate carboxykinase	Phosphoenolpyruvate carboxykinase (ATP) (4.1.1.49); Phosphoenolpyruvate carboxykinase (GTP) (4.1.1.32)
AN7502.2	(AN7502.2) hypothetical protein	Uridine kinase (2.7.1.48)
AN7459.2	(AN7459.2) hypothetical protein similar to hexokinase	Hexokinase (2.7.1.1); Glucokinase (2.7.1.2)
AN1913.2	(AN1913.2) hypothetical protein	Lysyl-tRNA synthetase (6.1.1.6)
AN0565.2	(AN0565.2) hypothetical protein similar to PyrABCN	Carbamoyl-phophate synthetase (6.3.5.5); Aspartate-carbamoyltransferase (2.1.3.2)
AN5731.2	(AN5731.2) hypothetical protein	Chorismate synthase (4.6.1.4)
AN3031.2	(AN3031.2) hypothetical protein	Threonine synthase (4.2.99.2)
AN5701.2	(AN5701.2) hypothetical protein similar to AF283008_1 tyr-inhibited DAHP synthase	3-Deoxy-D-arabino-heptulosonate 7-phosphate (2.5.1.54)
AN5210.2	(AN5210.2) KPYK_EMENI Pyruvate kinase (PK)	Pyruvate kinase (2.7.1.40)
AN1965.2	(AN1965.2) hypothetical protein	Ribose-phosphate pyrophosphokinase (2.7.6.1)
AN6165.2	(AN6165.2) hypothetical protein	Pseudouridine synthase (4.2.1.70)
AN2867.2	(AN2867.2) PGMU_EMENI Phosphoglucomutase (Glucose phosphomutase) (PGM)	Phosphoglucomutase (5.4.2.2)
AN8689.2	(AN8689.2) HXKG_ASPNG GLUCOKINASE (GLUCOSE KINASE) (GLK)	Hexokinase (2.7.1.1); Glucokinase (2.7.1.2)
AN3169.2	(AN3169.2) hypothetical protein	Ribose-phosphate pyrophosphokinase (2.7.6.1)
AN5999.2/AN2243.2		Carbamoyl-phophate synthetase (6.3.5.5)
AN3954.2	(AN3954.2) hypothetical protein similar to 6-phosphogluconate dehydrogenase	Phosphogluconate dehydrogenase (decarboxylating) (1.1.1.44)
AN6985.2	(AN6985.2) hypothetical protein	Ribulokinase (2.7.1.47)
AN4769.2	(AN4769.2) MET3_EMENI Sulfate adenylyltransferase (Sulfate adenylate transferase) (SAT) (ATP-sulfurylase)	ATP sulfurylase (2.7.7.4)
AN6368.2	(AN6368.2) hypothetical protein	Arginyl-tRNA synthetase (6.1.1.19)
AN8012.2	(AN8012.2) hypothetical protein	Prenyltransferase (2.5.1.1); Farnesyl diphosphate synthetase (2.5.1.10)
AN6209.2	(AN6209.2) hypothetical protein	5'-Phosphoribosyl-4-(N-succinocarboxamide)-5-aminoimidazole lyase (4.3.2.2)
AN4464.2	(AN4464.2) hypothetical protein	5-Aminoimidazole-4-carboxamide ribonucleotide (AICAR) transformylase (2.1.2.3); IMP cyclohydrolase (3.5.4.10)
AN3058.2	(AN3058.2) conserved hypothetical protein	Glycine hydroxymethyltransferase (2.1.2.1)
AN5922.2	(AN5922.2) hypothetical protein	Glycinamide ribotide transformylase (2.1.2.2)
AN1524.2	(AN1524.2) hypothetical protein	Methylenetetrahydrofolate dehydrogenase (NAD+) (1.5.1.15); Methylenetetrahydrofolate dehydrogenase (NADP+) (1.5.1.5)
AN2526.2	(AN2526.2) hypothetical protein	Ketol-acid reductoisomerase (1.1.1.86)
AN6346.2	(AN6346.2) hypothetical protein	Dihydroxy acid dehydratase (4.2.1.9)
AN3524.2	(AN3524.2) hypothetical protein	Galactose 1-dehydrogenase (1.1.1.48)
AN9064.2	(AN9064.2) hypothetical protein similar to xylitol dehydrogenase	D-Xylulose reductase (1.1.1.9); L-Iditol 2-dehydrogenase (1.1.1.14)
AN7193.2	(AN7193.2) hypothetical protein	Glycerol dehydrogenase (1.1.1.72); Aldehyde reductase (NADP+) (1.1.1.21)
AN8138.2	(AN8138.2) AGLC_ASPNG Alpha-galactosidase C precursor (Melibiase)	alpha-Galactosidase (3.2.1.22)
AN0688.2	(AN0688.2) hypothetical protein similar to transketolase	Transketolase (2.2.1.1); Dihydroxyacetone synthase (2.2.1.3)
AN1715.2	(AN1715.2) hypothetical protein	Mannose-6-phosphate isomerase (5.3.1.8)
AN0240.2	(AN0240.2) conserved hypothetical protein	Transaldolase (2.2.1.2)
AN1868.2	(AN1868.2) hypothetical protein	Glycerol dehydrogenase (1.1.1.6)
AN0034.2	(AN0034.2) hypothetical protein	Glycerone kinase (2.7.1.29)
AN1396.2	(AN1396.2) hypothetical protein	Glycerol 3-phosphate dehydrogenase (FAD dependent) (1.1.99.5)
AN5589.2	(AN5589.2) hypothetical protein	Glycerol kinase (2.7.1.30)
AN1246.2	(AN1246.2) PGK_EMENI Phosphoglycerate kinase	Phosphoglycerate kinase (2.7.2.3)
AN3059.2	(AN3059.2) hypothetical protein similar to phosphoglyceromutase	Phosphoglycerate mutase (5.4.2.1)
AN6499.2	(AN6499.2) hypothetical protein	Malate dehydrogenase (1.1.1.37); L-Lactate dehydrogenase (1.1.1.27)
AN4820.2	(AN4820.2) hypothetical protein	Succinate-semialdehyde dehydrogenase (NAD(P)+) (1.2.1.16)
AN9340.2	(AN9340.2) TREA_EMENI Acid trehalase precursor (Alpha,alpha-trehalase) (Alpha,alpha-trehalose glucohydrolase)	alpha,alpha-Trehalase (3.2.1.28)
AN8637.2	(AN8637.2) CATA_EMENI Catalase A (Spore-specific catalase)	Catalase (1.11.1.6)
AN2509.2	(AN2509.2) hypothetical protein	Tryptophan 2,3-dioxygenase (1.13.11.11)
AN9339.2	(AN9339.2) CATB_EMENI Catalase B	Catalase (1.11.1.6)
AN8553.2	(AN8553.2) hypothetical protein	Catalase (1.11.1.6)
AN7590.2	(AN7590.2) hypothetical protein similar to AF387300_1 NADP-dependent mannitol dehydrogenase	L-Xylulose reductase (1.1.1.10); Mannitol 2-dehydrogenase (NADP+) (1.1.1.138)
AN7588.2	(AN7588.2) hypothetical protein	Ribulose-phosphate 3-epimerase (5.1.3.1)
AN1896.2	(AN1896.2) hypothetical protein similar to fumarylacetoacetate hydrolase	Fumarylacetoacetase (3.7.1.2)
AN8169.2	(AN8169.2) hypothetical protein	Asparaginase (3.5.1.1)
AN1446.2	(AN1446.2) hypothetical protein	Cystathionine gamma-lyase (4.4.1.1)
AN6643.2	(AN6643.2) hypothetical protein	Biotin synthase (2.8.1.6)
AN8188.2	(AN8188.2) hypothetical protein similar to GTP cyclohydrolase I	GTP cyclohydrolase I (3.5.4.16)
AN3830.2	(AN3830.2) hypothetical protein	L-Serine dehydratase (4.2.1.16)
AN0787.2	(AN0787.2) hypothetical protein similar to AF129496_1 class I alpha-mannosidase 1B	Mannosyl-oligosaccharide 1,2-alpha-mannosidase (3.2.1.113); alpha-Mannosidase (3.2.1.24)
AN3566.2	(AN3566.2) hypothetical protein similar to AF233287_1 alpha-mannosidase IC	alpha-Mannosidase (3.2.1.24)
AN2936.2	(AN2936.2) hypothetical protein similar to T30525 alpha-mannosidase (EC 3.2.1.24) - Emericella nidulans	alpha-Mannosidase (3.2.1.24)
